# Supplementary material for: Graph convolutional network and self-attentive for sequential recommendation
Source: PeerJ Comput Sci. 2023 Dec 1;9:e1701. doi: 10.7717/peerj-cs.1701 (PMC10702940; doi:10.7717/peerj-cs.1701)
Supplement: Supplemental Information 1 — To ensure a fair comparison of models, the majority of the code in the files datasets.py, utils.py, modules.py, main.py, and data_augmentation.py is adapted from the code provided by S3-Rec and ICL-Rec. However, we have implemented the code for models.py and trainers.py according to the approach we have proposed. [file peerj-cs-09-1701-s001.zip]

Archive with 27 entries (21 files):
- .idea/
- .idea/.gitignore
- .idea/GSASRec-master.iml
- .idea/inspectionProfiles/
- .idea/inspectionProfiles/profiles_settings.xml
- .idea/inspectionProfiles/Project_Default.xml
- .idea/misc.xml
- .idea/modules.xml
- .idea/workspace.xml
- data/
- data/Beauty.txt
- data/ml-1m.txt
- data/README.md
- data/Sports_and_Outdoors.txt
- data/Toys_and_Games.txt
- data/Yelp.txt
- src/
- src/__pycache__/
- src/data_augmentation.py
- src/datasets.py
- src/main.py
- src/models.py
- src/modules.py
- src/output/
- src/README.md
- src/trainers.py
- src/utils.py
