# Supplementary material for: Graph convolutional network and self-attentive for sequential recommendation
Source: PeerJ Comput Sci. 2023 Dec 1;9:e1701. doi: 10.7717/peerj-cs.1701 (PMC10702940; doi:10.7717/peerj-cs.1701)
Supplement: Supplemental Information 1 — To ensure a fair comparison of models, the majority of the code in the files datasets.py, utils.py, modules.py, main.py, and data_augmentation.py is adapted from the code provided by S3-Rec and ICL-Rec. However, we have implemented the code for models.py and trainers.py according to the approach we have proposed. [file peerj-cs-09-1701-s001.zip › data/Beauty.txt]

1 1 2 3 4 5
2 6 7 8 9 10 4 11
3 4 12 13 14 15 16 17 18 19
4 20 21 22 23 4 24
5 4 25 26 27 28 29 30 31 32
6 33 34 35 4 36 37 38 39 40 41 42 43 44 45 46 47 48 49
7 50 51 52 53 54 55 4
8 56 57 58 4 59
9 60 61 62 22 63 64 65 66 67 68 69 70 71 72 73 74 75 76 77 78 79 80 81 82 83
10 84 85 86 83 87 59 88 89 90 91
11 92 93 94 83 95 96 97
12 15 98 99 100 101 83 102 103 28
13 104 105 106 107 83 108
14 83 109 110 111 112 113 114 115 116
15 117 118 119 83 120 121 122
16 123 124 83 125 126
17 127 128 83 129 130
18 131 83 132 133 134 135
19 136 137 83 138 139 140 141 142 143
20 144 145 146 147 148 149 150 151 152 153 154 155 156 157 158 159 160 161 162 163 164 165 166 167 168 33 169 170 171 172 173 174 175 176 177 178 179
21 180 181 165 6 182 183 184 185
22 165 186 187 188 189 190 191 143 192 193 194 195 196
23 197 198 199 200 201 202 203 204 205 206 156 165
24 207 208 209 165 210 211 212 141 213
25 214 215 216 217 218 219 220 221 222 223 224 225 226 227 228 229 230 231 232 233
26 234 235 203 236 237 214 238 239 240
27 241 242 243 214 244 245 246 247 248 249 250 251 252 253 46 254 255 256 257 258 27 259 260 261 262 263 264 265 266 267 268 269 270 271 272 273 274 275 276 277 278 279 90 280 281 282 283 284 285 286 287 288 289 290 291 292 293 294 295 39 296 297 298 299 300 301 302 303 304 305 306 307 308 309 310 311 24 312 313 314 13 315 235 316 317
28 318 319 320 321 322 323 214 324 325
29 326 327 328 329 330 331 214 332 333 227 334 335 336 337 338 339 340
30 341 342 343 344 345 346 347 348 214
31 349 350 351 352 166
32 353 354 355 161 356 357 319 358 158 359 360 361 362 363 364 365 366 367 95 368 369 370 371 372 373 374 375 376 377 378 379 380 381 382 383 384 385 386 387 388 389 390 391 392 393 394 395 396 397 398 399 400 401 402 349 403 322 318 404 238 405 162 180 406 407 408 409 410 411 412 413 414 415 416 417 418 419 420 421 422 423 350 424
33 425 349 426 427 428 429 430 431 419 432 433 434
34 349 435 436 437 438 355 439 440 356 441 85 442 443
35 444 445 446 447 448 449 349 450 451 452 453 454 455 456
36 457 458 459 460 461 462 463 464 465 466 467 468 469 470 471 472
37 460 473 474 475 476 42 477
38 478 460 479 480 481 482
39 483 484 485 460 486 487
40 98 488 489 490 491 39 492 493 494 460 495 496 10 497
41 498 499 500 460 501
42 460 502 503 504 505 506 341 507 508 509
43 510 511 512 513 514 515 516 517 80 460
44 518 519 520 521 522 460 523 524 525 526 527 528 529 530 531 532 533 534 535 343 536 537 538 539 540 541 542 543 544 545 546 547 548 549 550 272 491 551 552 553 554 555 556 557 558 559 560 561 562 563 564
45 565 566 460 567 568 569
46 460 570 571 572 573
47 574 460 575 576 577 578 579 580
48 581 582 583 460 584 585
49 586 587 588 460 589 581 590 591 592 593 594
50 595 48 596 597 598 599 460 600 601 602 603 604 605 606 607 608 272 609 610 611 477 612 613 70
51 614 615 616 617 618 619 620 460 315
52 621 460 622 419 169 623 624
53 460 625 626 627 608 628 629 630 631
54 632 633 315 150 596 634 635 636 637 638 460 639 640 641 642 643 644
55 460 645 646 647 648 649 650 651
56 652 460 447 653 654 655 656 8 657 552
57 460 113 658 88 659 660 661
58 662 663 664 72 665 666 667 668 669
59 666 670 671 672 673 674 675
60 676 677 666 678 679 680 681 682
61 666 683 684 685 686
62 687 666 688 689 690 691
63 692 693 694 695 696 697 698 699 371 700 701 372 702 703 383 704 705 388 706 707 708 709 710 711 398 712 713 666
64 666 714 715 716 717 718 471 719 720
65 721 722 534 723 724 725 726 666 727 728
66 729 730 666 731 732
67 733 734 735 736 666 737
68 738 666 739 740 741 742 743
69 666 744 745 746 565
70 747 748 749 750 751 752 753 754 755 756 757 377 758 759 760 761 762 386 763 764 388 765 766 767 768 769 770 771 772 666 773 774
71 666 775 776 777 778
72 779 198 99 666 780
73 781 666 782 783 784 785 786 787 75
74 788 789 87 790 791 792 603 793 343 666
75 794 795 796 797 666
76 666 798 799 800 801
77 802 666 803 804 805 669
78 806 807 808 666 809
79 666 810 811 812 813 814 815 816 817 818 819 393 820 772 821 822 823 824
80 532 825 666 826 827 828 829 830 626 669 831 53 832 833 279 834
81 835 836 837 838 839 840 841 842 843 844 845 846 847 848 849 850 851 852 853 854 855 856 857 745 858
82 859 745 860 302 301 861 279 862 863 864 865
83 866 867 868 869 745 501 870 871 872 873 874 875 876 801 877
84 697 878 879 752 880 881 745 882 883 884 885
85 886 887 508 888 889 890 891 892 8 893 894
86 895 896 897 898 899 669 889 900 901
87 902 738 879 903 371 904 905 906 889 907 908 375 378 374 909 910 911 776 912 913 914 915 916 917 759 918 919 381 382 920 921 922 923 924 385 925 926 706 707 927 928 929 930 931 932 933 934 935 936 937 938 818 939 122 400 940 941 712 942 943 944 816 398 945 946 947 948 949 950 951 952 953 954 955 337
88 956 884 957 958 817 768 959 395 960 961 889 900 962 963
89 907 889 964 965 966 967
90 968 969 970 971 889 972 973 974 975 685
91 976 977 978 345 979 889
92 789 889 980 981 982 263 442 983 900 853 984
93 985 986 889 987 988 989 990 991 624 992 993
94 218 889 444 994 995 996 997 998 999 1000 1001 1002 1003 1004 1005 1006 1007 1008 1009 934 1010
95 1011 1012 1013 1014 1015 1016 1017 1018 1019 1020 1021 1022 978 1023 364 1024 1025 1026 1027 1028 1029 1030 889 1031 1032 1033 1034
96 1035 1036 889 1037 1008 1038 1039 1040 1041 1042 159 1043 1044 1045 525 1046 177 1047 1048 1016 904 1049 1050 1051 1052 1053 374 1054 1055 1056 376 372 1057 1058 919 1059 378 1060 1061 915 1062 384 1063 383 375 385 386 1064 388 705 1065 926 1066 706 1067 707 764 1068 1069 1070 1071 943 1072 1073 940 1074 817 710 398 399 958 1075 394 816 820 711 1076 1077 1078 1079
97 889 1080 1081 1082 1083
98 510 1084 1085 900 1086
99 1087 1088 900 1089 1090 1091 525 1092
100 1093 1094 1095 1096 521 1097 1015 1098 1099 20 523 900 1100
101 964 900 1101 1018 1019 1102 1103 1104 1105 1106 1107
102 1108 1109 1110 1111 80 1112 1113 1114 1115 1116 1117 1118 1119 333 1120 494 20 1121
103 1122 1123 876 1111 658 1124 621 1109 1125 1126 1112
104 1127 1128 1129 1130 1131 1109 422 1132
105 1133 1134 1135 1136 1137 1138 1109 1139 844
106 1140 1109 1141 1142 491 1143 1144 1145 1146 1147 1148 1149 620
107 1150 374 1109 1151 415 1152 961
108 1153 1154 1155 1156 1157 1158 1159 1044 1160 366 1161 1162 1163 904 1164 1165 1166 1167 1168 376 1169 911 375 378 1170 1171 915 1062 1172 1059 384 1173 1174 916 1175 382 1176 1177 704 1178 1179 1180 1181 1182 1109 953 774
109 1183 1109 1184 1185 93 693
110 1109 790 1186 1187 1086 657 1188 1138 1189
111 1190 1111 1191 1192 1193 270 1194 1195 1196 1197 1198 1199 1200 1201 1202 1203 1109 1204 1205 1206 1207
112 1109 1023 1208 802 1209 1210
113 1211 1212 1213 1214 1109
114 651 1109 1215 677 1216 1217 1218 1219 1220 1221 1222 1223 1224 1225 1226 1163 701 1227 1228 1229 1230 1231 1232 1233 1234 1235 775 1236 1237 338 1238 1239
115 1240 453 1241 1109 1242 1111 1243
116 1244 1245 1246 1109 1247 1248
117 1109 1249 1250 272 53 333 1251 1252
118 1253 1254 1255 1256 1257 1258 1259 1260 1127 1261 1262 381 1263 1264 1265 1266 1267 1268 1269 1270 1271 1272 1273 1274 1109 1275
119 1276 1277 1278 1279 1280 1281 1282 1283 1284 1285 1286 894 1287 1288 1289 1109 1290 1291 576 540 1292 648 1293 1294 1295 1296 140 714 978 1297 1298 1299 554 1300 1301
120 1109 1302 1303 1304 1305 1306
121 1109 657 1307 1111 1308 511 914 1309
122 1109 1098 95 1310 1311 1312 1313 1314 1152 962 963
123 1109 1315 1316 1317 1318
124 1319 1109 1320 1321 1322
125 1109 1323 1324 1325 891 1201
126 1326 1126 494 1327 1109 1328 1329 1330 1331 102 1332 1333 1334 1335
127 39 1093 830 1109 1336
128 1109 453 1337 1338 491
129 1109 1339 1340 158 1341 1240 1342 1343 1344 1345 1346 170
130 1347 1348 1349 1350 1109 1351 451 1352
131 37 1353 1109 1354 1355 1356 1357
132 1109 1358 1359 1360 1361 11 1362 1363 1364 1365 1366 1367 1368 616 1369 1370 1371 181 1372 1373 1374
133 92 743 1375 1109 1376
134 1377 1378 1379 1109 1380 578
135 1381 1109 1382 1383 883
136 1384 1284 1385 693 1386 1387 1388 1389 1390 1391 1392 1393 1394 1395 1396 61 85 1397 1398 1399 1122 1400 1401 1402 1403 1404 1405 1016 1163 1406 1407 1049 1224 371 1408 1165 1409 1410 1411 908 377 759 373 1054 1412 913 372 776 1053 1173 912 1170 915 378 374 704 928 925 929 930 1109 706 1413 1414 935 1415 943 1235 936 939 1416 1417 1418 823 824 1419 1238 1420 1421 1422 1423 1424 170
137 1425 1426 1427 1428 1429 1430 1431 1432 1433 1434 1109 1435 191 1436 1437 1438 1439 1440
138 1109 1441 1442 1443 1444 1445
139 1446 1447 1094 1448 511 1449 1109 1450
140 1201 1451 1446 1109 1187
141 685 65 1109 1452 1453 1454 68
142 1109 1455 651 1027 1456 1457 657 1458 1297 1459 851 1460 1461
143 1109 1462 988 1463 1464 1465 554 1466 1356
144 278 1109 1467 1468 308 1469
145 6 1470 1471 1112 1109 1472 545 1473 1474
146 1475 1476 1477 494 1478 20 1201 1479 1109 319 1112 1480 1134 1356 1481 775 1482
147 519 1350 1483 1109 1484 1485 25
148 1109 1486 1487 1046 1488 1489
149 105 1490 99 1491 1109 1492 1493 1494
150 1109 1495 1496 1497 1498
151 1499 1500 1501 1502 1503 1109 1504 1505 1506 1507 1508 1509 1510 1511 1512 1513 844 271 1514 1515 1116 20
152 645 1109 1516 1517 1518 1458 1519 1520 1521 1522
153 1523 1120 1524 106 286 1525 1526 1527
154 1528 1529 1530 241 1525
155 1531 1532 1533 1534 579 1535 1536 1525 271 1537 325 1538
156 1539 1540 1541 1342 1542 1474 1525 1543 1544 482 1545 1546 1547 1548 1549 1550 1551
157 1129 1525 1552 1389 255 1092 1553 1138 1554 775 1555 1556 834 1452 1557 1558 1559 1560 1561 1562
158 1563 1564 1565 550 1566 34 1567 1568
159 1564 1569 1570 1571 1537 309
160 1564 1572 1573 1117 1574 1575
161 1564 1576 1577 1578 1579 1580 1581 659 1582 1583 1584
162 1585 1564 195 1586 1587 90 1588
163 1589 1590 1591 1592 1455 1593 1594 478 1595 1564
164 321 1596 1597 1598 851 1564 1599 1600 1601
165 1602 1564 1603 1604 1605
166 1606 1564 842 1607 1608 1609 1610 1611 1612 1613 1614 1615 1616 474 1617 1618 838 1473 1619 1620 1621 1622 192
167 1564 1623 1624 1263 1625
168 139 1626 1627 1628 1629 1630 1631 687 1632 539 1564 1633 1634 1635 1636 1637 1638 1351 1087 1639 1640 1641 1642 1643 1644 1645 1646 1647 1648 1649 1650 1651 1652 1653
169 176 1654 1655 1532 1656 1657 1081 1658 1659 1660 1661 1662 1663 1034 1664 1665 1666 333 1667 1668 1669 594 1670 1671 847 1672 1673 1674 1675 1676 1677 1678 1564 1679 1680 1681 1682 1683 1684
170 1685 1089 473 1405 1279 72 1686 1564 1687
171 1564 1688 1689 378 374 1072
172 1690 1691 1564 1692 1693 775 1694 1695 1126 1696 1697 1698 1699
173 1564 1700 494 1701 1622 1702 1703 609 1475 1704 1705
174 1706 1707 1708 1709 511 532 709 1710 1711 1712 1713 1564 1714 1715
175 1564 1716 1717 1718 1138 1719 1720 688
176 1721 1564 20 1722 1723 1724 1725 1726 504
177 1488 1727 1618 1728 1564 1729
178 1730 37 1731 1732 1733 1734 1564 1644 844 374 909 1054
179 528 1735 1736 1737 1738 1739 1460 1740 1741 1742 1743 1744 1745 588 1746 1747 1384 717 1748 1749 1750 575 1505 1751 696 1752 1753 1754 1190 878 1755 1756 1024 1757 1218 1284 92 1758 1759 1760 1761 1762 1763 1764 1765 1766 1767 1768 1116 1769 1770 790 701 368 59 1771 1772 1773 1774 1775 1776 1777 1778 814 1779 648 1223 372 1177 1780 916 384 1781 388 1782 1172 924 1783 1784 1785 1786 1787 1788 1309 1789 1790 1594 1266 1791 383 40 20 1494 1580 1792 1193 1793 1688 1794 764 1354 1509 1795 1796 1797 1798 494 1799 705 1722 1800 1067 1801 1802 1803 1804 1805 1527 1806 1807 1808 1809 1810 1414 1071 1811 1812 1813 1814 776 1204 1815 1816 1817 1143 1818 1819 1820 1543 1296 1821 1822 1823 1824 1825 1826 1827 1147 1828 1829 1830 1831 1138 1564 1832 1833 1625 1834 1835 768 1836 1837 1838 1839 818 1840 1841 1842 1843 415 1844 416 1845 1181 1846 773 1847 1848 1849 1850 962 1851
180 1564 1852 1500 1853 1612 279 1134 1854 1855 1484
181 1856 733 1857 1858 1859 1564 1553 1860 1861
182 529 1498 1862 1564 1863 1864 422 1141 1865 1121 1866 1867 1868 1869
183 1870 279 1871 1564 1872 1873 1874 1875 103
184 1564 1876 1877 1878 1879 775 1880 1029 1881 1882 1883 1884
185 1885 1886 1541 1564 1887 1888 1827 169 1889
186 777 1890 1811 1564 1307 1376 1891 1892 1648 1609 366 1893 1792 1107 1173 1894 1895
187 1896 1897 1898 1899 1900 1564
188 1901 1902 1903 1521 1564 1904 1905
189 1564 263 1906 1473 319
190 1907 1908 1909 1564 511 102 1910 798 1911 1912 1913 1914 1915
191 1564 1916 1917 1918 1919 857 1920 1921
192 1564 1354 1922 1241 1923 1924 1687 1925 1926
193 1564 1927 1613 1928 1929
194 149 1930 1931 1932 1880 1933 1564 1089 790 844 1934 1935
195 1936 1702 1693 1475 1564
196 1564 1194 1937 1938 1939 172 1940 1202 1941 1942 1134 1943 1944 1773 1945 1946 1947 24 103
197 1948 1949 1141 1950 1951 1952 1564 1953 511 1954 1122 1589 1955 972 1885 1275
198 1956 1957 1958 1959 1960 1961 1962 1963 1964 1965 1966 1967 1968 1969 1564 1970 1971 1972 1973 374 1974 1975 1976 1977 1978 812 706 707 1979 1807 170 1195 1645 1980 1981 1982 817 1072 1983 415 416 1984 1985 1314 771 1986 1987 1392
199 1988 1989 1564 1990 1991 1368 1992
200 1993 1994 1995 1996 1997 1998 1999 333 1492 983 20 2000 2001 2002 2003 2004 494 1865 1537 2005 2006 830 2007 2008 2009 2010 2011 2012 488 610 2013 2014 2015 2016 2017 2018 2019 2020 2021 1564 2022 529 1769 1303
201 1564 842 2023 2024 2025 2026
202 2027 1971 1764 1970 1765 2028 2029 1872 2030 1644 2031 2032 1564 1202 2033 2034 550 2035 2016 2036 2037 2038 2039 2040 2041 2042 98 102 1190 2043 360 663 1620 2044 2045 2046 2047 1108 2048 2049
203 1656 2050 1564 278 2051 2052 2053 1742 2054 2055 2056 2057 2058 2059 2060 2061 2062 2063
204 2064 1564 1688 2065 2066
205 1521 2067 2068 1126 2069 1356 1564 2070 2071 1761 2072 1612 2073 2074 2075 1565 1118 1766 2076 2077 2078 2079
206 571 2080 1564 2081 2082 966 2083 2084 2085 2086 1576 539 2087 2088
207 1564 2089 2090 1788 2091
208 2092 2093 1148 880 1465 2094 2095 2096 2097 1601 2098 2099 2100 2101 2102 2103 2104 2105 2106 2107 1466 2108 1364 2109 85 2110 2111 2112 2113 2114 2115 545 2116 2117 2118 2119 2120 2121 1807 2122 494 844 2123 1766 1941 2124 2125 2126 2127
209 1007 1148 790 862 37 20 1202 2128
210 1148 511 2129 1558 1408
211 1148 1624 2130 2131 2132 2133 563 2134
212 2135 1148 2136 2137 2138
213 103 511 1126 2139 1148 2140 2141 2142 2143 2144 851
214 2145 2146 229 1148 2147 2148 2149
215 1148 2150 1391 2151 2152 2153
216 2154 2155 1148 1319 494 1186 1701 1356 1622 2156 2157
217 1148 2158 2159 2160 1195 271 1541 2161 2080 2162 2163
218 2164 2165 2166 2167 1148
219 2168 2169 1148 2170 316 1598 2171 2172 2173
220 2139 2174 2175 2176 2177 2178 2179 1186 1148 2180 2181 2182 2183
221 171 307 2184 2185 1148 2186 2187 1766 2188 2189 2190
222 1148 2191 1991 1211 1521 374
223 1148 168 775 1451 2192 2193 1570 2194
224 841 1148 2083 1624 2195 2196 2197 1933
225 1220 2198 2199 2200 2201 633 2202 2203 1746 2204 2205 639 1023 583 2206 2207 2208 1737 2209 2210 2211 1486 2212 2213 2214 2215 2216 2217 2218 966 2219 2220 2221 518 2222 2223 2224 569 2225 2226 2227 2228 2229 353 2230 2231 2232 596 2233 2234 224 2235 2236 2237 2238 567 2239 2240 1217 2241 1956 2242 2243 2244 2245 2246 2247 425 1745 2012 2248 2249 2250 2251 410 2252 2253 2254 752 812 2255 879 2256 661 2257 1139 2258 921 2259 2260 1586 2261 2262 1173 1056 1167 140 2263 2264 2265 931 1264 2266 1148 1624 2267 400 401 2268 2269 1236 2270 2271 2272 2273 2274 1605 75 2275
226 1148 2276 2277 2278 2279 1201
227 1435 2280 2281 2282 1148 1089 222 2283 2284 2285 1831 2286 2287 1836
228 782 2288 1148 2289 2290
229 105 2291 2292 2293 2294 1148
230 2295 984 2296 2297 1618 2298 2299 2300 2135 1111 2301 2302 2303 1662 2304 11 1459 80 2305 2306 1387 1580 2307 2308 2309 2310 2311 2312
231 2313 2314 1618 2315 2316 2317 2318 2319
232 2320 1553 1400 1618 2321
233 2322 2323 1139 2324 1056 2325 1618 2326 2327 2328
234 133 2329 12 1595 1618 46
235 2085 2330 2331 2332 2333 2334 486 2335 2336 1618 2337 2338 20 2339 2340
236 1618 2341 24 44 1356
237 131 543 1618 2029 336
238 1618 1134 2342 1326 2343
239 2344 1536 2345 1618 2346 1441 2347 2348 2349 2350 699 271 306 2351 2352 2353 1594 2354 1569 368 1165 904 1018 2355 2356 2357 2135 105 2358 913 2359 2360 379 1056 776 376 702 375 1054 912 909 1055 1170 924 916 1172 1174 922 915 382 2361 1112 2362 2363 2364 385 386 705 388 2365 2041 928 925 929 2366 2367 2368 2369 2370 2371 2372 2373 2374 2375 934 1351 2376 2377 2378 1812 1414 2379 1178 2380 2381 2382 1624 1985 1075 710 2383 402 394 711 950 951 944 399 821 2384 2385 2386 2387 413 2388 823 2389 2390 2391 2392 2393 414 2394 1423 2395
240 2084 2396 2397 2398 2399 2400 2401 1618 2402 2403 110 1112 2404 170 129
241 1618 2405 2406 2407 1606
242 1915 2408 2409 2410 2411 1618 2179 20 2412
243 2413 2414 270 651 2415 2416 2417 103 69 1618 1112 511 844 2418 1118 2419 2420 2421 2422 2423 1409 2424 2425 1882
244 1872 2426 2427 2428 2429 2430 2431 2432 1029 1116 550 2433 2434 1593 59 1461 1622 2160 1618 1609 976 2435 392
245 2436 2437 2438 2439 2440 2404 1937 2441 1618 2442 227 2443 1143 2444 2445 2446 2447 2448
246 2449 2450 2335 2451 1537 2452 494 2453 1126 597 1473 12 54 2454 2455 1618 2456
247 1693 30 1993 1618 2457 2458 1112 2459 24
248 2460 1618 2461 70 2462 2463 2464
249 2465 1618 2466 2467 2468
250 1618 1326 1206 1475 267 1050
251 2469 2470 351 2471 677 2472 2473 2474 2475 2476 1622 1240 1618
252 419 2477 2478 2227 2479 2480 693 2481 789 2482 2483 2484 1618 217 1487
253 2485 862 2486 1779 1618 2487 2488 2489
254 2490 1773 881 1618 1111 1760 2491 2492 2493 1344
255 2494 2495 1618 545 2109 2496 2497
256 2498 2499 2500 532 1618 2501 2502
257 1618 2503 2504 1112 2505 2506 2507
258 2508 1618 1523 2509 1322 1792 2510 2511
259 2512 1216 2513 2514 1324 2515 2516 2517 2253 2518 2519 2520 2521 2522
260 2522 1831 20 1769 2523
261 2522 565 239 2524 2525 1364 2526 1526 333 2527 2528 2529 2530 2531 2532 2533 1619 1979 1522 2534 2535 2536 2537 862 2538
262 2539 2540 2541 2542 2522
263 2543 2544 1191 2545 2546 2547 2548 2522 465 2549 2550 2551 1361 2552 990
264 2553 608 2554 2555 2556 1948
265 2557 2558 2559 2560 2561 2562 2563 2564 2555 2565 2477 2566 2567 2568 2569 195 511 2570 2571 2572 1718 2573 2142 343 598
266 2574 2575 878 2576 2577 775 2555 1223 969 762 2578 961
267 1740 2342 2579 2580 2581 2582 657 2583 2584 970 2585 1008 2586 2587 2588 2589 1082 523 139 2590 2591 2592 2593 2594 2595 2596 2597 2598 2599 2600 2552 2601 2208 2602 1636 2195 2603 2604 2605 2606 2607 2479 2525 2608 2609 2610 2611 2612 517 2613 2614 1640 2615 2616 2617 2618 319 1198 2261 1011 2619 2620 801 2621 2555 2549 1624 2130 1081 2622 1619 2623 1037 2624
268 2625 2626 588 1512 2555 1738 2627 2628 2629 738 997 2630 2631 2632 2633 2634 2635
269 1535 2636 2555 2637 1741 1441 905 1074 954 2638
270 2555 2639 2640 2641 2642 2643
271 2644 2645 2646 2647 2648 2033 1879
272 2649 102 2648 2650 2651
273 2652 1124 2653 2654 616 195 2655 2656 1247 2657 668 2648 2658
274 2648 1273 2659 2660 2104 1748 2661 2662 1361 279 128 2663
275 168 2664 2665 2099 2022 1122 2648 2666 1242 95 2083 1046 2667 2668 1029 2669 2670 491
276 2648 1096 521 2671 2672
277 2673 2648 2674 2675 1917 1133 2676 2677 2410 2678 790 33 775 2679 2680
278 2648 714 2681 2682 2683 2684
279 21 227 2685 13 2648 2686 333 1872 24 2687 1144
280 1949 2688 2689 2648 2690 2691 2692 1131
281 2648 2693 2694 2695 2696 2697 2698
282 2699 2700 2603 2701 2702 1138 1319 789 2099 2703 178 2704 2705 2706 2707 2708 2709 2710 2711 2712 2713 2714 2648 1599 2715 2716 2490 2717 2718 1463 616 2719 1670 2720 2721 417
283 2722 444 1897 2723 2297 2724 1498 2725
284 2297 2075 1477 2726 2727 2728 2729 2730 2731 2732 979 2733 2734 2735
285 2297 2736 2724 1433 2737 1947 888 2738 2642
286 2297 2724 2739 2740 2741
287 2132 978 1535 2742 2743 2744 2030 2745
288 2746 2747 2748 1535 2749 2399 1210 2750 1702 2751
289 2752 2753 2754 2755 545 1041 2756 2757 1394 1161 1535 2694 2758 2759 928 929 925
290 2760 2761 1535 2762 2655 2129
291 2763 1535 2764 2765 902 2766
292 2767 2768 636 775 1296 1864 2769 2770 762 1535 2771
293 1535 2772 1433 2773 2739 2774 2775 33
294 1691 2719 327 2655 2048 1535
295 2776 2777 2778 2520 1535 85 81
296 1535 2779 2780 2781 2782
297 2783 2784 2785 1535 2786 2083
298 1955 1535 1596 20 2787 2788 2718 1520
299 2789 856 2790 1535 1280
300 1902 1535 2791 2326 2511 2792 1112 2793 122 2794 2795
301 2796 65 2797 1535 853 2798
302 1535 2799 2800 2801 2802
303 1535 1487 2803 1345 2804 1089 858 1772 2805 1382 2806 2807 2808 2809 2099 1506 2810 2811 1922 2812 2813 2814 2815 2816 2817 2818 2819 2820 2821 776 2822 2823 2824 2426 1896 2825 1806 2826
304 1535 2827 2828 2829 2830 2831
305 2636 2828 2832 1535 2833
306 2834 2835 2836 2837 1535
307 2838 2839 1535 1738 2840 834 2841 754 2842 1806 1498 2666 136 2843 2844 855 1363
308 2845 1535 775 1876 1736 1854 2846 1460 1007 1946 2847 1144 2848 2849 1917 2850 2851 2852 2003 2853 1682
309 1535 263 345 2854 2855 780 737
310 592 2856 1535 2857 2858 2859
311 11 1370 2860 2861 2862 559 2863 1535 2864 2865 2866 2867 2868 714
312 1535 2869 95 583 2870 2871
313 1741 1744 747 2682 2289 2872 1535 837 2168 2873 853 2874 2875 2356 648 2876
314 2877 2878 2879 1535 2880 2881 2882
315 1535 2883 417 2699 2884 1064 2844 2885
316 1535 2326 1081 1745 245 1441 1342
317 527 2886 1535 2887 2499 665 2888
318 2345 1535 813 906 759 377 1061 1059 923 1172 1174 915 916 917 919 1060 2889 2361 383 2890 924 704 385 386 705 2891 2892 2893 1414 1071 2894 2895 2090 400 402 2896 2897 958 2898 394 710 392 393 398 399 940 2899
319 563 2900 1535 2901 2902 2903
320 2904 1954 1535 1436 1467 2905 2906
321 2768 2907 2908 2186 106 2909 853 1477 2910
322 853 2911 2912 2913 2914
323 637 2915 2916 1138 2917 1268 2918 444 853 2919 2052 443 2920 2921 1263 2922 348 2923 844 2924 2925 1139 2926
324 2927 2928 2929 853 95 2930
325 714 853 799 2931 2932
326 853 2933 2934 2935 2936 2937
327 1565 2726 1356 2938 1595 853 2939 2940 2311 849 1112 169
328 853 2941 2942 1272 2943
329 2944 2945 2946 669 2947 422 853
330 2948 2949 2950 2703 2951 853 2952 1019
331 853 2953 717 2954 1533
332 2711 2955 2956 523 853 2957 2958 2173
333 2959 2960 2055 2961 1351 2962 853 2963
334 1507 2964 2965 2966 1557 2050 2967 1362 2968 1603 2969 853 1300 2970 430 2971 2972
335 2724 2973 2974 2975 2976 2977 1401
336 2518 1965 970 2724 2736 2978 2979
337 2980 2200 106 271 2981 1490 2982 2983 2984
338 1830 2985 2986 2987 2988 2989 34 891 1138 2990 2991 844 2992 2993 2994 2995 170 2996 872 869 2997 2200 2655 2998 2999 3000 3001 261
339 3002 3003 1974 3004 2200 1738 1670 3005 3006 3007 614 3008 3009 3010 333
340 1364 3011 3012 2200 3013 1019 1606 3014 2632 3015 3016
341 3017 3018 3019 1352 2269 3020 3021 1079 3022 3023 3024 3025 3026 3027 3028 3029 3030 3031 3032 3033 2795 3034 3035 3036 3037 3038 2395 3039 3040
342 1281 3041 3019 3042 3043
343 3019 3044 657 3045 2140
344 797 3019 3046 3047 1130
345 3048 3049 3019 2749 3050 3051 3052 3053
346 3019 3054 2703 3055 3017
347 2600 3019 1640 3056 3057 1436 2515 2615 3058 2553
348 1333 3059 3060 382 704 763 3061 3062 708 959 770 3063
349 3064 778 3065 777 1930 3066 3067 471 3068 651 1333 3069
350 3070 1333 3071 3072 3073 3074
351 3075 2798 3076 3077 1333
352 3078 3079 3080 3081 1120 681 3082 990 3083 3084 3085 3086 170 1874 3087 3088 3089 1865 3090 3091 3092 2424 3093
353 2024 3094 87 511 512 3095 3096 1779 3097 3098 3099 3100 657 1263 3078 1044 1121
354 3078 3101 685 881 1627 3102
355 3078 3103 3104 3105 454
356 3106 3078 3107 3108 3109
357 3078 3110 3111 1336 3112 566 3113 3114 1052 856 3115 3116 3117 3118 2127 2716 1482 3119 3120 3121 3122 1211 1974 1638 100 3123 3124 3125
358 3126 3127 3128 3078 545 65
359 721 1751 1387 1396 3129 1829 3130 3131 2349 3132 3133 758 375 376 374 3134 3061 389 3135 1092 395 821 3078
360 3101 3136 3078 3137 3036 9 3138
361 3139 3101 3140 3141 3142 3143
362 3101 3144 3145 3146 3147 3148 1369 3149 3150 3151 3152 3153 2999 3154
363 3101 2601 3155 3156 2084 970 1187 3157 3158 3159 3160 3161
364 3162 3163 3101 3164 3165 2016 105 3166 1583 3167 1481 3168 3169 866
365 3170 422 3101 3171 3172 3173 3174 3175
366 3012 2144 2454 636 3100
367 3176 3177 3178 3179 3180 3181 3091 3182 3183 3100 2975 1637 1205
368 146 2349 3184 292 3185 3186 3187 3188 1974 3189 3100
369 1591 1135 1610 468 1191 1831 3190 3100 2975 858
370 3191 3192 3100 3193 3194 3195 3196
371 1628 1488 3197 1637 3198 3100 3199 1599 3200 3201
372 517 3202 509 3203 2725 3204 3100
373 3100 2893 3205 997 3206 3207 2228 2189
374 1305 2686 3208 1519 1550 2349 3100 444 3209 1896 1211 2491 3210 1903 337
375 2190 3211 3212 3100 2975 3213 3214 3215 3216 550 20 3217
376 3218 3219 3100 2975 2295
377 3100 1881 3220 92 3221 3222 594 3223 3224
378 3100 2946 1009 3225 3226 3227 3228 2016 1934 3229 1588 3230 2365 3002 3098 3231 3107 3232 3233 2432 3234 2335 3235 3236 533
379 3237 2699 3100 3238 3239 3240 3241 3242 3243 3244 3245 3246 1293 3247 3248 3249 3250 855
380 3251 676 3252 2538 3253 3254 3100 1519 3255 491 801 3256 3257
381 3258 3259 3260 881 3100 1786
382 586 3100 3261 1489 1156 1477 3262
383 3263 3100 2880 729 3264
384 648 3100 2975 3265 670 1943 2052 113
385 790 3266 3100 1272 3267
386 3100 646 3268 1369 2248 3269 3270 3271
387 3100 1153 1035 693 1158 3272 3273 176 1310 1302 3274 1595 3275 3276 2349 3277 2889 706 707 3278 1071 3279 937 3280 3281 3282
388 3283 3284 3162 3100 319 2454 3285 3286 3287 333 3288 269
389 3289 3290 3100 1452 3291 3292 3293 3294 3295
390 3100 3296 1337 3297 3298
391 1458 3100 1090 3299 3300 3301
392 3302 3303 3304 3305 2993 3306 3307 3100 3308 3309 1962
393 2686 3310 1272 828 2921 1187
394 369 371 2686 1211 3311 3170
395 2686 2204 2964 417 2360 860 578 343
396 3312 216 3313 1345 3314 1121 3315 3316 3317 3318 3319 3304 3320 3321 1801 629 2506 2083 2192 856 2686 1089 1027 1445 2850 3322 3323 1024 3324 3325 417
397 3326 3327 1644 3328 3329 2350 1117 1591 1111 360 1638 599 3330 3331 2570 170 3332 2860 3333 3334 3335 59 2573 1370 2686 851 2083 3336 3337 3338 3339
398 2686 3340 2433 3341 3342 3343
399 3344 3345 2686 3312 3346 3347 668 3348 2486 1326 3349 345 3350 717 3351 2745 3352
400 2131 345 2686 3353 1659 3354
401 3355 729 3356 3357 236 234 3358 1253 3359 2686 1885 3091 3360 3361 3362 521 3329 657 3363 112 1881
402 2686 851 3364 1765 2938 3365 3366 2301
403 1190 3216 1461 3367 1206 2686 3368 3369 195 1822 3370 3371 2586 3372 1484 1326 3373
404 3374 896 3375 3376 3377 2686 3185 3378 3379 3380 3381 3382 3383 3384 2485 3385 3386 279 3387 302 3388 3389 3390 3391 271 2645 3392 3393 3394 3395 3396 292 3397 3398 3399 1713 3400 105 3401 3402 3403 3404 3405 1391 3406 3407 103 2134 3408 3409 1595 3410 2144 3411 3412
405 2686 3413 1108 3414 3415
406 1007 3416 536 699 3417 3418 370 752 2686 813 1554 3419 3420 3421 3422 3423 906 923 3424 3425 1067 1068 2265 1778 1872 1322 3426 3427 1841 3428 3429 578 3430 3431 1850
407 3432 1905 3433 2686 3434
408 3435 3436 3437 3438 752 2696 2686 1595 1580 738 2863 1638
409 3439 3440 3441 3050 2090 3442 1937 2686 3443 1961 1566 1885 3444 2920 3445 3446 3447
410 2686 855 21 263 3448 2993 3449 1094 3450 3451 550 3452 3453 1403 3454 20 3455 3166 1885 3456 3457 3458 2214 1263 3459 3460 3461 1994 3462 3463 3464 3411 601 1555 3465 3466 1807 3467 3468
411 3469 3470 3471 3472 2686 3473 3474 1724 2879 1477 1872 2726 3475 1876 3476 2718 2134 2461 3477 345 819 3478 3479 2529 3480
412 195 2473 3481 1758 3482 3483 54 2123 2686 1971 3484 830 3485 3486 3487 3488 2666 3489 2954 2814 2501 2457 3490 3491 2545 136 1802 2891
413 3453 2686 3492 3493 3494
414 3495 3496 2726 344 3497 3498 3499 3500 3501 3502 3503 3504 1247 751 3505 3506 3507 3508 1225 3509 3510 3453 3511 2342 3512 84 3513 3514 1780 632 703 960 372 3515 3516 702 1057 3517 3518 1782 1781 3519 3520 2686 3380 1070 3521 992 3522 386 705 388 3523 2931 1808 1809 1810 1351 3524 692 2536 3525 3526 2378 786 3527 576 1178 938 3528 939 942 949 122 950 710 398 399 1074 958 1236 3529 3530 1079 952 3531 2896 820 1078 2897 392 393 1416 3532 3533 3534 1208 2386 3535 3536 959 3537 2385 1417 953 3538 1986 2390 2389 823 3539 3540 3120 3541 3542 413 3543 2392 3544 2270 2272 3545 3546 2271 1419 1421 3547 3548 3549 1245 3550 2790 3551 3552 1422 3553 3554 1423 3555 1237 3556 3557 3558 2795 3028 3559 3560 3561 3562
415 2686 2088 3563 2645 13 3564 892 2134 1181
416 830 3411 2686 3565 3566 3567
417 2298 2686 3568 3569 3570 1519 3571 1121
418 2686 3213 2542 3572 560 633 3573 3574
419 2686 849 3575 581 3576
420 2422 2686 3577 3325 1934 1574 3578 3579 3580 3581 813
421 3582 3583 2666 3584 3585 2686 3586 3587 3375 3588
422 2295 2686 2885 3589 2311
423 1771 3590 3591 2686 836
424 2808 3073 3592 1403 1756 1951 3593 3594 3595 3596 1030 3597 3598 3599 3600 2003 3601 2022 2203 3602 3250 3603 3435 3604 2860 2686 3605 717 2170 2759 3606 2489 3607 3608 2738 3609 3011 3610 532 3611 3612 3613 2863 3614 3615 3616 3617 3618 3619 3620 636 1620 3621 3622 3623 3624 664 3625 3626 1047 3627 3404 3628 2104 3629 988 68 3630 1122 2854 3631 3632 3633 3634 3635 531 990 3636 3446 3637 3638 3639
425 1205 529 3640 2686 345 1027 3641 1156
426 2686 1675 2666 3642 2013 1518 2994 1441 2456
427 2345 3643 3059 3644 2349 1858 550 751 701 379 909 776 908 912 375 378 374 376 372 373 3645 1170 1054 1412 1173 2686 377 759 913 921 382 3646 3515 915 1172 3647 760 1781 1174 916 920 910 383 704 385 386 705 388 1067 1066 2891 2892 706 1315 1090 1415 400 401 3648 958 940 2898 2897 402 394 710 1839 392 398 399 2899 711 1074 2896 3649 415 3650
428 3651 3652 2686 3636 3653 3654
429 1498 2686 3655 828 2650
430 3656 670 511 3657 278 2686 3658 861 914 3659
431 301 2686 3660 1917 1713 1506 3661 1962 1928 3077 3432 2750 532
432 3662 3663 2304 3664 2254 1918
433 3665 3666 2953 1723 3663
434 3667 3668 515 3663 3669 2248 3670 3671
435 3663 3672 3673 1552 412 439 3674 3675 3676 2421 315 3677 1443 3678 3679 1194 3680 3681 3682 1887 1044 1674 3683 3440 3684 2917 1951 3685 442 3686 3687 752 1411 3688 1472 1060 1376 883 3689 1178 3690 1071 3691 1980 3692 1235 1838 3428 3693 1417 3694 773 3695 1846 1400
436 3696 507 1610 3697 3663 270 1625 3698 3699 1813
437 3700 3701 3663 3702 85
438 3663 966 256 1859 3703 3704
439 2956 3705 2195 3663 2238
440 3706 875 3707 1532 3213 3708 3709 1639 3710 3705 1194 3711 3712 837 3713 3149 3714 3715 717 80 1320 3716 3717 3718 2240 3350 3719 966 3720 2261 88 3721 2838 1736 3612 1255 729 40 2863 2041 3663 3722 978 3723 1876 3724 3725 3726 1758 3727 3728 3729 3730 166 3731 3732 257 2985 3733 235 2719 1966 1892 3734 1201 3474 65 622 3735 3736 3737 1878 1460 3738 2880 3739
441 3636 3740 1041 717 3663
442 3741 3663 1753 3742 3743 2507
443 3663 3001 2099 2210 1458 1178
444 1193 3663 648 2854 3744 53
445 3745 3663 3746 2921 3747
446 3663 3748 3749 609 1497 3750 3751
447 3663 1520 3752 2080 2257 3753 816 3532 393 1984
448 1182 3663 3754 3755 1515 3756 657 3757 3576 3758 3759 3099 1056 3760 3761
449 3663 3762 1988 3763 2856
450 3764 3636 3765 3663 1458
451 3663 2553 3289 3766 1591 3767 1092 3768 1409 3769 2265
452 3770 3771 3772 3773 3774 3775 263
453 2776 3059 3776 2978 3777 584 1458 3778 3779 3171 2151 669 892 3780 3001 2072 3781 2722 3446 3576 2173 854 3624 1598 3782 3770 3783 263 3784 2107 984 2197
454 2978 3224 3770 3785 2872 171 3786 2552 3712 2550 2738 472 3787
455 3770 3788 3789 3227 3790 1135
456 3770 3791 3792 3793 3794
457 3795 3770 3796 758 1801
458 3272 2978 3797 3798 577 851 3799 2518 176 3800 432 908 3496 1027 3801 3802 3803 1881 3804 1493 934 3805 2417 1477 3806 938 936 3807 1369 3294 942 3530 3808 3809 3810 3811 337 3812
459 3804 3813 3814 3815 3816 3817 3818
460 3804 3819 3155 3820 3821 2137 3822 1373
461 3804 1453 1115 1800 862 1917 3823
462 3804 1284 3072 1702 1392 686
463 3824 2699 3825 3826 3827 3828 801 3804 3829
464 3804 1587 1382 3830 3831 3832 1002 545 3833
465 529 3834 3835 2800 3247 3804 3836 3837 1463
466 3804 3838 3839 3840 2944 3841
467 3842 3843 1752 695 2753 3804 878 3273 2637 3844 2499 3845 1081 3846 3847 3848 1635 3849 3850 757 3075 3851 1553 906 3852 1225 1171 760 383 926 1066 1446 388 2265 3853 1179 3001 3854 3855 395 891 2638 1850 962
468 3856 693 3857 755 3858
469 3856 92 594 1670 2398 296 3859 2128
470 3860 3856 3861 3862 1994 1363 586 3210 3863 3864 1482 796 1865
471 3865 3866 1751 1387 1396 1755 3867 3868 366 2345 3869 3870 3130 1224 2168 3871 2257 1192 3123 924 3628 1170 1977 1978 382 3872 3873 3874 1812 401 953 3532 3856 3875 416 1314 773
472 3876 3856 3877 2666 3878
473 3879 948 3880 3856 2195 3881 1477 3882 3883 3884
474 733 531 343 3885 3886 3856 3107
475 1674 521 3887 3888 3889 3303 3890 608 3891 1737 3892 3893 3894 2295 3895 1541 3048 3896 1811 3897 1894 1350 754 1308
476 2295 966 3898 588 3899
477 3900 2295 1516 3901 3902 79 3903
478 3165 3904 3662 2931 442 3905 345 3404 2151 3906 657 2043 3907 3908 2295 1263 1138 2156 3909 3910 3911 444 3912 3341 3913 983 1701 798 2333 2624 3914 844 3845 3876 1859 1962 3915
479 3762 3916 3917 2295 984
480 986 3918 2373 3919 3920 3921 3922 1294 897 3923 3924 1085 2295 2963 3925 1084 3926
481 2963 1129 3927 3928 3929 3930 2704 3931 1674 3932
482 3933 583 422 3934 3274 3935 3936 2109 3937 2150 3938 369 1171 3939 3311 2963 1023 3940 3871 1895 3941 3942 3107 669 3943 580 797 1136 2587 396
483 2704 3944 2963 3945 3946 3947
484 2963 3922 2139 3948 3949 3950 3951 3952 3953 885
485 3954 1965 3955 3956 3957 3958
486 3959 2333 3960 3961 3962 1965 3963 3964 3059 790 2203 345 1206
487 1965 3001 1741 3965 3966 3867 3967
488 3968 3969 3970 3971 3972 3973 3974
489 3012 776 528 2129 2642 3975 3976 111 775 3977 3978 3979 3980 2077 3981 2173 3982 2771 181 3983 509 3204 3984 1201 1521 3985 3986 3987 3970 3988 3989 3990 2361 3991 903 2876 3992 3993 3994 1614 3995 2890 3996 3997 3998 3713 577 2162 3999
490 3970 3927 4000 2888 4001 1935
491 511 271 4002 3970 1825
492 3851 4003 4004 168 4005 4006 3970 4007 4008 511 71 1532
493 4009 2337 3702 3975 2188 4010 3970
494 4011 3032 3970 4012 4013
495 444 4014 1096 4015 4016
496 4017 3773 1096 855 529 2562 2700 1775
497 1674 4018 1096 4019 4020 4021
498 4022 1096 521 3329 484 4023 1872 4024 4025 4026 4027
499 1096 1654 539 4028 819 2693 4029 532 1069 2944 4030 588 4031
500 4032 4033 1674 1096 523 4018 4034 3832 3113 4035
501 3212 1096 3107 3865 603
502 4036 4037 1096 1674 2554 4038 422 4039 1436
503 4040 3288 4041 419 511 196 4042 1829 4043 4044 2254 4045 4046 1872 4047 4048 2870 4049 494 4050 4051 4052 1096 1674 4053 45 1475 4054 1631 2926 1120 1051 4055
504 1096 4019 3139 4056 4057
505 4058 1096 1753 567 4059 4060 2238 2344 2265
506 4061 1096 4062 521 14 1674
507 542 1096 1606 4063 4064 2719 1889 4065 1706 4066 2740 1034 2044 3818 3992 4067 4068 3823 95 3164
508 1096 4069 4070 1461 3470 525 1138 1791 4071 1090 1450
509 1484 152 1211 3836 1381 1096 4072
510 1092 4073 4074 327 4075 1096
511 4076 4077 4078 4079 855 2812 4080 552 343 1537 3791 4081 4082 4083 447 1723 4084 811 4085 2445 1334 3769 1799 1096
512 4086 4087 1096 4088 4034 4089
513 4090 3146 343 523 4091
514 4092 3011 3412 4093 1292 4094 851 4095 4096 2699 4097 616 4098 112 4099 4100 2722 4101 119 4102 523 1674 4103 3821 3031
515 4104 4105 737 523 4106
516 989 3160 4107 2134 102 523 3547 1997 3800 4108 2645 1710 4109 176 775 4110 4111 3159 4112 37 2013 4113 4114 1885 4115 862 4116 1164
517 523 529 1526 4117 1527
518 4118 523 2553 4119 726 1034 4120 4121
519 4122 523 4123 4124 588
520 1560 2243 1282 544 588 1997 4125 4001 3221 1526 4126 3514 89 447 4127 4128 2414 3985 1570 523 4129 4130 4131 65 4132 790 1473 4133 4134 465 4135 4136 2123 4137 4138 594 4139 4121 1494 2405 1356 4140
521 4141 523 4019 799 4142 2632 4143
522 1460 862 4144 4145 4146 423 4147 3720 2298 4148 72 4149 2831 775 4150 1554 2771 1260 4151 4152 4153 2235 77 1876 523 4154
523 523 1674 4155 3889 790 3329 4156 1517 1738 1192 4157 4158 1492 2682 2289 3382 4159 4160 4161 2812 54 4162 563 3290 3626 1916 3171 2458 4163 4164 169 4165 1481 4166 4167
524 4168 523 1674 4034 1112 4169 4170
525 4171 3966 1095 721 1387 2755 3129 1003 4172 2577 1098 482 3726 2168 2437 523 1537 4173 4174 1840 908 1169 1055 1057 1412 375 376 1054 1175 2890 383 1070 4175 1177 2380 4176 4177 3769 4178 4179 2898 2896 398 820 4180 3063 4181
526 4182 842 4183 75 4184 2360 523 3889 1723 484 521 1102 482 3700 4185 1337 2149 1935
527 2850 2919 1491 523 4186 1225
528 3112 2689 3994 1604 4187 4188 523 4189 1904 2691 3095 2727 4190
529 4191 447 2689 3994 521 1021 523 1093 1762 4192 2539 2112
530 4193 4194 149 4195 501 511 2017 523 4196 4197 4198
531 523 4199 4200 4201 4202
532 523 4203 4204 4205 4206 4207 4208
533 735 543 523 521 82 1674
534 4209 4210 192 4211 888 3514 3900 1007 4212 2696 3276 4213 2080 1129 523 1210 4214
535 4215 523 4216 2666 2316 4217 343 447 720 1647 4218 4219
536 4220 1706 4221 4166 523 1674 4222 4223 4224 4161 4225 4226 82 1478
537 4227 4095 637 1609 1117 1688 834 4228 4229 4230 765 3744 2240 1208 1484 1693 4231 4232 2013 1644 1138 4233 4234 3587 4235 3052 444 1845 4236 4237 3756 494 4238 3951 2710 1674 4239 4240 488 4241 4242 523 1954 4243 1503 1029 3355 4244 2486 4245 2653
538 1265 4246 4247 4248 523 3730 3288 1356
539 4249 523 4250 1625 4251
540 523 1674 3329 3889 271 4252
541 2732 1354 1797 3460 36 1032 1807 267 4253 2294 2774 21 4254 523 2905 1471 1788 3061
542 549 4255 523 1674 4256
543 4257 523 450 3982 3983 3229 4258 2651 4259 4166 1872 4260 1948 1686 4261 1791 3429
544 3715 3714 1539 523 4262 1674 191 3335 2640
545 3707 4263 523 4192 3242
546 1120 3289 1760 523 2588 4264
547 3258 2803 1135 523 3011 345 4265 4266 4267 4268 3298 4269 3850
548 1017 4270 2232 860 4271 1056 796 3301 4272 1527 1872 544 523 1674 4273 988 4274 4275 39 4276 2789 4277 834 4104 4278 811 3235 1461 53 4279 1722 1034 1708 554 2699 790 4280 227 4281 4282 2020
549 4283 4284 2492 523 1674 3213 4285 4060 4286
550 523 3547 4287 4288 2316 99 986 2114 4289 752
551 1674 558 4076 4290 523 1398
552 4291 1674 2156 3375 4292 3440
553 4293 3240 4294 1520 588 1962 4060 4295 1674 4296
554 3245 3832 4297 4298 345 1674 1458 1130 1663 4299 1438 3660 4300
555 3213 648 1674 2109 4301 2121 4302 537 4303 4304 4305 616 1108 4306 4307 2233 3445
556 2188 3612 1674 4308 4309
557 4310 4311 4312 4313 1674 1725 4314 169 4315
558 617 4316 4317 4318 4319 1674 1526 4320
559 796 3761 1674 4321 642 4322 932
560 521 1674 3080 4208 829 717 4323 4324
561 1674 4325 4326 1294 343 4327 2565 4328 735 4329 382 4265 2227 4330 4331 3983 4332 4333 2949 4334 924 4335 4336 2026 8 588 4337 4338 1262
562 3591 3590 343 4339 4340 1888 4341 4342 2372 453 688 1541 4008 4288 1951 2585 2080 3983 836 2208 4343 1670 4344 1405 3563 4345 1640 4346 4102 1799 1625 4091 4347 1674 4348 657 4349 3449 2263 4350 3814 4351 856 3510 1636 1920
563 4352 1319 4053 1674 4353
564 4354 1674 524 4355 1537
565 1997 4356 2454 105 1565 834 2144 4357 1674 4227 4358 323 2069 4359 4156 417 4360 4361 2195 1519 4039 4362 4363 4364 988 855 4365 849 1126 1121 1351 3733 3085 2005 888 495 4366 1701 1758 227 4367 3255 4368
566 4369 77 1674 4370 87 343 876 4371 4372 1034 4373 4374 111 37 105 4375 3940 488 4376 4377 4378 4379 4380 3097
567 1736 4381 4382 3279 1674 3227 4383 4384 4385 1401 4214 4386 4217 4387 4388
568 4389 3361 1674 2848 323
569 1674 4390 2628 4391 794
570 4392 4393 1498 4394 1674 4359 2666 3857 4395 4396
571 775 1674 4397 3411 4398 1588
572 1319 2560 4399 2188 1674 2728
573 1674 4400 4401 366 95
574 2116 4402 4403 4404 225 1674 235 4405 444 199 888 1739 1193 4406 4407 37 4408 4409
575 1674 4044 571 4410 670 671
576 4363 4411 4412 4413 471 4414 2579 4415 190 1674
577 1645 3333 1674 4416 3517
578 2952 3962 726 1674 4417
579 2585 1674 4418 4419 4420 209 3012 447 4421 3573 4422 4423 4424 4425 4426 667 4427 171
580 4428 1792 1674 4034 4429
581 1674 4430 4412 4431 2212 3962
582 1094 4288 1355 4432 3405 103 4433 2732 4434 4435 4436 4437 4438 4439 4440 2502 545 2926 4441 4442 271 658 4443 4444 120 4445 4446 4447 542 4448 1674 2563 2225 646 4449 4450 4451 2259 2762 1606 1476 657 1823 1141 1595 2448 2640 4452 2774 1052 4453 4454 2021 1252 2999 1927 2012 888 844 343 4455 4456 1071 4457 4458 789 849 983 4459 1356 3329 4460 2749 4417 4461 1520 3099 892 4462 3681 4463 4464 4465 2399 1308 4466 4467
583 4468 520 3514 4469 3293 1579 4470 3041 725 1674 4471
584 2083 3213 1486 3014 828 4472 1786 4473 2619 4214 794 1334 3920 1674 4095 594 3834 1187 535 3788 4474 4475 657 1046 4476 4477 4072 2705 3340 4478 4479 1308 1663 2174 3681 886 1889 4480 3825 4237 775 4481 3972 1704 737 2748 4482 588 4409 1247 4313 4483 4484 4485 410 1701 4486
585 82 2165 343 4487 4409 1674
586 4488 170 1943 2645 4489 4490 4040 1661 2485 4491 4492 1674 3411 3106
587 4493 4494 344 511 171 4495 3997 4496 4497 1674 4498 4499 4500
588 4501 447 524 4502 1674 4503 4504 4425 4505 1370 4351 4420 4506 4507
589 4508 2088 4509 4510 4511 1674 2254 3756
590 1674 855 422 4512 1927 2012 1069 4513 997 3131 2317 685 1881 4514
591 1674 4515 4516 4382 1359 4517 2125 1693 4518 4519 1482 1356 4520 4521
592 4522 1674 4523 1351 4524
593 3455 2774 1674 1319 4525 1356
594 1674 3251 4526 4527 2875 1232 4528 4529 4530
595 1674 2083 1090 1561 529 4018 4531 1332
596 4532 4533 3251 1674 3587 563 4534 4535 4536 4537 1481 1283
597 4538 4539 1674 3744 1727
598 3470 227 4540 4201 1674 4541 1135 535
599 1674 4034 4542 790 1398 2238 4543 4256 2284 4544 4545 4546 4547 245 4548 4549
600 1674 576 1536 688 1056 4550
601 4551 4552 1674 646 141 1460
602 1674 484 4553 4554 3947
603 4555 2131 1674 4556 4557
604 4558 1674 4559 4560 2204
605 4561 4562 3746 4342 3908 4439 4472 3891 897 4563 4564 1430 4565 4566 1933 4567 1674 3945 1504 4568 2429 4569 2863 4570 2816 1019
606 3213 2433 4571 1674 4572 2774 4156 4570 4573
607 4574 1674 444 4457 1292
608 4575 2227 2979 4576 1674 3636 3432 708 770
609 4577 478 2371 1674 1576 4578 2467 248
610 4579 4580 2043 3847 3017 4581 1674 2921 3250
611 1758 169 3055 1674 3059
612 1674 722 1206 985 857
613 4582 796 4583 1674 4584 866
614 2557 3026 4409 2708 447 1723 4221 552 4585 131 1674
615 1674 4586 4093 4587 4588
616 4589 4590 4591 1674 1090 510 87
617 1674 3748 3700 4592 4364 855 4593 4594 4595 1111 4596 988 4597
618 1674 3185 673 4598 4599 4600 4601 1137 4602 292 278 4603 4604 308 309 4605 4606 4607 4608 3187 4609 4610
619 4611 4612 570 2064 4613 1512 2797 4614 2586 4615 3433 4616 4617 1674 4618
620 2162 4475 4619 4414 4198 4620 4621 1674 4622 1652 4439 4623 1935
621 4624 3319 567 2132 4625 888 2693 3515 3516 1008 3146 1674 634
622 511 4626 775 1674 2080
623 1674 2090 4627 3329 87 1187 1484 4628 1621 2257 4629 3871 3608 4630 4631
624 4632 1491 4633 2711 2707 2706 524 4289
625 524 1997 1924 1487 4634 1838 4635 1302 563
626 524 3889 4636 4637 4638
627 4271 524 4639 87 3800 588 792 4640 4316 4641 4642 329 4415 2123 3876 1526
628 2052 1942 524 4643 1732 551 4644 1356 41
629 4645 3110 524 345 1297 200 790 3320 4646 4466
630 521 524 4647 4409 4648
631 4649 4650 4623 1092 524 521 544
632 4651 1458 3636 4652 4032 657 1925 2838 3708 4653 524 2726 855 36 4654 790 1453 4655 102 4656 4657 293 2729 4024 4658 3411 2003 4659 1615
633 3729 524 3046 4192 2168 4660
634 1670 4370 4661 3136 4662 315 4663 4664 150 4665 4666 2705 3357 176 2558 524 525 3014 4667 3781 4668 4669 4670 4671 4672 4673
635 4572 2762 1093 524 2149
636 4674 524 2699 4675 2611 4676 343 1537 4677 1664
637 2198 3285 775 4678 1149 524
638 1186 1633 3411 524 2582 1034 4679 4680 2316
639 524 1116 2090 1387 4681 4682
640 2744 524 526 4072 4683
641 1112 1227 4305 524 4684 1526 2462 988 3325 1994 39
642 3572 4685 635 4686 4346 4687
643 2301 2288 4688 4686 3983
644 780 2763 1738 4689 4686 4375
645 4690 4686 4691 80 2301 4692 685
646 4693 2502 4686 1129 2083 4694 4695 4696
647 1240 4697 4408 4686 4698 4699
648 1736 4686 4690 4700 3293
649 1022 4701 3325 37 4702 4703 3092 271 4704 4705 1811 4706 4707 2088 4708 630 3678
650 1022 4709 4710 4711 856 4712 4713 4714 4715 226
651 4710 3724 4716 1048 1803 4717 4718 4719 4720 1409 3626 360 378 80 1022 511 4721 4722 4723 1954 1821 4724 4072 1890 1393 373 4725
652 4726 4727 4728 4729 4730 4731 4732 2206 4733 4734 4664 2858 4542 4735 421 4736 4403 4737 4738 4739 362 4740 4741 4742 3347 3735 1442 4743 3711 4744 4745 2116 4362 4402 1022 4746 4747 4748 4749 2120 2227 4405 150 4750 4751 4752 4753 4754 4755 4756 4757 3965 1003 4758 747 721 693 4759 1158 2755 4171 4760 1396 3114 2577 507 95 2345 227 4761 1441 4762 4763 4764 3102 4765 1310 699 4766 2080 2168 1311 4767 1068 1860 817 3808 4768 1842 2389 3537 939 2795 3125 3549 955 337 3539 1237
653 1017 2417 3607 3497 4769 4770 473 790 1022 3126 3582 2798 2106 2642
654 1041 1022 3197 4771 898
655 978 1824 1022 4772 4751 4773
656 4774 1642 1022 4775 1893 4776 107 4304 103 2542 645 4777 4778 4779 4780 4604 4781 280 449 4782
657 4783 1022 717 2577 3272 4784 1164 751 3851 914 3275 366 4785 763 368 4166 1313 3874 4212 1071 1836 3692 960 4786
658 565 744 2623 4787 1210 4788 611 4780 855 1492 4789 4790 1186 4791 1483 98 1022 1319 4792 1817
659 3730 1624 554 1246 978
660 4793 4794 4795 4796 978 3626 3966 4797 1825 3913 2931 4266 4798 80 1486 1517 4799 3437 1881 4288 4800 2637 4801 1106 3865 1127
661 2927 4146 4577 2405 978 2333
662 978 2956 2528 1332 4802 4803 3998
663 978 4804 4805 3813 4806
664 978 4807 3107 469 382
665 978 1303 3709 1149 4808
666 4809 978 2934 4810 2114
667 1384 1035 1156 2753 978 2168 812 4811 1663 883 3753 3872 4812 1980 4813 816 2896 395 4814 4815
668 301 978 4816 1367 4817 4818 1209
669 978 1387 4819 4820 3847 4821 4644
670 2762 4139 3339 4822 978 1090 4823
671 4824 978 1046 1450 1129 2105
672 3250 4315 4825 1879 4094 978
673 4826 2681 4505 3308 3599 4827 4828 978 3219 87 3266
674 4829 4830 3107 4592 548 692 978 3219 717 3317 1046 1159 697 3129 2479 879 4831 4832 918 704
675 978 4833 988 2336 2284
676 978 1458 849 345 4834 1859 4835 4836 4837 4838 2945
677 1312 978 1494 3690 4839 471 4840 2550 3252 4132 938 959
678 4841 978 2767 4842 4843 4844
679 1093 855 1554 4829 4845 977 4846 4847 978
680 978 4848 3507 3608 1196 4849 4850 4851
681 4852 4835 978 4853 4854
682 4072 1337 1723 4350 4855 4856 978 1334 2699 787 75 78
683 4857 2881 4858 4859 4860 2880 978 4861 4170 4862
684 978 4863 4864 4865 3983
685 978 2304 70 4866 4867 3355 4868
686 3898 1125 4869 4870 4871 4872 4873 4874 4875 3474 1595 978 1519 717
687 978 588 4876 2499 4619 4222 4072 1681 1359 4877 2642 616 4878 4879 4880
688 978 567 2087 4881 4196
689 1801 2787 197 4882 4883 4884 978
690 978 554 830 3817 4462 4885 4886 4887
691 2602 978 3975 3638 587 4888 4889
692 4890 4891 2872 3637 4892 4893 428 4117 140 4784 2218 4571 4894 4895 978 4195 1369 2098 3822 3584
693 978 2191 4896 4897 3274 1119 4898 1452
694 733 3881 717 4592 2558 4671 978 3445 176
695 1153 1037 693 4899 4900 978 4285 4901 2518 4902 3475 1015 545 776 4903 3609 1047 381 3628 1172 1173 382 1067 707 4203 1303 1234 936 2898 1074 711 710 4904 2638 4905 1947 2871 1034
696 2912 2739 2109 855 3171 978 4899
697 1258 2953 4906 4835 978 2636 4907
698 717 536 4908 4909 2937 4910 1896 765 4911 444 1125 4872 411 3800 4415 4912 3730 4913 4874 4914 171 3750 422 4915 4916 4917 598 363 4918 4744 33 4919 1918 4353 3139 4920 4870 3898 218 4921 2449 1376 4922 4243 907 4923 1880 978 1836 4924 1092 4377 939 1008 2672 948 4687 395 821 4180 715 1083 4925 113 685 1421 4253 4926 1706 3823 4927 4928 1441 4929 4930 3711 4931 4932 2111
699 4933 2316 4934 4159 2954 4935 4936 4937 2582 4938 3728 4939 4940 347 4941 4942 12 4875 1144 601 2580 4943 2400 4944 549 1549 665 839 2000 978 1090 2499 4945 532 4946 2588 2149 1825 4658 4659 2314 4947 4443 2002
700 1490 978 343 4670 888
701 4948 3170 4949 978 4548
702 2694 978 717 4950 1385 4951 4952 4953 4954 3744
703 978 1465 2353 4209 195
704 1466 3311 978 4955 4956 866 3772 3976 4957 1056
705 978 2743 4958 2518 2301
706 2303 4959 1974 978 4960 4961 3777 3850 4962
707 878 3272 978 2168 812 701 3130 3131 3068 1163 371 700 4963 2892 706 4964
708 4965 4955 4966 1291 4967 4968 2582 4969 4970 978 4971
709 978 2953 717 1387 1622
710 4710 4972 1054 888 3402 2693
711 3910 3661 4710 4973 1208 1211 1521 1129 2105
712 4710 4592 3469 493 2306
713 688 4974 4975 4976 4977 4605 4710
714 4978 4979 114 4710 135 4980 2301 4101 626 2518
715 2123 258 4981 4982 271 2563 4983 2501 4710 335
716 435 4783 1036 4710 4984 2227 4985
717 4986 1039 4987 4988 2304
718 4989 1395 1887 4990 1735 4986 480 3276 2123
719 4986 1034 2842 4991 4992 4080 1694 4993 3017
720 715 2831 4986 3319 1192 4994
721 4995 4870 1441 4986 4996 4997
722 4986 318 2740 4998 3915 4999
723 4403 2421 4988 1447 1741
724 5000 4988 4450 2097 4390
725 4906 2979 4988 2974 3099
726 5001 4348 4988 1887 2162
727 4988 1762 5002 5003 5004
728 5005 4798 1914 20 5006 5007
729 5008 5009 4798 1149 5010 5011
730 5012 790 5013 5014 4798
731 1043 4798 5015 2978 5016 1738 5017 2637 1917 1296 2592 5018 1306
732 2726 3154 790 1519 1490 179 5019 5020 4798 1326 511 5021 1182 3348 5022 1343 3107 1595 1789 5023 2588 2491 20 5024 788
733 1565 2581 5025 3963 5026 2883 1477 5027 5028 1240 5029 4029 1241 1738 422 5030 2088 1324 1304 5031 5032 4339 5033 2475 4698 5034 4882 5035 5036 2630 4325 5037 5038 2245 5039 5040 4798 5041 5042 5043 5044 4836 2099 5045 4378 1124 5046 888 5047 5048 4222 3725 5049 5050 3735 5051 5052 5053 617 450 4411 5054 5055
734 5056 2588 2678 4798 1471 1747
735 5041 5057 2623 796 2693
736 5058 4054 1995 5059 3454 1701 5041 4532 4561 1693 788
737 2276 471 860 3503 5060 5061 5062 1117 5041 5063 4720
738 657 639 4623 5041 1356
739 5041 408 5064 4314 5065 5066 5067 4428 1668 5068 5069 5070 5071
740 1041 2308 632 4108 5072 5073 5074 5041
741 5075 5041 3052 988 1501 5076 5077 3370 1369 5078 2985 5079 3814
742 554 3325 635 5080 5081 3828 2099 1718 4070 2534 2502 5082 2563 2350 272 1038 1040 1390 5083 1512 4699 4554 5084 1045 5085 5086 4336 4777 5087 3569 4110 3720 5088 1458 5089 2852 4732 1536 2931 2881 203 2774 5090 5091 717 2479 4361 1831 1773 5092 4594 5093 5094 4042 5002 2979 37 4148 1461 105 5095 4053 5096 5097 1722 4974 5098 1405 2332 567 5099 2253 3640 3834 5100 1450 5101 5102 1506 5103 5104 1888 1887 5105 5041 333 5106 5107 1212 5108 5109 4802 725 5110 3461 5111 4233 5112 14
743 5113 3197 651 775 4690
744 5114 4690 4530 4873 5115
745 855 5116 2233 4198 5117 5118 1219 992 1487 5119 4690
746 1330 2781 4690 5120 574
747 2239 3851 5121 3707 4754 4742 897 3104 2635 1146 5122 2396 511 3494 3875 2851 5123 5124 226 1297 4547 5125 5126 5127 3245 4282 4042 1309 3833 458 512 5128 1720 1453 5129 5130 5131 2099 5132 3638 3923 5133 5134 5135 5136 5137 5138 5139 4637 5140 4752 5141 1640 1953 890 5142 5143 2762 3869 5144 4659 2630 1591 5145 1206 1507 3315 5146 5147 5148 3892 2859 2246 5149 2173 892 2805 2817 5150 5151 2078 5152 5153 755 4953 5154 5155 3668 5156 4574 5157 5158 5159 5160 2819 5161 2807 2822 5162 4075 2373 2374 2260 5163 1130 461 4297 2953 1856 5164 5165 4160 5166 5167 422 3048 3974 4095 5168 1626 1627 4729 5169 2790 5170 5171 3517 3512 5172 5173 5174 1447 3275 2945 4170 1092 5175 5176 1652 1542 5177 4690 5178 5179 5180 5181 5182 5183 235 4233
748 4690 493 5184 5185 564 5186
749 789 1453 5187 5188 3657
750 733 4944 789 5189 542 5059 96 5190 737 1772
751 1446 5191 890 2339 789
752 149 789 5192 5193 1388 1985 510 5194
753 789 5195 2913 4879 170
754 4240 4481 789 2210 2672
755 789 511 3959 790 2218 2088 3213 4156 5196 3661 5197 5198 5199 3756 2082 1286 208 5200 182 5201 5202 5203 2366 4329 5204 5205 5033 5206 5207 5208
756 5209 1112 5210 2614 5211 1094 20 789 4477 2277 1051 1446 4459 1216 5212 3981 4117 3975 5050 2502 5213 2989 5214 2894 1373 434 5215 491 5216 2321
757 1532 5217 1804 5218 5219 5220 789 158 844 3170 1191 5060
758 1092 5221 984 1433 1337 2080 112 1201 851 1046 511 789 4170 5222
759 789 5223 1116 1094 1619 167 5224 609
760 2050 2034 3628 1565 1938 985 306 3571 2500 789 1687 5225
761 5226 693 2335 494 488 1537 789 2278
762 789 4313 5227 5228 3046
763 1362 13 1350 2149 2089 32 789 5229 5230 339
764 2195 1324 136 789 2210 4066 1116 2979 5231
765 789 5232 1211 796 4217
766 452 789 5233 4088 3291 5234 5235 5236 178 4081 648 2080
767 4445 1483 5237 5238 789
768 789 3636 4155 3709 1149 717 3754 5239 5240 3983 4287 3330
769 560 2320 5241 789 5242 5243 4088 2080
770 4592 1303 3709 1304 789 3250
771 5244 5245 3095 5246 1090 2855 2979 3900 1712 789 2563
772 692 2979 2978 789 2750 495
773 5247 535 789 422 4091 5045 5248
774 789 4011 571 4038 5249 5250
775 5251 3059 4762 5252 789 5253 5254 5255 2022 5256 5257 4403 121 5258 4496 2437 5069 602 369
776 789 511 3455 1117 5259 2171 1872 1016 1522 2134 5260 4054 5261
777 1755 878 5262 5263 789 4341 5264 4567 699 5265 3068 5266 812 813 1777 1166 814 912 384 920 3425 3277 705 1151 5267 5268 2380 818 1075 5269
778 878 2875 3061 789 396 397
779 789 646 3302 2003 5270 1878 5271
780 789 2080 5109 422 1626 997
781 789 567 2832 5272 2755 525 4453 4070 5273 5274 5275 5276
782 662 789 4022 3588 1157 5277
783 4596 5189 5278 5279 1408 789 5141 4450 507
784 70 789 1046 1441 1537 2003 5280 5281 2080 4416
785 5282 3098 4361 5283 5284 789 263 4173
786 789 5285 5252 763 5286
787 5287 789 105 2090 1931 5288 1322 5289 1517 1094
788 4807 5290 789 2145 3800 717 176 4022
789 4947 789 4313 4070 775 2316 1554 1264 496
790 2731 789 1433 1738 2305
791 789 4286 5291 4673 5292 5293 4340 4256 1620 1660 1681 1373 3833 5294 1697 1691
792 519 5295 789 849 345 2931 4269 1738 5296
793 5297 789 657 5298 4593 665 798 2994 2130 5299
794 2214 789 5300 2672 5301 4681 1352 5302 447
795 5303 789 5304 4452 1336 2666 5305 4355 5306 1498
796 789 14 4846 5307 1301
797 478 789 3310 5207 3797
798 3001 4217 5308 5309 5310 1309
799 4486 3001 3626 185 2080 2026
800 2242 3967 811 701 3131 812 700 1165 1311 751 1775 5311 5312 3001 2061 1166 4629 3852 1168 3507 3508 1053 908 909 3646 1058 5313 1225 1978 1061 1171 760 1059 5314 1809 324 1151 3579 4801 5315 4814 395 771 5316 3063
801 468 3001 11 5317 620
802 3769 5318 790 3747 5319 3960 3001 2192
803 5320 3845 2863 1518 1504 714 5189 3001 3595 2080 5321 5322 5323 5324 5325 5326 1478
804 4170 3001 5327 5328 1947 1121 1091 496 3343
805 3001 1184 4550 527 5329 5330 212 5331 5332 5333 1543
806 693 2672 3325 5325 2080 3001 5334 20
807 1880 3001 717 4007 58
808 525 4326 5335 5336 3769 4407 192 4325 3266 5337 3886 709 5338 4462 5339 2083 5340 3001 5341 5342 2990 5343
809 545 3001 5344 5345 5346 5347 1658 4443 982 2340
810 851 3783 5348 3001 5349
811 1034 5350 3001 4072 3586 5351
812 2621 2022 3127 5352 2109 1258 3377 1351 3750 3001 5189 2655
813 5353 968 2810 1957 4902 1958 2923 4774 3001 4022 2298 5354 143
814 1211 3001 5265 2832 1352 3626 790 1554
815 2471 4324 5355 3001 5356 1406
816 1445 457 3001 855 5357
817 4095 511 5358 3001 1930
818 4718 3870 1411 370 3688 751 1775 3275 2257 2357 1150 956 3123 1056 1222 705 1782 5359 5034 5360 895 883 707 380 1807 931 1071 1860 927 932 933 5361 5362 3983 3806 1836 3021 5363 824 954 1079 1416 1078 3650 3533 3916 921 5364 3001 5365
819 3001 2105 5366 5367 5368 545 2560 5369
820 1003 3913 3001 1154 1155 717 4960 5370 5371 2932 5372 1156 1157 1387 5373 878 4117 366 2080 5374 3793 1498 5375 5376 295 5377 1049 751 701 3050 1412 912 373 776 759 1061 1175 917 1312 1171 381 382 923 384 898 1226 913 1063 1177 1977 5378 1978 385 706 2377 2725 927 936 2896 820 943 1075 2898 398 5379 392 3431 816 5380 5381 5382 5383 5384 1076 5385 2387 2388 2394 2391 2393 2690 3541 1419 119 5386 822 3120 5387 5388 337 5389 2795 3106 2420
821 3757 3001 5390 2141 1400 3271 1891 852 826 4330
822 3001 5391 5392 5350 1428 1766 1008
823 5255 3001 3771 2973 3652
824 5393 1160 4718 5394 95 3001 5395 379 1232 1046 5313 1234 817 815 4180 5396
825 5179 3001 5397 1776 422 5398 511 1364 1963
826 3001 1640 1888 1092 2416 5399 3799
827 714 3001 3298 5400 5370
828 692 366 3158 1412 1059 762 3277 3001 2495 2380 820 4801 1073 5401
829 5402 5403 3656 278 302 3001 5344 4246
830 721 3001 5404 5405 4213 5406 3875 536 811 3433 1519 3983 1779 1057 956 1974 762 3800 5407 5408 1056 3690 3872 1979 1264 2265 1812 2377 3874 2378 5409 943 938 821 961
831 1586 1499 2570 452 3455 1785 1051 5410 2099 1478 4441
832 5411 1400 5412 5413 4982 5282 5414 606 4205 477 1737 2099 1459 5415 5416 5417 5418 5419 1099 5420 4720
833 3748 2099 5421 1550 3605 2500 5422
834 4032 2099 4509 333 4007 4789
835 2099 2144 5423 3849 1473 2953 775 1536 5424
836 3745 2099 5059 1082 59 5425 2397
837 3479 849 5189 3206 2099 856 1520 550 1772 4837 1522 5426 2461 3477
838 1337 5427 5428 1717 216 2529 5429 33 2099 4554 2486 5123
839 2099 983 3171 2971 5430 823 2897 970
840 2099 3898 819 5431 5432 5433
841 3975 1816 4477 5434 5435 5436 967 1402 5437 2958 4238 5438 5439 3627 1791 2099 5440 12 699 5441 2090 4548 1398
842 5442 2099 2022 5443 5444 5445 5446 5447
843 2945 2099 795 5448 2798
844 1609 2099 178 855 491 5449 5450 87 2768 1650 4475 5030 3213 1486 1216 5451 5452 1621 849 603
845 2099 5324 5453 2719 3823
846 5454 2430 1606 5455 1477 5456 2099 5050 5217 4108 1876 3569 1118 5457 1957
847 263 858 4271 2939 2099 4593
848 2099 3754 1519 1108 3046
849 5458 1590 4593 5459 3568 2099 59 1738 849 5460
850 525 646 2099 1090 1887 5461 206 3731 567 1007 1046 5462 1441 3503 201 1092 5463 4386 3769 1114 1115 1201 1202 4910 345 1519 1295 1829 1117 3440 1121 1934 3269 4701 1297 5464 2789 1580 20 2276 1773 3670 1116 1029 1784 1625 3325 170 4987 5465 1450 1889 1494 1487 2762 1309 5466 2162 1785 4707 3315 5146 3463 5467 3464 1134 1962
851 5468 3687 1135 2435 2099 1117
852 3295 5469 5470 5471 2635 881 5294 1952 5019 2099 1171
853 5472 5473 5474 1935 2099 5475
854 3289 2479 5476 2631 5477 3107 260 2099 5478 5479 493
855 161 1255 2169 5480 775 2099 529
856 2099 2109 4956 588 5326
857 5481 2099 5482 1940 5483
858 4729 1090 5484 1201 477 3298
859 5484 849 1391 550 2980 5485 1788 5486
860 4807 3107 2422 5484 4728 1487 646 2931 4557 5487 1041 4960 2624 3744 5488 693 5090 5489 1003 1183 85
861 2001 1966 5484 2833 1446
862 5484 5488 3006 2001 5490
863 4884 5484 1095 5491 2723
864 1610 1822 1487 5484 1202
865 5484 493 5492 5493 3133
866 5484 3678 5494 1213 462 1441 5495
867 4339 5496 5497 4213 5498 5499 4957 4145 5500 5501 1501 5502 5503 4126 5504 1858 5505 2101 4234 4975 3892 1892 2907 5506 5507 1257 4326 1212 5508 5509 856 5510 442 2080 4707 2430 5265 701 3274 5511 5512 1166 2257 3736 5513 1169 1062 919 383 3985 3873 1809 1875 1812 1689 1980 3855 1985 5514
868 775 3213 222 87 790 2597 442 5515
869 584 2525 3048 3497 4619 4926 1758 5468 5516 5503 5517 5518 3623 473 5519 3813 458 5520 3622 158 1108 1440 5521 5522 4081 343 2088 1887 442 5203 5523 5524 5525 5526 5527 490 3363 5528 5529 3900 5530 5531
870 442 1464 5532 2879 42 5533
871 442 5329 1388 5534 3765 5535 5536 81 1124
872 442 5537 343 5538 5539
873 60 3700 442 5540 5541 2990 4909 4774 5542 4218
874 442 2238 2080 3808 1590 5143
875 5543 2245 4543 1369 5544 1738 2976 3578 1491 442
876 442 3044 898 5545 2311 4230 5546
877 2742 5547 92 442 1675 3642 594 5548
878 128 1482 5186 1667 5549 442 5550 5551
879 1539 997 3006 1979 222 5071 387 5552 5553 5554 5555 3116 442 1008
880 5556 1738 442 1211 99 113 5557
881 442 1954 1206 1955 898 327 1056 2718 178 669 5558 5559
882 442 444 1645 2075 2715 20 5560 847 3079
883 4672 5561 567 442 5562 2460 5563
884 169 3746 442 2113 2652 5564
885 3055 2080 5565 306 2242 442 2520
886 1924 1384 747 1751 442 697 366 70 3685 5566 3688 4665 4767 3452 4720 5567 4106 769 3855 5568
887 442 3867 1044 698 2345 3870 699 5569 3130 3060 1163 904 1165 1342 1041 751 1166 1223 3132 1167 1168 3508 776 913 1055 911 1170 3515 377 912 378 702 910 374 1057 1169 5570 376 909 3516 703 1054 3628 898 4785 760 1059 3647 919 3646 1060 5313 920 1192 921 4767 1977 385 386 1978 388 763 705 1066 2891 707 1067 706 2892 1068 1802 1808 927 3021 820 3855 1073 1079 1416 1078 5382 821 3533 5384 5571 959 5572 413 414 5421 5573 5365 5574
888 5575 498 898 5576 2725 3944 5577 442 5211 5554 5578
889 442 199 4691 1562 5393 3685 1441 4996 5579
890 3892 5580 5581 2895 5582 1640 829 5583 3230 2315 4634 1082 5584 857 5585 5586 5587 1190 1127 1981 442 3194 444 3580
891 510 444 888 442 1624 754 3426
892 444 2765 5588 1081 1082 442 1899
893 491 1879 442 92 4166
894 5589 2606 442 5470 1855 5590 2668 5591
895 5592 4028 1550 1082 5593 2678 5594 5138 2453 1537 442 4060 801 5595
896 776 2652 5596 5597 442 3061
897 611 4313 2210 442 529 1206 1955 657 1126 3455 3565 4432 2726 5598 3571
898 4222 1425 849 1009 5274 855 442 1407 5599 5600 3338 5601 4156 5602 5456 657 3982 5603
899 4151 1174 5604 5605 5606 263 5607 442 2620 236 3135
900 5608 2813 3165 5609 760 5610 1738 5611 758 5612 442 369
901 5613 5614 5615 4794 1392 3679 3748 1592 5616 442
902 442 5617 1351 5618 5456
903 5619 366 2885 1640 5620 442 5621 1092
904 442 851 5622 862 5623 5624
905 442 2152 2646 4899 2301 5625 5626
906 3701 442 2832 3509 3594 1027 5627 422
907 442 5628 5629 5630 5631
908 442 1362 3227 333 5632
909 776 1192 668 3834 5633 1825 5274 5275 5634 3343 5313 442 759 5615 5635 529 2665 1550 3805 914 3099 2912 5456 345
910 442 5636 3931 5637 5638 1030 3315 5467 5639 5640 988 4863 5641
911 3787 5516 5642 828 442 2144 2825
912 442 1539 5643 3250 4332 4289 5644 5645
913 2678 2726 170 545 5646 3375 5647 5648 227 2584 5649 169 5650 622 2553 442 65
914 442 898 5651 1550 669 1724
915 5652 1272 442 3372 1166
916 1126 2590 4501 1385 442 2953 982 2617 1460 2433 422 2931 2528 4590 2141
917 1788 267 3263 5653 1773 5654 5655 3368 5656 5657 4640 5658 4249 2663 4255 3349 1989 1829 487 5659 141 5660 3710 3912 1117 4416 5661 1490 1955 5662 5663 1513 1960 4286 5664 2028
918 1046 5665 4266 4731 1960 2787
919 1960 5666 5206 1895 1510
920 2745 1490 263 5667 1960 80
921 5668 4649 1960 4373 5669 1054
922 3626 5670 5671 4069 5393
923 5672 4360 4120 5673 4546 3747 5674 1766 3462 20 990 3626 1116 5675
924 2261 571 1386 3975 1554 775 3626 5676 1104 1105 3452
925 1141 2052 5677 5678 5679 2123 1994 5680 213 5681 5682 3626 1830 5683 3291 888 3896 1831 5684 5685 2563 1034 2726 489 2451 1457 250 5474 5668 1689 3307 3457 5686 2502 2350 1996 2053 5687 82 2690 1539 2728 128 5688 5689 5062
926 4001 5690 5691 5692 88 5693 3924 3275 1890 3626 4660
927 1487 4288 5694 908 3626 1071
928 99 5695 3626 409 1373
929 5696 4417 3626 3875 1461 13 5697 5698
930 5699 130 3815 263 5700 3626
931 571 5701 5702 4947 1889 5703 5466 2416 5459 646 3304 3129 4081 3626 1712
932 3626 1192 1323 5704 2630
933 345 3915 3626 1975 3317 1519
934 5414 3626 5705 5706 5019 1088
935 1201 1029 3626 168 699 1166 5707 2742
936 3454 1201 1202 2432 2074 3626 1804 20 3503 5493 1385 3726 2353
937 3626 333 775 1988 1710 1478
938 5708 2999 3471 3626 3950
939 4684 4788 5709 4063 4634 4965 5710 5711 5712 4896 1707 5713 3859 5714 3656 287 5715 309 5716 3626 4466 5717
940 5718 5719 5720 5721 3626 5722
941 3626 1464 3707 5723 693 876
942 3626 2190 5724 5725 3570 1475
943 5034 570 3626 5726 3319 5727
944 4040 5728 3626 4712 5729 1211
945 2461 1562 3746 1520 391 616 5730 5731 2510 3626 5003 1518 5732 1592 826 2824 3807 1769 5733 1458 1550 5734 597 5735 2714 5736 2879 5737 938 1766 1763 5738 939 5739 3529 4066 1765 3510 941 5740 2813 444 5167 5741 1814 1866 862 5742 4065 1519 4509 5743 368 5744 5745 692 5746 783 5747 68 5748 1537 1024 20 5749 4932 5750 5751 2388 2795 5520
946 4215 2853 3626 5752 5753 5754 2339 5755 5756
947 1211 5757 5313 2503 2105 567 4065 3206
948 1802 1121 5493 5758 2503 5656 5759 4723 5760 2839 3990 5761
949 2503 1755 3967 370 368 905 751 5762 1054 378 909 1055 1056 932 1982 1839 5409 3021
950 4897 1216 2503 5578 3700
951 2332 775 5763 5764 1008 1660 1655 2310 2503
952 2503 5765 5766 5536 287 293 298 5767 5768
953 5769 4547 1773 3074 5578 5770 2503 4029
954 5771 1182 5772 5773 379 2134 5774 2503 4359 263 796 5775 2057
955 2503 4194 5637 616 5186
956 5776 2503 282 336 105
957 1956 1766 1882 4448 3457 2503
958 3318 5505 444 998 5777 5778 2503
959 2503 3823 170 2860 3613 3615
960 5779 4326 4633 5780 5781 3602 5782 2503 1337
961 5783 2503 170 1540 1555 5784 3983 3229 1342 5050 5326 5785 4800 5786 2820 5787 5788 1799 5789 5790
962 4700 2503 444 3488 5791 1975 5792 594 1596 3016 1385 5793 1925 5794 5795 5796 5192 5797 2022 1458 345 227 5798 5799 326 5800 5801 2211 3107 5802 5803
963 5804 3026 3181 4453 1935 2503 2620 1308 3350
964 2503 2433 2315 1946 3457 255 17
965 1447 1393 1741 588 5805 369 1851
966 1447 5806 1004 5807 323
967 1738 5808 1447 5809 4191
968 1447 3709 67 5810 1892
969 155 5811 1122 3967 1447 1161
970 860 5812 5813 5814 3629 170 1508 550 1206 1624 4510 1447 1100
971 1458 1447 842 2921 5815 1206 20 982 2061 4994
972 5816 2912 5817 5818 5819 1447
973 5820 1017 5145 511 5821 4450 5506 5822
974 5821 5823 5824 693 1126 1962 2733 5825 5826 1479 2651 2996
975 5599 5821 3898 830 4354 1247
976 5134 139 1453 3069 5821
977 3495 2342 4576 5827 2718 775 2413 5784 5828 4344 3350 1970 5829 1840 1929 5830 5821 5320 3767
978 5831 5821 33 3621 5832 2342 2759 2072
979 2451 5833 5834 1034 5835 5836 5837 5838 2294 255 5839 5840 1583 5821 1354 597 5841 5842 5843 1695 1872 103 1574 123 5844 5845 1663 271 105 92
980 5846 597 5847 5848 271 486
981 444 5849 5846 345 4603
982 5846 2751 5850 1478 5851
983 4095 3707 735 343 5852 3503 5853 5846 2666 3825 1738 1275 4483 2127 5854 1994 2456 1693 2256 720 4556 567
984 1025 3685 170 4345 2108 3701 5846 5855 2483 966 4687
985 5856 5846 2511 2350 5847
986 3730 5857 3247 5846 5858 464 511 5859 1079
987 5860 5846 2090 59 5861 3288 3503 106 5862 269 5863 1479 494 4730 4105 285 5864 286
988 5289 5865 5866 2090 4465 4728 1201 1722 5867 5394 4591 4498 4530 2162 4659
989 4728 5868 5869 966 5870 721 4403 775 5871
990 692 3960 5872 3272 5873 1631 1044 5874 1829 4728 5875 536 1760 2083 20 757 1167 4629 1779 3425 3452 3278 2725 398 399 821 3695
991 3754 4411 1069 661 1399 5876 3523 5877 2692 5878 5879 5036 1882 4209 5880
992 5881 3754 4671 651 5882
993 2332 5883 1498 2833 3754 847
994 3754 1098 1310 812 5884 4416 1172 1414 5267 1980 402 1982 390
995 754 5029 3754 855 263 1359
996 3708 1751 5885 1752 1675 567 473 113 5886 2139 4324 875 586 3266 5887 883 5169 5888 1962 1988 3683 5889 1694 5890 2811 5320 2088 3686 1098 1554 1358 2345 5891 1364 3226 1121 5254 2248 3952 5892 1862 2997 4131 5893 4495 5894 4647 3208 5895 5896 5897 618 72 5898 5899 1664 536 2652 2326 5900 5901 5902 3754 410 5903 2683 4766 1678 5904 2913 5467 2789 3433 3216 490 3018 3142 5905 5906 5907 5908 272 3622 4118 5909 5910 879 2322 1831 517 5911 5912 5913 5914 4570 742 5915 2356 5916 5312 422 4629 5311 4108 5917 1779 1580 5918 5919 1223 913 1487 1498 2406 5920 5921 5922 587 956 5923 5924 4302 5925 3516 5202 1268 4567 1059 3110 5926 764 5927 5928 5929 2197 5930 5931 227 3209 5932 5933 532 2693 5934 5292 4941 3215 1399 5424 5855 5935 5936 5937 2912 4843 3963 5026 5938 4662 3061 2265 4212 1866 842 5939 5310 2895 5763 806 1478 3623 5139 1981 1980 5940 5941 1639 634 452 5942 3648 5943 4287 5944 943 5945 5946 1337 4400 5947 3610 5948 1985 4529 3428 3426 4472 5949 5673 3167 3429 2017 5950 963
997 4390 790 3754 5951 5952
998 1738 5030 3052 3907 2624 3754 3583 5953 5954 2025 20 5955 5112 550 2402 2074 5050 5956 4451 2443 5957 717 2554
999 5953 3754 651 2994 5030
1000 5958 34 5959 5960 3754 790 693 5961 5962 1914 2080 3638 5963 1766 1492 5964 2382 5965 1890 3917 1627 5966 5967 3652 5050 5968 511
1001 3754 4479 2812 3064 4196
1002 3754 1477 5969 1935 3632 5970 775
1003 5971 775 1520 1625 263 693 3754 4510
1004 849 1859 2646 1098 5546 740 1458 3628 851 5454 608 2022 2681 5815 5972 345 5789 668 5326
1005 1008 3638 2022 2053 1302 1896 4919 862 1740 998 2966 5973 1650
1006 2012 1139 2022 5413 99 95
1007 2022 3274 5974 1085 510 5975 326 5976 2172
1008 1738 417 1307 2022 4823 3353 4046 5977 1647 5034 4466 5978
1009 76 5979 2022 5980 5981 3463 5982
1010 2478 2229 5983 2931 2022 5984 5985 4464 2428 4360 5712 1775 1521 5986 4309 5987 4467 5988
1011 2022 5989 5371 4318 1095 4403 5990 225 5991 2235 5992
1012 2022 3058 1519 1410 5993 849 3933 5994
1013 1663 5995 5996 2022 851 5997 511 343 5998 99
1014 3213 2022 5030 578 992
1015 5999 2022 1760 1195 1524
1016 855 1756 2022 6000 626
1017 5868 452 5929 6001 1736 230 6002 733 1964 1499 4039 3604 3334 3913 4156 6003 223 976 1520 2369 6004 1458 6005 6006 3421 6007 6008 5870 592 65 2279 5955 2022 6009 6010 87 2165 484 4924 5665
1018 6011 2022 6012 345 3605 2682 1955
1019 6013 3129 4208 5355 6014 444 2726 6015 6016 3500 20 2860 5202 5446 2022 2938 5674 6017 2069 3264 326 3134 1881 3123 6018 1364 2489 786 263 1487 3560 3210 6019 2003 6020 4131 4136 2999 1494 2125 1356 1701 1994 3216 6021 1201 1613 1609 6022 1071 3823 6023 1980 390 2578 1836
1020 4739 3592 3493 2022 2973
1021 2022 6024 1294 3041 1034 105 5720
1022 2433 2022 3514 1493 6025 6026 4195 4652
1023 2022 693 2689 6027 6028 732 1001
1024 6029 2022 6030 4212 6031
1025 1599 2022 6032 6033 6034
1026 4040 6035 6036 5092 5879 2774 862 2022 760 1211 1487 6037 1518 2854 6038 6039 6040 85 6041 4788 2061
1027 1954 2944 2022 445 6042 387
1028 2022 6043 6044 3540 3120 3541 3559 3542 5386 1419 6045
1029 5710 2198 2862 2703 1047 1504 5496 6046 6047 4119 6048 3599 3778 6049 6050 2406 2022 4072 1405 3608 3213 2433 5296 3237
1030 2022 849 1567 92 6051 717 6052 6053 6054 2844 422 4460 1367 2560 5061 119 6055
1031 2022 510 983 2250 1896
1032 6056 429 4095 2951 2699 2335 6057 2188 2022 531
1033 522 556 2022 158 2582
1034 857 3153 2022 2945 6058 862
1035 3666 722 2033 4309 4873 6018 511 6059 2022 13 1350
1036 4172 1660 6060 1655 6061 3178 2619 4469
1037 4172 714 6062 2144 2884 6063
1038 902 6064 4172 5370 716 1171 6065 6066 5505 752 3068 1253 776 4629 3871 814 422 6067 3645 1170 1977 6068 6069 2827 926 6070 2600 6071 5844 4814 6072 1864 6073 6074 1055
1039 6075 1969 6076 4172 1746 1023 2231 4204 1741 1215 1024 6077 2080 6078 422 4998 5266 790 6079 1068 6080 306 2537 1807 6081 33 6082 6083 3428 4814 1479 3711
1040 5756 1859 5344 2080 5935 5993 4172 6084 1772
1041 521 6085 4097 4446 4697 195 3310 5619 519 343 1021 2839 3704 6086 6087 4172 858 1591 4117 3618 2298 6088 3619 4808
1042 6089 6090 2045 6091 6092
1043 6089 2973 2563 12 95 6093 4332 1677 6094 6095 1030 6096 1943 6097 2506
1044 1296 2828 3807 2546 6098 4580 5416 3892 1390 2339 6099 6100 6101 6102 3214 6103 6104 6105 5555 4145 1973 6106 5501 2821 6089 3452 6107 2362 2377 6108 5080 669 1453 5304
1045 6089 4646 1596 6109 6110
1046 1394 113 888 3402 5262 6111 6089 3719 5956
1047 4185 5873 4088 6112 6067 6089 2262
1048 6089 1453 2886 1864 6113 95
1049 6102 440 2774 6114 4870 6115 1340 6116 5462 354 2605 3210 1477 2219 966 6117 6118 2040 621 6119 6120 6121 6122 6123 2438 1466 4661 2148 6124 6125 1288 408 6126 215 6127 6128 6129 437 4727 6130 6131 6132 5870 1896 6133 6134 3059 6135 6136 3763 444 4582 6137 229 4746 160 204 5962 203 3503 1792 6138 3915 1201 6139 6140 2080 5445 1956 166 1942 198 219 6019 162 6002 435 5743 4906 6089 5540 2494 1758 5322 1202 4910 6141 216 217 5307 1053 6142 5934 1036 3711 6143 1282 1283 5745 6144 3766 3801 6145 6146 6147 866 4932 6148 4980 169 2481 230 4201 6149 4920 6150 1838 3647 3162 4771 5202 6151 6152 6153 6154 53 6155 6156 1173 270 4007 1799 1779 1978 5360 4405 1313 1595 6157 6158 1270 1179 940 3648 205 6159 3428 772 6160 3649 6161 4180 963 1152
1050 2455 1514 5778 4258 46
1051 1514 855 567 3213 70 775 3451
1052 452 4757 2598 1514 6162 1590 5641 178
1053 1211 4897 1448 6163 6164 1514 452 6165 4514
1054 1514 3216 6166 6167 6168 5397 1660 5537 3274 685 6169 2165 5965
1055 5499 1514 341 4362 4507 5912
1056 4741 6170 6171 4459 1507 6172 315 1947
1057 6173 6174 519 6175 6172 2888 6176
1058 4015 6172 2145 6177 2481 80 6153
1059 6178 6179 6180 6181 6172 6182
1060 5013 6183 744 6184 221 2586 6185 2421 6186 6172 2414
1061 5508 2586 1345 260 6187 6188 6189 4615 4617 6190 6172
1062 6172 6191 6192 2586 260 345
1063 4600 4664 6193 6172 6194 3760
1064 6195 260 6196 6185 6197 6172 4618
1065 6172 6196 6198 2586 6199 6200 6201
1066 6172 5214 2284 4163 6202 1608 6203
1067 6172 4615 4617 6204 6185 6189
1068 3317 6205 6206 6207 5608 6208 1663 2329 1799
1069 6205 4589 92 529 6209 1735
1070 862 6210 1758 4746 717 3904 201 235 198 215 966 6205 6211 1000 441 3913 6212 3702 2832
1071 721 3635 1387 696 1046 697 3129 6213 1004 5958 1005 6214 6215 690 6205 3870 2349 3133 956 1167 6216 1225 2755 3452 3872 5361 396 821 3125
1072 6217 6205 6218 743 4187 2600 6219 616 2080 6220
1073 2636 4784 1218 1164 1224 1165 700 1049 1163 6221 2211 1056 1412 776 1780 1312 1053 378 373 6222 934 1226 2889 704 1067 926 1066 707 927 2051 2843 6223 936 5567 402 710 2898 393 399 3431 945 946 6224 947 3543 822 2391 5315 6225 3541 3559 1419
1074 790 1963 532 902 5277 6226 509 2636 2784
1075 2515 3131 701 1555 5385 1073 5316 4196 2636
1076 2636 6227 6228 738 2912 6229
1077 6198 6230 827 6231 4738 6232 6233 6234 433 4701 6137 3362 2567 2566 5084 6235 6236 6237 5056 5612 2728 1449 6238 5606 3174 3491 166 2636 222 1418 6239 6240 1657 3430 2321 819 5641 5485 6241
1078 5000 2636 1296 1040 4794 2489 6242 6243 4256 1398 1424 5390 2577 5462 5291 2105 3688 879 2356 3916 5179 2652 6071 42 2090 381 385 5546 4701 5361 6244 3958 818 6068 394 1073 416 1983 3281 3282
1079 695 5373 3867 3941 6245 697 775 6246 2636 5063 5324 1444 536 6247 471 2168 3433 904 3132 687 1947 1129 39 3748 4120 381 382 3425 1838 2938 4408 927 4362 1807 103 6248 866 1251 1090 4649 2652 1142 834 4180 939
1080 4863 4487 3317 6249 2636 1122 999 2271 2272 3528 1078 3539 3548
1081 237 164 2636 6250 6251
1082 1962 2636 6252 690 5852 879 545 6253 819 6254 761 345
1083 1098 1504 6255 4586 6256 6185 1756 3206 2636 6257 471 6231 1345 319 2640
1084 5929 6258 5338 2636 834 6259
1085 6065 3583 3938 2673 235 5373 2755 3592 6260 3129 3867 5886 2577 1962 4146 6261 95 3076 6262 1441 5394 2636 1200 2349 3066 5063 3967 6263 6264 2475 5265 1859 5608 1411 1224 1165 6265 812 3158 701 849 3130 3131 700 371 1783 3068 1163 3839 1354 6266 1775 37 1167 98 6267 2000 6216 5311 5312 378 374 1061 1171 382 1172 915 1174 5313 919 1060 1173 1175 1312 4785 1059 3519 920 704 1978 1977 5267 1071 6268 1232 398 399 3431 2268 402 3135 817 392 393 394 2390 2389 1843 5573 6269
1086 422 3624 4508 2636 4222 6270 4804 1121 3412 5762
1087 168 970 6271 582 6272 6273 5634 6274 2636 5642 3358 3343 5927 5171
1088 4377 651 2636 6275 4625 6276 660
1089 2636 6277 3636 5196 6278
1090 2636 1224 3274 1881 1225 1178
1091 1630 1934 1494 3110 4346 6279 195 3594 1021
1092 1153 1155 6280 1751 1387 2932 1755 3867 3273 3869 5374 725 3870 6281 6247 699 3433 368 812 6282 906 910 1176 3516 704 2892 883 195 6283 5149 2376 1076 954 3125
1093 6284 2919 3187 6285 195 1479 2278 2030 1134 6286
1094 1896 3742 6287 2674 5673 1347 444 167 6288 5608 6289 6290 3397 6291 6292 6293 6294 6295 6296 6297 195 1 6298 6217 2057
1095 3832 2715 880 3934 1688 6299 1952 6300 5511 375 1976 529 2030 3334 2419 6301 364 4594 3953 6302 6303 5017 6304 195 3110 2830 4800 1027 3641 5480 5083 6305 1418 669 6306
1096 1610 195 1543 784 3832 6307 3990
1097 195 4704 37 855 2733 6308
1098 6309 195 879 6310 3068 6311 379 1056 4166 6090 940 3532
1099 6312 870 6313 6314 195 6315 988
1100 2046 6316 5033 5896 195 6317
1101 195 2614 6318 6319 6320
1102 1537 6321 195 839 39 2090 1359 2160 275 5909 1648 6322 1475
1103 6323 6324 6325 6326 4354 47 6327 6328 1481 6329 450 2494 6330 195
1104 2664 701 1164 812 368 751 1312 381 1171 382 2890 385 386 388 704 705 706 1229 816 195 823 953 1983 1417 2389 397 6331
1105 271 4046 621 838 754 168 4364 5217 6332 6333 453 6334 4454 2938 6335 1351 6336 4058 5906 6337 1955 5200 6338 550 3216 6339 2125 2127 2353 6340 5664 3067 6341 1494 6342 1112 5504 6343 4039 2458 6344 2134 6345 5581 6346 1326 345 1663 5673 6347 1766 1764 2122 195
1106 195 360 2570 4054 834 102 3426 494
1107 195 966 2462 4024 126 6348
1108 5202 6349 6350 195 6351
1109 3130 1311 368 701 195 2630 3514 851 3646 3516 702 2361 4051 3753 3873 6283 3061 6094 5361 5496 1179 1591 6352 1843 1314 1851
1110 6353 6354 1663 6355 195
1111 411 3090 6356 6357 2403 6358 995 6359 6360 6361 195 4956 6362
1112 364 4594 1441 195 3720 260 6363 3574 775
1113 6364 195 4947 6365 4042 6366 5847
1114 195 2030 6367 274 1708
1115 2470 1741 548 1743 195 1744 588 747 695 5091 95 699 2349 3688 3130 2509 4629 6282 1225 1780 3516 3424 919 1781 764 1068 6368 4116 333 1843 963 1152
1116 167 4116 5845 195 6369 4520 6370
1117 1778 4544 4415 1922 6371 6372 6373 1187 6288 195
1118 3719 167 743 1719 6374 981 195 2088 1240
1119 5771 6047 4404 4744 195 3383 6375
1120 1978 195 2047 2090 1195 793 1570 377 3275 3995
1121 3068 4629 6376 5241 2970 6377 6378 6379 4433 4323 1553 195 6380 6381 2138 212 3547 3114 1639 6019 6382
1122 6383 4393 6384 647 6385 195 6386 6387 6388
1123 4116 2365 6389 195 3061 3291 1610 494 6390
1124 195 4488 586 149 6391 4259 790
1125 556 2030 6392 195 6393 3674
1126 194 3865 195 6280 2920 4112 4116 1978 1981 1980 1843 710 5573 414
1127 6394 6395 1729 6396 5975 6397 195 5952 4112 2407 6398 3480 6399
1128 879 3068 3130 751 1168 1225 1775 3851 6400 1172 924 761 195 388 5360 4166 1178 1303 3873 1071 3088 5268 1595 3648 4814 1417 2390 773
1129 6401 6402 670 673 859 195 167 5658 279 6403 3859 6160 6404
1130 195 6405 3122 6406 6407 6408
1131 6409 6410 5632 195 5994
1132 4808 3481 6411 1450 6412 310 195 2128 4997
1133 5443 3413 6413 195 2849 6414
1134 2369 6415 6416 2041 72 2969 195 2075 621 2502 267 326 2350 1693 3014
1135 1359 6417 6418 6419 1898 6420 4603 6421 557 5259 4040 2604 6422 6423 195 542 588 6424 478 4703 6425 598 4221 4112
1136 3842 1157 2755 2753 697 1155 775 62 195
1137 195 4631 1418 5054 6426 6427 1090
1138 3778 3779 6428 6429 195 5084
1139 3750 6430 6431 2166 5789 4102 6432 4583 6433 6434 6435 3826 2655 195 834 136 6436
1140 195 1550 776 2570 6437
1141 6326 195 1355 586 3406 6438
1142 2993 2090 1508 195 6439 2486 2125 2127 24 2918 6440 2436 6441 6442 6443 6444 6445 4680
1143 2030 6056 3579 6446 6447 1263 5591 6171 4232 6448 6449 2847 1716 195 3233 3767 1027 4546 6450 5685 6451 1648 3914 5413 1461 1947 6452 5526 5146 1309 3384 167
1144 5433 1108 6453 6336 4430 195 6454
1145 195 6392 6455 6456 6457 1511 6458 3079 99 3720
1146 6459 1034 6460 195 4202
1147 5503 2718 2046 2980 875 3905 2433 4552 195
1148 195 6461 6462 494 2112
1149 195 4500 6463 6464 6465 6466 3021 1078
1150 195 3865 2048 1591 4480 6460 3333 2954 6467 5344
1151 6468 6469 4820 3747 195 6470 6471 4518 6336 6417 6472
1152 6473 4030 2407 5807 195 5826 3348 5471
1153 5404 195 646 478 2979 3746 6474 1498 4241 1024 2733 5491 6475
1154 167 5278 278 195 5531
1155 6476 444 1896 195 578 6477 4399 4791 6478 5019 6479 2766 6421 6480 6481 686
1156 4156 859 2228 535 195 6482 1441
1157 6483 195 1506 3569 2456 6484
1158 6485 195 5170 5947 727
1159 2486 1351 59 6486 22 2373 1553 1400 2570 195 1625 3869 2630 99
1160 2666 494 195 6487 6488 6441 6489 1484
1161 6490 6491 2449 487 3760 6492 3676 6493 195 202 175 6494
1162 912 4116 696 4001 195
1163 567 195 6495 1622 3826
1164 1049 5789 2912 1470 6496 195 648 6434 790
1165 6497 6498 3596 2838 195 1473 4048 4483 6499
1166 6500 6501 6502 6503 6504 536 6505 6506 5531 6507 195 6508 796
1167 1112 1601 2403 236 3014 195 2441
1168 5443 6509 195 6510 1799 6511 3426
1169 195 2933 5508 2654 6512
1170 195 345 3213 5063 988 2125
1171 1400 4058 1622 195 842 1971 1537 1593
1172 195 1400 6513 6514 4592 2333
1173 6515 5414 195 1690 6516
1174 2486 195 39 90 2630 6517
1175 195 3733 1303 1553 6518 6381 4730 1400
1176 195 1302 5695 6519 1452
1177 6520 5440 195 4217 531 6490 4430 790 3723
1178 113 1121 4448 6521 1521 6522 6523 1306 6524 6525 506 472 3787 6526 6527 4228 2263 195 4434 6528 783 5521 6529 5091 6530 6531 6532
1179 6533 6534 321 4062 1211 2053 195
1180 195 6535 6536 1086 3702 6537 65
1181 588 6538 5068 24 6539 6540 1029 195 601
1182 2860 195 6521 6284 4489
1183 6541 2968 34 4957 5025 195 828 3899 5354 2240 6542 1042 4354 6543 2521 405 4553 4846 6544 6545 6546 736
1184 1490 2041 6547 1216 5839 2030 6326 1767 195 6548 2502
1185 5502 2088 6261 6549 5215 195
1186 518 6550 4823 4524 567 3317 4409 4565 2107 5361 855 1093
1187 333 4823 2280 6551 3290 4054 127 6552
1188 1046 5055 1408 6553 6554 6555 6556 775 6557 3395 6558 6559 171 872 4579 6560 2090 2013 1621 1565 6561 1872 1606 6562 6563 3151 1108 577 2587 6564 4823
1189 1102 364 2134 1256 6565 4823
1190 3994 6566 1499 4823 62 360 2569 6567 5102 366 2030 4642
1191 3289 4956 4823 2994 2784 3104 4232
1192 6242 855 2256 4823 6568 4291
1193 4823 4005 2666 5728 5640
1194 3308 4573 4823 1354 6569 213
1195 2590 1303 1149 4823 5763 6570 170
1196 6571 4591 1359 4823 6572 6573 733
1197 4823 5327 588 1565 4970 3698
1198 4823 6574 3594 6575 6576
1199 3004 4241 4808 6458 6577 4823 5441 6578 2566 5228
1200 1536 6481 4823 2550 387
1201 4983 6380 4823 6579 1619 2030 2731 498 1090
1202 4277 6580 6581 6582 2723 4823 6583 6584 1606 1738 5158 158 5013 3094 1351 6585 1138 1139 6541 6290 5498 1947 4714 3731 5094 1627 1461 5674 5322 6586 2144 2335 1111 1039 57 1034 494 5445 2864 2840
1203 4823 3936 2134 6419 599 6587 5207
1204 1190 1240 5460 4238 4271 6588 5102 6589 5200 4823
1205 4823 1018 1019 1041 4397 2104 1009 1487
1206 4823 966 3777 5297 360 3942 4871 2171 6590 6591 1616 1516 4162 2283 2999 5685 2336
1207 452 6592 2951 3064 6593 4823 1651 6594 6595
1208 1366 1368 4823 1792 5474 2749 1881
1209 5818 3200 4516 308 4823
1210 6596 4631 6597 1337 3913 6598 42 3900 4823
1211 6599 4823 1738 5722 4661 2932 3319 422
1212 651 6600 6601 4823 3334 599 6434 1816 5200
1213 1157 3272 1098 6281 3433 1310 371 368 3130 4823 1167 5706 4448 6602 376 776 1265 763 707 1810 1979 4212 3062 708 1072 1836 958 818 3806 770 6603 6604
1214 2030 3571 2349 2090 1775 75 898 379 763 4667 1068 3324 711 4823 1274 2851 5813 6605
1215 4823 1112 6512 54 2173 5545 1722 409 1046 6606 1519 1089 3339 1554 686 2771 380 5901 5669
1216 2486 2478 1502 6607 167 2955 4336 20 3569 3606 2719 2433 1624 2130 270 1804 1554 1507 1940 3503 1309 1580 1181 1588 6608 3213 1444 3933 2140 2840 3740 1760 3914 1778 2013 5554 6609 3307 5847 4823 5780 6610 1925 1816 1361 1861 6611
1217 3716 6612 6613 4044 1244 4326 855 4333 4156 3634 2417 6614 752 5952 2756 6615 4823 1606 655 4310 5194 546
1218 1502 2604 1135 4823 3077 4489 3367 1475 39 6616 6617 5832 14 5058
1219 4823 6618 6619 1369 2778 95 6620
1220 1133 2169 1275 4823 1240 269 4289 6621 1111 6622 1874 754 1356 24 46 6523 6623 2676 6624 6625 6626 6627 6628 5402 6629 6630 6631 6632 1683 1706 6633 6634 3656 6635 6636 309 6637 290 6638 6639 3024 298 6640 6641 6642 6643 6644 6645 6646 3269 44 6647 3950 6648 6649
1221 6650 776 6651 839 599 5950 4823
1222 4823 6652 261 1369 1635 599 3198 3343 6653
1223 444 2960 5260 4823 545 2144 4792 754 4821 6654 6655 3795
1224 4823 6656 1326 1292 6657 1319
1225 6658 1038 6583 5619 1519 498 5464 5555 5060
1226 1038 5023 3765 1386 5434 4552 4719 6659 2284
1227 1038 5225 3975 1386 1403 2742 2339 5108 6660 583 5856 6661
1228 2703 3606 1038 2516 6662 1951 1370 1958 6012 4265 1968 3614 3435 1047 1018 5710 6663 5104
1229 1090 4036 1536 2422 3965 1153 1038 1392 3421 1951 3068 1775 1738 1226 324 6222 6664 6665 5775 2578 818 3782
1230 1821 1039 6666 5814 1562 468 464
1231 6667 6668 1624 6669 444 4831 1039 80 1686
1232 5960 1039 1821 6583 6618 3596 2542
1233 2109 5828 3340 6670 3823 1441 2353 1475 6671 21 3661 5581 1108 3503 1039
1234 1048 6672 6673 3609 1039 6674
1235 3867 3934 1039 6675 700 1049 1167 814 373 1056 5570 758 910 912 1054 776 1412 1053 379 908 377 759 909 1780 1170 375 378 374 376 380 1172 1175 5313 384 898 1059 1060 916 1171 1312 3628 3646 921 1173 920 3647 919 3277 381 382 2889 2890 2361 383 924 4175 1177 763 704 388 5378 1977 1978 385 386 705 934 6676 707 927 1066 1067 2891 3690 706 926 2892 1303 2377 5409 935 938 6031 3021 936 819 3530 122 769 1075 2897 820 1416 944 6677 1078 948 3525 1079 3533 5572 5383 5380 3694 6678 2272 3538 2690 2394 2387 2388 6679 2393 6680 939 1238 6222 1063 3540 3552 3120 3541 3546 6681 823 2389 824 1984 6682 6683 3558 6684 3028 3031 5387 6685 1237 337 6686 6687 6045 2420 3561 6688 3063 6604 3562 6689 6690
1236 1039 1821 3609 1047 1991 1484 6202 1608 6691 6299 2080 1857 6692 6693 1727 6536
1237 3976 3445 1958 1512 1777 1957 1827 6694 1816 1405 1039 1364 648 4326 85 1638 775 3614 3344 1504 1952 1620 5610 5952 5437 3213
1238 1821 855 1539 1925 3324 1825
1239 6695 1009 3747 1821 1738 2433 669 6696 6697 79
1240 5280 6592 6698 3006 980 1738 2554 2548 1821 2550 3434
1241 1821 4717 4724 1398 912
1242 1821 5952 4325 1736 2264 3759 2122 6359 3268 2771 629 567 6699 6700 483 4326 605 92 581 6701 1359 1670
1243 1351 307 33 6702 5412 1738 3250 1821
1244 1196 1821 1393 3319 5448 2577 5867 1076 5401
1245 1821 1758 6703 5435 33 4716 4146 2128 1816 4961 6704
1246 1393 6705 2637 4062 6706 528 5929 2977 4406 608 480 4629 4332
1247 1393 5504 2132 6707 6708 2915 1614 371 1224 1165 1751 1163 6266 6709 1390 1351 1402 3229 1580 916 3132 908 759 376 1780 375 372 373 378 374 776 1170 909 913 912 1054 910 6710 3628 898 914 3647 4785 5570 1192 2889 2890 2361 4175 3490 388 4557 1067 1066 706 707 4212 5194 1414 931 2376 2324 1839 819 392 393 398 822 2898 394 711 712 5385 3641 6352 954 6711 1986 6712 5315 2391 3063 773 2736
1248 6147 2833 6713 3160 1393 1132 4955 6714 3710 6715 6716 4239 3444 4638 6497 6717 1731 367 6718 5635 3405 1303 6719 6720 4212 6721
1249 6722 1040 3194 6723 4304 909 1608 2761 6724 2510 4083
1250 693 4718 1044 1040 3158 700 1224 371 1441 912 1169 1058 1171 380 923 1174 375 376 1977 706 816 822 2391
1251 1040 5664 1034 20 2134
1252 3066 167 6725 1040 1753 6726 3972 1670
1253 1387 692 1040 3888 3208 3735 1139 2340 1844 4553
1254 6727 6056 1040 1486 1438 6299 170
1255 4666 1013 5684 1134 6728 6729
1256 6730 4666 2238 6731 6732 790
1257 2105 4666 218 6733 676
1258 6734 6735 6736 2605 4666 271 2530 6737 793 1194 6738 6739 2622 3084 6740
1259 6741 984 6742 5245 4038 3983 4159 546 1521 6743 990 6744 4666 1792 4644 5223 3453 1436 3136 2860 1361 2663 6745 532 6746
1260 3823 2774 1631 541 3479 5504 6747 6748 6749 6750 16 657 21 4163 6592 5289 594 6751 4593 1299 6752 4244 41 6753 6754 1256 1090 518 3800 596 2082 2347 1126 176 5466 1043 1537 6755 2012 3455 106 571 6756 2088 1887 6757 158 709 3711 6758 236
1261 6759 5327 1116 1792 3479 1962 2351 1603
1262 1090 1046 4746 6760 3479
1263 5530 1092 3479 3339 6761 1799 4886 2994
1264 1009 3479 2979 263 2141
1265 3479 85 201 4007 6762
1266 1452 3479 2672 685 1090 1555 6763
1267 3272 5462 6500 6764 3702 6765 6766 2374 6767 536 6050 3371 2592 5141 2945 6768 2373 3701 6769 3480 3479 1956 320 997
1268 5655 2241 1337 1211 1490 115
1269 2454 105 4225 5655 1804 1609 1354 6770 12 1872 6771 6772 6773
1270 6736 494 82 5320 5655 2160 1121 5453 1906 1263 2252
1271 1645 4865 5655 2090 59 2428 3772 3324 1722 5043 4156 276
1272 1216 411 5655 6774 2999 1034 2499 5186 2773 92 6775 444 3202
1273 4169 5655 1336 1879 2505 6776 1046
1274 4404 6777 5655 4746 5266 3638 1580 6778
1275 6779 6780 995 6781 5655
1276 3329 4102 637 1800 2429 2502 1795 5655 493 6415 2151 6587 1509 5673 5813 5215 1566 1635 3644 3444 5639 760 1494 6782 1266 1702 6783 276 6353 1268 4241 6784 2925 775 3480
1277 5655 4148 2009 444 1829
1278 5119 3912 858 6785 5655 4258
1279 5960 5655 1021 4543 6786 4923 5288
1280 6027 6255 5282 2918 5655
1281 6787 5704 6788 5655 6789 267
1282 844 105 1003 6790 830 1138 2920 6791 5655 6792 6793 4364 6794 6771 2013 6448 6795 6449 6796 6797 1565 2075 3656 4454 6798 2726 6799 95 6800 1934 6801 2090 2251 1509 276 5591 46
1283 5655 1089 142 5550 2049 5031
1284 6802 6533 2666 1892 5349 5975 4317 5327 6803 6804
1285 171 6805 5327 1830 6806
1286 1458 1233 5327 1473 926 1802 24
1287 58 5582 1274 4754 6190 5327 1007
1288 6807 289 5058 5687 3414 1186 24 306 5327 620 39 6808 2010
1289 5327 1537 6809 6810 6811 12 6812 3814 235
1290 1702 65 6813 1116 597 5694 6814
1291 1702 2931 1006 3210 849 4778
1292 6341 1702 6815 3367 5526 1571 6816 6810
1293 1325 1702 1473 6668 6817 1194 6818
1294 3190 6819 6518 6820 1702
1295 4482 1702 1536 5299 4847
1296 1702 1089 6428 3488 6272
1297 6821 646 2621 6822 1702 1555
1298 501 1112 267 4024 1931 1702 6823 1091 6824
1299 1623 1702 5685 4292 2149
1300 2072 5025 2726 1689 1702 1625 1792 1206 1622
1301 1110 4032 2597 717 3276 2168 3433 1312 1061 1170 883 380 4166 1229 1702 1687 2074 2506 511 6825 1581 894 6826 1337 6827 5636 1841 47 1624
1302 6336 1702 6828 6453 6829
1303 4634 2160 3498 6830 6831 3656 2678 5293 4329 4987
1304 1476 1773 1625 5685 2147 1117 1050 1461 59 4987 2865 6832 2012 2251 5813 5975 1892 5765 103
1305 6784 20 885 2314 6475 6833 6834 1993 4987 2069 529 6835 5121
1306 6059 1537 1792 4987 1322 1807
1307 6836 550 3052 4987 979 1536 2105 3698 1134 2083 1092 1239
1308 6837 4987 6838 2283 4849 3748 167
1309 2218 6839 2932 4987 6787 871
1310 5961 1925 6840 1081 2726 6841 3166 1691 6842 444 6843 4987 1619 20 6347 4950
1311 4987 6844 1506 1323 4165
1312 6845 4980 5458 4987 3832 1667 6846
1313 5363 3947 6847 6343 4987 1816 6439
1314 6848 4987 4388 2570 2630 1639 4345
1315 4987 1624 5684 276 3118 6849 6850
1316 6242 3705 1623 6851 3774 1791 4550 637 6014 427 6852 37 1947 2353 6853 152 5591
1317 1623 6854 6855 3325 2070 5694 6856
1318 1624 6857 881 1623 1308 4241 1923 2765
1319 2339 1623 1640 5816 1206
1320 6858 2135 1623 1143 1624 6829 6859 2030 6860 1609 4145 4105 6861
1321 1003 6862 1536 1623 2946 6863 1194 6864 1092 6865 5466 5662 6866 3317 803 6867 6868
1322 5786 2820 6869 1623 890 2563 3278 6870 6283
1323 6871 6872 1623 2175 1935
1324 646 2162 1519 6708 6011 6873 3955 1255 1256 1773 1623 790 793 1621 6874 1211 2134 6578 4149 1094 4723 599 2459 4448 6651 3173 1947 1766 4782 2338 1121 1494 1779 4176
1325 2865 4743 5478 6875 1885 1324 2532 5141 3872 1623 5504 1253 6876 2917 3677 5285 6877 6878 163 1256 4437 1640 6879 6880 6881 4737 5696 6882 6883 6884 5142 6885 3764 6231 6886 5164 5476 3360 3574 4347 6565
1326 1108 7 6887 4080 1580 1623
1327 1623 571 5703 4804 6888
1328 6889 6890 6427 3409 6891 1623 1354
1329 51 1118 6892 1623 303 105 6773
1330 5141 1319 1831 2487 598 2147 6893 5694 6894 6895 1623
1331 6809 1623 5504 2563 267 1322 2493
1332 6896 1623 4145 3829 5050 549 6332 6897 2878 3591 3865 113 2122 2486 1685 6898 6899 2039
1333 1892 1623 4619 6900 6901 6902 1216 5212 2298
1334 2329 5694 6903 6904 1623 6905 24
1335 6906 1623 6882 3221 2783 1663 1906
1336 890 2238 2339 775 1623 1507 2544 1054
1337 5107 2502 2350 4368 1623 3325 5694 6907
1338 1623 4450 1589 4312 6908 6909
1339 651 4271 1352 5694 1623 303
1340 4990 2518 1623 5179 1201
1341 493 1138 6910 1122 1922 1117 6177 3304
1342 1139 6140 99 6911 2456 4904 4241 493
1343 444 4054 171 6912 493
1344 1240 1865 493 6913 6914 5790 41 6915 6916
1345 493 571 1727 1191 3325 3440
1346 2683 6917 493 5907 1807
1347 6918 493 1742 3521 1595 3913 494
1348 6919 493 4150 3621 4974
1349 493 20 5813 1117 5639
1350 2417 2832 6397 4329 1319 6920 2831 493
1351 2090 493 5244 1116 20
1352 493 6921 5445 6922 6923
1353 493 2767 6323 6924 4965 494
1354 5063 3471 493 6925 3094
1355 6792 1092 1549 1202 493
1356 333 1494 41 444 6347 1206 6926 448 2127 90 6927 4289 1143 732 4598 4054 28 456 5713 2319 5717 493 1112 6928 6929 5003
1357 6930 1156 6931 3324 6587 1997 1622 1788 5100 493 6446
1358 1097 1774 6932 2501 493 3473 6933 6934 6542
1359 2344 487 493 1433 1650
1360 4863 1138 156 493 5733 1934 2125 4905 6935 775 4618 6936 6937
1361 2047 333 1459 493 1126 5081 1537 5706 5471 2049 6938 4054 3370 1609 5694 6939 28
1362 6940 6941 6942 6837 493 6943
1363 2553 493 6934 4530 3291 668 6944 5448 5910 6945
1364 5759 493 4072 6946 6947 6948 4218
1365 6949 1628 1370 95 493 2728 4734 3497 3066 5322 6096 1134 1501 5319 3588 5724 4506 2780 5208 2472 5013 2563 655 4731 6950 558 6293 6951 6952
1366 747 1387 696 1755 810 6953 699 2168 3433 3130 3131 493 6865 751 701 6216 3852 1225 6954 1053 380 3508 1168 908 759 1312 381 382 920 1782 705 1808 1809 1810
1367 574 6955 493 2524 729
1368 4714 4827 37 136 1663 775 6956 493 1768 1487 2062 6957 1087 6958 6410 6959 2711 2125 657 3250 4696 6960 103 2890 6961 5197 5790 1885 2690 4054 5109 6962
1369 1034 1537 493 4095 6963 6964 112
1370 493 6605 5635 6836 855 2160 1473 2041 1536 1562 2666 1092 1487 5685 1613 2090 1116 6965 1616
1371 511 1930 4054 6966 493 2020 5583 4800
1372 2025 1142 493 4292 1129 6967 6968 2003 6969
1373 3678 1009 2986 493 2025
1374 4840 6970 4557 493 4048 6692
1375 1753 493 1670 3929 6971 4064 20 4818 4431 2013 4723
1376 493 6802 6972 685 2588
1377 1964 493 6973 1138 1263
1378 1129 1663 1962 2743 1550 493 6974
1379 677 6975 692 6976 4484 790 6977
1380 6978 2474 4590 6979 531 4484 3461 3975 5661 3745
1381 3674 6980 4484 795 4531 5346
1382 5463 1900 6981 6982 6983 6984 4626 6985 3858 6986 1647 1916 6987 4068 6914 6988 5151 119 6989 6990 6389 4288 4700 1479 4680 4484 1571 1894
1383 6991 6992 1352 263 2854 85 6993 3846 408 5061 6694 3710
1384 3115 6991 6994 6995 494 6996
1385 6991 1487 6997 2500 3681 2466 2293 6590 6998 6999
1386 6991 99 6865 725 6757 7000 2128 2174
1387 7001 5607 2369 2134 1896 444 4368 3547 7002 7003 6991 7004
1388 2144 1590 3571 2041 6991 7005 5321 1543 2171
1389 6991 1831 3377 3089 3593
1390 6991 2174 3823 1872 7006 7007 3291 1098
1391 3633 5989 1825 4166 3630
1392 1446 3259 740 3311 5989 441 85
1393 5989 4976 2109 2080 979 7008
1394 5989 2109 7009 7010 7011 1441 3290
1395 2774 3311 5989 1771 2604 7012 94 88 370 368 7013
1396 3146 6116 2120 1669 1967
1397 1669 7014 3665 3844 3748 7015 8
1398 1361 1669 531 1359 4590 7016 7017
1399 968 548 4755 1669 2767
1400 1669 3710 4053 801 5525 1619 7018
1401 1669 6075 434 7019 5270 5149 1440 3012
1402 4702 3094 2298 1206 7020 2209 511
1403 755 886 7021 2327 7022 3094 6425
1404 1727 1351 4623 7023 3094 1594 1962
1405 3094 1953 1885 1693 7024 2171
1406 7025 136 3094 4088 5144
1407 7026 2604 4596 594 2979 830 127 2577 3094 2339 1499 3501 7027 7028 3014 4394 6545 5206 4409 343 7029 6868 7030 4170 7031 519 7032 7033 1638 7034 4475 103
1408 7035 5482 2934 172 1928 2001
1409 5482 4650 7036 2339 4847
1410 3320 5482 422 4980 2338
1411 7037 2304 3892 5482 5335 1143
1412 5482 7038 4757 7039 5755
1413 3719 3273 366 6281 388 931 1812 3692 953
1414 1670 330 1665 4877 3719
1415 3719 855 1121 1376 2160
1416 7040 588 447 7041 2932 7042 2049 7009 213 13 2493 314 6488 28 271 3719 49
1417 1017 698 1215 2096 7043 4594 6583 2349 6 664 7044 2777 371 3130 3131 1165 1224 4811 1775 3275 377 1170 1881 380 2361 1055 1054 1057 898 3277 915 1782 384 1175 2890 4175 1177 383 386 3690 3719 2898 712 392 3650 6711 954 397 7033 6277 1850 962
1418 3728 7045 4128 2076 2221 5872 2216 2805 3719 7046 7047 5940 7048
1419 633 1126 7049 3578 3719
1420 7050 1825 5306 3719 7051 1615 7052
1421 7053 3640 3719 2658 4949 1954
1422 3719 6085 2725 4201 7054 7055
1423 3530 3719 2227 1881 6203
1424 5893 4007 7056 171 7057 3719 5562
1425 444 3719 791 7058 301
1426 2454 3719 7059 3386 7060 7061 315
1427 7062 3947 7063 4943 7064 7065 4398 3719 5196 4488 64 7066 7067
1428 2711 7068 7069 5317 3324 7070 7071 2535 7072 2591 1970 3726 990 3599 7073 1518 3740 7074 4593 2429 5740 4647 4095 7075 2662 6763 1925 7076 2672 178 2718 164 3136 5764 4100 1018 7077 3719 3444
1429 2751 4718 609 3748 1969 1006 1111 5808
1430 3748 3258 1351 1595 7078 533 4718 1570 3307 3772 2545
1431 518 718 3839 3748 722 7079 3206 715
1432 3748 689 1881 7080 7081 7082
1433 3748 2605 1007 3868 4049 366 5725 2259 7083 7084 5984 1192 806 1178 7085 7086
1434 5704 4591 3748 797 2484 3740 7087 3279
1435 3748 3740 6250 790 1881
1436 271 6624 7088 7089 6391 3748 1859 1027
1437 1344 3748 5095 2938 3823 3167 4960 176 2424 3086 3264 3876 7090 856 7091 5282 7092
1438 3234 7093 3449 1961 3748 2850 862 444
1439 7094 4862 2567 1373 3748
1440 604 854 5201 4201 3696 7095 937
1441 189 3696 4592 862 7096 5856 6935 7097 2794 2563 636 9
1442 7098 7099 3341 3696 6972 1778 3426 7100
1443 7101 531 473 3326 145 3696
1444 3696 348 3636 1125 7102 447 491 4455 4030 2298 992 3908
1445 7103 4086 4218 3696 4542
1446 7104 6515 3696 188 7105
1447 1606 992 7106 7107 3696
1448 4131 1862 5628 2191 2409 4851 5983 6339 1490 175 51 29 13 7108 3696 4623
1449 4008 3696 7109 3566 7110 417
1450 1183 7111 7112 7113 7114 3696 585 790 7115
1451 6763 2298 6902 588 6472 3696 5882 7116 7117 4156
1452 4863 3832 7118 3696 2000 5245 3095
1453 7119 3696 1484 6468 1042 112 4768
1454 7120 5694 3696 3411 7121
1455 3700 2401 2078 169 7122 7123 6118 3740 3994 3696 7124 1889 1644 2043 723 452 821
1456 92 5065 511 6339 3329 4543 3696 1351 512 5326 997 2080 478 4102 2918
1457 6227 1772 3696 1979 7125
1458 4567 5213 7126 107 3351 2733 1108 3696
1459 1663 7127 7128 3696 1187
1460 3696 7129 7130 1216 1773 20 12 95 6171 1139 1922 275 7131 270 1831 1537 492 7132 7133 348 494 4898
1461 7134 3696 4119 5925 3323 87 7135 3575
1462 3696 411 261 2406 2189 2504
1463 7136 4034 2080 7137 408 3687 5641 99 4488 6314 596 1244 1129 2846 4383 7138 1605 4326 511 7139 7101 5497 7140 2265 6365
1464 235 4034 3889 4018 6910 4379 1919
1465 7141 4034 1536 6852 2634
1466 7142 7143 4034 4018 5411 5463 93
1467 4921 444 4034 4018 7144 796 6588 4634
1468 4034 7145 7146 1829 6222
1469 7147 7148 7149 4034 7150
1470 2210 4056 7151 1023 4820 3291 2771
1471 7152 1344 7153 2473 2210
1472 203 2982 2210 4590 6472
1473 4593 2210 3947 2637 3773
1474 2210 1565 2912 3981 4545 444 2134 5397
1475 2210 693 2940 3638 7154
1476 37 1508 2812 1831 7155 1988 1087 46 5790 2210 16 529 1677 1336 227 2088 1211 7156 4461 3929 2179 4242 6105 3288 1509 105 5460 5560 6825 6549 1566 1121 7157 6926 7158 2128 7159 301 326 296 1882 2061 7160 41 6636 6548 1995 3164 4244 2074 5956 139 333 7161 5840 4516 790 7162 7163 334 551 6671 3092 49 7164
1477 2210 1738 4617 4959 7165
1478 7166 7167 169 6828 6019 5808 2210
1479 2210 6736 741 7168 738
1480 2933 1966 3213 2615 979 1206 7169 2210 4042 6022
1481 1089 7170 7171 7172 1240 1202 7173 1838 811 2080 1803 2806 1779 2046 7174 1181 7175 3471 4994 2210 3902 1490
1482 2210 4339 4126 1526 6939 7176
1483 1953 1206 2369 1788 1689 2210 1955 2197 7177 648 1207 1872 491 1765 4949
1484 4464 1710 3324 4498 2210 938
1485 5092 7178 3254 3832 7179 2666 2210 4426
1486 2222 586 7180 2210 2854 7181 3809 550 623
1487 7182 7183 2985 775 171 7184 7054 1553 4288 875 4687 6022 2210 1351 3032 7185 3947 6912 7186 3715 5769 834 7187 6887 7188 7189
1488 2210 7190 1398 3343 1112
1489 4062 4351 7116 2210 2854 3310 181 6647 7191
1490 4776 3702 793 2832 2061 1815 1979 107 2210 2074 2109 4897 4284 6515
1491 7192 7193 1144 2210 851 5070 7194
1492 3781 7195 2210 4156 1704 7196
1493 1738 4674 456 6377 5587 7197 5631 7198 3653 2210
1494 7199 7200 2210 2682 2080 6583 7201 634
1495 1439 1118 3206 1588 2210 3003
1496 3488 648 2210 7202 4895 5329 7203
1497 7204 7205 2210 1051 535 1108
1498 3195 1519 2210 7206 5178 1264
1499 1351 2210 230 423 733 7207 7208 7209 7210
1500 444 2210 7211 1897 7058
1501 7212 215 1006 5025 2210 1738 6453 3444 2000 837 7213 3668 171
1502 5223 2663 1458 2210 1792 5260 7214 3313 7215 669 3990 3613 3621 6592
1503 2210 1879 7216 609 6513
1504 2210 7217 2854 3739 3772
1505 2210 4095 4547 7218 89
1506 2210 7219 3746 2682 3219 1354 6862 2072 7220 2030 5608 3388
1507 1518 3766 2556 1188 2304 2945 1387 2251 1118 6505 105 491 2091
1508 1458 5505 1518 347 7221
1509 1518 263 1640 7222 7223
1510 4044 4899 196 3324 1518
1511 1518 2088 697 6500 7224 7225 2832 5344 1255 5936
1512 1518 2080 3250 3602 4587 7226 2939 7227
1513 5805 3842 693 5030 698 1160 3589 3516 3519 1458 7228 3276 2506 2339 939 3700
1514 6043 6527 7229 3153 5196 1458 4863 7006
1515 2203 4952 1458 1856 5745 2743 6823 4466 3298 3127
1516 1187 1205 1458 6874 7230
1517 7231 7232 3380 1458 7135 7006 1398 7233 1635 6281 5512 4378 287
1518 1458 5281 1114 1115 3763 2316 7234 588 7235 7236
1519 1458 1639 6305 2156 5945
1520 1458 1634 5657 2646 1274 2921 5345 2693 982 5608 4723
1521 1458 6005 1202 1108 6842 2048 2415 5924 7018 3362 136 7038 1694 1797 2194
1522 2681 1568 87 1458 2672 1059
1523 1458 1129 2101 1446 162 2725
1524 2284 2261 1201 1458 5299 7221 3570 5610
1525 3933 2784 1458 3433 1706
1526 1458 1859 3933 4802 7237 2693
1527 1458 5079 3850 6960 3831 1728
1528 5448 4171 7238 1041 979 7239 347 1458 5206 646 2234 776 7240 1453 888 7241 1962 7242 7243 7244 1756 2973 7245 536 3433 422 6754
1529 2138 1654 7246 3016 1859 5972 3599 3905 2716 2156 2585 653 1458 7247
1530 1458 7248 5565 4354 4926 453 271 511 657 3213 92 5622 1504 1598 37 7249 2079 6391 494 4041 2075 1120 4054
1531 1458 3728 6138 1426 888 5911 4802 7250
1532 7251 603 2718 1458 576 3846
1533 48 6524 7168 1458 4658 3566 6361 2797
1534 3793 5462 366 345 1954 1458 2889 3364
1535 7252 1458 7253 7254 7255
1536 4108 4241 2632 2494 4403 217 1628 7256 1024 1458 5548 7257 5943 7258 7259 5088 3779
1537 3726 113 657 2652 790 4846 1955 2619 4956 4157 2759 3484 7260 1206 1458 3213 2233 5901 422 511 1092 162 4473 693 271 2080 169 2883 5515 7261 4024 2931
1538 2206 583 5901 596 5746 7262
1539 5516 1240 2128 2825 6911 7263 7264 2206 7265 4756 7266 5587 654 5280 7267 7268 7269
1540 7270 7271 1089 7272 7273 2206 5288 1342 5667 4269 1551 170 7274 1798 2828
1541 2580 7275 2206 4122 102 1672
1542 7276 3467 6042 6320 2206 7277
1543 6540 1639 4816 1042 2206
1544 4061 7171 594 1308 2587 598 2206 2281 4874 3018 5735
1545 7278 2144 2086 2206 503 1884
1546 4044 4449 2946 4443 4141 5065
1547 1302 4044 1974 704 7279 4181
1548 6512 4044 3355 7280 2046
1549 5045 3107 6305 7281 4044 5447 669 3206 4592 1590 2953 7282 850
1550 109 7283 2739 2162 4044
1551 4044 5428 4926 3254 5276 2049
1552 7284 4044 3225 7285 790 4212 2337
1553 4044 5319 7263 1337 2518
1554 4044 657 87 6274 775
1555 633 5297 1215 7286 7256 4044 2254 4952
1556 7287 6305 4750 7288 4956 4044 3110 1967 3925 1930 5519 7289 3993 2550
1557 7290 4044 7291 3083 2406
1558 4325 7292 1441 2198 7293 546 7294 7295
1559 576 2198 7296 2165 7297 1016 6008 4682 4170
1560 2198 2199 7291 7298 4679
1561 2582 2753 7299 5889 7300 2907 4318 7301 2198 2199 424 7302 7303 3670 7304 7305 105 7306 536 7307 2334 368 1928 3633 813 904 2758 170 908 4416 377 913 378 1058 776 7308 375 3628 7309 2713 1172 917 923 1174 924 704 706 1067 1066 2892 1802 1807 4937 1071 7310 1303 1234 1179 3648 4177 959 1841 2898 1839 958 1074 2897 399 3649 712 824 822 5453 413 7311 3429 7312 414 955 7313 3281 7086 7314
1562 2198 2199 3797 7315 5143
1563 5372 5013 3708 2198 2318 7316
1564 3258 7317 2198 2350 1686 478 7318
1565 531 655 2414 7319 2198 476
1566 3190 4934 5868 2199 7320
1567 7321 2254 2738 1364 2607 1056 2499
1568 3587 2254 7322 3496 4843 6323
1569 1536 3317 1046 1450 1090 2534 113 4403 1092 567 2254 1554 5462 2116 140 5496 1351 775 4402 746 1093 583 7323 7324 5642
1570 7325 7326 2224 1384 1486 2109 2100 2810 3679 7053 3014 3756 387 7327 222 3867 1670 3971 4619 3068 1163 512 7328 7329 1954 5589 7330 2254 7331 814 916 917 1978 7332 4166 7333 5326
1571 1604 3708 3717 7334 5928 92 3752 95 2254
1572 4062 7335 7336 2865 7291 6985 2254 7337 2083 6234 1254 7338 3131 852 3130 6871 7339 1738 1534 7340
1573 356 2254 7340 4618 7341 5644
1574 1220 2254 1590 5039 7113
1575 2254 7342 2529 4956 2652 6543 1519 856 3455 89 58 2515 2125 3795 7343
1576 3850 2805 2817 5160 2254 7344
1577 7345 7346 2254 7347 6706 3455 2134 5332 7348
1578 7349 2254 1211 2052 7350 6299 7351
1579 1019 1344 2805 2254 6509
1580 33 2188 7352 644 2254 7353
1581 1536 4453 7354 7355 7356 191 1902 5075 4070 87 1600 539 648 7357 1656 6211 5124 3749 2491 6545 7358 3016 7359 6300 7360 3271 1275 5919 2254 444 518 609 7361 2253 511 465 3834 3751 8 7362 5503 4193 4348 735
1582 7363 5817 1101 3573 7364 2254
1583 348 2148 4791 4411 4007 7365 2920 7366 1700 708 6777 7367 3018 6276 7368 3964 2155 1388 3235 1670 4461 4546 7369 1642 7370 3573 2013 7371 5246 112 4483 990 6183 1364 3012 3389 197 7372 4029 7373 2175 7374 1441 2188 7375 2254 2315 532 7376 70 654 7377 6587 7378 5992 4409 7379 7380 4677 5192 2228 5852 7381 4209 7151
1584 1755 5462 2254 981 371 369 7382 3130 812 3275 6216 776 759 2356 705 5360 763 1192 3134 764 924 3753 324 6283 7383 3874 1981 1982 394 5275 6352 1983 821 3650
1585 2704 2254 582 581 880 1266 644
1586 4127 1953 2254 793 2666 5224 4292 3221 4561 1202 1955 113 7056 1519 1501 2873
1587 7384 154 155 7385 6314 145 7386 5908 3143 7387 7388 7389 3427 7390 2254 7391 4891 1517 5925 7392 2132 4797 2454 453 627 7393 4538 1010 4345 1442 4745 4564 7394 1487 1778 7395 3157 790 2216 2652 3900 7396 4622 7397 333 5903 2544 2628 1029 7398 7399 7400 7401 5794 7402 5807 1738 7403 4838 3419 509 3204 7404 7405 7406 7053
1588 1220 6472 7407 3074 2521
1589 7408 1220 5345 7409 2862 453
1590 1220 7410 2519 4414 5183 7411 1078
1591 657 4170 7296 4192 546
1592 5318 476 1181 1480 1649 4902 3087 4442 7412 7413 3661 7414 6751 4351 1861 1309 7415 6202 1608 7278 4955 6779 7416 7417 7418 4355 1429 3079 1754 2041 4337 70 5994 1026 7419 497 1211 6537 4000 2761 103 4945 7420 6809 7421 7422 4192 7423 603 1843
1593 7424 7425 5898 4192 7426
1594 4192 87 5627 4475 923 7427 1560 4430 5039 3705 7428 7429 1441 3266 5024 7430 3152 1212
1595 4062 7431 2980 6334 7432 4192 4652 343
1596 7433 4192 7434 3814 2228 1308
1597 6411 7435 4140 7436 1934 5596 3411 1494 797 7437 7438 7439 4192 7440 4138 7441 7442 539 7443 1240 7444 5965 5242
1598 5121 7445 596 3941 2855 661 7446 1743 7447 6566 3514 2461 3477 168 5026 7337 3016 7283
1599 5121 7448 107 6343 5221 1779 5223 775 4466 1544 5299 6258 4475 7449
1600 5558 4436 5309 422 5121 1887 2582
1601 5121 14 4430 4444 7450 491 2303 6079
1602 5121 1122 793 105 2426
1603 7451 5478 1345 2830 7452
1604 7452 7453 7454 4331 796
1605 7455 6198 2880 4858 1345 7452 7456 6192
1606 7452 3362 7457 260 4617 7458
1607 4611 7452 6760 1345 7459
1608 4321 7460 4003 4170 5978
1609 7460 5055 7461 33 5591 7060 7462 7463 572
1610 6339 537 7460 6592 3938 3997 7360 7464 4501 1545 7465 990 7466 1364 4446 4426 258 128 7467 7468 2888 7469 2247 447 4529 6687
1611 7470 7460 7471 7472 4535
1612 7473 5972 6301 1129 7460 4076
1613 2625 4154 410 988 4105 7474
1614 2625 7475 1436 3014 2693 7476
1615 2625 7477 1042 6865 2704 7478 6592 4907 2134 7479 6339 7480 7481 1192 2486 494 7482 7483 2003 6448 2551
1616 7484 696 3059 7349 2625 368 3275 2257 4629 924 3450 762 5378 1067 1840 2335 3964 2815 5748 2895 7485 4768 3431 4529 413 2390 7486 7487 7488
1617 4623 2625 630 4555 4128 3064
1618 2625 1738 4828 2419 980
1619 7489 5028 2969 2625 501
1620 3578 3710 5673 1918 801 2625
1621 2625 5180 2630 370 2263 2261 3691
1622 5224 1737 6965 7490 2672 7491 4456 5342
1623 2212 5948 1007 3849 7492 1385 7493 1789 3936 2494 150 3382 7301 2475 5463 2941 7494 3059 7495 1737 7496 2379 725 3712 7416 3785 5446
1624 692 1041 1737 1163 669
1625 1089 2095 5713 1121 662 4928 5640 5562 7497 7498 1872 1830 5050 1762 3367 2079 1823 2816 5969 3440 1376
1626 1139 7499 1830 5598 1118 7500
1627 1830 1962 1504 2582 1201 5013
1628 6241 3233 3231 1830 1351 3402 343 4682
1629 3953 2263 4094 1830 2169 7501
1630 4246 7502 2421 215 1830 5585
1631 1801 5156 7503 7504 6295 3194 4065 7505 7124 3579 7506 1830 7507 5585 4568
1632 1117 1830 1513 5685 5827 5098 7508 2140 1791 7509 7510
1633 1830 1027 2650 2692 775 3271
1634 796 1830 1089 7218 5362
1635 2433 7027 6809 7511 1830 7512 6687
1636 7208 7070 1830 1595 1068
1637 1659 7513 7514 1830 4965 4261 46
1638 1830 860 729 2553 2053 6802 2615 890
1639 608 1362 1521 3904 3586 6541 2012 2954 5579 3514 1503 7515 1830 7516 7517 486 1211 343 2504 7518 6264 7519 1354 2410 6468 1278 7520 7521 7522 6091 6326 6087 3797 6190 4112 2047 555 2944
1640 849 7523 7524 1386 422 2500 1830 2770
1641 6783 5307 1302 1830 7035 5288
1642 7435 4088 7525 1102 1103 4949 7526 4478 6660 1830 5119 1532
1643 1830 2116 4744 7527 3440 4402 7528 1727
1644 6112 7529 1614 3115 1830
1645 7530 5774 1830 2500 444 7531 3636 1247 70
1646 1491 6757 491 1830 6636
1647 6264 1784 4773 6841 1029 2432 3453 7532 5673 1297 1830 5763 1034
1648 1830 2730 2052 7533 1515 59 2035 1625 1139 6876 276 7534 2493 4684 1542 5819
1649 7535 70 1886 1590 709 2496 519 1792 2298 5803 1830 5797 4994 634 7536
1650 1959 1666 95 1552 7537 572 3656 7538 1830 444 7373 6347 1954 6241 2047 1727 2338
1651 4364 733 1830 4156 1565 2774 2454 7539 53 6237
1652 1830 966 1638 3298 5586 7540
1653 849 7541 558 2477 1830 5881 5621 7028 6109 7206 7542 176 5280 4836 12 5210 7088 5731 2774 3285 1484 4139 2559 2499 1388 5956 7543 7544 1351 7416 119
1654 6317 521 7545 3215 7546 2064 3146 5553 1830 1322
1655 81 4842 7547 4843 7548 1552
1656 7549 2917 3402 1552 6228
1657 1552 1786 4428 1410 202 270 4429
1658 1552 648 7550 2025 59
1659 3496 7551 1552 1831 1201 5608 6918 2461 7030 7552
1660 591 1552 5414 7553 2945 5369 6486
1661 1552 5107 6928 7554 272 5697 1147 7555
1662 1552 5933 3951 4832 3291 7556 4898
1663 1552 3700 5859 5458 1711 7557
1664 2655 6139 6548 1552 99 7558 6087 1580 447 1997 830 5637 4241 986 7559
1665 2134 2490 5275 1779 1267 5086 3014 7560 1007 3631 1552
1666 1305 7561 1129 554 1879 2284
1667 4902 2080 1142 6882 3800 1129 7260 634 452
1668 1129 7562 651 1773 550 494 4707 329 5245 3173 2718 6397 7563 7564
1669 3059 3688 813 560 1129 3248 4725 7565 3648 394 1982 3962 4180 3320 2699 794
1670 7566 4428 4547 1129 3700
1671 2933 2046 1129 3700 4463 3795 7567 563 4012
1672 1129 2083 2755 3129 7174 7287
1673 6618 1519 5425 433 1129 2681 3032 7568 6516
1674 6536 1129 5511 7569 6720
1675 4617 648 1129 2461 7506 6406 4262
1676 4062 525 1129 1090 2829
1677 7570 7571 647 1129 2083 775 2080 1540 1342 4990 4059 649 1887 7572 2585
1678 1789 6337 1116 129 1480 1129 318
1679 163 1129 1626 3107 1090 6660 7573
1680 796 170 7574 790 6423 3746 4088 4696 2077 7575 1129 3304 4956 7536 4943 1541 3378 690 7113 7576 7054 4847 4309
1681 421 7493 2230 4732 1056 975 4047 1129 1398 4256 7577 5214 821 3730 2105 1090 7221 5746
1682 1129 567 7328 7176 1272 2728 2716 128 227 7432 7578 7579 1240 7580
1683 1129 851 5623 6312 1776 4149 1925 7581 3875 1473 5813 1537 3419 856 7582
1684 1046 1129 2752 3966 693 1092 2757 1962 4828 2520 3130 3131 5976 5311 6267 1168 1536 3133 6068 1269 324 5783 2265 2377 5316
1685 672 1939 1129 4063 1775 7583 5586 5790 7584
1686 625 5829 3700 1129 4649 833
1687 796 1129 7585 2834 6100 2468 7586
1688 7587 1129 11 1279 3896 40 5214 990 6459 4094 1326 7588 7589 2699 7074
1689 1129 2705 5179 15 104 1275 24 13 4088 7590
1690 819 1129 3445 4723 2495
1691 1129 1948 2642 1831 494 267 5694 2988 1050 1622 2149 333 3823 5097 6865 7591 1779 1521 7264 3355
1692 1129 3323 525 567 3843 5014
1693 1129 5299 2774 4088 7592
1694 3580 7593 7048 6795 2066 7594 1922 169 7595 511 2140 7596 754 2982 7597 24 102 2844 7598 3320 2999 271 1050 1129 7599 3079 296
1695 7600 7601 5413 862 1142 7602 1129 3175 3487
1696 1091 1046 7603 2201 4482 1129 2083 1090 5109 7604 7605 2105
1697 3174 2747 2748 1129 2083 7174
1698 2192 1129 1046 1142 7606
1699 7607 1129 2083 1536 7536 2694 511
1700 1129 1090 2226 2083 5869 4844 3496 7608 1762 1508 2947 5546 7609
1701 897 3700 1937 7610 5246 7611 198 3442 2344 2024 7612
1702 6534 3700 1092 1450 95 2771 2080
1703 3700 2350 2672 737 1799
1704 7613 5333 1452 1282 1484 1874 1051 7614 2049 87 2502 2844 293 3700 529 7016 306
1705 3700 7117 2083 3304 4731 7615 2912 840 3747 5919 4516 7616 7010 380 2506 5338 2265 1881 1046 1536 6052 2192 5286 2771 6067 1712
1706 3886 6730 1108 3700 2191 3743 452 343 775 552 2133 5302 3565
1707 7617 7618 1494 3006 2018 1046 3442 2593 1999 6723 7619 1798 3700
1708 3700 7620 5888 775 1927 1625 2348 1247
1709 5727 6314 59 3700 3933 1463 408 5326
1710 3700 7621 1521 7622 1712 7623
1711 3700 3129 3504 1962 3683 709 2345 690 6266 1841 1842
1712 1156 3700 1201 5563 7624 1595
1713 3700 3216 5462 6433 3006
1714 3700 2083 3213 7615 4623 4170 1554
1715 476 7625 3700 2350 7626 7627
1716 3700 1877 1787 5678 2083
1717 7628 3700 7629 7630 532 3021
1718 3700 2754 1903 7631 801 7632 707 1264 5362 4180
1719 7093 105 7633 7270 5007 4984 3526 3700
1720 3700 5040 6317 2845 7634
1721 3700 4943 7635 5783 5127 6794 5007 5185
1722 7633 6154 1477 3700 5007
1723 1536 411 4497 4872 966 3700 7636
1724 5466 3700 1090 548 140 1887
1725 169 5732 2577 7637 2994 3002 4392 7302 3727 6260 538 7101 7638 1758 7207 4919 4015 685 6146 776 1060 3700 1090 4297 1554 775 1172 923 924 1174 2265 2380 943 1842 3649
1726 7356 4070 796 1558 3700 2083 890 3440 3420 7639 4289
1727 7640 3110 4985 4344 302 309 7641 2458 1108 3700 916
1728 7642 3700 7643 4667 976 891
1729 2080 1519 3700 3678 2769 1786 3870
1730 2739 2361 1603 7644 608 3700 3637 7645 717
1731 3700 4644 4170 576 119 7646
1732 3700 1878 7647 2162 7254
1733 7648 3700 7649 1713 7650 1831 1081 279
1734 3700 343 7360 7651 1545
1735 1090 3317 3700 658 4453 7652 5462 272 3870 2429
1736 3700 7415 3915 2915 7653 3195
1737 1046 2238 3700 546 1998 7654 6647 7655 1493
1738 3700 4347 7656 2495 4680
1739 199 6210 3700 3304 1988 538 6018
1740 3700 3710 4980 3685 1142 7657 4416 758
1741 3700 7658 4289 3017 3902 7659 7660
1742 3700 7661 4359 7603 4928 7662 7663 2134
1743 7664 3569 3700 1090 1046 1536 6206 7665 7666 2238
1744 7454 7667 3676 2227 6 3700
1745 3325 6671 3700 1520 1772
1746 3700 7668 2168 2083 4649
1747 2577 366 3700 1555 2090 536 2160 631 1192 3134 7572 4180 821 961
1748 3700 1337 7376 2798 7283 7669 5115 4222 1090 7670
1749 4112 1201 3700 6756 72 6067
1750 3700 2083 571 1536 1092 3870 4482 4070 775 3090
1751 7671 2046 3171 3700 2737
1752 3700 3960 3744 7174 4282 378
1753 4909 3700 1536 834 136 4020
1754 7672 7673 1351 7674 7431 3793 1586 2261 1045 7536 3700 3317 6783 2127
1755 3965 693 3700 2577 3683 3589 5376 810 1385 1382 1018 1019 3133 956 7155 921 1494 1265 494 491 5457 2810 879 901 2335 7675 834 4154 14 3278 1143 1994 3462 5674 3428 4180
1756 2683 4020 3769 3700 4392 3426
1757 1046 113 829 3700 1966 1090 3329 1635
1758 3983 4199 3700 452 3922 567 171 1799 1519 7572 7676 496
1759 7356 3700 4070 94 7677 3547 7678
1760 1322 2915 3700 2012 7303 1138 59 1354 3870 1706 128
1761 4820 3700 7679 3475 6380
1762 7680 3700 7681 1693 4492 7351
1763 1041 3700 1753 879 1446 2105 5923 3847 113 3695 962
1764 5919 790 2617 2211 1187 686 2349 7682 453 1826
1765 4905 6450 3012 6935 3577 1138 6939 274 5813 1126 5952 7107 2211 7683 2335 4329 5504 1461 6171 6449 3702 92 6792 6651 1513 5526 2889 1504 4684 1762 7684 7685
1766 4453 4595 2201 5954 5575 2810
1767 544 2201 3319 3662 718 2874
1768 452 2630 2201 3476 3704
1769 2190 7686 7687 7207 588 2076 2423 1255 2787 59 4521 7688 265 2742 7689 3171 1013 7690
1770 37 1796 7691 1537 6793 6448 4903 1441 2787 2771 7692 1477 7693 496
1771 6517 2787 2931 2133 2349
1772 2787 2726 5725 2259 3487 3 5097
1773 2787 1733 973 7694 1125 1699
1774 7695 4030 2787 5712 1491 2492 7696
1775 2787 3636 2948 7697 427
1776 5367 2787 2699 4095 3220 7698 3657 588 6902
1777 1663 4835 7699 3310 1192 4568 7700 323 2787 1005 6876
1778 4617 6877 6066 7701 7702
1779 3959 4544 2631 7702 741 5477
1780 2577 698 1977 7702 4528
1781 7702 3044 1042 4062 898 7703 7704 7705
1782 7702 1048 7706 7542 4544
1783 7702 7707 7708 809 4959
1784 5197 7709 1125 3288 281 1464 754 2127 1693 5687
1785 1464 4273 7710 484 4022
1786 1464 1645 554 4651 5831 7711 1490 6121 7712 2081 2452 22 2135 1487 2194 5847 419 927 5749 7713 1276
1787 4890 1464 3915 4891 7714 6362 278 1962
1788 1464 7715 7716 1967 4464 2036 3657
1789 6827 895 147 4492 7717
1790 7718 7719 7720 3187 3184 5218 7721 5480 6827
1791 6827 2406 3637 7722 1884
1792 7723 2090 1118 2069 1498 4787 1972 6827 3940
1793 5668 4218 7724 7576 5850 6827 1975 326
1794 5678 3750 1116 6827 7725 2419
1795 895 3831 129 4240 500 3737
1796 1501 2993 6261 5810 4161 895 4580
1797 7726 5426 895 870 7727 5127 749 1689 7728
1798 5643 895 2577 3215 1152
1799 6756 546 7729 895 511
1800 112 5034 4112 7730 1138 6165 1134 7731 895
1801 7732 7516 4439 1499 685 7198 7733 7734 3907 3940 7735 7736 895 1477 7737 2233
1802 895 7738 636 4593 2412 5496 7739 2423 7740 7741
1803 895 5034 1975 5667 7742 1581 59 1195
1804 5443 7461 3514 1108 6917 7743 1914 4605 6805 895
1805 13 296 287 298 895 5034 1511
1806 895 4222 4127 422 3112 7737 7744 5667 2156
1807 7745 295 7746 7747 895 1975 271 1527 95 3627 24 330 6577 5687 3024 3316
1808 7748 7749 7750 7751 686 2290 2870 992
1809 3734 3728 4359 4117 2870
1810 588 2870 5373 3967 1164 814 2896 960
1811 2870 4980 7752 5683 7753 7110
1812 2853 1260 2870 7754 4377
1813 7755 7756 3666 2870 3691 1400
1814 2870 1962 2345 5374 879 812 757 3515 3516 3852 703 702 919 1059 7703 706 3690 818 819 1984 5384 5382 6604
1815 3745 484 2870 1441 7089
1816 7757 366 3264 2870 7758 7759 1491 7760
1817 2870 790 2399 2562 3364 6670 2611 6909
1818 5726 2870 3960 6828 2242 7046 1102 7761 7762 1103
1819 7763 2870 3199 5092 2582
1820 5367 5877 2870 7764 6486
1821 366 7765 1670 1792 2870
1822 1280 7060 7766 7767 2870
1823 7768 5394 5652 5710 4364 3908 2090 13 7769 3337 793 7770 7771 7772 1350 4515
1824 7772 7773 5622 2350 977
1825 5619 7774 4974 7775 7772
1826 7772 7776 2010 309 7777
1827 1451 3726 1116 54 2847 7772
1828 7772 7778 1429 5287 7779
1829 812 2125 1693 918 7780 909 7772 333 7781
1830 7782 7772 1488 2652 4695 2531 1637 3574 7783 170
1831 1336 6989 7730 139 2088 3192
1832 139 7489 7784 447 537 557 542 287 6464 7785
1833 6551 139 7201 7786 2875
1834 520 3026 139 547 4154 1667 4535
1835 452 1507 139 5746 3155 3603 3988
1836 139 3445 4828 6955 7787 2885 7057 7788 1606
1837 139 534 535 539 552
1838 7789 4592 2144 796 139 775
1839 7790 5256 790 7791 139 518 1740 79
1840 7792 5562 7793 2227 178 139 6383 1586 7260 7794
1841 139 3207 790 343 4388 2708 4076
1842 139 3197 6742 902 7795 4102
1843 5683 1108 6221 841 139 7302 3615 7405 3298 7796
1844 5022 3324 2525 1408 2316 139 7797 1881 7798
1845 4144 5886 856 3683 510 4790 1441 7799 3261 1334 1455 2875 5266 6127 7800 1150 7801 7802 2807 1024 3915 4012 20 6814 927 92 2652 3704 7803 7804 7805 933 7113 139 5847 4528 1893 3298 2377 2378 934 6222 4180 3807 2274
1846 139 7806 659 1108 73 798
1847 2149 7807 3494 1931 4853 139 1320 6978 146
1848 5367 7808 139 3765 865
1849 139 301 13 287 296 7809 293 3414 821
1850 139 7810 302 5843 279 7811
1851 5189 6657 139 657 7109 2253 4223 1602 586 3718 3646 1600 3749 4387 5480 7015 5306 7812 1143 7813 3751 1708 2629 4329 2705 529 3835 5088 7814 2646 604 4350 5919 3411 790 2456 542 470
1852 139 5278 7815 6502 6883 39 7816 103
1853 482 5068 1548 139 5354 7817
1854 2187 6018 139 1745 2668 7755
1855 139 4350 1876 6206 854
1856 7818 7065 4499 2149 139
1857 1741 692 139 715 61 3158
1858 139 191 3014 2587 4468 2699
1859 4155 87 7819 139 3666
1860 7820 3227 2769 139 3107 2743
1861 139 4325 7821 3115 2986 1366 5058 5324
1862 2604 176 4562 2157 139 3749 6592 7822 1272 4342 3514 7823
1863 139 3746 7824 7825 7194 544
1864 7826 139 1879 5463 2722
1865 139 636 7827 7828 84 2563
1866 139 7829 7362 7830 7831
1867 7562 7832 7243 3747 7833 139 7834 4919 2015 7835 6692 7836 4840 4948 1943 7131 1007 7837 7838 511 1753 7839 5329 2052 5638 3769 7840
1868 139 7011 7841 7842 3290 1706 5766 7843 2462 6637 7844 7845 3009 302 7846 3880 7847
1869 447 139 2176 5784 1799
1870 5446 5723 7848 139 4008 7849
1871 5371 1554 792 7850 6851 1592 2501 1572 4755
1872 2929 1928 7700 1539 1572 1494 5292 7851
1873 7852 3495 3143 7853 5355 4194 536 2345 121 2830 1572 7854 1979 1178 1179 7855 389 1982 1836 395 1984
1874 1572 1656 7856 1677 2011 4928 6655
1875 7857 4007 6475 4807 1625 4828
1876 4807 6075 3702 2342 1281 1638 6534
1877 4807 826 883 1274 7858
1878 4807 4359 444 7859 452 7376 610 7860 5262
1879 4930 4759 4807 3107 2718 178 4874 3509 5851 2771 775 1901 7861 1823 2528 1211 2945 2784 1056 5676 4087 471 4086 4572 2705 5196 3827 7548 1562 4196 491 2459 4250 2795
1880 482 4057 2131 96 7862 4807 2083 1779
1881 4807 3107 6742 2731 984 2296 3586 2307 7669 5115
1882 4807 1448 5178 1270 1550 2125 1776
1883 4223 7135 2970 5458 5495 1261 4807 4900 2413 6846 5673 7863 113 685 1759
1884 2052 4807 4070 6936 7864 1461 7865
1885 113 1610 53 6674 7866 7867 1190 813 1082 1081 4787
1886 1190 1771 4592 2144 7868 5294 1711
1887 98 1190 7869 7870 5619 6737 5476 2411 3091 478 6090
1888 1043 6534 3297 4778 7871 1190
1889 1190 1361 6782 1260 6692
1890 4697 1093 2476 5643 7579 1190
1891 849 85 89 1190 5417 7872 777 7873 2108 7874 1789 7875
1892 3490 1190 7683 2901 264
1893 7876 2667 1925 1089 1190 5320 7877 1324 2628 3219 7878
1894 1190 2280 1141 611 1350 660
1895 162 88 7077 4615 1190 5071
1896 1190 7879 168 7880 794 1606 6536
1897 1565 595 1190 7881 491 4491
1898 3329 754 1356 1190 99
1899 1190 4674 790 1672 1606 7882 7883 1779 705
1900 7884 3291 1190 2015 3010 7885
1901 7886 2108 1190 2369 6763 1034 7887 1326 834 7888 2278 7532 1779 1937 20
1902 1190 5500 4928 5170 4775
1903 1190 7889 5398 7890 4276
1904 3830 985 1190 4678 6022
1905 1190 796 1056 3017 7891 7892
1906 1190 1567 3058 6788 7893 99
1907 1302 1190 1452 1734 6303
1908 4756 7894 7566 3633 3632 7202 6399 7895 7896 203 7897 99 658 7207
1909 7087 4684 7675 5598 7438 478 7202 425 1891 5079 6484
1910 1630 7202 4103 1638 7898 4792
1911 7202 7217 2101 3482 4908
1912 2107 5030 1825 7202 422 668
1913 7202 794 7066 7899 7900
1914 362 420 421 7202 878 2577 5487 536 3275 1974 4423 2578
1915 341 5812 2701 6272 2205
1916 1359 2205 3267 6025 3049
1917 4260 3468 2205 7901 4937
1918 2205 7902 3636 7903 5320 795 5464 5301
1919 4870 2205 6077 2726 4278 5510
1920 2080 855 3107 1550 1976 3257
1921 3107 1111 2849 7904 7905
1922 544 2209 6011 790 7906 5539 3107 7354
1923 3107 3014 3340 1550 611 7030 492 4412 7907 888 6687
1924 1095 1531 554 3107 1592 7908
1925 2399 3107 1090 2090 5466
1926 7909 363 6064 85 1681 4403 2116 4208 4533 7910 7911 7912 6309 6129 6907 4509 333 1336 2288 621 3107 2438 6830 7913 1701 1693 830
1927 1302 7208 45 3107 4182 3717 5749
1928 693 3107 7064 128 511
1929 7914 3107 6102 1149 4592 5678 5954
1930 2165 3107 1292 571 1626 5153 1090 2855 2479 3761 2149 787
1931 7915 7916 986 3107 7917 7918 6026
1932 1278 3776 3107 7539 2672
1933 7442 3107 7919 7920 7921 2313 7922 7923 7924 301 278 287 296 5843 7925 3024 5765 136 626
1934 2767 7926 5951 3107 7927
1935 3107 7928 7007 488 3630
1936 5732 2931 6243 3702 1351 3107 1879 5018 1935
1937 3107 2688 3983 3898 7929 5280 1595 680 57
1938 3107 1146 617 4288 6671
1939 7930 1302 6784 7931 1500 7932 348 2630 3331 976 1928 564 7933 3107 422 7934 661 4898
1940 3107 3776 3358 3740 583
1941 7935 341 3107 4042 345 7936 2374 7937 1112 2772 7938 3402 7939 7940 3726 1090 4482 4850 525 576 4061
1942 3107 3169 5284 1046 4902 3947
1943 155 6614 3107 2765 3571
1944 5014 3107 4691 134 4936 5968
1945 1304 3107 7941 1303 6670 4285 7942 563 2263
1946 1042 1384 3708 3427 3624 7943 7944 3107 2624 3456
1947 5723 3107 3777 5949 1592 423 1832 2666 4233 7945 2771 3947 7417 2718 7946 4319 5850 7947
1948 4654 3501 2228 7948 3107
1949 646 571 4081 4011 545 4998 1889 2452 5466 4819 2162 5702 6072 7918 7028 6969 3107
1950 574 1489 3107 508 7949 6485
1951 7266 2670 2220 7950 6742 7951 2953 7952 4674 6768 7953 2012 793 2109
1952 2152 7330 1067 7404 3747 2642 7068 6768
1953 4831 7878 2693 2301 6768 7954
1954 6768 5081 542 785 3219 7955 746 2107 7956
1955 6065 7427 1441 3131 812 1172 1312 7703 940 2578 7957 7085
1956 800 7427 1108 3160 2125 2127 1356 7958
1957 2731 1681 512 5537 7427
1958 7959 7427 317 7569 6719 6720 5762
1959 5606 4217 2379 6227 7960 7961 7962 7963 1056 4870 7236 573 6228 4989 7001 7964 7965 94 1879 5926 3538 3534 1917 7966 506 4310 4040 7967 7427 7968 2060 6294 6370 2784
1960 6580 2230 353 4345 5013 420 5947 1023 322 235 2216 2218 421 7101 7326 7969 7970 6727 1741 4757 1744 1743 6491 4783 7971 7972 7427 1153 1384 1599 1155 721 1156 3846 1751 348 1007 696 1752 7973 2755 2920 2530 4784 1098 775 3685 7974 812 4811 2109 3873 5362 2741 401
1961 3786 7427 862 2782 7967
1962 7427 2518 465 7975 6327 7976
1963 4496 4878 6521 7427 3197
1964 6501 7977 7210 3388 7978 6556 7979 1408 7060 3395 1876 7766 3386 3407 7980 1814
1965 1576 1876 849 6663 7230
1966 1876 1205 2253 3749 508 4448 8
1967 1876 7981 1994 1356 732
1968 7625 6813 1971 1764 1570 95 2052 6855 4157 6041 1796 1204 1892 2299 1656 6757 793 4975 5218 5098 754 1876 6669 5413 1611 2485 2355 5673 3109 7982 7983
1969 3721 2570 1540 5737 1876 1551 1886 1831 4288 883 2088 5227 1479 7984 1621 1536 1788 7009 4088 5547 5007 1329 6336 110
1970 1194 14 1112 2815 1876 1205 609 1825 1622 2293 2294 5639
1971 2126 1356 1876 5352 227 2125
1972 1398 7658 7985 1876 471 1170
1973 1876 7986 8 3795 7987 7988 1571 2840
1974 1876 7989 1993 7350 95 1693 2041 1726
1975 4753 2440 4507 54 1876 834 2335 7990
1976 1519 6373 1351 5209 1876 7991
1977 1193 4512 1962 309 1876
1978 6909 7992 7993 1876 2646 4623
1979 1876 3197 798 790 3782
1980 2630 5031 1876 6483 7994 3517 7208 7995
1981 3156 625 1876 108 3643 1879 7996 1282
1982 3834 7858 1876 2253 3751 3749 609
1983 5813 5321 1876 3636 6018
1984 1876 6500 1881 2573 7997 5352 333 2339 1642 7584 6246 4499 1205 862 4623 1134
1985 6810 410 345 3576 2433 5200 3448 263 4161 2704 6513 1254 1876 7998 3463 982
1986 1876 677 85 345 2607 855 3273 3196
1987 2918 1876 851 5058 6996 7259
1988 2090 1141 1876 3905 1275 529 163 1034 2156 4417 3271
1989 7999 1876 4522 4903 4483 5674 1811
1990 103 1205 1625 531 1481 99
1991 4730 8000 2403 105 2841 754 6356 182 5363 8001 6122 8002 1442 176 8003 8004 8005 6199 3834 4264 6618 5226 3499 1722 4131 657 4795 1205 4262 8006 8007 3325 1786 7881 4058 2148 170 512 5203 1117 7860 5905 4696 3324 760 3771 8008
1992 3490 1139 5526 1112 4546 8009 599 1624 1205 2012 8010 6918 8011 1094 1356 1126 1994 830 1766 1803 5991 1025 7072 2938 2091 714 5919 494 3483 2692
1993 6999 1205 5740 1872 3061 417 1134
1994 1885 4580 1205 7730 8012 67
1995 1205 4526 8013 7450 655 7194 8014 7765 490 1473 1134 8015 6857 4630 8016
1996 4221 2944 1881 6824 8017 1205 5838 6464
1997 2568 4072 1580 1205 1581
1998 1205 1892 2108 2844 17
1999 1205 1771 657 575 1553 271 6240 95 848
2000 1753 2966 239 1205 3076
2001 3913 1205 8018 8019 3834 5703 1046 2615 1336 3324 5560 6822 510 856 8020 790
2002 6823 1126 1644 6441 491 3957 1205 3248 2031 4257
2003 4554 5058 8021 4054 1988 150 3604 1359 1490 489 1054 3983 4530 3284 3951 1247 8022 2419 2068 2013 508 2314 871 2134 161 215 403 8023 404 1255 494 729 7224 7839 4714 5790 1442 4665 6876 8024 8025 4770 2771 4722 1205 3213 1771 3751 8026 3778 5207 5566 3325 2816 777 778 2483 8027
2004 1193 2125 3109 1475 1726 4120 8028 6996 1205 8029 4329 3917 1494 4676
2005 608 2080 7095 8030 1205 5059 693 4455 2406 790 2188 87 6805 8031
2006 4039 1320 81 1590 4350 1205 2733 7516
2007 1205 6946 3445 511 7286 3256 4463 2762 184 1656 8032
2008 7588 2102 3751 1205 4956 3206 1881
2009 7434 7647 3021 1205 9
2010 1205 1738 3122 855 7439 646 8033 5466 8034 651 263 1369 6575 5713 1043 8035 2766 1889 2162 5701 7438
2011 1205 8036 5217 2320 3396 24
2012 796 1484 2033 102 1205
2013 229 858 6708 8037 1205
2014 6333 1827 2030 1205 6566 2240
2015 1444 849 8038 1680 2134 1205 5294
2016 1399 128 1205 95 1881 2844
2017 1205 8039 5958 1449 8040
2018 1205 790 1881 5275 2844 737
2019 1205 8041 8042 7189 8043
2020 3213 1205 2832 657 2783
2021 8044 346 834 6707 1320 5045 8045 95 1872 94 7468 8046 6027 8047 5826 4289
2022 2726 2041 1161 1320 6039 6483 849 4699 2129 5127 752 3171 6822 1773 843 1005 1622 1119
2023 8048 4554 1639 4863 2875 7208 1240 4909 547 2953 812 1320 1165 8049 5062 1738 360 1586 1909 5557 8050 369 692 5641 3508 3852 7170 1364 379 908 758 378 374 372 1780 376 909 1054 3515 1170 3516 702 1171 1312 898 3646 915 760 5313 921 916 384 3647 382 1174 6360 1172 1173 920 8051 383 1492 704 385 1977 1978 388 705 386 927 1554 3062 1591 5409 1415 3021 5379 5567 1075 2897 2899 711 3649 8052 4180 821 396 6679 3543 416 1843 414 413 5573 1417 824 8053 6684 3028 3031 3553 942 337 5389 3125 963 5365 7314
2024 7778 21 8054 6576 2999 2502 5694 2492 2133 3471 1697 8055 308 3289 1642 1117 293 1320 8056 178 8042 12 1766 1497 1408 8021 4304 1451 7601 8057 6206 8058 59 1784 2894 1195 1484 8059 839 1263 1611 6372 6388 8060 2839 2134 6672 8061 8062 6397 3480 8063 8064 2276 6854 1455 1193 102 98
2025 4797 1320 970 1031 2601
2026 7754 1240 1320 3799 4523 3298
2027 8065 3032 831 1227 8066 2149 1320
2028 1320 1758 8067 3772 830 2466 8068 3014 169 3733 2069 2075 8069
2029 5652 4029 1320 7066 145
2030 1320 1645 3269 8070 4515
2031 5226 1320 1240 1108 343
2032 1320 5302 6805 3267 4799 4146 5952 4326 6548
2033 1172 913 924 1178 6541 4265 1452 6828 1954 4117 1320 1877 2895 1981 817 5475 1314 939 1984 2271 2272 8071 8072 8052 823 2389 772 3695 936 6685 5388 6223
2034 3224 6125 977 650 1320 685 629
2035 366 5394 1003 269 1265 1070 1178 2520 4212 3357 6194 5379 822 1320
2036 2145 3227 1320 7010 2851
2037 4508 8073 600 4036 4353 5245 1320 4354 2630
2038 1320 2791 3564 5120 1351 7769 3913 5728 6810 3288 4921 2127 5975 8074 1363 2051 3433 170
2039 3293 1320 35 8075 1183
2040 4090 828 3427 7787 2853 5251 1320 3030
2041 1562 2520 752 1411 812 401 818 1983 1320 1421
2042 8076 7928 3293 8077 6590 1320
2043 8078 1320 5843 309 301 302 1350 1882 281 2341
2044 1320 790 1670 473 605
2045 1320 263 2842 8079 8080 4258 4452 1778 8081
2046 7414 844 8082 92 7179 6261 2368 5414 1320 2642
2047 1666 2646 5160 1320 1369 6631
2048 3273 8083 2726 1162 813 8084 3490 1827 3200 5780 1320 2504 1781 1978 8051 707 1644 1808 1809 5268 2380 390 4529 3428 710 3649 1843
2049 1394 8085 1320 7325 7706 369
2050 8086 862 4903 685 1320
2051 1320 3199 1599 3016 360 8087 3514 2969 641 657 261 8088 6330 7722 2641
2052 6408 4447 760 1320 3586 7007 4585
2053 1320 98 6286 790 2066 1472 1701 2127 563
2054 8089 1522 1320 2749 3449 1473 8039 1644 2372 8090 1807 2321
2055 1320 2119 110 8091 4829
2056 4592 1320 8039 4452 366 7560 5194 8092 8093
2057 4452 1320 8094 8095 8096 3659
2058 567 3514 1461 6839 1320 6557 310 3869
2059 5086 4486 4648 3814 1947 3275 4671 5538 594 685 8097 2712 686 6746 1449
2060 4671 236 1477 649 239
2061 3016 5643 1100 3048 1697 4671 3135
2062 4671 8098 8099 4425 636 7230
2063 87 2165 4325 4671 3781
2064 3983 1054 5485 8100 4425 1407 4671 8101 608 7090 2427 3135
2065 1576 1521 3885 8102 6963 7423 8103 112
2066 3885 6592 6656 4473 12 4094
2067 3885 5011 3941 2637 2528
2068 2230 8104 7293 8105 3885 6452
2069 109 458 512 110 7415 4535 4956 1626 834 102
2070 109 5991 8106 8107 7327
2071 5224 8108 4953 109 8109 512 5693 2805
2072 7821 7292 8110 8111 8112 6500 2474 7549 109 8113 7394 1553 6778 1507 6027 4790 2086 1291 8114 2713 6117
2073 109 1460 512 4544 4285 1211
2074 434 4952 109 3411 7768
2075 3697 176 3800 452 109 633 6084 5464 8108 3668 1598
2076 6207 8115 8024 109 154 337
2077 2083 776 3130 109 110 2361 379
2078 8116 8117 3590 767 4828 105 633 8118 4935 8119 1187 2218 8120 6053 5504 3440 2079 1528 7445 2185 109 793 2160 1947 1112
2079 6087 1565 6657 5778 2979 109 4366
2080 2693 263 109 1641 1108 2904 3838 3402 588 5880 320
2081 109 7642 6592 8106 8121 4489 4551 444
2082 109 4797 458 795 5008
2083 109 5790 1494 6368 176 2354 4290 1120 3750
2084 8122 3736 5942 5513 109 4201
2085 3756 109 1675 2432 4170
2086 4797 3514 1748 8123 8124
2087 1093 795 4797 6084 634
2088 8125 5966 5974 4797 8126 5018
2089 8127 3678 7643 4797 729 6483 6669 8128 3832 3322
2090 5901 5326 8129 4797 7878 3996 8130 2173 5154 8131
2091 8132 5552 4797 8133 2809
2092 4797 3607 3584 8134 4831 8135 5464 5548 5647 2612 6151 1056
2093 6606 1351 4543 4797 6194 391
2094 3433 4797 3466 3445 2314
2095 4293 849 3243 1119 8136 4797
2096 463 4952 3059 4797 8137 8138 8139 4283 7264
2097 2632 3155 8140 509 8141 4797
2098 2298 1139 5694 4797 5901 7696 8142 2790
2099 3800 510 6084 1604 4797 4411
2100 435 8143 8144 7507 5184 8145 8146 4872 5199 6521 2740 544 8147 720 1942 5310 8148 1037 227 3366 2052 3136 100 1656 4797 1008 783
2101 5791 4797 4513 7328 8149 2863 795 4128 2348 588 6330 1359
2102 3715 4316 4797 8150 7638 1325
2103 2632 3623 4797 582 113 8151 8152 1660 8153
2104 4797 343 8154 5887 2335 5324
2105 3251 87 6077 2869 4797 1384 6280 697 3867 3683 366 198 3685 95 1770 5265 369 370 701 3800 8155 1053 908 1054 1780 3515 3516 703 1170 375 374 372 1169 376 702 1412 1058 1057 919 1059 3277 1060 1173 920 1781 384 1062 921 3519 915 1782 2891 953 2936
2106 5023 5156 465 4797 7268 1820
2107 4797 2144 512 795 5442
2108 3965 4797 648 2681 1278 650
2109 3087 381 1112 8156 99 8157 1576
2110 1576 4673 4420 22 2863
2111 735 95 4385 8158 8159 4400 1576 8160 5226 5814 8161 5192 4425 560
2112 1297 3633 1576 1551 982
2113 554 3656 7747 4602 1576 4833 1543 2499 3677 1449 5058 4054 4701
2114 3606 7515 8162 7043 4771 8163 6394 1503 6209 3015 8164 8165 3980 8166
2115 494 1537 2123 7043 5306
2116 1688 2355 5606 7043 4163 1739 1743 621 6107 8167
2117 664 588 1090 4337 7043 6606 3846 1949
2118 7043 8168 2994 4822 7476
2119 7043 5291 2912 3747 6868 983 2261 5564 5459
2120 3569 7043 4493 5667 6458
2121 1902 2080 1507 2242 5822 7043 7434
2122 8169 8170 7742 7043 3940
2123 8171 790 4956 2283 1187 8172 8173 175 343 2123
2124 1351 576 8171 1111 296
2125 5546 3934 2129 8171 6978
2126 5106 8171 2973 169 3733 8174 8175 8176 1666 8177 8178 8179 5356 8180 6528 2015 2834 8181 8182 572 8183 8184 8185 8186 8187 8188 8189 3730 8041 419 4609 7561 3654 7548 8190 8191 8192 7808
2127 8171 625 4956 2316 2611
2128 8171 2576 377 911 759 776 1175 815
2129 3867 2345 4629 1621 3133 1974 1172 380 8193 924 324 1068 3061 4647 8194 1560 6867 6661 8195 5608 8196 2274 8171 6604
2130 2834 5531 8171 5499 775 5072 8197 4980 2928 1779 7367
2131 651 2225 1498 2191 3747 4056
2132 98 8198 2225 7232 154
2133 508 509 8199 2225 1069 6345 4007 1181
2134 7652 796 3148 8200 7305 8201 1708 3517 5520 7432 8202 4289 1595 3922 4010 5691 8203 1375 3 7281 1725 634 8204 1838 8205 2225 3743 8206 6774 6543 7442 410 2348 8207 2615 6235 6608 4898 897 7544 804 6295 4462 282 8208
2135 1738 512 2316 3374 2805 8209 657 1018 1019 3302 8210 6514 2225 3977
2136 2227 2225 3977 1540 5759
2137 3230 2939 2637 5648 1925 3054 7392 4147 8211 511 2225 2141 2630
2138 2225 1386 5874 1872 8212 250 720 1580 7157 8213 2490
2139 8214 8215 6811 6919 2225 7146 8216 7470 4937 8217 5167
2140 2108 7939 8218 742 1966 2575 2833 3273 1446 2360
2141 903 3888 2080 1966 2083
2142 1210 2996 1966 8219 8220 8221 6251 1955
2143 4836 1966 693 4062 2174
2144 4288 2733 170 107 8222 8223 1966 4674 3919 2123 6158 1091
2145 1663 7450 8224 8225 1001 1966 775
2146 1966 4842 1450 4647 1779
2147 1966 5865 511 1642 871
2148 8226 2600 1966 646 4482
2149 2474 5879 3907 5349 3271 1594
2150 149 1457 5879 5244 1497 2432
2151 7318 2785 5879 2489 4360
2152 5599 3982 8138 3346 1710 4109 6752 3432 3496 5879 4156 3882 6794 8227 8228 8229 6235 8206 6900 4201 2016 1118 6494 8230
2153 603 136 3285 636 4337 1891 494 285 2428 8231 7779 2502 2352 488 176 20 1034 5879 5685 3324
2154 4570 6994 2547 4411 6455 341 1997 5893 8232 563 8233 5879 1863
2155 360 1962 4720 5424 5879 8234
2156 5879 2512 536 4102 8235 8236
2157 2602 6041 8237 4843 2104 7431 4412 5879
2158 6261 452 7902 8238 2476 4325 5925 6168 3197 4384 6343 7290 6431 1487 5879 902 7026 3726 5336 8239
2159 5879 1216 8240 8241 7502 8242 1021
2160 5824 2335 494 88 7399 2336 8143 5025 5879 1627 5196 4754 875 5903 1356 8243 2127
2161 5879 59 2218 5548 2110 1118 8244
2162 5879 37 8245 302 296
2163 2370 1789 6323 3828 2048
2164 1765 1789 1356 7887 5789
2165 775 1872 5218 1765 2469 4284 1789 8246 2759
2166 1789 1773 2075 1116 1722 1872
2167 8247 1789 8248 8249 3295
2168 2611 1489 790 3510 5939 1789 7659 7520
2169 7970 1520 1772 1789 1906 1688 1166
2170 1034 1789 1532 2762 2091
2171 2777 8250 1498 1789 8251
2172 1789 1451 344 3169 12
2173 2637 8252 7939 1342 4714 8067 2456 422 1789 1536
2174 1799 1789 1788 5694 598 482
2175 8253 849 8254 8255 3673 2733
2176 8253 8202 8256 8257 8258
2177 1626 2233 8253 1627 70 3322 8259 8260
2178 966 168 8261 8262 8253 2345 6981 8263 3278 324 884 1812 4528 977 2380 1232 4180
2179 8253 5755 1092 1639 567 8264
2180 692 8253 6210 1640 1775 776 760 381 1070 704 706 883
2181 985 988 4114 8253 2373 2374 5100 1463 8265
2182 8253 5881 6538 8266 2372 7529 7533
2183 2932 8112 3129 8253 1161 701 812 3507 3628 1053 909 1974 1312 1977 1978 3425 883 8267 1303 4212 931 957 8268 3135 92 6785 7758 8269
2184 4674 8253 5197 2280 5587 4718 4629 3967 377 8270 1172 8271 1978 1710 3873 4528 817 2389 1842 8272 960 823 3649 415 6269 963 3125 8273
2185 8274 1442 8253 4755 8275
2186 2471 6102 3302 2349 5265 3092 6153 3275 8276 1170 1265 3123 915 2361 705 3425 704 8277 8278 8279 8280 120 4771 2627 1417 1986 397 1660 5938 8253 3063
2187 692 8253 3266 4215 558 8281 333 2879 525 8282 3073 4619 2788 8283 1704 2167 2144 8284 1221 1829 4437 2771 775 8285 4175 8286 2296 3797
2188 8287 8288 8289 3057 8290 4374 5852 8253 84 87 1149 2539 1292 735 2771 775 8291
2189 3302 8253 692 876 5965
2190 855 4097 4292 2049 1454
2191 5284 751 813 1224 1165 5266 701 422 4629 3628 776 1167 6216 372 1053 1054 1062 2561 408 3897 4332 927 4768 939 5514 4813 1841 8071 855 5573
2192 1968 1972 3732 8292 3727 2985 1477 2912 2316 2248 4107 3750 855 2308
2193 169 4430 176 1521 855 5326 665
2194 855 6188 6198 8293 862 8294
2195 5145 6303 855 1498 6246
2196 899 3066 855 4117 5085 6312 3016 636 5553 92 1361
2197 855 99 5276 7010 26
2198 603 2498 4066 2088 1345 596 5014 588 648 855 92
2199 3310 8295 8296 5826 4080 855 3746 8297 1872 1475 1948 106 7992 3366
2200 8298 3777 855 997 7412 2666 6664
2201 8299 855 4936 2693 2077
2202 3931 5259 855 105 106 5980
2203 855 2879 8300 1711 7201 8301 8302 3913 8303
2204 855 3402 2693 4852 5440
2205 855 7140 8286 8304 8305
2206 1738 855 6935 8306 5578 1724
2207 4070 4338 1184 1670 1034 97 5713 1263 270 855 2339 1369 6888 567 5185 4250 4629
2208 855 6185 971 5033 2761 2902 598 8307
2209 6317 8308 5079 855 2684
2210 171 8309 6006 2520 5963 855
2211 8310 1771 2519 783 855 8311
2212 7095 4631 2627 1138 2817 2879 855 3208
2213 8312 8313 855 511 5795
2214 2423 855 517 7296 2669
2215 855 8314 1267 1201 2493 6189
2216 855 2238 775 5919 6964 6067
2217 4784 855 4592 6694 4570 4790 1487 4846
2218 851 5906 855 4465 8315 1911 1902 5473 3235 1118 3720 7576 4442 6500 4313
2219 2372 3324 8316 4134 8317 1478 271 977 3823 8318 6809 4680 251 6829 2134 4878 6330 855 8287
2220 8319 6885 257 2545 151 3313 1644 2865 8320 3677 8321 3359 855 164
2221 3471 1522 855 5464 5506
2222 849 4348 478 855 191 1219
2223 655 4163 636 6912 4588 4371 4221 2433 546 5544 1806 6951 796 3621 858 3076 391 1521 6352 855
2224 851 1738 2195 855 422 1068
2225 855 6003 1779 5819 4592
2226 5370 2119 8322 1008 855
2227 6725 4165 855 1935 7039
2228 2162 5539 855 3858 5830
2229 5299 588 855 4592 1532 4223 1902 2262 5583
2230 1962 2355 8246 1240 855 4359 4655 2129 345 5189 1783 8323 651 3944 532 693 798 5890 3058 2979
2231 4895 8324 855 1376 3676
2232 855 5397 3102 4914 6018 337 8325
2233 855 1885 7830 1645 1718 2298 1630 1263 7733 594 2936 112 2233 6526 7932 8326 7399
2234 8327 855 3652 8328 1822 6407 545
2235 1575 855 8329 1034 8330
2236 2877 855 3948 4001 3066 1445 7226 5608 112 3747 2682 4400
2237 5727 2075 6263 855 8331 5911 1041 1507 6778
2238 599 855 515 4990 1166
2239 444 2674 2006 8332 1656 862 2052 5000 1278 8145 2055 6420 6041 1942 1899 3909 1036 1943 2061 7351 7133 4753 8333 8334 4325 6336 8335 1590 6500 3232 1130 5920 3213 230 855 2953 1887 4836 1334 5909 8336
2240 645 721 878 699 855 377 536 3506 5395 2895 2578 821
2241 563 1046 344 855 4128 5414 1263 5993 8337
2242 4903 1473 855 307 5508
2243 8099 855 4102 851 4417
2244 3736 2432 6531 709 855 2342
2245 855 1738 6846 1100 2932 567 4409
2246 855 1487 5100 8338 5214 3847 6833 8217 1195 1300 5046 5437
2247 99 8339 2453 8340 8341 1397 92 1386 1359 8342 5460 4349 7888 2434 2419 1485 3216 2733 855 4081 5733
2248 2585 105 8343 2369 1947 1029 2684 855 851 8344 8345 8346 484
2249 855 6976 888 532 1689 5700
2250 855 2195 8347 8348 4257
2251 855 422 1784 6828 4824
2252 855 333 5518 2713 4228
2253 345 8349 2496 3344 855
2254 5831 8350 810 8351 855 5621
2255 855 2622 8352 8353 5765
2256 855 5203 170 1580 5542
2257 5539 855 87 2165 1334 4409 4475
2258 7414 855 1351 2196 2030
2259 1962 3503 855 6394 382
2260 6041 170 855 3947 7264
2261 3771 7792 1201 3319 417 1126 1111 1351 588 4491 775 102 855 651 3881 2349 326 1056
2262 4066 8354 855 3319 7730 1446 2334 4989
2263 2706 3869 2495 855 2907 6304
2264 685 1053 855 6867 5108 684
2265 2185 855 5581 6794 2007 2684
2266 8355 3807 2175 855 1189 5554 2134 3777
2267 7871 5723 33 3291 855 239 4390 2088 5979 8356
2268 1733 90 1379 855 2030
2269 1686 855 8267 2417 268 1247
2270 3267 5965 790 855 8357 2331 2805 539 4081 1794 4968 734 5265 8358
2271 3679 8359 3818 2049 855
2272 721 5402 6629 8360 8361 8362 5715 3656 99 567 8363 3711 4008 8364 8056 6502 8365 3395 6606 1831 921 381 3334 1782 855 851 924 707 3425 4201 3295 1232 1178 1802 1808 1809 1810 3061 3874 884 940 768 5275 1841 771 4722 1417 824 6352 821 2467 862 8366 7957 961 6603 963 1152
2273 855 4491 3576 2134 2061
2274 8367 8368 5149 2260 447 855 3504 8369 5531 8370 8371 8372 6504 8373 8056 6502 8374
2275 2628 1954 855 6500 2829 422 2195 471 8375 5913
2276 855 8376 862 6163 4507
2277 6583 898 855 422 1925 4486
2278 8221 855 4145 5142 8377 1819
2279 178 2672 855 484 2718
2280 4182 8378 2459 1693 6255 3627 4320 4604 2061 8379 299 8380 4605 5936 855 2174 6582 8381 8382 6601 1319 3076 2263 859
2281 2508 4993 1195 855 3641 8383 777 1121
2282 657 2637 539 1376 3636 855 1188 8129 892 4951 186 3586 3668
2283 898 3083 855 8384 1287 471 2171 1568 927 1192 2238 1881 775 939 3537 2386 3535 3120 3541 3559 3542 6681 1419 3021 1078 2795 1237 5387 8385 6688
2284 5458 484 4211 8386 4088 855 8387
2285 343 1334 1930 855 8388 1670 796 1124
2286 3484 2085 4912 855 4291
2287 855 3965 856 5093 8389 1872 8390
2288 1955 5144 5504 1528 8391 1263 855
2289 8392 4515 8393 851 855
2290 855 169 271 3455 8394
2291 3749 855 8378 475 8395 6361 7058 2666 8396
2292 651 4286 855 422 3171 76 4661
2293 855 8397 1948 95 5685 7482 2621 5319
2294 855 5093 1049 3632 1430 2621
2295 997 8044 651 8398 6525 2104 593 6926 855
2296 5706 271 2112 855 1364 265 859 8267
2297 6567 2052 1677 4928 855 5177 467 1206 5412 8399
2298 1948 3295 6504 855 1303 2646 2693
2299 8400 855 4742 5347 333 3090 6122 828 3655 685 3929 5542 2111
2300 855 4827 447 4409 8401 1187
2301 855 511 2000 3782 5808
2302 855 6019 1165 1224 6709 1166 382 2890 1070
2303 855 4818 3822 8402 3250
2304 528 855 1163 377 813 921 1174 711 6711 397 3650
2305 1307 1111 8403 855 3702 2109 3334 1864 866 717 979 4596 988 1825 5288 1613 778 6266 1164 7659 381 3855 8404 1034 8405 6937
2306 8406 699 2349 701 2490 5706 855 6310 2895 4529 3428 8407 8273 8269
2307 5371 515 577 8184 6805 7139 7409 3610 655 659
2308 966 1351 3636 862 4155 8132 7171 1667 5013 4871 775 171 5371 5014 7992 2494 1025 7299 5348 8408 4078 1536 2681
2309 8032 5371 1441 3673 3324
2310 5371 8233 1003 7955 4094
2311 8409 8410 1759 8339 3067 5371 8411 1244 4007 4567 8412 8413 5649
2312 4637 8414 529 3745 8415 5371 3114 862 8416 8417 8418 1732 1935 8419 337 2683 3769
2313 8420 5371 4182 279 4606
2314 6650 5243 4902 8421 5371 8422 1007 3061 2248 8423 4593 4980 8424 8425
2315 4904 225 5371 2116 5990 4402
2316 5371 3792 113 1896 2485 661 7293
2317 3975 1385 3993 3713 4513 776 422 6920 5371
2318 4957 5371 6866 2982 3933 2594 7362 862 4918 1565 6219 2622 4162 6287 8426 6293 2674
2319 747 693 696 2753 1396 5371 268 8162 8427
2320 3011 3651 345 3997 1370 5079 3615 7553 7017 3623 1670 3613 5371 845 3136 1047 8428 8429 1493
2321 5371 807 7237 4321 1908 3329 1909 1092 5462 821
2322 5371 3323 7260 1630 2000 1494
2323 8430 5371 8431 8410 6379
2324 8432 29 4673 1766 269 5371 1116 3642 6814 41 6286
2325 180 8433 2518 269 2691 5371 2188
2326 5371 8434 99 7114 1119
2327 2998 3734 3903 4156 8435 5371 3793
2328 796 3460 4289 5916 5371 4918
2329 8436 1385 1023 6019 5371
2330 2834 8437 5356 8181 4809 5463 5371 4634 8438 2666 717 3747 8185 221 496 2847 5924 4423 3295 8439 8440 6824 3375 3402
2331 2902 5371 8441 8442 432 4949
2332 5530 3219 1299 5371 3983 85 1124 1209 1361
2333 37 1334 8443 1855 5371 3793 5412
2334 6994 7396 5371 1660 3353 1659 1681 6407 8444
2335 795 110 5371 8152 2309
2336 2958 1521 2693 511 4698 3636 3468 5371 657 4072 8014 1766 1497 4093 444 6462 3411 8021 4792
2337 1153 1755 1441 5899 5371 3343 1265 940
2338 5371 1312 2268 2274 3607
2339 1156 5371 3324 3433 369 1162 3068 1777 5312 3275 381 909 920
2340 2087 5371 4644 3517 8436 5069 5101
2341 8445 5043 2521 2944 5371 3017
2342 1110 4911 1753 4774 1240 8446
2343 1110 7758 4984 8447 7199 8448 6207 651
2344 1110 113 3128 4003 8449 3207
2345 2090 3278 1779 1089 7888 2353 1494 1110 8450 1509 4548 1134 6402 6703 2615 2071 3013 1258 793 1778 5673 8451 5668 324 5585 1266 5945 107 7905 3452 5756 5453 1138 1798 3426 4176 1774 6586 4167
2346 3260 509 3204 99 8452 1110 4840 8453 5518 7289 33 3988
2347 351 2470 1736 8454 8455 444 1997 1183 1481 4590 8456
2348 2470 1017 2469 4556 364
2349 6280 2470 1752 715 5393 366 536 8457 848 6030 5569 879 752 1411 1162 812 1775 1174 814 4785 3505 6602 1412 377 372 373 912 3507 3134 3133 1782 1265 1060 922 920 908 759 1059 764 705 380 3874 390 389 2578 5401 818 768 396 397
2350 158 5320 1565 2590 3590 2092 2061 574 4411 1928 8458 4898 7482 8459
2351 3358 4775 1917 1187 2590 8460 857 7831 3656 8461
2352 575 3514 8462 7036 2003 6513 6835 2590 120 742
2353 4980 87 7414 2725 1008 2173 8340 2590
2354 2590 1487 7704 3724 1211 3348 1326
2355 8463 8464 2062 3071 8244 2363 2286 862 1864 2761 8465 1080 8466 8467 2674 448 8335 6480 6625 6145 6146 444 4610 5741 8468 3801 8469 8470 8471 4866 8472 5208 4521 4304 6211 8473 455 6370 8474 8475 8476 8477 8478 1708 3818 8479 8480 6721 494 2360 1714 6772 8481 1557 8482 8483 7350 5584 7133 5309 2485 299 3178 5308 8484 1308 252 2066 3461 8485 6552 8486 3705 1641 1899 4491 5677 8487 6729 7344 242 2838 8488 8489 4804 7842 5645 6270 2123 8490 297 2590 8491 6292 7362 7908 2902 1935 8492 8493
2356 191 8494 2590 1211 7629 6922 8495 8496 5982
2357 2590 5759 1370 5796 5193
2358 54 2590 5414 8497 2564
2359 2629 1364 3800 70 5492 2129 2655 5033 410 5035 4257 6145 6751 7942 1248
2360 1887 5802 8498 7207 2629 1459 3369 8499 8500 4422 1001
2361 2629 4745 8501 8502 1629 1024 7146
2362 8503 5905 2933 1602 4387 8504 2629 8505 7699 2794
2363 237 8506 5431 2629 7412
2364 8036 2011 8507 2629 2331 7541 5580 4121 8508
2365 2629 1997 5007 2406 24
2366 2629 7372 8509 5924 8510 8511 11 2604 8494 7008
2367 2629 5492 3633 79 4836 5035 2399 4802 3632 3750 8512
2368 4405 657 2629 6532 1725
2369 495 2617 1194 1486 8035 2629 892 419 5800 6925
2370 4007 5025 1736 2800 2134 8513
2371 1307 3857 782 3788 6446 4354 1091 8514 8513 7675
2372 3922 567 5189 447 1520 4269 4647 8513 1089 8515 4522 1138
2373 8516 1099 3960 170 4332 2257 7718 8330 542 8517 8513 2658
2374 1242 880 8513 99 8518
2375 8519 7993 7798 657 5360 3994 6863
2376 8520 3354 8152 5537 7993 8521 8176
2377 7993 3014 8522 8523 604
2378 6198 3925 510 7799 7993 856 7349 1930 4620 2969
2379 7993 8168 4572 6401 8524 4977 4350 1498 3378 2652 2874 5179 8525 8526 2834 4401 8527 3289 8528 1364 7937 8529 8530 8531 1081 8532 8533 1492 8395 7410 42 3652 5258 1497 1666 727 1998 2654 3747 800 8534 7157 3008 8535 5767 2571 8536 8537 8538 5183 4038 3448 3916 475 8539 8540 5347 2655 2697 7426 7342 8541 8542 6958 6360 1069 5850 8543 8544 3743 2560 8545 4155 870 2374
2380 7993 5221 2666 1537 4567 2692 5453 1364
2381 2728 290 455 7993 278
2382 2373 1931 6336 6453 2047 6470 7993 4909 8546 8547 4605
2383 8548 7386 8286 6313 7389 8549 8550
2384 2933 1569 3666 1187 796 305 8548 4678 6825
2385 4778 235 6535 3678 8551 8548
2386 554 5981 8548 6841 6861 5762
2387 105 4851 8548 1028 5667 8552 511 4602 8553
2388 2203 2577 879 1061 1070 3063
2389 2203 5030 588 3966 1153 1154 8554 697 8293 5016 480 1001 608 4811 8555 687 934 1226 1063 6222 8556 5361 820 939 5315 2690 2395 2768 773
2390 2203 176 5086 8557 3745 8558 2935 3140 790
2391 8559 3816 8560 2203 8561 557 8562
2392 2644 851 3 2915 5007 4350 4313
2393 144 6003 851 6818 2727 2044 972
2394 3878 8563 8564 851 2485 717
2395 851 1487 6792 1592 4634
2396 8565 6066 5030 1498 1917 8566 6428 7539 7146 851 1959 1118 648 1208
2397 6306 1672 5058 8567 851 8564 5743 7559
2398 980 3777 4514 1553 2226 851 4436 8568 6708
2399 834 253 851 4368 5458
2400 8569 985 1116 8570 851 669
2401 2733 8571 2774 1034 4627 754 6972 1201 8572 3777 7318 5320 4525 8573 1116 3004 2966 370 1917 7174 8574 8575 851 3582 8576 2666 4703 844 3102 3896 2489 3380 1686 8577 5843 99 8578 2515 6059 7986 8579 3369 1319 8580 4354 8581
2402 150 2733 4593 851 8582
2403 851 8583 8584 1139 655 4546 211 1606 1128 4604 472 57 8585 6171 4327 3547 8586 7075 3623 6398 531 555 8018 862 3983 4163 3640 1225 24 4401 8587 8588 3932 8589 1299 8590 8591 4462 4333 4623 1866
2404 851 8441 4364 1583 44 7220
2405 8592 7700 1400 6428 860 3933 5427 2570 7520 4147 851 1971
2406 851 422 2080 2316 4302 1090
2407 801 866 301 8593 851 296 821
2408 68 851 4928 1098 648
2409 6468 136 1831 851 272 2293 2774 7989 2118
2410 851 1354 4094 1506 5616 6459
2411 851 1925 1879 1725 4455 612 8594 8595 4441 7442 2128
2412 7360 3773 851 1881 1292 87 982 904 927 3433 4498 122 2795
2413 5045 976 7164 3679 8596 6254 1555 3924 4521 8597 6215 8598 851 267 8599 8337 2973 6213 8600 4725 7565 4822 5207 6293 4603
2414 4241 7934 8601 851 1090
2415 6212 2466 851 6969 2090 4292 1135
2416 1899 851 819 1113 7118 7830 5640
2417 1859 2245 1186 1554 775 5259 6165 567 3157 988 660 851 1675 2999 3375 717 1474 3012 3913 830 1722 1019 1338 4391 870
2418 851 5530 2759 2162 4498 1890 5100 8602 7504 3493 6994 3584 997 8603 8604 92 8605 854 5156 892 767 8606
2419 851 5030 5546 4619 7945
2420 1287 851 8607 849 3897 8608 1994
2421 4803 8609 411 685 851 5272 8610 8611 2905 7250 2605 2406 2449 7919
2422 1788 8347 851 796 8612
2423 3757 851 6571 8613 191
2424 5030 3894 8582 851 7095
2425 333 4109 8614 1943 8615 775 851 1599 1494 1322 494 3905 329
2426 3593 2673 4906 2774 8616 8617 1372 2136 851 7461 3227 4473 4675 5274 3647 3634 8618 2931 4790 4464 541 428 546 4401 2578 3089 8619
2427 960 7670 8198 1441 5203 851 2645 488 1758
2428 6751 5287 851 880 1337 1092 2762 7022
2429 851 3213 4095 1097 7056 4007
2430 1089 6247 6734 810 3967 1164 757 5395 851 6400 913 3852 6282 3507 1808 1809 1810 1979 2376 1981 1314
2431 4505 1278 5725 851 790
2432 8371 6722 6438 851 1676 1103
2433 851 7944 5147 6970 7664 378 924
2434 2832 40 550 851 7221 972
2435 8620 278 851 329 8205 1693 3580 7264 2475 5050 8621 8622
2436 7722 2905 2718 5394 851 1364 7359 8623
2437 2015 1408 8624 851 8625 8626
2438 851 422 4829 366 3344 6005 751 5548 2727 1334 1166 1222 6602 3123 1978
2439 2632 3623 2213 6592 8627
2440 2213 2144 92 1425 6483 7208
2441 2213 5552 5007 5242 5553 5619 7698 7353 2935 33 7918 7633 4366
2442 2213 2144 4449 2935 8628 8629
2443 2213 2209 8087 2579 155 790
2444 2209 3745 1279 1467 3026 5292
2445 5875 5081 3083 2209 511 595 5676 1705 1823
2446 5410 7900 876 657 4622 8630 4457 2209 5169 3782 4644 4659 3785 3615 4994 5165
2447 2209 3016 87 2406 3623
2448 2209 8631 6524 1431 6521 506 6527
2449 130 84 6989 5881 5882 3329 2209 114
2450 1041 5015 1700 8277 3673 8632
2451 3218 648 3673 95 1171 3134 1312 8633 1982
2452 168 8457 370 3673 1775 2875 956 7572 921 909 378 384 1061 2000 383 1067 1595 3808 3431 669 822 3429 3650 961 6603
2453 3673 8634 2650 4296 5522 8635 8636 5143 5701 8637 3545
2454 5057 8638 3673 8639 1287
2455 7758 3289 3827 1437 2672
2456 3698 6917 7758 7259 1166
2457 484 341 8640 7758 1093 4283
2458 1452 1240 5096 8641 7556 8642 3710 6561 2463 3601 8643 909 3763 508 8644
2459 176 2454 6713 1281 840 2134 3655 1452 5460 1186
2460 8645 5831 1452 3303 1491 4839
2461 5836 683 1452 8646 7227
2462 1733 675 6915 1987 1452 4673
2463 8647 1452 8648 7776 2049
2464 1202 8649 1738 4687 1452 1980 1127
2465 7317 1452 3633 3950 775
2466 2165 8650 3091 1554 2771 7060 1452
2467 1255 180 1452 20 8536 8651 1537 2981 571 1186
2468 3242 8544 4730 4570 1240 1452 3058 8652
2469 7056 4007 8653 736 1437 2849 7536 8654 1534 857 1247 1452 8655 2980
2470 8116 1351 99 1452 6083 777 1506 8277 6251
2471 1562 1452 8656 8657 5926 3246 1589 2791 6254 6248 8658
2472 8659 2075 1359 6521 3822 1452 840 4989
2473 1281 8660 1388 2697 4662 1452
2474 1452 422 2774 7416 2554 7461 8661
2475 542 7 1452 8662 6166 1142 7667
2476 7981 4779 1452 8663 2751 1498 1021
2477 5199 8664 2428 966 1520 1452 8665
2478 1452 1460 1081 7255 8666
2479 1452 5818 6965 8667 1326 2486 2406
2480 1452 8668 1688 1091 1779
2481 1452 21 343 1441 2134 5067 8669 39 2687 8670 2918 141
2482 3709 5810 1149 1396 878 1452 6223 396 4814 6269
2483 2774 1452 5956 370 3097
2484 1351 1452 3652 7831 8671
2485 6963 5699 5033 8672 576 1120 539 6915 3572 29 1882 103 7578 788 24 8673 1452
2486 7589 3058 5013 3295 8674 1558 1156 8675 56 1452 3345
2487 6345 2088 1452 4557 7221 287 1813
2488 685 1452 4936 1135 3704 8676 8677 4899 7347
2489 4718 752 2875 3133 1452 1313 1092 5379 395
2490 3278 1292 8678 735 7873 1452
2491 8679 1453 1452 7087 8680 6526
2492 1351 2227 1452 8681 3747 8682 4083 1606 2770
2493 4142 2858 8573 1452 3697 3041
2494 8683 4994 5197 5596 4307 7622 8684 1452 8685 4459 888 1565 8686 8687 7472 552 948
2495 8688 4073 7197 6574 1318 1452
2496 1441 1351 1452 5352 5244 3951
2497 4872 8689 4284 4604 1452
2498 1452 6482 471 3106 1338
2499 1452 8690 6437 8691 8692 8693 8063 8064
2500 8694 1452 7261 1625 587
2501 5909 5081 1029 1370 1644 4144 170 6671 5282 1452
2502 3750 1452 869 4081 1947 1121
2503 4483 1452 1931 6228 3802 8695 7919 8696 6095 4627 8697 4209 4241 801 1294 4060 2015 6824 8439 8698
2504 40 5013 8699 8700 1452 1187 8701 648 790 345 2931 6921 1484
2505 6140 5060 8702 1452 8703
2506 4452 1513 1332 8704 6771 1452 834 8705
2507 5352 775 1388 1855 8706
2508 8707 3272 5352 7714 909 5149 3872 1234 3140
2509 5352 1308 3971 6112 2696 4620 5013 72 4878 4662
2510 431 2080 3291 8708 5352 4904 1562 8709 8710 8711 5713 1015 8712 8713 2577 5013 857 6680 8714 4898
2511 5352 3289 5032 8715 4257
2512 8032 2408 5352 6522 640
2513 168 8716 20 8717 7318 7992 4642 4107 3869 5352 6325 3976
2514 8718 512 6972 546 7416 5352 6717 1731 3049 2161 1533 4899 2247 8473
2515 1712 2228 775 4650 2080 5352
2516 8719 2883 3959 8720 87 7401 5352
2517 1499 5099 5352 2646 8721 577 8722 65 5633 8723 537 7832 8724
2518 3651 5059 2484 5602 4943 307 6153 3958 5352 4156
2519 5352 8343 2574 2827 455 6912 611
2520 5831 84 5352 7442 447 588 1211 6963 544
2521 5352 1093 4429 3685 6018 5549
2522 1454 5352 6907 1485 8579
2523 5352 2242 3870 7206 2349 6266 1775 3506 10 8084 8555 1265 1978 1068 1979 8725 1234 1980 1841 3428 416
2524 5352 4040 4634 7412 249 119
2525 3682 4146 2834 3865 2956 8726 8185 5278 8727 3286 8728 8729 6555 2449 4903 5352
2526 5352 4201 4430 1116 5109 6939 8223 862 8730
2527 1007 5352 828 547 8731
2528 8732 1156 1472 8733 5352
2529 5352 4356 1617 4634 6995 4745 4652 6116
2530 2360 7307 1090 7666 7994 2630 1591 8734
2531 2630 4834 6457 8735 1439 4881
2532 2630 1591 3291 5818 8736 6435 1469 7607 2030 3563
2533 1184 4214 2630 8737 1814
2534 2630 648 8397 8738 1765 3746 2933 271
2535 2630 3705 5676 8739 348 8354 1764 7670 1835
2536 2630 1803 2263 2261 5147 3983 563 3768 5031
2537 1499 5541 988 6483 8740 2889 2890 2361 1186 2003 1268 1023 2374 1260 1469 6470 2630 5994 8741 5335 7132 5213 5640 1034
2538 285 966 8742 4086 8743 2630
2539 617 6584 2973 8744 546 1754 2630 8745 3299 4947 6751 7414 4546 4232 808 8746 3192 1566 6771 3216 1498 5010 8020 2570 6386 5525 3453 6655 862
2540 2464 2630 3481 5411 3983 5786
2541 8747 1199 5181 8748 8749 1632 8750 2902 7711 169 3788 6931 2859 3691 1111 4354 8751 1519 2998 3247 2483 6413 6494 2933 881 8286 4706 1758 7306 3876 8752 8753 5892 7300 866 2774 3187 4320 2654 2761 8754 3991 2630 2501 4869 3482 540 3823 8755 948 8340 8756
2542 6363 5727 408 315 8757 7333 8023 3357 6703 4713 5318 8758 4390 152 2630 1369 6873 8759
2543 881 8760 806 4630 2895 1644 2630 5412 8761
2544 2630 1831 2069 2075 494 8762 107 1979 4170
2545 8763 3687 1532 5619 7569 18 5643 5666 3289 1071 2844 2630 4901
2546 2223 2480 2373 2630 2179 1566 6928 3817 335
2547 2630 8764 3362 8765 1449 6460 7063 8167 6379 3560 4980 4985
2548 646 3216 1621 2630 263 2360 8766
2549 1829 3158 3060 1269 5378 1978 1977 2630 2896 3532 1850
2550 5282 8499 98 2630 2012 1089
2551 2361 1265 545 1297 3509 8767 928 929 5732 1880 478 4124 6014 1836 1143 2630 1046 8195 4180 397
2552 8722 8768 6375 1896 2630 6347
2553 201 319 4021 2719 8769 6324 198 8770 5743 8771 2630 7998 8772 8773
2554 3832 8774 494 2451 4623 7241 6742 6810 2814 2630
2555 2486 494 3348 2630 2411 1465 194 8775
2556 1829 2937 2630 61 3638 4087 882 1881 3690 3061 2578
2557 1591 2630 1090 3994 2561
2558 2630 1486 5397 2195 422 8776 1660
2559 2630 8777 24 39 8778
2560 2030 2666 2630 8682 5197
2561 576 651 3745 1092 4562 3250 4094 2630 5462
2562 5596 1591 3473 2630 3067 8779
2563 5463 6566 184 5330 2630
2564 5288 2630 1519 1686 6343
2565 3317 1046 2030 6483 4283 2238 1555 1263 3983 2630 2797 1351 444 1896 4360 5504 998 976 5413 6901
2566 4630 6906 6674 2030 2630
2567 6483 1247 2630 2588 3703
2568 3411 2630 2413 1135 792
2569 2630 1326 6336 245 2486
2570 2502 2630 5831 5551 2693
2571 7180 5262 8780 529 5464 2083 1046 4166 1807
2572 2083 2768 3339 1090 8781 2560 452
2573 571 1630 2083 2933 693 7034 4649
2574 1264 2265 1554 2284 4847 8782 1812 2083 2771 5783 4768 8783 2984 8784 8785 5550 8786 6003 6567 2368 8257
2575 2083 3304 4020 1046 4510 5299 3896 3339 775
2576 4623 7440 2994 3652 2083 8787 2849 8309 4854 3117 64 8788 1640 8052
2577 736 2083 511 4698 7030 6214
2578 6836 2036 1473 1112 7092 5673 1134 1813 2083 1089 8789 6 404 862 5458 6843 1356 1574 7886 8790
2579 1277 5502 2083 5283 7679 5619 137 8791
2580 1864 629 7306 8258 7511 511 4310 8322 2083
2581 2083 8792 3870 7600 773
2582 4373 2083 1090 2090 6970 7536 1450 6330 143 787 4902 4459 4672 3896 2238 8793 3339 1754 2850 1473 1788 8565 3915 1203 2080 6222 5546 6536 3036
2583 6670 4718 498 685 444 2083 527 4919 3956 2622 3006 542 70
2584 4262 2083 2716 2261 6752 2929 5145
2585 2083 1906 1829 1092 3320 1142 8794
2586 2083 908 1487 3425 5191 5149 2149 1590 3063 774
2587 3506 3133 1974 924 6283 2083 3317 191
2588 5232 2556 3822 8795 4790 8796 127 2083
2589 8797 1490 2083 646 7117 588
2590 8798 6116 1688 8799 2083 7939 2611 1647
2591 2083 8800 3304 4370 3016 4020 4401 3250 2905 8801 4562 3294 616 7105
2592 5869 3717 1565 2816 2083 2956 2587 8802
2593 2083 2072 8803 1767 2172 8804 167 8805 6489
2594 2083 2342 1536 6969 1092 5669
2595 2083 3304 4650 3339 2576
2596 2083 576 1988 7628 452 5143 2080 1029
2597 6483 8806 5410 2437 5591 267 8807 2083
2598 1738 3112 3685 2083 4428 2573
2599 2083 1536 3875 7788 7039 6374 4156 8014 1639 5909 4325 2249 3849 3614 8808 1143 2293 2789 3610 3136 781 535 5710 2534 8809 210 8810 2162
2600 3734 5358 178 2733 3127 2083 525 4288 2080 8811 7570 2162 2762 8424 1595
2601 2046 803 339 489 2083 588 3633
2602 2083 646 571 2534 14
2603 3320 3644 8016 2083 1092
2604 1406 2083 4208 6629 8682 7978 8812 5765 4602 7844 796
2605 2083 1962 1120 7146 8813 2041 6904 6840 8814 775 8815 5767 861 8816 8817 5959 1363 2044
2606 5955 3771 976 2083 5165 272
2607 2132 6673 898 5951 6371 1663
2608 5951 7522 1060 3277 1062 919 1059 922 6682
2609 4241 3213 529 5951 775 1693
2610 8502 5951 422 1750 2347 648 911 759 3516 5570 3515 1057 377 1412 1055 1169 1059 1171 3646 3519 919 1312 1060 1061 384 4785 5313 760 898 705 927 6222 934 770 8071 5384 5382 945 6224 947 3540 3546 6682
2611 569 3966 6062 719 7927 8818 762 5951 8819 8820 7858 5303 2786
2612 716 5951 8821 5505 687 2080 1171 8638 799
2613 7336 5951 4859 6188 6673 471 5060
2614 5951 2784 2238 4156 716 2771
2615 3609 2750 8822 8823 5700 5951
2616 8824 8825 8826 5474 5458 813 5951
2617 239 8015 3828 1656 3691 862 8827
2618 8005 5226 8015 3661 532 1761 7988 1758 6293
2619 8015 8029 1142 7029 1595 841 2031
2620 2011 2622 2107 178 1046 2000 5635 4441 7972 4387 6498 8828 6857 5669 986 8015 9
2621 6703 6147 2399 5013 6184 8015 2575 2667 5794
2622 4577 6857 484 4073 4393 8829
2623 6857 8830 4198 7191 4596 2451 4305
2624 7006 1609 5607 577 3268 4060 3086 5842 8831 2335 3520 6816 5215 5424 4393 3655 2492 2008 8832 1973 8459 5673 7779 4120 2094 8833 8834 316 2041 8328
2625 8834 2618 1388 3586 8835 4629
2626 3586 8836 8834 5575 4106 4691 6520
2627 8834 8837 7645 6870 6869
2628 1345 1359 2832 1446 8722 6330 5579 8838 8254 4643 5027 5663 8839 8840 8841 8793 6253 4839 8834 3586 4691 812 2521 1391 4996 76 3797 6526 8842 8843 8844 2936 5463 3302 4128
2629 8834 7409 5579 1337 5915 3789 8845 1656 2623
2630 4215 4498 7439 8834 8309 8846 4138
2631 2670 7158 278 859 6635
2632 2696 4187 8847 7546 8848 2670 2794 4570
2633 8849 5648 7792 2670 8850 8746 96
2634 4004 1097 2489 4078 7729 7583 583 1211 7606 5897 2670 3330 2610 7982 6464
2635 2670 8183 8178 5930 8056
2636 2670 3837 3196 4873 8440
2637 2670 866 2220 2708 2156 2541 5024 8851 5475
2638 5901 8852 8853 4855 2670
2639 2670 5113 536 2875 3123 2889 2361
2640 2670 2349 3589 1775 908 916 915 917 1265 707 3690 5267 943 961 1846 1851
2641 733 8854 4730 20 1765
2642 1517 7539 1465 4730 8731
2643 168 8855 343 4957 2403 8172 760 6165 3898 201 1829 315 6014 1193 6261 4730 6055 6052 3699 3799 5067 1286 183 6308 729 1963 3745
2644 4905 6113 4730 7769 1886 6009
2645 692 4730 1302 1035 721 1962 4784 775 5063 701 5266 1167 6216 759 758 375 376 1170 381 1412 1780 1053 372 373 919 1059 8263 5379 392 393 398 399 817 2898 2897 5316 1074 413 953 8856
2646 4730 3823 5197 1094 8857 8001 7242
2647 4730 8641 1093 8858 8859 8263 4711 796
2648 4730 8860 1734 6303 594
2649 3946 4730 222 4046 7834 685
2650 4730 5698 7780 1116 1527 24
2651 2542 3266 1631 2129 4730
2652 4730 5265 5266 8263 8861 3874 1234 3428 962
2653 4730 2762 5190 4337 8862 1591 1034 8863 8864 4810 7235
2654 4730 1964 1278 5148 5147 1831 3744
2655 2829 7720 4730 5761 1351 7137 1999 7176 1766 8865 6692 8866
2656 544 2585 8072 4730 7493 484 6547 8867
2657 4730 8868 801 1124 4831 5117 8869
2658 270 8870 4730 2962 8871
2659 8029 2076 1026 1967 1396 878 7082 8872 3971 5063 7974 2349 370 368 812 701 757 5311 1775 1167 3508 3275 6710 381 378 374 379 1222 910 1058 1057 776 5570 372 373 762 1053 759 3507 1782 1412 912 1059 3519 375 376 3515 703 702 5923 2361 1169 911 909 1780 377 924 764 388 380 707 1808 1809 1810 8873 2897 1982 1836 2898 7287 2268 6352 3280 396 6711 2274 3063 3125 5365
2660 8874 5013 828 8875 8029 8876 490 8877 4475 6171 5212 7984
2661 8029 1500 2049 7730 4882 6444 8275 8595
2662 6075 3867 3142 2342 4117 4493 511 8878 6300 5515
2663 484 72 1138 6075 1472 8879 7488
2664 8310 6727 8880 6075 2304 387 657 1044 1977
2665 8881 2843 8882 8103 136 783 5598 2639 8166 17 6075 8883 8102
2666 473 8855 517 6075 4250 1008 8072
2667 714 3939 6449 3090 6075
2668 6270 6110 6075 2973 1996 1087 4050
2669 8884 3708 693 697 878 366
2670 3966 692 3842 4758 1035 1156 6310 1751 693 695 6305 1752 5373 2755 3129 3682 3273 4784 1829 3683 366 3685 1218 4169 8884 95 7974 810 3433 5265 1162 1166 3508 1167 3852 6954 1168 814 1412 378 1053 377 759 6216 776 1056 908 758 1780 3516 6846 5570 375 376 372 373 911 6710 1225 913 1169 702 912 910 3515 1054 703 1057 1058 3645 1170 1171 1192 1312 1061 3628 898 914 1173 3647 1781 3519 3646 4785 760 923 1172 380 1174 5313 919 1059 922 921 1227 3277 1060 1062 1175 384 381 382 920 915 916 917 1782 2889 924 1177 2890 2361 383 4175 5430 6653 685 704 388 385 705 5378 1977 1978 763 386 1067 706 707 2891 926 1066 3569 2892 1802 1808 1809 1810 928 929 930 925 1860 932 927 8885 3021 1075 2898 2896 122 3431 817 402 394 398 399 1074 400 401 1839 392 393 940 2897 2899 958 710 820 711 959 8886 5384 5382 1076 3532 413 414 2390 5396 822 823 2389 5315 1984 824 2795 939 1079 3028 3548 3549
2671 8887 8884 1460 510 7536 498
2672 8884 3966 719 1384 6280 693 715 5462 345 6709 2262 6691 62 3508 1881 372 1059 7818 7203 819 1843
2673 1988 8884 5900 5462 1598
2674 8884 1156 2303 1055 1062 922 8888 5559 5558 1057 5430
2675 8884 5516 2872 8889 3453
2676 8884 2298 7718 513 4258 1268 7553
2677 8884 8821 6192 500 2159 2756 8890 890 1925 4083 7516 1541 1885 3277 8891
2678 862 725 7720 3213 4288
2679 87 790 176 20 7024 5665 854 1785 3213
2680 3213 657 790 29 8892 1882 1715 8578 8893 5123
2681 862 8189 7585 7600 3213 657 8894 7254
2682 1092 525 2080 8895 3213
2683 271 3213 1760 136 20 2127
2684 3213 1747 5197 8896 4871 1813 8021 1797 8897 8898 2011 5090 8899 8900 6833 5525 4284 4354 8901 8902 4121 4581 7078 304 8642 1034 1262 8903
2685 8070 2152 8904 3213 447 210
2686 3213 250 5058 7622 8905
2687 8906 3213 1771 2149 1092 6425 2107 4070 532 775 1723 3402 598 1935
2688 1822 6862 2088 3213 648 4323 846 8138 8907 6111 5563 575 598
2689 2144 1187 6784 3213 3720 2468 8908
2690 3213 8909 167 3090 258 2049
2691 3213 657 345 4088 1526
2692 3213 8910 8911 2477 430 8912 4156 8913
2693 3823 3213 4005 8023 1477 8914 2938 551 2018 444 1337 5525 4564 5272 862 1138 988 2726 5924 1939 6478 2438 3633 2600 269 5838 3933 2134 4949 3642 4787 2965 102 2156 2109 8915 565 8916
2694 3213 8917 849 4837 5176 2640 8918
2695 355 3213 717 5454 5961 6281 2000 3782
2696 6742 544 2286 3213 8300
2697 3213 531 3707 1441 2540 5882 4420
2698 4046 3213 3636 110 4960
2699 3213 790 2560 2778 1615
2700 1997 2369 2329 4655 3367 59 8919 3213 24 2344 4104 1765 6288
2701 3213 3633 7875 2726 489 3411 8920 8921
2702 5357 862 2733 1521 1594 3213 790
2703 3213 6129 2805 1297 2626
2704 3213 1855 871 3009 6483 1441
2705 192 3213 657 511 2708
2706 790 3213 3740 176 2953
2707 775 4081 5494 3383 1803 3213 3702 8806 3334 3582 798 8922 1954 1398 1760 5086 4428 1354 649 8923 6509 6107 6248 4261 690 3295 3985 8924 1262 8925 6882 842 59 1116 1507 1201 1117 1121 1872 2327 2432 6868 3426 8926 8927
2708 3213 1513 1488 2774 2681
2709 3213 4329 4795 1627 5169
2710 3213 1090 3221 1953 3932 3668 511 532 1385
2711 1622 3213 657 70 1633 2018
2712 279 8928 3213 8929 27 620 2914 4010 8930
2713 3002 648 8931 5861 2726 6209 3213
2714 2956 8932 3213 576 4461 1590 1886 8116 8933 708
2715 3213 892 5465 1771 3834 3747 7015
2716 6950 2252 3213 8934 4059 8935 494 1186 1614
2717 447 4457 3213 3835 3345 8285
2718 2075 5598 2912 4893 7521 4219 8936 4329 3213 7072 8937 1497
2719 4656 3644 3213 5836 2127 494
2720 8582 4644 2433 8938 3213 8939 4075 543 2560 6564
2721 8940 5744 8941 8914 3487 529 3482 1297 3213 8942 1955 1100 8943 42 8944
2722 188 3213 1771 81 3734 3834 827 7470 8945
2723 803 531 2891 3213 790 6863 7249 2516 636 4095 3066
2724 8194 183 2684 7070 3213 4737 1273
2725 8946 3213 12 1521 3067 1644 3227
2726 8737 4600 7207 3213 4280 1460 2217 8947 3633 8948 891 5017 1449 1219 6109 4415 4753 6067 5073 798 33 8423
2727 3213 2800 2433 2666 3372 3605
2728 3835 1962 7918 6926 3213 1124 1120 2451 4673 70
2729 588 4899 95 1494 2831 1554 862 5060 3213 7
2730 1181 690 6611 5717 3213 8493 3823 2435 3581
2731 2088 5683 3213 5820 862 1656 256
2732 531 8949 5710 106 3213 3439 648 6088 7688
2733 834 3213 1796 1478 274 249 1519 5349 1116 1319 1117 1322 1811 8950
2734 4359 7535 2300 4761 1582 8951 4087 3213 3527 8952 935 8953
2735 657 2068 4445 4789 271 3213 2125 3411 6376
2736 511 1600 1825 775 3213
2737 3213 1005 1026 1247 8954 1659 737
2738 8955 1206 3213 1624 4724 3625
2739 2542 738 8615 3213 3751 7602 4530 1645 852 2101 4212 2280 1624
2740 8956 155 8756 3213 5813 1379 7115 4720 8957 7046 7349 2465 6915 4899 1769 8571 1513 8596 6512 446 1872 3957
2741 316 1561 3272 5226 3213 4667 1295 8958 2421 7502 4145 2165 2539 366 1500 8959 8083 2080 751 1166 3851 906 704 703 6400 883 1232 4528 416
2742 3213 1090 113 2912 657 846 2049 7614 4543 7260
2743 2088 3213 567 8044 4778
2744 6734 4329 8164 1116 6732 2654 511 2705 2800 2699 3368 5704
2745 6311 6248 1351 2360 6228 4703 8960 2504 1734 3231 302 3233 1918 2134 8961 4791 1489 4329 8962 377 1136 5788 856 33 762
2746 6607 3674 4087 1081 8963 5602 8060 4329 775 5356 5241 3293 1579 1577
2747 8964 8965 4156 6875 8966 8967 8968 4329
2748 4329 3382 4790 4849 7610 1098 638 2452 3366 5467 6652 6926
2749 606 4580 4329 1192 2088
2750 4329 4108 3720 6736 4087 5212 8969 1804 1473 1772 3494 1726 2142 30 8970 8971
2751 1122 5598 1771 2152 4473 775
2752 7843 6646 834 5841 1693 477 861 1771 3656 301 489 3167
2753 113 2082 1670 1771 8972 3726 1359 3484 2338 657 1120 8973
2754 3604 539 3310 1521 1640 1771 1881
2755 1771 2249 2733 8974 5219 198
2756 539 1771 1788 4872 8975
2757 750 2705 4347 2768 8976 5804 6983 1771 6196 519
2758 8977 4139 1771 2082 6439 5917
2759 1771 1481 7740 531 577 3411
2760 3310 5393 4465 7531 2428 44 2091 7221 6692 1771
2761 3 2645 790 1771 6756 1481
2762 5295 8978 428 1771 1490 3083
2763 4312 1771 4313 3102 70 1590 5143 4258
2764 546 5439 3217 7002 559 3734 6615 1438 3232 1878 992 5578 1090 4360
2765 5439 5791 8038 1343 967
2766 8979 1952 5439 8980 8034 2830
2767 5439 8980 2754 6012 5127 8499 3648 545 2274 3281
2768 4713 1041 3423 5117 5439 3491 7666
2769 1138 1738 3615 1820 7530
2770 869 8981 5276 3789 802 2508 3601 1738 95 726
2771 1738 1675 1662 1678 6462 6060
2772 2868 105 1738 1016 2451
2773 4881 2841 345 1532 7609 7532 4756 2030 834 8857 494 489 2451 1765 7309 3795 81 1753 1918 8982 2999 2715 3774 8983 7874 2055 492 5758 3965 199 2456 3731 8984 6137 8876 2315 3328 146 1738 263 8985 1580 8986 1112 250 1847 8896 1622 6834 1742 1116 3315 1779 1181 8762 1791 3422 918 1194 8987 326 1494 6454 8988 5313 1475 1632 3206 1266 7132 7905
2774 7306 1738 714 2076 1628 4377 1279 6459 2801
2775 997 1738 422 3112 2743 1562 2831 3206
2776 2345 879 5395 341 8989 759 2257 2141 1974 917 384 2889 383 764 705 1807 1808 1810 1738 693 401 711 396 397 823 6711 5396 8856
2777 2849 5115 6237 1738 2945 4117 1438
2778 1738 3445 1550 360 1826 1827
2779 5621 3112 1738 8021 5260 3079 2485 1382 8990 1779
2780 1738 3197 4918 1369 2652 639
2781 6052 8991 1738 8992 3986 8993
2782 8994 2868 635 1738 4095 1366 5504
2783 7432 4808 1738 2322 7152 5704
2784 1149 1642 6830 2946 1738
2785 260 2263 1738 5000 8995 1330 297 299
2786 5893 8996 775 457 1244 1285 3865 6008 5648 1738 422 875 6870 8997
2787 5678 587 1738 8998 8999 1138 319 9000
2788 4297 1738 2114 1389 2654
2789 3053 4101 1738 2219 2307 2654 1342 1429 2161
2790 9001 1609 5504 3755 1125 1501 8036 1520 2069 59 1625 8274 1738 422 4224 1111 2072 2251 3324 4292 2426 9002 1621 1050 366 4714
2791 4509 4341 1738 883 4428 4170
2792 9003 9004 670 6436 2051 1738 422 163 6885
2793 857 1738 1263 9005 7505 8207
2794 1394 341 1441 2348 1738 6078 4360 1311 2770 1779 1172 1174 915 140 6769 982 706 707 1807 2265 2376 1414 2380 6793 2771 5379 3648 392 9006 712 1376 2192 2887 669 824
2795 33 1486 1738 6169 95
2796 3363 1738 2461 3477 1955
2797 4325 4420 9007 6330 733 1738 9008 4587 5059 6794 5185 6618
2798 8880 3493 366 4267 1517 1738 1089 4918
2799 3230 7536 2284 982 1738
2800 997 4222 6907 1738 5291
2801 701 776 1974 4385 1738 1071 603 415 416 7085
2802 1738 717 387 222 8634
2803 9009 7300 1738 9010 170
2804 9011 7552 1738 5034 6063 3950 5919
2805 3837 9012 1493 3811 1738
2806 1738 852 8826 9013 3793
2807 9014 9015 1738 422 9016
2808 5168 4952 1627 5169 4287 422 5667 4796 1738 9017 7272
2809 9018 9019 3584 1738 908 1383
2810 1738 3593 5030 2107 2817
2811 1738 8688 4073 1754 9020 1970 1342 537 2080
2812 2303 997 1738 4956 9021 6330
2813 6691 2520 4720 1738 2071 1918 1027 2917 293
2814 2593 4422 2893 997 2663 1738 9022
2815 4542 1738 1881 4262 9023
2816 2501 1738 8844 7669 5867 1862 1302 337
2817 9024 2627 1738 9025 2134 1684 2298 1652
2818 4694 4693 4285 9026 1974 471 418 1688 8634 2646 5615 8384 4956 5501 1589 1445 3127 2831 1668 1092 1324 9027 2428 4359 1519 1555 3845 4818 444 4980 2953 1631 6577 1091 7476 3300 9028 1346 1222 8200 1063 1226 6222 2263 1056 934 2287 6111 930 925 929 928 6173 2266 1854 3021 5572 2387 3539
2819 1111 4144 4285 9029 8565 1881 7061 9030 6928 3161 657 9031
2820 1034 4360 4285 2080 4275
2821 6583 4285 1396 9032 1215 3867 5947 5078 715 9033 5374 1224 752 9034 2875 923 917 1836 4801 3648 824 954 3650
2822 1902 8007 6529 5668 3048 8788 4285 2342
2823 4285 1773 3455 1090 5609 2088 4863 1612
2824 2646 4285 2287 1388 2931
2825 452 9035 4082 983 5674 3462 4285 4956
2826 4285 2785 7121 7757 273 4376 3760 2623 3256
2827 3290 4480 2747 2748 4285
2828 2080 5374 7875 5394 8112 536 2348 471 6751 2857 1512 2948 1053 759 1453 1224 752 1775 5508 4629 1779 378 914 3645 1172 7325 6691 3516 924 1173 4285 8583 3896 5538 1977 706 7703 1226 1063 705 928 925 380 930 4212 1303 931 1414 929 6222 3729 1071 1812 2377 2378 2536 6477 1981 1980 1232 8762 5409 3648 949 822 942 939 395 941 951 1984 6680 9036 952 945 6224 947 1238 1420 1423 9037 1152 3557
2829 888 532 669 4285 2185 2743
2830 4040 9038 1557 6924 6799 7720 862 444 9039 1863 9040 7058 1917 1918 2941 4285 1997 9041 8426 8481 8827 529 6361 792 5059
2831 4285 2287 9042 3830 1021
2832 1736 4285 3044 6371 1477 490 2171
2833 4285 486 5622 7467 1628 563 651
2834 9043 9044 4337 1659 5644 4285
2835 3803 4046 1195 1645 2008 657 4976 2553 2942 1626 1799 9045 2282 7857 1200
2836 99 2858 2553 7494 2941 9046 9047
2837 3453 2553 9048 4817 9049
2838 6217 3503 5725 2553 1211 2839 3169 9050
2839 2553 3216 2075 1857 1800 1609
2840 1494 2553 1624 2162 4912 6364 1468 9051 9052 6891
2841 20 4902 5034 5504 2553
2842 2584 2144 7064 9053 1948 2553 2749 4233 494 258 491 43 1537 4073 8920 2774
2843 996 9054 9055 1127 2553 80 5243 452
2844 4592 4262 1146 511 5657 9056 2104 4099 3497 3611 1941
2845 7791 9057 4592 510 2088 4147 471 1425 896
2846 6254 9058 4592 2105 444
2847 1351 9059 1192 4592 5124 6573 9060 3604 8011 9061 2082 2069 8525
2848 4592 8106 4037 690 1206 1697
2849 4592 9062 830 1138 1202 1056 8723 5144
2850 5124 511 4810 4592 1776
2851 3158 4592 3369 4691 5378 1650
2852 4592 9063 5030 4641 1436 4212 708 770
2853 5172 1094 5539 4592 2479 1385 1122 9064
2854 4592 1201 9065 9066 267
2855 1439 4592 586 7542 9067
2856 2474 9068 9069 4199 4700 4592 1472 5896
2857 4592 7760 3910 7942 1626
2858 4592 9070 2308 9071 2693 7208 532
2859 4592 4532 790 9072 6062
2860 4459 6472 2491 1135 1126 3099 8623 464 391 1779 3343 4592 222 4158 495
2861 8570 5740 4592 3197 2311 4309
2862 9073 4592 7716 1204 3710 1888
2863 1195 4592 3143 3709 1304 1627
2864 4376 5065 9074 2169 4592
2865 4007 1498 7054 9075 1090 1193 2133 1734 4592 7294
2866 1967 4592 4704 1823 1318 5048 5603
2867 5374 3967 4592 911 5060 1053 910 1412 912 3277 919 1060 1061 922 3519 4037 1178 5385 822 1986
2868 4592 2769 1387 2683 4679 3273 4720 1620
2869 4592 582 3482 640 9076 1511
2870 9011 1778 2296 3571 6810 4535 1569 8633 4148 6536 1593 263 4592
2871 4592 1046 1555 7931 9077 4024
2872 8032 7037 4452 4592 1766
2873 1387 3941 3269 1217 3303 4839 4592 6240 4421 5447
2874 1685 9078 2501 6299 1792 4592 776
2875 4592 1887 3329 1553 9079
2876 1962 3868 9080 698 1098 4592 8838 690 2242 6281 1310 699 3433 370 368 1163 1164 1224 371 1411 751 3130 701 3645 776 1053 379 703 1170 910 378 1054 1169 374 909 375 376 911 5570 1055 912 372 373 1058 1057 1059 3277 919 1062 921 916 1175 5313 1060 922 920 384 1171 1312 1061 898 3646 3647 1173 1172 1174 382 915 383 704 2891 1839 5573 7279 1843 1417 1984
2877 4592 6446 4385 336 1833
2878 2466 5504 1625 1962 1800 1779 1461 1494 1194 6738 8104 1760 20 1201 637 1621 6293 6295 6797 1138 7318 3911 1507 1087 1121 511 7505 7048 6693 1089 1532 862 1872 6124 5906 9081
2879 4703 3898 966 5598 1089 1356 1693 14
2880 2123 6027 7419 220 3705 1046 8516 1765 3480 598 6693 1089 8456 1521 7137 5702
2881 2038 5025 1089 2732 6894
2882 3170 1906 1263 738 4482 1089 6337 3574
2883 9082 4345 2408 2374 5045 9083 1089 5050 9084 4129 2938 411 5301 621 4162 5934 2996 410 657 1758 6334 333 4277 6728 9085
2884 1089 9086 96 9087 2895 7358
2885 1089 9088 1784 4298 2813 7721
2886 3327 9089 5288 1089 6042 735 7148 560 1844
2887 3608 1089 1486 1519 1511 4256 9090 64 8521 2349 1468
2888 5246 9091 9092 1089 8361 3656 613
2889 1736 1277 1727 5457 1089
2890 1089 1396 3683 9093 5311 3506 923 1264 1841
2891 1089 1536 1092 5393 491
2892 1640 1089 2134 4707 1206 7867 5785 919 5500 2070 2492 1455 7118 819 1799 1791 5338
2893 8868 5461 5656 5420 1099 8835 1089 1494 1656 651 1663 3747 3569 491 5147 5148 6402 4332 550 2090
2894 263 5961 1816 1053 1089 5813 6765 3627 5585
2895 7830 4651 960 1089 4980 5734 4932 8496 7355 9094 7678 6103 9095
2896 3816 431 1089 6456 9096 3547 9097 7290
2897 8397 2756 1089 1067 1499
2898 1089 9098 5622 9099 7605 3791
2899 1089 6804 790 1724 2982 1117
2900 9100 1278 1089 2944 5584
2901 8516 9101 4409 1089 343
2902 1089 5246 1913 9102 1526 5697
2903 3865 7026 1089 1831 1494 1134
2904 8184 1081 5588 2316 9103 2339 9104 481 9105 1877 2621 2730 1823 4509
2905 9106 1138 6926 1126 1461 5673 1361 227 7021 3625 5661 830 8957 494 2730 4459 2036 3090 3412 1168 9107 9108
2906 2730 6332 8450 793 1348
2907 1624 3768 550 496 8263
2908 1624 1580 20 2921 4941
2909 1624 1790 8324 1622 1498
2910 9109 1624 2035 1785 4707 5999
2911 1624 1621 8990 2226 8925 5412 3244
2912 6048 8035 5224 7334 1917 5598 1624 9110 326 1980
2913 1624 4459 9111 1507 1872
2914 1624 5244 7888 6825 8777 90 5680 9112
2915 9113 168 3793 1786 3814 8754 1624 2129
2916 1949 2103 777 2831 1624 7021 471 4256 2035 7666 1398 3320
2917 2751 1624 2725 5579 5407
2918 59 1112 3173 1795 1121 1765 5617 9114 6096 1400 1473 1050 6996 105 2359 9115 4525 3876 8323 6018 6840 6570 7104 1494 1791 1624 1385 844
2919 2384 1988 1624 2920 4058 1566 4854 7382
2920 8683 1624 3304 2352 9116 5946
2921 2487 9117 5596 24 9118 3898 9119 302 1624
2922 8749 1667 9120 500 3591 2744 4399 4534 93 9121 9122 9123 1624 1473 6545 3836 9124
2923 95 2036 2367 1979 1624 1760 6399 5504 982 1622 1266
2924 6407 4164 1624 1891 1765
2925 99 1624 6818 7046 1240
2926 9125 3895 2372 8670 4896 9126 2215 101 9127 9128 862 1363 446 1624 8801 9129
2927 1624 99 1872 5526 2353 1494
2928 1090 5491 3453 679 1624 1092 452
2929 7331 4156 4978 9130 6668 7063 8264 9131 657 3311 8968 4591 1624 3965 2827 5739 4024 3971
2930 1624 1891 1117 9132 2426
2931 4368 1624 9133 9134 8205 2738 2774 3497
2932 1249 7172 1624 35 365 521 1537 8099 7872
2933 3678 2012 6788 1263 7438 1934 9135
2934 7830 3137 9136 8686 8514 5893 7831 970 2654 7975 1650 6597 9137 969 3678 8537 2248
2935 3678 9138 624 3947 4703 8032 3146
2936 3635 3427 9139 3622 2632 3156 3678
2937 9140 3678 8719 7118 1963
2938 2301 7139 3678 3110 2173 9141
2939 3678 9142 8478 1297 4226
2940 1302 4171 3678 3350 339
2941 1885 3678 6882 494 7482 1766
2942 5869 2080 9143 5040 9144 9145 3678 8237
2943 594 8649 9146 9032 8153 8628 7411 9147 8583 5094 5158 7642 1517 7475 3678 3514 509 3204 9148 498 9149 5943 8271 7268 5174 380 5538 759 3613 9150 9151 7593 9152 957 4216 2268 9153 3713 9154 1851 7086
2944 5374 812 2947 8887 9155 776 6031 3678
2945 9156 3678 3171 8545 6147
2946 3310 3678 2737 2104 2520 4072
2947 6708 6428 648 2003 5186
2948 6085 621 1765 6428 2264 1138
2949 6428 333 9157 9158 1108
2950 6752 3359 1482 4007 7651 5749 6428 4523 1351 1478 7743 1481 4898 9159
2951 6428 5504 1117 2434 1181
2952 4433 790 1645 2298 8350 57 4974 8070 6428 7260 8291
2953 6428 1925 511 1955 358 3411 1351
2954 8949 6428 1112 6361 6776 5328 2987
2955 2105 3317 1090 1536 2683
2956 2105 525 3317 1090 1046 1536 567
2957 4453 7652 7354 1554 2683 2755 8543 7959 1046 3870 2105 1092 2192 9160 2784 4547 6783 1090 775 5462 701 1411 751 525 7600 4629 5129 9161 5815 8565 1591 2745 1712 3769 821 2248 1555 5365 7488 955 2275
2958 494 3317 2105 1260 1090 9162 2532
2959 2105 1046 1193 7652 1536
2960 1090 2105 1046 1645 1404
2961 8085 2105 5556 3798 2683 544 3511 1245
2962 2105 3900 5045 9163 3943
2963 2105 9164 1046 4070 7355
2964 2105 6219 893 3584 1565 4007
2965 2105 1554 1555 6477 3003
2966 6871 5231 4072 8832 3344 2163 2105
2967 2105 1126 494 46 404
2968 7765 9165 4630 972 2360 2105 2046 9166
2969 2592 12 302 7925 2105 9167 9003 9168 5601 9169 9170 9171
2970 2105 1532 7601 1263 5694 1536 1594
2971 2105 1090 1046 3590 1521 9172 8018 184 5190 737 2762
2972 7355 1554 3657 7643 424 484 1536 1092 2105 1046
2973 2105 775 9173 5258 5449 343 9121
2974 2105 4821 966 1046 4572 3651 7257 9174 4156 3881 4748 3987 9175 8132 407 1108 9176
2975 1319 1872 5975 39 2105 4251 4737 6883 9177
2976 6666 4234 9178 2683 2105 1090 883 4070
2977 740 2105 4524 1330 1998 9161 5815 6477 3268
2978 1007 7299 2105 3129 979 6304
2979 9179 2105 105 283 4992 9180 1317 9181
2980 5455 2105 1046 1536 1092 3870
2981 2105 1864 3216 3320 3803 1562 9182
2982 4827 9183 792 7850 2105 2602 4375
2983 2531 9184 2534 1603 8048 9185 525 4732 1536
2984 525 7648 1603 5077 9186 5809 5053
2985 525 9187 178 8199 512 6345 1788 775 4008
2986 1370 525 5955 3612 4537
2987 8763 4706 9188 5938 6405 2731 1019 2107 9189 525 3769 5761
2988 714 525 4020 8828 4069 5466 4482
2989 1951 1337 525 567 856 709 1090 4482 1092 4170 3257
2990 3896 3317 525 1046 1351 3947
2991 514 512 5145 525 1092 3638
2992 7658 2554 525 9054 862 81 790
2993 9190 525 2130 6696 2573 5064
2994 1191 70 57 525 1046 1206 1896
2995 525 1590 1249 8797 617 6394 7194 542
2996 525 5669 1492 3131 751 3130 4020 6216 2257 918 4416 3133 5924 3832 683 924 2765 763 5783 3872 3874 1071 1980 1839 1075 392 4529 4814 1314 395 821 416
2997 525 3317 646 567 5872 1045 5466 4011
2998 452 536 1046 525 2775 74 113 5718 1554 1723
2999 3179 9191 571 646 3178 7420 1288 8906 70 9192 7850 2040 3183 8305 9043 9193 2333 3328 7602 792 8854 525 4337
3000 2118 1858 9194 9195 5172 1882 2792 2175 1494 525 529 2502 256 1693 6757 6536 2920 2912 105 4031 491 5586
3001 525 1090 1046 1092 2238
3002 525 330 9196 2938 24 103 271 3823 6816 1894 9197 1762 20 1537 1995
3003 525 2994 7569 5299 3003
3004 9198 3317 1779 2045 1550 8248 278
3005 1536 697 1090 9199 3317
3006 576 9200 4790 3317 1536 7317 685
3007 3254 347 9201 3317 1954 715 3206 4048 3228 9202
3008 2652 9203 4868 1090 3328 3317 4241 4320 9204 4041 5826 5586
3009 8080 2058 3317 6310 8345 2012 1477 7068 4790 1201 1566
3010 3317 1090 1046 567 1490 6064 6975 3002 4732 5897 9205 6243 7834 9206 2745 6371 2581 3049 4366 8300 231 907 2748
3011 3317 9207 3199 9208 966 3266 3865 2040
3012 3317 1090 7138 9209 1370
3013 37 860 3317 9210 608 3295 258 9211 6940
3014 3317 1336 4984 9212 803 9213 3201 1154 1155 7446 1387 1751 695 2755 1954 4765 7678 3115 9214 9215 1829 1845 9216 2242 5255 6126 7429 2332 7720 4712 9217 879 2679 1074
3015 3317 4672 2353 1046 1754
3016 3317 1046 87 113 1337 4313 2939
3017 3317 1046 567 8806 507
3018 477 4524 7137 3317 4066 6494 1872
3019 3317 717 5390 4155 7533 4960 4345 6462 6126 9218 2349 2168 7720 879 333 648 4787 1836 769 9219
3020 567 3317 1536 6162 2221 8085 4693 4961 8682 1021 736
3021 3317 1042 4185 5868 7238 1758 169 2264
3022 8652 4354 2261 3352 326 3317 5799 2726
3023 3317 1536 5881 567 1751 648 8752 498
3024 9220 8302 9221 2498 9222
3025 9223 4746 9224 9220 6877 9225 9226 9227 9228
3026 1027 1490 9229 9220 7986
3027 9220 9230 3325 1622 1134
3028 4452 7426 9220 3452 401
3029 693 2755 3129 2287 1493 7974 701 904 751 918 6954 378 922 883 3280 2272
3030 6564 9231 2287 3653 544 3762 4409
3031 9232 3959 6666 1429 3426 2287
3032 1505 494 4244 3017 7781 42 2019 41 337 227 2018 3086 790 4667 4355
3033 8932 1385 3375 2563 9233 1505 3186 1804 9140
3034 4600 9234 6924 99 1505 8014 9235
3035 7071 586 1505 3919 6584
3036 1505 5496 5706 892 5156 7507 2197 7124 5693 1595 1071 6515
3037 1505 5525 857 9236 4411
3038 172 812 862 7774 6609 99 1505 6360 565 4289 1119 1677 4990
3039 8855 1505 1656 9237 3298 9223 6843 6724
3040 1505 2938 2195 1497 1711
3041 1488 5705 3710 2408 5487 6447 7219 1556 6910 2355 4557 5673 9238 7761 5932 7528 5773 1194 1330 1505 7084
3042 5398 5917 1505 5118 1013 1831 1201 8028 4284 6112 1186 3652 1108 1766 491 9239
3043 9064 645 2854 3445 7832 2456
3044 5355 645 9240 7494 856
3045 645 1024 4784 918 3134
3046 645 9241 3171 775 3052 6814
3047 5670 4088 4687 645 3286 4531 8183 8186 8431 8439 7842 8017 8177 6824
3048 7045 9242 6661 986 4475 9104 8045 8952
3049 1660 6280 7831 1387 697 3798 1755 2342 6500 6066 715 3507 4877 2549 9104 3648
3050 1007 6248 7403 9243 9244 4116 9245 1049 9104
3051 9104 4993 70 2363 2064 5319 1359 636 9246 8841
3052 2511 4723 738 2326 1799 2118
3053 1135 9247 2326 7928 9248 1958 4775 1056 4774 8707 7956 7228 629
3054 655 2326 3623 1607 616
3055 9249 9250 5461 471 6202 2742
3056 1498 2487 1619 20 6584 2704 2144 9250 9251
3057 9250 5943 9252 2937 8605 6547
3058 70 783 8147 7736 9146 9250 9253 9254 2777 4669 7179 4117
3059 2699 9250 6820 9255 4119
3060 9250 2650 801 7658 6255
3061 9250 7423 8744 1917 3329 7416 4242 3750 7511 4221 7471 4121 5024 343 8159 2178 6034
3062 7827 9250 7420 7547 2942 2943 2885
3063 9256 9250 2723 3777 6526 6485
3064 9224 9257 2517 9258 8126 7289
3065 6882 1642 3182 1903 2517 8634 511 1319
3066 2517 9259 672 863 5648
3067 4452 4790 2030 6600 2517
3068 319 2517 8830 9260 6189
3069 715 3576 904 2517 3852 9261
3070 8342 9262 6145 8799 2517 6836 9263 71 9264 9265 1301
3071 9266 9267 2554 2175 2517
3072 2517 1859 5727 3055 4895
3073 95 2517 444 341 2335 489 1121 1580 2452 8318 3058 1896
3074 9013 2517 2130 1031 9268
3075 7242 2053 647 7062 5252 2655 9269 2517
3076 9270 2134 2517 113 9271 5076 34 3783 9272 4430 1034
3077 2517 1211 447 1935 3036
3078 8498 2762 2080 1595 3151 2517 4600 9273 9274
3079 9275 3110 1082 2153 857 8494 2517
3080 2517 3508 6954 6216 1054 705 927 1227 817 3649 954 415 1850
3081 2517 1139 2518 1947 9276 1356
3082 9277 3746 5805 4365 2517 9278 67
3083 1498 9279 9280 5520 6190 8151 9281 7966 9025 6408 2781 8604 5173 2517 4791
3084 5030 1748 2517 5136 2847 4897 4630 2228
3085 6615 4619 1857 5789 5926 2893 636 2490 9282 4411 9283 1371 5554 9284
3086 554 4762 1426 5899 7154 9285 2893 977
3087 997 92 4877 2893 6955
3088 693 983 5013 6659 1271 2893 8825
3089 7021 2893 2156 3925 1085 7721 762 91
3090 2834 5356 4780 2893 9286 8175 9287
3091 1486 9288 1670 3514 1914 9289 7409 470
3092 2831 1486 6242 2030 1488 1113 8416 1475 335
3093 1046 447 3310 1486 345 87
3094 1486 3734 6618 9290 6920 4302 559
3095 1486 9291 2374 9292 444 862 2973 8600 7870 3275
3096 7297 4956 1171 5807 3172 366 690 1770 7206 3589 3934 583 422 1486 370 1224 3131 1163 751 1974 921 705 5149 5362 1232 8195 1843 415
3097 669 4916 4833 2301 1486
3098 7584 4619 1538 9293 1486
3099 409 529 3838 1034 7762 1486 85 2285 667 2424 2689 2123 7065 1478 1872 1620 1494 180
3100 3003 9294 1155 2932 1156 693 1752 5355 5373 3868 3273 1486 4784 2134 368 371 3158 3130 751 5884 376 6691 1057 916 915 3519 382 921 2889 924 920 2361 383 388 385 386 705 704 1977 1978 5268 1071 397 6711 2391
3101 5165 1486 3674 3171 422 9295 9137
3102 5181 714 3935 2329 5998 1486
3103 9296 3299 1486 444 1176 2168 3433
3104 1486 3250 3214 8651 9297 422 4118
3105 1486 2944 9298 2349 8033
3106 1486 4756 8433 5050 6910
3107 9238 6347 1486 6396 5132
3108 6181 3227 1486 1804 6692
3109 378 7991 3627 3075 1486 2552 5172
3110 1486 8793 626 3449 4566
3111 3504 1486 725 9299 5725 4138 140 2259
3112 1486 4040 4919 6219 6283
3113 1486 2069 20 249 9300 126 9301 1652 1869
3114 2520 2934 1486 6742 422
3115 6447 5197 2487 4872 2127 2353 1645 1195 2174 5357
3116 6447 2459 13 1537 269 1134 9302
3117 2768 6145 9303 9304 6447
3118 637 1216 5845 1969 6636 5212 5413 3050 9305 6307 1611 1727 5653
3119 965 1969 6183 3590 4454 1201
3120 4171 1656 6592 1969 9306 2612 3048 9177 6208
3121 9307 3983 4721 9308 1969 2314 4148 9309
3122 2872 7365 3813 1969 6498
3123 1399 6594 1132 1542 6696 1359 9310 1724 8306 1969 2547 8202 663 1620 9311 979 1271 3416 9312 9313 5923 9314 1441 685 3248 3657 8561 3074 8218 790 718 6691 6067 1153
3124 263 983 6140 1969 9315
3125 6919 5427 387 5034 360 486
3126 5368 4624 190 9098 486
3127 1351 2849 4430 5780 2623 2622 8715 1470 113 325 486 681 8354
3128 5698 1477 8342 9316 7916 477 6125 6540 4455 9317 176 775
3129 9317 4897 3783 4556 3043
3130 235 198 318 9317 2586 2227 9318
3131 9319 5262 3903 2464 9317 4339 4784 417
3132 9317 6380 1734 9320 6303 3437
3133 9321 9322 9323 1826 1691 6955 806
3134 3059 9324 343 178 6955 6638 9290 9325 8603 7331 1334 6972 3584
3135 2938 9326 4284 4731 2052 261 6955 5881 6226 3432 496 119
3136 6955 2700 1636 4907 589 3742 9327 410 3680 7595 2000 471
3137 9328 9329 5509 8501 1654 538 3819 1498 6955 3402 6573
3138 2987 3715 988 6955 1670 594 8112 6076 2782 6114 4355 1359
3139 6955 2218 9330 5261 6458 7214 6464
3140 3357 9331 9332 6955 3724
3141 4863 6955 5891 9333 6186
3142 6955 9334 9335 6949 4195 2520 830
3143 113 7886 6955 3586 3492 1157 9336
3144 3606 3599 6745 6011 99 2641 1958 181 6955
3145 4102 6955 8685 5282 9337 3365 2167 2918
3146 4060 2103 4543 4271 802 531 5194 8507 2663 3477 6955 6049 9338
3147 4950 70 783 506 8147 6955 9339 3510 7378 9340
3148 8428 6246 1323 6485 6955 57 4514
3149 6955 1052 9341 9342 5649 7573 119 1988
3150 6716 6715 3203 6955 4143
3151 6955 2000 801 1622 222
3152 5207 7101 6955 5099 6242 5417 9343 4288
3153 1655 5930 1896 8811 278 2960 862 9344 3878 9345 6293 9346 8903 4604 6955 9306 8444
3154 5678 7814 3935 9347 3502 6534 5585 4825 862 6955 6802 9348
3155 834 105 4368 6955 1501
3156 9349 9350 44 2214 9015 95 5877 5081 720 465 2685
3157 2214 7949 509 3204 3203
3158 9351 4939 2214 9352 9353 8893
3159 8718 3049 1217 2228 4565 2214
3160 2214 9354 3150 7434 1081
3161 4453 2082 8718 9355 4511 6433 1775 1046 2494 7572 1223 920 1192 2214 5274 883 1935 9356 939 3280 821 2690 9261 2386 75 3537
3162 2214 5448 1365 361 1554 687 806 410 1037 1008 3607 5943 5622 9357 9099 4158 9358 2801 4771 1290 3262 8002 110 9359 2602 4122 5940
3163 459 2214 1968 9360 6915
3164 2214 3927 3642 9361 3095 341 1930 790 5960 532 792 3204 4774 6495 1364 2316 8753
3165 6584 2214 4151 9362 1935
3166 2214 6758 8889 9363 4265
3167 2214 4699 85 99 2456
3168 2214 4891 2208 4576 6989 542 6963
3169 8718 1090 567 5518 784 7405
3170 1443 5984 1090 6602 9364 9182 9365
3171 4733 9366 539 1090 576 9339 2718 6591
3172 1090 9367 7648 6311 1928
3173 1090 567 697 2015 6759 5513
3174 6830 8944 3296 3255 9368 1090 6692 2335
3175 5838 8221 4530 1090 4541 3903 3712
3176 4737 437 4757 3965 5672 4746 721 1751 1090 366 1441 1777 915 921 7308 3424 950 938 1075 3428 3854 951 3543 1417 1843
3177 342 1090 4268 1186 2726 9369 301 293 4131 1896 8977 9370 453 5238 5205
3178 3129 698 53 3275 379 1090 3123 2361 384 3425 3278 3061 3874 393 3648 943 3429 3571 821
3179 984 1090 5462 2771 6912
3180 5448 5462 1536 1956 1090 6767
3181 347 1090 3495 3139 790 9371 9372
3182 4829 1090 737 1779 1491 2233 8662 2456 3167 285
3183 7424 39 8833 6812 4416 4683 1090
3184 4902 1727 2596 552 9373 1401 9374 4115 4073 1090
3185 9375 3199 1090 7221 4466
3186 1090 8510 8728 2536 8366
3187 717 2369 9320 5457 1090 9376 6824
3188 400 4529 1314 1843 771 6352 1090 773 1851
3189 302 7498 1508 3591 1090 1118
3190 735 7600 1090 1046 3781 1092 2002
3191 7465 3783 1090 3655 856 3275 9377 9378
3192 4361 1090 9379 888 337
3193 1090 9380 522 9381 4409 4509 9382
3194 1090 1092 1554 775 6767 2846 1111 53 8198 1799 4337 9264 9383
3195 1090 6374 3350 1122 6219 2316
3196 9213 2732 4453 4731 7652 3769 3449 5003 9384 9385 1092 46 9386 314 9387 144 7818 709 1090
3197 1090 1741 4757 3965 548 1744 588 1154 3842 696 697 3272 3868 1160 6549 3004 9388 3433 752 1411 904 3132 3505 776 1053 376 372 1057 919 1781 1168 1269 704 1068 474 9389 3088 1982 392 818 395 770 4814 3063 1152
3198 1090 8874 721 5972 168
3199 7536 2339 1090 2532 646 1100 2568
3200 2771 775 251 1090 1337 2381
3201 5978 1090 1554 7916 9390
3202 9391 567 7067 4090 3759 1090 4505 4020 129
3203 1090 263 3913 3302 5398 4939
3204 3006 9392 1090 7208 4649
3205 7705 95 2920 588 545 9382 1907 8283 1090 1490 9393 2092 775 2080 9394 9395 4260
3206 1090 1046 6065 6243 578 5022
3207 7579 7709 1090 4482 8915 1142 8091 3304
3208 1090 1046 1536 4593 3773 1042 693 6810 2521 6995 8444 1779
3209 9396 6280 341 1156 1751 1387 891 1090 697 1755 2576 215 95 5673 6012 902 3904 2693 1887 3402 177 1553 2168 488 2666 879 1162 2879 2356 4071 4232 758 5796 4846 707 9397 1625 2265 2781 5256 452 1766 1415 390 1985 9398 961 9399 7085 8273
3210 2718 178 2980 7432 4608 1090 7628 5105 8492 1092 3440 6537 7748 3279 2038 7544
3211 177 3445 8416 7178 4482 1090 1536 1712
3212 1090 5917 4983 8347 3313 4530
3213 5507 4902 1090 1398 4256 4494
3214 2608 53 8728 7979 1090 9400
3215 881 1013 1090 238 5873 6766 2237 2832 3740 588 981
3216 517 9213 1536 8749 1090
3217 1536 2849 2683 1090 2080 9309
3218 1090 3769 2831 383 1063 1226 6222 3320 934 6343 4196 6102 1614 2132 4725 1046 2238 3695 7132 1798
3219 3324 1536 1090 3325 7905
3220 4241 8710 6169 4700 1090 2150 2983
3221 9221 6995 1090 776 2141
3222 4919 1090 2693 5770 3805
3223 1855 1234 1090 2810 293
3224 5127 1090 883 9401 9402 9403
3225 1090 7542 9404 4063 6087
3226 1090 8417 1565 790 806 8475
3227 114 7635 617 2611 1090 8877
3228 1046 2090 9405 5974 1881 544 7149 1090 7147 9406
3229 3764 985 230 8470 2931 178 1090 2718
3230 1090 1536 1831 3210 7102 3814
3231 9407 5831 544 5654 7906 9408 9409 9410 6214 1144 7600 8298 1090 3769 8297 5625 2194 2222 1125 5431 227 4133 1475 5082 3958 1186 7465 171 1921 787 7544 1935 973 9411 2149 53 9412 2446 1034 8580
3232 3263 9342 9413 1090 2755 6410
3233 8742 9188 4927 3452 6318 9414 1416 1090 727 7676 6532 3545
3234 3155 1090 2587 844 4673 594 8287
3235 1090 3142 7902 2831 3494
3236 9071 1403 8348 1090 7382 8031 1081 1410 1711 1364 4956 5034 1952 1365
3237 3364 1334 4036 1090 4623
3238 4430 1090 7582 2611 1935 5413 8945 6074 598 4020 4442 5024
3239 1090 2426 3325 1837 6338
3240 834 1090 4737 3215 5598 845 8648 4684 7848 4053 3096 1111 1356 2360 3210 2341 1935 408 5748 4714
3241 1090 1351 2849 3513 2162 7385 8286
3242 22 3006 1090 1092 3689 1687
3243 1090 3432 2829 2652 2080 4282 2263 5772 4257 638
3244 4451 6761 2222 1090 6783 3896 3322
3245 4470 1206 7221 1090 2805 4593 9415
3246 2993 8170 3964 3440 2554 1090 7862
3247 2932 1090 3273 3869 879 812 763 383 706 3278 9416 3874 1986 3429 3695 9261 2274
3248 4829 1090 2350 5217 1788 22 1194
3249 1385 1034 7292 575 5265 2195 1640 6868 1090 3505 8555 704 1068 3061 931 3291 3431 816 4180 821 2274
3250 1359 8442 9417 8889 9373 1090 465 2699
3251 1045 4731 1962 1090 697 2954 1829 3129 2693 1161 2762 5458 6012 5234 2349 1788 5265 6412 2125 5030 4288 1224 1165 1411 905 2356 5395 7572 956 2520 3424 759 375 1057 911 1054 1062 920 919 3277 1060 2914 1226 934 2889 2361 924 2362 6222 388 3490 706 2377 324 2266 1303 3874 8297 1234 228 5409 939 941 3428 122 948 587 4180 2690 823 413 414 1238 4478 1421 1422 3559 5386 337 3106 1423 3556 3557 8273 6690
3252 588 3323 9418 1090 4429 1879 452
3253 2469 4007 7206 5533 7334 813 1777 3424 373 372 377 5570 909 3646 1172 1173 1177 385 386 704 706 707 1802 2265 8885 3088 3648 9419 3649 817 1985 3428 820 711 8886 1076 1846 2390 1851
3254 8827 2469 4058 1722 2003
3255 95 5876 3215 1028 2469
3256 9420 5929 9240 796 5923
3257 4128 127 8961 9240 5035
3258 819 2784 9240 808 8657 683 6028 870 1493 4530
3259 9421 9088 754 912 904 309 9240 3370
3260 9240 5643 3570 302 2994 279 296 455 128 2100 44
3261 6599 3609 2646 6674 3310
3262 4426 426 431 8852 9422 9423 6805 9424 8999 8454 4162 6674
3263 7581 4936 6674 5353 548
3264 92 9425 7599 9426 4821 8152 4302 1275
3265 4821 578 3569 2197 2091
3266 9427 4821 581 3382 5986
3267 4821 3898 33 9428 4458
3268 9429 633 727 471 4821
3269 3738 4890 3382 9430 4821 1635 2306
3270 8991 4821 4936 9431 2708 8285
3271 8845 1344 8117 9432 1336 8640 2234 3734 8572 8326 8282 3672 70 7895 4364 9433 8279 7686 2088 9337 5204 9306 4354 1351 1247 4341 983 5240 4744 8059 3981 2645 536 9434 7794 6148 4821 4239 9435 333 826 4131 1777 2357 3508 6954 759 908 377 1780 912 3516 2360 1312 914 3647 1171 760 1781 5313 704 1977 1978 706 1067 2892 1809 119 507 4529 9436 5269 2125 5382
3272 752 4821 5783 1980 3062 1072 1075 4180 5384 5382 3063 6603
3273 4821 5564 6021 7343 775 8702 3347 8354 1357 2931
3274 4821 8804 5403 3656 2010 7639
3275 4821 435 966 849 9437
3276 7063 4821 5006 7062 581 3159
3277 548 3272 3869 9438 4821 158 5314 380 818 943 3695
3278 7470 9035 4135 9439 2784
3279 4410 3983 8710 4150 8420 4398 3058 9440 1607 9035 2288 9239 5437 4790
3280 3115 9441 9442 2616 1947 685 2500 3459 7108 9035 6064 1994
3281 9035 4182 3642 1454 4786 8606 4181
3282 1659 2309 2312 9035 1675 1678 8814 5764 1655 5904 9443 3481 1681
3283 1399 365 5930 3913 9035 6650 9444 2461
3284 9035 3666 176 4857 2933
3285 9035 1656 2437 9445 9446 5069 9447 4019
3286 7424 775 1093 9035 3298
3287 9035 444 8327 6697 9448 6104 2885
3288 2191 9035 6494 9449 1468 9450
3289 8974 2966 9035 95 2601
3290 471 898 1037 2655 5915 9451
3291 1441 539 1037 863 4366 1108 620 9452
3292 2076 2790 5170 1037 2360 1629 7770 1069 7098 5008 956 7938 6246 1008 5326
3293 1037 5531 8370 9453 9454
3294 6805 969 3254 1037 5295 819
3295 9455 1664 1037 5003 2913
3296 1258 2547 6805 1037 7416 4735 9456 8095 5034
3297 7141 9457 9458 872 869 6822 1037
3298 191 5013 8482 1565 3380 5539 1334 3241 1212 9459 1037 2125 2127 1723
3299 1685 4273 3771 1037 1716 3440
3300 7831 8140 1037 5412 8141 167 1880 3282
3301 1037 3727 883 9037 9460 1860 8862 9023
3302 657 1440 1280 4380 1037
3303 1903 1037 1008 720 4132
3304 3966 5805 3910 1194 1153 1155 4758 1035 1037 1156 693 1751 2753 3868 1044 1160 53 5591 1441 3717 536 2875 3589 2331 1951 8272 1950 3687 751 4089 1777 921 702 388 5739 927 1780 5923 529 1827 1816 660 2263 8885 7804 3655 2822 936 783 9461 939 2385 2690 6686
3305 969 6610 453 5883 1037 168
3306 9295 422 1396 715 2577 1302 2080 1008 3870 8196 3158 3131 752 8212 1974 1058 919 461 7289 1037
3307 1037 1159 1752 5908 5262
3308 8292 1037 2832 512 6028
3309 2052 1939 1918 9462 1896 6291 1037 5069
3310 320 1037 9463 4634 4064
3311 1520 1772 3632 1037 9464
3312 9465 3380 4165 1037 1008
3313 5865 1037 5615 865 6037 5982
3314 892 3512 1037 5800 4368 554 2738
3315 2576 2345 775 879 752 1037 4629 3851 913 6954 924 5360 763 3452 3061 2895 5361 1839 1842 1986 4786 2274 8269
3316 7098 1037 8947 6059 1590 9466
3317 4749 452 1120 106 1037 5123
3318 1037 8708 9467 1431 3122 1001 2697
3319 9468 1037 5487 2879 693 7146 1091
3320 7852 1427 5013 1008 3798 1037 9469
3321 2550 4757 548 7239 1153 3842 9470 2753 1037 697 5373 5888
3322 546 4679 4937 1037 9471
3323 1037 6540 9472 6912 3017
3324 9473 1465 1037 4029 9474 1153 1517 3116
3325 1599 1918 251 2972 962 1037 6966 8234 1850 5589
3326 2139 87 9475 1037 2052 862 8500 7967
3327 3967 1037 1008 1903 9307 909 5618 378 1812 3855 1983 772 9476
3328 5791 898 1008 1211 4814
3329 9013 1008 2921 2583 5862 7358 2451 9477 9478
3330 8572 9479 9415 1128 1239 8872 1823 5676 1008
3331 6990 2409 5227 1008 1069 8904
3332 3798 4762 1160 95 3344 2242 6247 6559 1008 3784 6650 3967 701 841 3852 7308 1881 2265 8367 1406 8908 9480 1071 5361 9481 9482 3532 824 3063 1851
3333 5993 2832 554 1351 2879 128 8827 1008 2109 9483 9484
3334 4069 1194 1256 8384 4419 164 5968 6386 9485 1008 4386 6293 5582
3335 2577 53 2345 5542 8744 5672 176 5394 5979 9486 2831 4006 4126 1008 3668 9487 444 9488 904 3158 1164 700 1224 1165 371 1411 3130 3131 701 545 751 6899 2076 3508 1225 1638 4787 375 376 776 912 5570 910 1058 1170 378 374 1054 703 1173 382 5313 3646 3277 915 1175 384 1062 1172 916 921 4175 1177 2890 383 704 385 386 705 5100 706 707 1067 926 1066 2892 4881 1823 5783 324 2265 1264 4951 5693 2895 9489 937 2268 1074 3649 2274 413 2390 823 1984 953 2389 6248 5977 963
3336 3687 1917 3046 2145 570 9226 1008 4643
3337 6841 1911 5965 4250 1432 1008 2760 5902 3814 5736 6537 9490 4516 1677 8473
3338 1855 5877 1008 1365 1369 9491 1104 1105 1480
3339 5831 1008 1027 1444 9492 8990 2824
3340 4171 366 95 3130 751 759 758 374 1192 914 2889 704 705 926 706 707 1008 1808 2376 18 1234 393 820 710 400 401 399 711 398 2897 394 1839 402 392 949 941 816 940 5401 3532 8886 959 1843 414 6365 962 3650 3528
3341 2143 648 3713 1794 1007 875 956 1008
3342 563 2402 4968 5493 9493 5086 1008
3343 444 8144 1008 9494 6293
3344 8106 3867 425 1008 1218 3687 5037 1610 1770 8811 5266 1977 7020
3345 5144 3340 1493 327 1008 9495
3346 6756 1008 6836 5326 9496 3832 9497
3347 1745 2694 8327 1008 8445 4733 9498 2770 6691 5911
3348 1045 22 1008 37 3710
3349 1008 301 2046 988 8340
3350 834 3953 1349 236 9499 9096 3848 5158 1008 9500 5064 6668 2734 9501 1344 796 4970
3351 1008 657 7187 6512 621 2123 1248 1356 6495 1359
3352 5226 1008 9013 5458 2808 5465 8131 4574 5150 7507 2078 5158
3353 2084 1186 1008 6459 24 6409
3354 692 1218 6675 705 1008 8782 1986 9308 4332
3355 1125 2582 3781 1008 8986
3356 8572 9502 1069 7098 5734 9032 1008 1306 6271 9503 1636
3357 9504 7450 3227 979 5416 471 72 1591 6415 1008
3358 9505 9322 3253 1001 2839 870 7744 1008
3359 1008 7367 8053 8669 2131 783 992
3360 810 1008 1680 2841 345
3361 3834 2831 856 8124 227 1008 6902 2185 1700 7670 8327 4416 6184 2780 9506 7642 2404 6084 9507 9508
3362 4355 2666 2406 471 1008 2936
3363 5406 3197 902 422 9509 4819
3364 5344 5406 3846 1364 6581 1537
3365 5406 571 2421 2589 5329
3366 8344 1864 5406 2224 7326 3932 1930 4163 2596 6585 9510 4411 9511 2406 6966
3367 3371 5667 4629 5406 325
3368 5406 6995 9512 5456 1565 2969 7151
3369 7101 4539 1831 9513 844 1925 1186 1799 576 9420 1329 1187 6812 2123 4503 437 191 2046 7887
3370 6812 222 9514 7424 4963
3371 8476 3509 796 4595 484 6812 2933 6145
3372 6812 4501 1913 5152 3710 4442 7945 7147 610 1935 9176 9515 5197 5464 3102 7340
3373 8056 7873 6812 619 8370
3374 6812 1573 8289 98 6372 2728
3375 9516 9517 6812 779 430 4156 4928 1249 4501 1638 9271 34 1021 2135 1677 2092 1656 8340 444 7350 25 1460 1042 9518 2095 319 235 5243 796
3376 6812 102 1640 2080 169 1056
3377 6812 1698 8683 558 4931 7444 8495
3378 3495 1351 3201 5441 2141 113 2757 915 2666
3379 4071 3495 3949 7060 9519 3483 9520 9521
3380 5029 794 594 6472 2188 689
3381 20 1487 689 790 2036 1778 2979 263
3382 3473 5281 1700 689 8894 1647
3383 4673 9275 689 7887 7588
3384 689 3332 1930 2860 3613 4537 146 5710 2780 2863 8934 888 856 610 9522 531 9523 9524 5707 9525 798 9526 1820 4099 1825 9527 9528 3404 6088 9529 4103 3217 6394 4009 9530 9531 1036 9532 7609 9533
3385 689 5197 9343 1786 112 9534
3386 488 7505 689 2650 9048 8316
3387 2557 347 3757 722 5464 689 5672 3965 4234 5565 6736 4341 3842 5344 4757 1963 3710 7868 11 1445 1124 3816 2718 1047 2171 536 6247 699 3151 1951 2168 3130 751 3131 701 8818 387 3638 812 5706 5306 4089 1775 5312 5311 1166 1225 3508 9535 4098 3507 1167 3852 6216 6954 4837 918 1955 5923 1053 1170 376 1054 703 1782 1312 2192 1171 1173 381 382 920 383 2890 4175 1177 386 705 388 704 2891 2892 706 3278 1808 1810 3872 1809 3874 1802 3873 2265 1264 1414 1071 3806 4094 937 3532 6235 2120 8854 1075 821 959 8886 1984 3855 824 4112 2335 4437 3631 953 5573 75
3388 1772 1362 689 610 4041 2726 105 4284 2454 1814
3389 689 511 4956 1351 4852 862 4289 1521
3390 689 369 762 761 883 816 6031 772 4814
3391 689 1124 3235 2015 1970
3392 7730 9536 3276 725 689 8404
3393 630 1822 4158 9537 2242
3394 630 5345 2944 1543 687 3206 9538
3395 9539 7103 630 8715 1056
3396 7947 5045 5259 630 831 4682 70 8099 9540 1779 1477 1118 119 634
3397 9541 3603 3083 630 608
3398 630 2242 536 5265 3852 6954 3507 3508 1168 6216 3515 1412 375 1054 1780 374 376 372 1170 1389 1802 884
3399 790 2832 5934 1879 7958
3400 2832 9542 9043 9543 8799 1636
3401 8296 2832 2399 3950 9160 9544
3402 2832 4625 1540 3319 2303
3403 1186 9545 105 1508 491 9546 2832 8184 1917 5024
3404 2832 7950 8033 6277 8849 2170
3405 5252 1698 4980 9547 8586 2832 507 9548 3255
3406 6191 9549 3722 9550 9551 8890 9552 2865 235 2832 9218 6886 257 7456 6066 1192 790 4836 9553
3407 6310 2832 3298 7704 4510 8021
3408 2867 2832 4003 2936 2871 9154
3409 2832 4271 4957 6968 2651 9554 1117 9555
3410 2832 9556 9262 2596 5727 8959 8118
3411 444 9379 2832 4219 2766
3412 2832 3082 9557 5995 3271 7264
3413 2043 2979 1446 2832 1187 145 4746 740
3414 2832 578 3453 1051 6025 9558
3415 1736 9559 888 9560 1453 256 2693 7383 3800 9561 6017 862 7530 5026 6311 327 6444 6692
3416 7383 1325 1484 9562 2044
3417 7383 7141 677 95 9563 7602 9564 3657 9565
3418 7383 1863 828 9099 7605 9566 9510 862 343 4608 9567 6943
3419 2736 695 3130 3131 662 751 812 776 898 1175 1265 2349 762 919 924 2361 5360 764 883 380 3873 3278 3691 9568 9569 4157
3420 2736 7060 572 22 2744
3421 7493 403 811 341 2244
3422 588 7720 146 6803 6483 3328 2244 4153 1651 5078 3868 9080 3228 4696 1245 6116 3874
3423 9570 3603 8673 3294 2244
3424 9201 4363 2244 7953 5015 812 4629 4416 1056 3207 883 707 3452 768 1986 2690 2270 2271 2272 3063 75 955 8273 337
3425 2853 3787 8435 2125 9571 4041 3252
3426 3922 9279 8952 2853 9572
3427 2853 3733 3139 7543 5697 9573
3428 3302 2853 3922 9574 9575 8991 9279
3429 4893 158 8770 2316 4939 2853
3430 8991 810 3922 9576 2349 3921 812 933 1232 1178 4814 3695 2853
3431 2853 565 4782 9577 3833
3432 2853 6022 3586 4029 9578 9579 184 2310
3433 2853 3922 9580 5621 6022
3434 64 2853 3949 9575 2114 3017 9572 3922 2657 5939 1138
3435 4509 9581 2853 4004 964 6888
3436 2853 510 856 9578 9574
3437 6594 2853 1656 3375 188 9582
3438 4747 2316 8441 3870 33 3146 4564 2853 9583 8162 7467 8809 2141 5539 4976 5111 9584 1425 5519 9310 490 7852 1606 1351 9585 7234 4691 4890 3221 1047
3439 2853 966 3922 64 2537
3440 8099 2853 3922 9580 244 4781 2704 69 11
3441 2853 3922 688 7495 3026 1219 4556 9291 5303 1108
3442 2853 9586 3916 511 9574 447 1123
3443 9587 4156 6794 5185 4483 2853 9588
3444 3002 2853 343 2781 2316 6825 602 9589 5893 5178 6237 795
3445 6350 2853 3922 8991 9572
3446 410 3151 212 7054 171 5796 2853
3447 2853 856 790 1052 588
3448 8437 4344 9286 7424 2853 1921 7054 3633 310 3814 9590
3449 2853 9574 9575 8991 3922
3450 2853 3459 3949 5980 2888 3571 560 9586 1531 4196
3451 9437 9575 3345 2853 3968 96
3452 2853 64 4827 7464 8791
3453 9591 546 3623 3243 2853 4957 9408
3454 102 1991 2494 2853 9592 9593
3455 9316 2772 6052 4897 527
3456 2772 2739 504 9594 9304
3457 9595 796 6742 4788 572 8729 2772 1433 2739 8254 2307 1337 8177 8175 8043 6759
3458 113 796 4215 8033 685 7018 2772 171 6587 775 2134 9596 1656 9597 2556 975 4296 1356
3459 8391 3586 9598 2772 9599
3460 2772 2731 2739 2737 5115 984
3461 2560 3766 2829 6533 4897 1043 4753
3462 6476 3483 437 7928 8797 4703 9600 6473 3876 9039 4040 1293 7217 4485 2674 5903 4753 7718 1826 1461 8090 6852 9601 1334 1640 8659 5141 5542 1642 3058 3230 1943 6941 9602 2177 4966 7410 272 5783 2854 8700 6993 8396 9603 2845 1111 1262 9604 9605 2149
3463 4753 4703 1532 9559 3272 3291
3464 9606 4753 191 9607 6592
3465 4753 2592 7774 9113 5531 8370 6559 5278
3466 9476 1649 9608 4753 4703 7521 7962 1779
3467 5875 1052 3 4703 8662 3411 4753 3002
3468 4753 9609 8381 105 7411 8045
3469 5683 1009 3053 9610 8399 2769 6325
3470 2188 1891 5413 6548 4357 7482 7324 1139 510 5683 263 20 1994 657 6534 1034 5205 6642 9611 790 112 1706 1475 4593 1580 6018
3471 4496 8662 4201 5683 1710 4109
3472 1878 2849 4042 5683 875 9612 7412
3473 4542 4169 260 1362 8973 5106 9613 8692 1025 5683 105 1347 6494 8911
3474 5683 4958 8558 2413 1044 576 617 5028 1643 3870 9103 752 8077 7711 760 2195 3807 2895 768 818 9399
3475 9614 7649 9615 2677 9616 5683 9617 3257 1693
3476 5683 3014 1953 426 2778 6 3266 3509 4028
3477 5683 1665 1093 7908 8540 4072
3478 9618 9619 2123 8858 8577 9620 4258 6942 5683
3479 5683 21 7063 2847 507 1799 1196 9621 9622 3402 2947 9604
3480 2349 185 3638 5762 912 2890 4175 763 705 1977 388 926 1066 707 706 9623 1303 1178 819 392 820 816 943 771 6352 8071 769 5683
3481 9469 5683 6763 9414 1850 4957
3482 9422 178 1625 5038 5683 3230 4104 1186 1882 348 21 2992 1376 2031 446 9624 6027 3278 2677 9625 8828 1557 9626 9627 105 1726 4887 2651 783 2359 6868 1126 2339
3483 3666 9628 5683 790 9629 9326 1441
3484 5683 1920 9013 4217 9630 7497 7461 801 7453 3956 4320 8793 4241 3007 7796
3485 2190 410 3048 897 5683
3486 1621 5705 168 1445 1825 9631 9632 2048 1352 7891 5683 3636 9633 6087 883 8036 1116 2108 2278 2811 489 3490 3685 9037 2426 3751 1883 1490 28 2341 5686
3487 9634 9635 1108 269 9636 5683 988
3488 5683 3829 669 4788 1635 6817 9637 9590 1880
3489 3966 9058 1453 4516 2623 1978 5683 4814
3490 53 3324 8238 5262 224 2474 603 3518 3782 9638 447 5452 2150 1788 4409 7353 4411 2666 790 1294 6526 3704 7276 9639 9231 9640 4498 8525 466 6118 7947 4981 6147 4296 897 988 9641 1494 2708 784 5596 4108 526 4250 196 1144 9642
3491 1184 527 526 1472 6379 1455 6311 8504 5100 8610 9643 9644 562 5412 5605 9645
3492 8550 1907 1860 526 2088 519
3493 806 6872 526 519 9646
3494 9647 526 1953 9187 5917 1947
3495 6871 9648 9649 9650 7295
3496 6871 2052 4129 5095 9651 5934 5677 5704 8472 9652
3497 6871 571 145 1034 4480 7382 8802 6494
3498 4523 9653 5205 4657 6871 6410 7875
3499 6871 9654 4359 9655 9656 2535
3500 6372 5550 6871 296 1708
3501 5286 6871 2348 9657 3411
3502 9222 646 6871 1887 9658 3621 4347 7886 9137 5142 119 65
3503 5687 11 988 1370 2188
3504 555 9659 559 1468 2986 9660 11 6092 6364 9661 7194 6455 5523 5524 6891 8785 9662 2586 9663 9664 7654 3409 990 9665
3505 11 516 9666 7295 5861 6663 106 9667 4119 3016 4302 9235
3506 9606 11 754 3950 8860
3507 11 7587 8094 6270 8149 4027
3508 11 657 7432 3197 6056 1832
3509 4433 9668 9669 4095 2137 11 6655 9670
3510 11 6422 2841 4162 7095 3250 8785
3511 8370 6556 9671 5278 5531 6555 6504 9672 9673 1577 5529 6487 5353 7815 9674 9675 5020 11 2727 3400 3295 7767
3512 2282 2134 2010 279 3161 5935 9676 11 1959 3006 3887
3513 8789 6695 5535 8907 5581 8237 7832 8538 9677 6063 11 511 9678
3514 990 11 6193 1289 3598 9679
3515 11 3446 8477 2044 9680 1913
3516 834 2868 9681 5560 11 3012 6029 2909 5025 2726 5052
3517 11 6758 1363 9682 6945 9683 4878
3518 11 1398 20 2112 4313 4002
3519 840 2189 9684 11 3697 2904 616 1917 1195 1706 657
3520 9685 1371 8157 3927 7852 3064 1337 6742 2296 9686 2157 3917 6951 11 5666 1436 1253
3521 11 9687 8218 8956 7349 157 2465 834 9688 7872 2049 1124 775
3522 8522 5551 8804 11 5954 1632
3523 11 3249 5724 9689 7194
3524 8789 11 1793 5523 9664
3525 44 5413 69 1364 11
3526 95 9690 6638 11 1240
3527 6620 9691 11 1242 3744 9465 9692 3945 796
3528 11 5081 1954 9693 2874 5673 790 2826
3529 1530 5910 2863 1958 555 2314 3613 11
3530 4089 5087 3614 7515 2456 11 8905
3531 11 1364 516 5492 7244 3787 5762
3532 11 7497 4411 6129 1081 6898 8186 3286 7073 9526 7684 5883
3533 9694 3628 794 5461 6423 9695 4538 3135 11 1750 1371 210 9696 753
3534 9697 8688 7726 5239 6977 11 9698
3535 7246 333 3781 2123 1601 9699 988 489 4279 2125 1693 1479 3763 6964 8116 7956 1482 5058 1441 11 2526 6791 537 620 1704
3536 9700 8978 2030 9701 7074 11 1156 9702
3537 1607 1351 6330 11 7552 7604 7107 7073 9526 8841 9703 7466 9704 988 985 990 5797 4421 1463 5712 4590 307 6557 3988 7824 9309 9705 9706 2499 3221 9325 3980 1606 6744 9707 9708 6791 2323 4619 9709 1416
3538 2748 6646 11 8202 2044 2049 1913 1019
3539 11 1975 5710 7738 4100
3540 979 11 8326 2904 7374
3541 548 11 6312 5038 5394 6281 3068 1163 2257 761 705 1066 883 764 926 706 2892 1067 707 2891 5925 4166 1808 1809 1810 1802 931 2376 3110 400 2898 1075 402 8886 2897 710 711 769 2391
3542 484 2863 11 1659 1930 9710 9711
3543 3362 354 1896 4743 8963 4386 9006 9712 4665 200 4490 216 3655 4583 11 3288 8961 4790
3544 11 7332 1364 528 9713 990 5936 5166
3545 9040 8042 8476 1896 11
3546 11 7175 2951 2860 636 4094
3547 11 9714 8868 9715 7075 5158 6944 3610 5028 9716 9717 6183 149 7179 2703 8393 9524 6012 3608 5094 990 3250 1034 3290 5712 599 1503 9718 181 6394 9522
3548 11 9523 3136 4984 3969
3549 11 9283 555 6593 5710 7738 5079 4098 8991 9719 2188 9720 9721
3550 11 9722 5724 6951 2051 8580 9723 3859
3551 11 9724 1989 2474 227 4078 3266 1526
3552 9725 9247 11 7074 2049
3553 8089 8489 3656 5594 4804 9010 9061
3554 9726 33 8089 444 7523 1326 8360 5781 3470 4455 9727 9728 9729 4496 1670 717 5000 1024 6629 6541 8534 9730 5403 7919 1078 3021
3555 2010 279 302 293 8089 6534
3556 8089 4182 1537 2644 567 9731 5852 9732
3557 3975 7141 4897 8089 4688 1351 1002
3558 4317 295 1363 8089 6480 279
3559 5834 2598 6312 2306 616 288 9693 794 92 2499 4590 636 4283 2933 9733 4620 4806 2188 9295
3560 2933 6270 8489 4804 9734 7319 5340
3561 1577 9735 2835 8181 572 3293 1081 8183 2933 4809 9736
3562 2933 1211 2476 735 5052 9737
3563 2933 1521 1004 796 1108 278
3564 4316 5006 2671 2645 2933 7333 8104 3411 4442 3901 5830
3565 6047 4452 754 3288 8694 5712 3395 1371 655 13 8410 5630 2824 2425 1126 8813 2456 1537 4811 4245 2933 1767 3604 4810
3566 8156 1918 2789 2933 875 7348
3567 633 182 5150 5151 4465 2933 1406 1408 7844 9738 105 1872 250 326
3568 3225 3115 2933 4294 3632 3715
3569 2933 9733 3059 4763 902 6266 8885 5891 716 1211 9261 9103
3570 754 5414 9739 269 2933
3571 7207 2933 33 1028 5055
3572 9470 1157 1045 2933 3327 6000 2080 1554 168 5296 879 368 370 4089 912 8271 913 1173 761 5313 1176 380 1232 1979 1071 2380 1843 3280 2240
3573 2933 9740 1441 5674 5146 1508 9741
3574 484 9325 9742 1247 2933 1530
3575 2933 2726 3514 1451 127 5364 9659 9743 9744 3025
3576 2933 4948 2110 7893 5272 9745
3577 6280 2933 3867 1962 4718 366 6675 536 3967 370 913 7572 5360 3851
3578 2933 775 898 2759 5127
3579 529 668 2933 2699 119
3580 2933 8257 8242 9746 5622
3581 1644 2933 7010 4039 5120 7666
3582 2933 4765 6784 2166 2548 5367
3583 1337 2933 59 1566 2296 9747
3584 1399 4296 2933 9748 9643
3585 2933 5101 9749 6261 2309 6228 2612 685 5437
3586 9377 2109 1111 3994 62 2933
3587 9733 9750 2933 6606 563 4060 8442 1441
3588 1003 2933 2717 3430 1962 3272 685 2520 956 5269
3589 2933 1719 2456 5397 1277 5412
3590 9751 308 2933 8711 1081 7843 301 9752 293
3591 2933 4115 2518 2301 4462 8591
3592 6741 2933 3965 1153 1155 3842 2932 9753 4758 695 5594 3967 9754 1775 1166 1412 4448 707 1979 816 2578
3593 9709 2933 2088 2699 2778 3048 794 9152
3594 2933 9755 4296 4366 4289
3595 2933 3876 8454 129 4732 5972
3596 2933 3242 9756 2368 2967 1497 9713
3597 1056 573 4310 9450 2933
3598 2933 1918 2923 8762 3809
3599 9757 7453 9638 3688 8313 1385 2257 4629 916 2933 1782 1499 4212 1812 769 4180
3600 2933 3907 4757 1453 9758 2495
3601 2933 2834 5278 1406 9759
3602 8307 1939 9611 9760 7962 2933 8951
3603 4206 5302 9761 2933 657 9762 7232
3604 2933 9733 648 7221 8157
3605 5404 1794 5264 6138 7794 2933 1758 2449 6251 1192
3606 2933 9763 2490 4030 883 3569 648 2491 1763 914
3607 9764 669 4286 898 2933 9765 790 1881
3608 1736 1007 834 260 3849 825 538 1446 95 2933
3609 9704 7138 1654 4325 2476 6663 3606 7431 6954 9527
3610 7379 7138 287 7480 8456
3611 9766 1124 2419 1369 7138 4326
3612 5724 9209 6088 7075 7138 3011 9767 9768
3613 9769 8576 218 1565 4770 2075 4900 7138 1126
3614 3712 1215 5462 5221 4778 9770 33 2818 4332 6716
3615 105 4452 1519 1111 8194 5217 1116 9770
3616 7698 588 9770 2849 105 13
3617 9770 4392 1351 4938 7071 8516 8454 155 1137 5619 7821 7060 3865 1408
3618 2580 2602 4556 9770 9561 2781 8322 1434 567 333 9771
3619 2688 759 8957 2544 576 5390
3620 1092 2688 4248 4479 7413 1825 5488 535 314 1935 9515 1337 2396 8052
3621 2688 4161 4281 3402 6526 4036 7411
3622 4410 654 7377 2688 8066
3623 3071 9772 2688 2064 7542 9773 4644 4434
3624 2688 86 7573 9774 9775
3625 1407 2688 87 345 1219 1322
3626 687 2688 3898 1928 7340
3627 3674 9776 2149 9777 2688 7243 9401
3628 1490 1643 1425 9071 2688 3290 5165 344
3629 1326 2688 447 9778 7378 1219 6701
3630 8494 8004 6742 1536 776
3631 484 544 5332 6742 9136 4936 9779 8878 7304 4202
3632 6763 2894 2292 5213 3898 9780 7310 984 6742 1433 2307 969 6590 3986 2739 2731
3633 2754 1645 1195 1520 1603 6742
3634 5168 7098 5572 6742 5059 496
3635 6323 7234 6742 2144 5903 7365 5397 5185 7556 2820
3636 6742 2731 2296 3821 636
3637 2485 9437 1291 6742 9781
3638 9782 7828 2637 1337 5996 6742 7067 4119 4302 65
3639 2737 6742 984 1433 2307 2305 2240 5115 1337 5306 3730 8135
3640 4187 546 2731 9783 169 2439 1081 2406 4201 5024 6032 897 9784
3641 2731 5550 1433 9785 2189 2167
3642 2731 9786 2691 5039 9787 6237 3549
3643 1967 2731 1433 2305 1111 3625 4717
3644 2755 8135 1433 2305 2731
3645 2731 5363 1337 9788 1799
3646 3341 2731 984 3777 6276
3647 8200 3254 9789 2731 9252
3648 2731 1670 9746 532 3041 2316 7753
3649 239 2731 2739 1887 7669 7135 5253 9561 2579 9790 5622 1896 5542 9357 9547 8491
3650 5013 9791 6183 8359 9126 9792 8553 9793
3651 1639 5013 6184 437 9794 9795 9796
3652 5868 9797 3720 2419 2448 3475 5013 1441 2911 3566 5644 7794 1534
3653 8703 3916 244 9798 5013 858 2551 6881 3206
3654 6515 6114 5013 6029 7894 3858 7990
3655 7941 7265 2475 8462 8824 5200 3235 3655 1277 5013 4313 2066
3656 3350 8265 657 5013 9246
3657 3823 286 5862 657 1878 8209 3221 3523 4752 5013 187 9791 8260 8106 1081 2015 1186 8300 4054 7975 5762
3658 9799 5413 3310 2622 2054 3357 2865 6238 5013 6886 9796
3659 5831 7065 2802 4074 8346 5013 9800
3660 2997 7720 7942 5013 3295 6643 9801
3661 5013 6533 775 2818 4332
3662 6810 598 1935 5452 5013 6498
3663 8875 239 3917 6184 5013 6183 2157 1992 9686 9802 9793
3664 2222 1494 8871 9803 5013
3665 5013 6183 4128 5543 2865 2154
3666 5013 9804 673 1874 2051 3497 9805 2720 2919 9806
3667 5013 966 1284 3599 4326 4884 1112 7929
3668 2611 5013 3510 3330 8875 5008
3669 2748 2088 5013 4512 3741 5053
3670 5013 2462 5843 308 6633 4816 293 1708 2044 9170 2045
3671 6534 974 5525 128 5013 100
3672 5013 1000 7902 5335 4522 3017
3673 9807 5013 1340 1827 3908
3674 9322 1916 1388 9808 4877 6987 5013 7355 7610 3333 6519 4475
3675 7396 9795 9809 7999 9793 2157 9791 5013 9810 9811 9812 3110 1211 1992
3676 176 9791 5013 6748 3237 407
3677 5922 7407 9791 5013 8196 8819 3974 6946
3678 7587 5013 6183 1092 4915
3679 2606 5013 1724 9813 532
3680 7181 9584 5013 5075 3921 7262 4619 3210 3455 4967
3681 9795 6183 5013 3745 2188 9810 2149
3682 5013 9796 8453 6713 2480 9811 9800 9814
3683 2559 4163 9100 5013 9815 1281 2751 8254 3302
3684 5013 9795 9339 3510 2611 9816
3685 5013 3636 8010 9817 1828 775 1180 15 489 9818 8251 2172 1181 5398 7318 4548 3367
3686 869 5013 3833 9796 1779 8775 6292
3687 9032 5013 3587 1606 2144 4654
3688 9819 5906 6416 1656 9686 7455 765 5013 9820 7775 6372 9821 4605
3689 5853 7396 9822 5013 6270
3690 9823 5013 9810 3633 1723 8523
3691 5013 2856 9824 2461 4444
3692 5013 6969 7404 3782 4623 6498
3693 5013 6472 7198 1748 3610 2520 4108 9060 557 9825 2157 3917 9826 2952 9827 3947 6025 3988
3694 2868 3756 5530 754 5013 1953 512 4364 105 13
3695 4430 646 3285 5013 3977 452
3696 333 3338 9828 1498 4634 102 5013 2414 279
3697 9487 5013 9811 1704 7531 9829 9491
3698 5013 2414 326 4882 9830 9831 9832
3699 5013 517 5772 6147 3993 5834 9772 3988 9833
3700 587 2778 3603 3303 7397 5013 9498
3701 1159 5013 9791 9834 8205 9835 8644
3702 1233 5013 1341 790 155 9688 1708 7146 4054
3703 3273 3870 699 5013 3275 908 377 909 1053 759 1054 1265 1978 8886 2899 960 4814
3704 4741 4198 5892 5013 9800
3705 2359 2097 8643 5862 5013 796 2456 4289 7300 9836 4466 8678 7112
3706 7450 3411 5013 4182 2587 9837 2299 7667 1872 6545 2228 5007 9079 3726 1186 9838
3707 5013 2406 751 813 8965 4767 3252 2275
3708 9812 5013 3514 2155 9814 8875
3709 9839 2642 8907 5013 9134
3710 2135 5013 4970 6092 9661 3593 128 620 9840
3711 5013 1994 6183 9791 1701 6195 2771 6557
3712 9841 1887 1247 4415 1425 5013 5503 4126 3512 9842 9474 7830 6276 3380 4871 7333 2586 5208 5515 3053 5248 7293 8138 9843
3713 146 5013 8840 3623 3012 5012 9686 2157 7921 7026 9826 901 2044 7932 9844
3714 5488 9791 5013 3623 9845 120 4409 1117 9846 5282 9847 4967 9848 1041 1521 9849
3715 5013 510 7799 4558 9503
3716 5872 2920 1554 5013 2245 3868
3717 4795 102 6183 3050 7595 8945 8321 2958 9850 1256 8447 9333 716 3271 2285
3718 2414 3338 37 6183 1193 144 8469 7861 5668 257 7248 1139
3719 2190 6183 1359 1350 4310 9497 7071 5723 3544
3720 790 7070 4912 7595 6183 9540
3721 3302 2157 9802 9826 6183 9793 7959
3722 6183 9851 7088 4967 8981
3723 6183 2414 9826 9796 2157 9791 9827
3724 2885 6183 3221 9472 794 3502
3725 6183 9795 9791 9852 7502
3726 9853 4769 9796 6183 9854
3727 4703 343 447 1024 59 8689 6183 5191 2541 3257 9855
3728 3983 6183 1126 2335 8329 5467 3917 2432 4681 3198 113
3729 3485 6183 3591 3947 3275 9215
3730 9856 2051 281 3457 16
3731 9294 3246 33 350 16 7563 4353 9048 4415 4248 5788 8962
3732 2278 6814 6892 9847 597 16 6788 5673 9857 775
3733 5928 1958 9858 2864 1189
3734 2718 178 1522 9858 2245 7632 9859 8410 5630
3735 3874 9858 1337 1056 2360 9704
3736 9858 3765 2134 8278 9320 5567 953
3737 9858 7981 1758 9860 4367 5935 4662 8533 1670 8421 1492 845
3738 2475 4593 7538 9861 9862 9863 1211 3656 3411 6626 2133 5550 9864 6100 7816 9865 278 6420 744 6843 279 302 296 9866 8773 4473 6633 9867 9868 9869 3295 2061 6293 1713 9870 4604 8900 5760 9394 8769 7767 9871 7977 9872 9873 9874 9875 9876 1898 9877 5973 6801 7921 4492 3765
3739 9693 9461 3765 1273 2831 3850
3740 3765 6083 6663 3907 3976 8413 6948 4349
3741 3154 2764 3765 1498 370 368
3742 3765 4847 4149 1142 6845
3743 9878 9547 6166 3652 3765 862
3744 4393 3765 3932 510 4029 856 1212 688 2846 9879 6021 2125
3745 2650 7400 5208 1896 588 1975 3933 8957 3765
3746 736 9457 3765 2592 4897 7390 6500 452 4496 1372 2921 1388 2144 1700 1498 528 9880 2761 2433 1627 988 655 2727 1282 2506 6533 1286 4398 117 6937 7230 9496
3747 3765 1007 6652 9881 4431
3748 2591 2584 2726 1465 8973 7461 2834 7537 8183 2835 5356 2836 1093 1855 9512
3749 301 287 295 293 2591 1656 9630 2919 4040 862 3187 1870 9882 2485 3841 9754 8446
3750 1031 278 444 9883 5372 1557 1918 1081 302 1214 8032 8363 3656 7538 8588 9884 6801 9091 8378 9885 4016 7639 8376 9100 2591 9275 5899 472 8882
3751 81 9886 5216 8836 5437
3752 81 8182 9397 3007 9755 565 6022 4522
3753 3411 7569 9455 5292 9887 8521 9888 8814 81 8477 1869
3754 6804 2576 1044 2994 1218 536 8083 5226 5265 40 812 1934 1775 4089 5395 882 8555 3508 3852 1225 8271 6216 920 8051 1979 3061 3874 884 768 2899 81 400 401 3648 940 1842 9436 3855 1841 3649 6352 5573 1241 8265 537 7398 5574 3281
3755 8993 9889 4597 81 2406
3756 9890 657 6552 4264 924 9643 9891 5644 81 2233
3757 9892 7727 9893 7115 81
3758 4901 81 3232 5460 1620 5643
3759 5 301 9894 9895 6641 1310 81 279
3760 9105 5643 9578 2316 81 6486 4130 8781
3761 532 1670 1277 6693 9896 81 3165
3762 2374 85 81 1211 5509
3763 6347 7431 550 331 5643 9897 21 81
3764 1211 9781 3186 1553 81
3765 4956 9761 7306 7784 155 8258 157 2418 6013 81 8132 177
3766 9898 81 651 860 5167 796 3000
3767 81 451 796 8596 3991 142
3768 7285 897 7284 1736 8947 3058 1290 6763 7219 160 6305 875 81 6336 1326 9899 3319 9417 8938 410 6483 7828 9433 4735 4289 6062 4433
3769 58 9900 1034 1508 5550 81 1344 6899 9901
3770 4369 2221 3793 4511 7327 7955 536 812 5395 917 1172 915 2361 764 9795 81 931 769 75
3771 4831 9902 6907 2785 1183 2125 2747 81 7954 3402 8031 2650 9903 8256 932
3772 4150 6293 81 1954 471 4236 6055 1301 4675 740 3343 1367 4963 6111 1296 4543 2134 2511 9904 1280 506 9141
3773 444 7681 8671 2311 370 81 3807 7646 1009
3774 81 9572 3921 6259 8156 9905 8952
3775 5641 6252 4534 5608 8524 8545 7223 65 81
3776 2845 3703 9391 4156 81 3161 7968
3777 81 7823 3046 5097 3109
3778 5588 2637 1491 7425 3697 1218 3289 3710 6479 4901 1311 370 3130 751 377 1170 1054 383 378 374 375 376 381 384 1978 705 388 1066 99 1232 3690 972 8221 3874 1179 3431 416 1843
3779 3289 5695 9906 9907 9908
3780 2753 9909 3289 7251 157 3092 8756 9848
3781 6675 5239 5901 751 3289 1807 1178 1842 960 1948 6269 7312 8273
3782 1007 6443 128 2657 3215 688 2518 6262 1166 3289
3783 3289 5363 1298 1007 4552 5641 511 5355 5901 3687 1306 555 5145 8586 1441 9910 512 7589 5795 6478 1887 86 3826 3886 2610 6435 1888 3705 1970 327 9647 648
3784 3289 128 1708 9911 1468 6364 6891 8596
3785 3289 1247 1646 343 6895 2708 9309
3786 3289 3503 1334 5171 787
3787 1308 8525 42 3289 2324
3788 5940 3209 956 488 191 608 6706 5500 6597 5937 4000
3789 7349 5831 8647 37 8550 5500 9912
3790 5500 9913 9914 5842 4949
3791 477 5500 7513 9915 2056 613 9916
3792 492 4576 5500 2691 2349 6534 4317 9688 1247 2969 9917
3793 1498 795 9918 3411 5500
3794 8780 5500 8624 675 5531 8370 8056 6502 1408 2133 5921 3009 9919 1081
3795 8246 6372 5536 5500 279
3796 5500 4317 9920 9312 687
3797 533 775 4359 4060 3181 9043
3798 6580 8531 4956 806 4359 9921 422 2830 9922
3799 522 5852 775 1951 1765 2499 4359 4060 838 3826
3800 168 4359 2166 670 278 672 2834 1406 675 316 7749 5529 3274
3801 9753 693 1387 3103 1755 878 1044 3683 1340 1829 9923 6483 5061 2080 6851 9867 473 1499 9271 5076 6006 34 790 7941 4194 8202 972 1088 4359 7889 3589 3068 813 701 812 757 1775 2257 4629 1150 918 912 921 1169 1170 2263 5570 910 913 1781 1059 1269 911 919 707 1979 2653 2265 5267 2895 5362 1904 958 3806 9924 4801 2899 1842 1843 3649 821 4814 5573 395 9925 773 1851
3802 8225 6929 8125 7199 9347 1245 4359
3803 4359 1498 9926 2452 4398
3804 657 528 4359 537 1723
3805 4359 7241 5643 3777 4962
3806 4359 518 1211 9927 7154 6557
3807 4359 9354 5737 3302 4287 3210 8277 9928
3808 6078 4359 6309 1460 9069 3346
3809 4359 2500 4411 6837 9929 8780 1947 6025 1693 4362 2035 1144
3810 4359 5831 803 1947 6912
3811 9354 4359 4371 2643 1652 5922 3517 7034
3812 4205 4359 4097 1872 24 39 4060
3813 8036 177 6675 4359 1369
3814 662 9930 2833 693 212 8059 5081 1878 171 4156 2983 3882 4359 577 53 775
3815 4359 9931 9932 9933 9934
3816 4409 343 4359 6397 341
3817 3898 9935 170 7757 664 9755
3818 9147 548 3865 9755 3058
3819 9936 6543 6560 9755 9937 9938
3820 7157 3524 1790 8373 2030 9939 1773 8371 6555 8728 7842 9940 3239 1351 9755 2834 9941
3821 4623 428 828 9755 1441
3822 5155 9755 9828 9942 9943 4898
3823 4583 54 5619 9755 1463 1794 1034 3720 9063 5743 1201 1116 9944 5052 5310 3444 4054 9945 1483
3824 9946 966 9883 4919 9947 9948 9755 113 847 7338 2485 9949 9950
3825 6969 8914 541 3142 9951 7380 8116 9356 3358 4300 790 9952 8617 9953
3826 8116 278 861 298 293 7280 309 1585 9954
3827 1156 5502 5085 245 4036 3324
3828 2646 72 7424 2667 5169 3102 2000 2001 3782 5168 1626 1627 3832 1542 1918 1880 444 1558 7904 6924 9955 2755 4036 3945 2382 4453 6546 1186 9212 2531 1970 2534 5792 7658 899 471 7356
3829 4036 725 796 169 4447 626
3830 6504 6502 9956 1219 3291 8370 9957 7382 825 7580 9958 3379 484 8031 9959 410 3104 2152 7797 4036 3209 1558 3295 9960 8746 9940 3386 5965 6508 8257 4332 1544 6860 2894 616 5213 6556 7450 6555 6558 9480 1947 9961 7210 9962 3836 9383 9963 7642 2689 1799 171 5456
3831 3971 4745 5656 1764 2666 1116 5520 9964 9965 8587 7574 554 6651 3960 1324 3714 1804 4397 5749 1519 2523 4007 9651 335 9945 412 3832 4036 6362 1287 6611 2844 6929
3832 3596 4036 8664 1002 9557
3833 9966 2595 8198 4893 8557 410 795 7328 731 197 6731 5139 7213 6277 5966 9621 1049 4090 9501 9967 7748 9968 4311 5582 4477 9685 9969 2582 5899 9970 5895 7223 999 9971 9972 9973 7964 4036 985 4275 4912 100 9706 7107 9974 9903 4878 2126 9975 4885 4896 5343 1463 3787 8771 6720 9206 1499 5946 9784 5359 1425 9976 9293
3834 3174 3658 4107 2284 9977 3203 4036 3374 8234 5515
3835 6362 5732 2374 2329 8324 999 9978 2373 1718
3836 99 6362 5191 4903 9645
3837 6362 966 9979 7979 2789 37 2127 3118 105 1765 1537 9980 5002 3367 1002 494 489 1872 1595 6929 5975 2018 2303 8298 4850 2535 9573
3838 2417 1962 8907 9888 2109 194 5132 8165 6362 4499 2499 7914 3173
3839 999 9548 3110 4956 9981
3840 2342 2088 3870 696 8132 1887 5783 2162 9982 2161 7276 6004 4289 999 5145 8449 3269
3841 3361 7604 6483 7189 9181 999 7141 9396 6409
3842 8198 8634 6310 1732 999 3762 686
3843 1746 483 7830 2342 5265 701 369 752 1163 1411 2875 2257 3871 1170 1192 3134 1978 926 6408 7406 9419 4529 1314
3844 9470 1746 1023 747 715 3274 1169 703 6031 4814 8071
3845 5372 412 1746 3843 1397 1003 1155 1154 1159
3846 1746 9739 2941 7494 9983
3847 1746 1056 1860 932 52 113 5751
3848 5947 3713 4312 988 4313 3300 6687 567
3849 5947 8476 9443 8152 1662
3850 7493 5506 5947 704 1303 4212 2895 7085
3851 5947 875 4390 9984 5649
3852 3466 5947 4729 7326 7045 661 8135 9471 9985 6592 2770 7405 4745 529 5744 2512 5158 1494 387 6147
3853 9986 2863 5947 2928 4570
3854 3322 2076 2218 169 3139
3855 5169 2076 5168 1477 3323 636 9987 1606 3610 5782
3856 89 2953 6128 2076 894 669
3857 105 2076 3715 1385 2299 790
3858 6727 2076 3499 4702 2218 185 2242 879 812 2070 3808 8195 2268 4181
3859 1758 2233 447 1723 2076 8285 102 6418 9988 8627
3860 356 9604 2076 1753 6486 9989 6035 9990 1973 5018
3861 199 4552 2076 3888 8117
3862 2076 7278 3708 747 9114 1755 4645 1098 2357 3132 913 1173 920 3062 1179 3648 815 400 940 1841 415
3863 5429 509 2076 529 2851 5150 9358 9991
3864 2076 7394 4953 5942 2817
3865 4718 1098 3869 95 812 1265 4166 576 2076 3648 8195
3866 2076 3310 8565 5561 5787
3867 4604 9372 3300 2076 1630 3935
3868 6727 1626 4952 5169 3782
3869 3323 5169 2873 3300 6727 7390 4659 2000 3782
3870 7286 9992 5943 6727 8131 7507 3323 508 9993 3141
3871 8421 8287 4596 6727 5059 468 8247
3872 6727 1627 3322 8127 2233 1554
3873 6727 571 4645 1023 2218
3874 488 4040 5778 6727 4658 6294
3875 9867 95 775 6727 799
3876 796 6727 171 2294 9
3877 2617 9994 3852 6954 6216 4746
3878 2504 2095 3212 2171 2617
3879 2617 571 4990 8721 1092 5673
3880 4627 1337 2617 1554 9995
3881 527 87 790 1211 4849 2162
3882 2560 4078 527 105 9756 4498 7061 1308 4672 1467 4400 1120 269 3017 4897 6915 5780 4156
3883 527 5261 9996 2849 6562 2727 9997 3983 8219 4596 6169 2314 7299
3884 527 3818 5853 607 2910
3885 527 4660 6930 7857 9998 9849 9999 9469 9851
3886 527 10000 6568 7729 834 5723 4316 646
3887 608 527 4509 2565 9676
3888 6930 3803 1082 3259 527 4713
3889 10001 3723 5156 527 7256 3769 5856 7400 2808 1465 596 10002 1171 5953 3324 510 1004 3157 2693 10003 4778 10004 6106 8723 8564 424 3110 105 4453 6588
3890 2041 4289 527 539 576
3891 3768 70 2879 1590 6258 370 4629 527 1650 9457
3892 3005 6966 3432 8357 1023 7096 3705
3893 1023 1046 222 2646 6305
3894 1023 2765 862 2966 4787
3895 7895 1023 3139 4345 3733 4557 2726 7910 10005 9757 5583 5826
3896 2834 7750 8185 3286 8182 9287 572 1023 4187 1124
3897 167 10006 6347 3348 1512 5710 3357 7492 5022 4325 99 4864 3083 796 1788 10007 3878 7928 1930 2061 1023 4919 2593 1306 3828
3898 9089 3624 2173 2953 717 4833 2937 1023 2520 9559
3899 2233 10008 10009 10010 9287 5481 10011 5402 4634 8378 4787 670 2051 279 9951 444 7908 5679 6799 1023 6764 6629 10012 10013 8121 10014 2678 6558 10015 8372 5278 10016 3393 9480 7815 5356 9671 10017 10018 672 8443 7558 9463 3265 8086 8032 1918 8247 2726 2622 10019 861 10020 8620 10021 9959 7928 10022 3929 9864 10023 4471 5586 9507 8860 5636 4522 1706 292
3900 4027 7267 2452 1023 1917
3901 6792 8547 8773 10024 1871 1023
3902 1023 4787 309 1871 2056
3903 10025 9455 1023 1081 10026 2312 5243 1678 9757 6022 5178 305 2317 5967
3904 3656 4063 4064 4489 301 279 302 5486 8790 10027 1023 1917 8461
3905 1023 634 10028 1813 7124 3805 801
3906 1023 10018 7928 4127 6184 3940 10029 673 302 296 7728 8649 9014
3907 3834 5548 2491 1023 6694
3908 1311 1313 2891 10030 498 1023 10031
3909 1023 10032 7675 1195 10033 10034
3910 6280 1156 1023 1752 696 5326 3746 2577 1962 4784 1770 3134 916 931 8195 3532 1850
3911 4933 1023 2233 1758 169 3798 3201 3188 5347 9173 1658 7241 10035 9033 6754 3265 10036 614 7372 7497 1672 7830 1841
3912 1023 2011 6284 4489 9110 2696 3656 8773 10037 4491 10038 10039
3913 1111 8539 9724 8184 5092 3218 2165 2152 510 856 1187 3324 1351 5852 1023 1561 3781 4824 1250 6442 1210 2623 6671 10040 4684 754 4567 4642 10041 1021 9828 2677 10042 2088 10043 105
3914 1917 6655 1082 9730 3656 744 10044 279 1023
3915 363 1023 2227 6208 9405 4787 6290 736 1863
3916 7843 1023 296 301 302 7746 1706 3410
3917 2738 4487 1436 1056 9426 9844
3918 3514 2738 1519 127 2133
3919 3224 5920 2738 10045 2861 9084 1246
3920 98 6638 296 1707 5765 2738 2048 2818 2819
3921 9684 3590 2738 8138 3591
3922 4921 7024 1865 3571 1482 2738 511 2774 1762 1701 2127 551 7255
3923 8127 1804 9874 1621 9109 8298 1910 282
3924 7045 3721 8127 3710 511 483 2666 6063 6550
3925 8065 1758 2992 1494 271 8127 5169 8758 5418
3926 3955 5586 7300 6510 450 2487 8615 4896 1543 3248 3810 9619
3927 4539 450 33 1494 4760 10046
3928 4332 360 1800 790 4259 2369 345 2013 450 8059 3823 1722 2079 529 2074 167 4459 6927 1580 1356 564 1798 7713 8581 849 9108
3929 3762 1126 563 450 3321 3433
3930 80 450 10047 9174 9007 5185 85
3931 567 2666 10048 1887 5895 9574 10049 450
3932 5011 2653 5051 450 3448 5451 10050 4440 451
3933 2259 450 7188 7448 5055 990
3934 271 1326 450 9191 8931 3729 1139 729 4528 10051 1872 5456
3935 268 450 1124 790 3250 7175 5026
3936 450 7852 451 7144 10052 7939
3937 2735 450 2888 100 7008
3938 9718 1545 790 2699 6874 9778 450 8807
3939 3328 2426 450 1134 2156 1779
3940 450 7120 301 2051 2045 2374 10053
3941 7291 9290 450 10054 3066
3942 450 8486 9961 9480 5469 10055 10056
3943 1748 5141 8800 3833 450 1685 3985
3944 450 5643 9042 5310 3947
3945 278 295 1134 298 309 1183 6643 450 271 621 6365 1994 2125 988 10057
3946 3655 1783 552 3990 6332 37 6210 2774 4355 10058
3947 8187 8179 155 10058 1973 4292 4965
3948 9273 10058 8152 3354 5397 8477
3949 10058 9161 5815 3994 5832
3950 10058 10002 6213 4846 2227 1555 3503
3951 235 5897 5727 355 2222 10059 1018 10060 2752 9900 5034 6699 10058 7864 7299 10061 897
3952 4252 2162 4102 1656 5253 3364 4040 8390 7139
3953 1656 3965 6030 8826 1933 6208 1946 2036 2493 1872
3954 1896 1656 10062 998 10063
3955 4074 1656 4554 4928 7350 3480
3956 2052 1656 4634 4242 448 2061 7479 1942 7856 5402 1024 279
3957 1656 2052 9166 2526 1946 7680 7350 988 1939 9979 3931 1942 1866 444 4897 98 613
3958 1656 4928 9821 7351 8336 8827
3959 5073 1946 1656 301 10064 279 6626
3960 444 1656 6211 2006 9160 10065 4782
3961 5865 8303 7328 2753 3129 2374 4453 1829 2090 536 4766 7527 6367 10066 2257 3871 5884 6216 1225 7569 1168 1167 3852 3508 411 8263 1060 3515 3516 1173 1175 920 1617 383 2892 706 9404 2265 3874 2622 1558 937 1656 1841 4180 395 1092 413 2638 3063
3962 1656 4644 4674 7171 1914 1134
3963 3823 1656 2052 1677 5310 1946 10067 10068 4313 326 9108
3964 5588 5019 3292 9021 10069 6643 10070 1344 1656 765 4607 444 1896
3965 1656 7680 8247 7837 7663 1943 10071 10072 10073 8598
3966 3656 2406 4917 6510 4997 8361 5403 99 4864 1656 5402 9091 174 8421
3967 1656 522 5057 1299 6841 8044 2093 826 360 1029 5069
3968 3328 5758 4965 7000 2061 7681 7663 10074 1656 2052 6211 10075 10076 10077
3969 444 1687 176 2041 3983 969 1656 657 12 2355 5999 2716 4071 7167 10078 2483 10079 1494 956 5171 7644
3970 10080 305 6985 10081 1656 9237 6990 4928 157 7133
3971 2588 1524 6528 1656 7602 4903 7777
3972 1656 9630 301 2052 10082 1979
3973 8482 6227 7680 862 1656 170
3974 444 862 6290 529 3762 292 3248 3355 7760 6221 4603 4864 3788 427 6965 8912 301 279 1656 8231 8833
3975 1656 4603 2485 471 620
3976 6932 1656 10083 9718 9424
3977 8903 10084 717 8284 7838 3321 1656 444 5808 2939
3978 5740 1656 646 7096 3705 9484
3979 1656 1708 7662 13 7746 9450 8017 10085 9376 8698
3980 7959 1656 7760 1212 1265
3981 1656 6346 95 3110 20 1201 326 172
3982 7718 3288 1461 1268 1656 2276 1478 4368 2125 6809
3983 2088 10086 8827 1656 8717
3984 862 6655 744 1656 3328
3985 7602 1656 3446 9067 380 824 9896 306 397 1615 2263 7933 9906
3986 1532 8443 4627 2426 1091 6503 1429 6043 1656 7617 3873 3874 227 3061 3872 6237 390 4154 402 1072 1843 3428 5514 3412 10087 961 774
3987 9194 2063 9507 1656 8772 4063 10088
3988 10089 775 1042 1656 644 1538
3989 1656 6462 4634 301 2061 6626
3990 2485 2052 1449 9801 7058 6292 10075 1656 4243 10090 444 4928
3991 237 1656 199 6462 1306
3992 1656 2052 2093 10091 1945
3993 9462 744 1656 301 4557 494 8438 1942 5800 2061 7578 2049 8773
3994 10092 6911 1656 10093 6199 5637
3995 7346 10094 10095 1656 2061 7659
3996 2052 9630 1656 1942 2589 4703 9992 996 9375 2966
3997 2804 7886 2300 6293 1656
3998 1656 2134 2921 1629 798 2999 3210 7260 494 7432
3999 1656 2052 1946 6843 1942 1943
4000 6076 1656 7760 3328 7350 7680 10096 6290 10097 9040 9156 10098 10099 2052 7380
4001 8505 8709 10100 1656 4989
4002 2052 1656 6586 178 10101
4003 1656 2052 8576 8192 1520 1201 7931 1028 10091 2728 128
4004 5619 1656 7242 2052 4756 1677 2092 10102 10103 6357 2486 3789 2719 2025 5253 6356 3367 6861 10104 9050 7717 8598 4258
4005 4032 5297 1677 1656 10105 7680 1098
4006 3707 2052 2335 8069 3285 8402 3404 3067 6815 105 8975 1656 444 6963 982 2520 6468 6843 1620 3991 2457 3823
4007 6799 1656 2150 3184 7300 10106
4008 2088 452 1656 7675 1457 2145 2015 7661 10107 4818
4009 4401 3743 8185 1656 10108 5486 7796
4010 1656 9237 9987 6843 6595
4011 10109 3763 5374 4271 4920 10110 3183 5804 4087 6665 3178 3179 5009 8799 10111 4088 1656 1408 7354 1758 169 3734 8958 3937 2938 3433 3876 8944 6483 4273 5254 1762 10112 3800 554 1693 10113 6117 1599 370 1815 4183 700 813 751 494 9655 844 8715 2913 3275 4685 5395 3476 5002 4448 5906 10016 1150 4455 10114 1223 10115 2451 6555 1838 6669 7572 1225 6216 3507 6954 3851 1172 3516 763 3647 703 4332 930 707 706 927 925 324 677 1414 3061 931 3874 3088 9151 1980 5268 5409 1842 1985 3692 3648 960 824 773 7488 7312 3063 2374 6701 5365 3281 7086
4012 1384 6280 1396 3867 2576 1942 812 879 378 373 2360 1656 1589 3579 757 4552 2537 3254 8516 9599 2822 769 5814 392 771 961 325
4013 1656 2052 2945 1942 10116 7351 8598 8827 8454 1351 4731 4928 3900 10117 10118 10119 3241 2707 87 10120 3066 727 8801 7513 616 1371 6663 4401 3244 97 10121 8027 4289
4014 8909 3185 10122 9266 10123 5677 1656 2052 4492 1946 8378
4015 7191 457 1656 1713 279 7842 301 9091 1917 3656 670 4604 2280 468
4016 1656 7582 2485 1899 5738 9495 9013
4017 2406 10124 8937 1656 1561
4018 5640 1670 2061 292 1656 146
4019 6924 7253 2315 10125 1656 10126 2053 7760 8773 9217
4020 2592 387 1555 1656 467 897 2003
4021 444 10127 4040 1491 1656 3745 9713
4022 1656 10128 10129 444 1007 4241
4023 2052 10022 4928 302 6903 4607 1656 9237 1645 2451 1322 1706 10130 1481
4024 10103 6649 6638 1943 6636 7836 9512 9990 7663 1656 10131
4025 1567 5412 6843 10132 2052 4928 2061 5638 7836 1942 7663 1943 3790 1656 10133 6041 10074 4896
4026 2646 1049 301 287 1656 2456 6655 8593
4027 1656 5650 422 7854 856 3433 1132 7662 4791
4028 1656 444 5498 6095 7461 2057
4029 862 796 7720 1656 7837 1943 7350 2052 10096 2123
4030 1677 2207 6272 10072 1656 1004
4031 1656 3274 6165 1521 5808
4032 9007 3982 8829 1656 7379 4082 2004 7482 728 7635 3882
4033 970 4483 1656 7350 3017
4034 1656 6797 10038 2052 1943 3656
4035 7800 5724 10134 8025 1656 2052 3510 10135 103
4036 4703 1946 3657 6534 1656 857 7904 1594
4037 1656 2052 8827 6643 6721 6642
4038 1337 1656 2052 10136 6655 4400 10062 9110 10137
4039 1656 1784 7699 881 1187 3089
4040 4015 5738 10138 10139 9847 9235 306 1656 1182
4041 2052 1677 6095 1656 2227 4928 8247 10140 5481 10074 2719 9532 1036
4042 4750 9952 1656 657 337 3812
4043 6334 3241 4324 7681 444 3598 10141 1656 4928 7680 7350 6148 1917 2997 218 1529 1939 271 1845 1291 3130 3131 3975 1370 751 5311 5312 3613 3616 9525 1265
4044 1256 9332 1449 200 8274 1656 7680 5260 10142 3931 3364
4045 1656 6275 10143 3656 95
4046 444 1119 10144 10145 4289
4047 444 2052 10116 7350 172 5586 6420 613 10146 4635 9652 3385 1945 38 7133
4048 8146 8192 8336 6764 7311 8255 10147 9329 444 8504 7086
4049 554 444 6055 8542 5469 8063 8756
4050 444 4040 2316 1880 2360
4051 10148 3328 2411 4608 6725 4049 444
4052 2789 37 563 4634 1081 10104 444
4053 444 5755 3291 3777 985
4054 4243 4928 10149 444 1409 8461 6642 6649
4055 10150 3414 5263 9004 444 5760 9452 10151
4056 1138 444 846 6725 8547 8773 4635
4057 8973 8914 5036 3397 341 5763 2452 8955 870 10152 444 9417 8234 10153
4058 10154 4149 4054 1127 444 4108 1509 105 3166 326 2999 3915 1693 2452 3462 5322 1494
4059 8022 444 4236 4731 6652 453 10155 4551 10156 5760 10157 9193 9489 3417 8335 10158 5640 9238 4928 3471
4060 2119 3272 444 2058 707 3648 3256
4061 9314 147 444 3878 1328 2880
4062 444 2666 862 2406 10137 5058 657
4063 1896 444 1211 6655 1081 1642 801
4064 9470 1288 444 3002 2492 6480
4065 588 3155 4325 4632 3778 5581 1606 2860 2863 444 3613 6663 4537 3822 7824 6979
4066 444 1896 9979 5260 1494 4974 269 273 8686 2703 7151 336
4067 10159 2053 862 345 444 256 5671 10107 4641 717 4899
4068 1918 1880 2622 444 2966 10160 4919 6208 5728 1896
4069 1302 2322 1240 444 6841 176 5050 5434
4070 5778 444 5638 4605 5636 10161 862
4071 1973 444 7759 6924 6211
4072 2960 1677 10162 10163 862 444 6528
4073 444 8901 8902 8879 1497 6298 1872 10164 8095
4074 9314 444 3216 6263 5511
4075 988 444 4608 2960 4774 7058
4076 444 8649 4634 6655 6729
4077 10165 3788 2633 4430 7834 483 10002 10166 6315 8549 8286 7386 10167 8752 9433 6335 2246 2260 5149 8345 4644 4893 4219 10168 2191 10169 8304 10170 7385 1688 9291 10171 2465 1633 7402 9271 8550 444 145 10172 1845 10173 3983 6498 10174 7207 5626 7189 7466 4008 3782 4659 1346
4078 444 10175 862 1917 3104 208
4079 6298 10176 6911 8146 1255 444 3481 1370 6541 4944 5088
4080 444 10102 7408 7557 10177
4081 111 849 189 444 5852
4082 6831 7351 10178 2046 2052 3092 1865 296 4605 444
4083 444 1554 10179 6175 10180 7354 4070 6966 10181
4084 444 2960 9040 1896 6667 10182 6118 10183 9488 10184
4085 5525 2622 9955 444 10185
4086 7585 8651 444 10186 4320
4087 5890 1224 3131 751 444 1918 375 5267 1234 4180 10187 3120 3546 3559 1419 1851
4088 9203 2674 444 7154 7208 10137 4139 1896 4241 2923 8508
4089 10188 1081 10189 10137 444 8879 1334 8708 1896
4090 1277 782 1640 6050 4462 7534 4042 5144 10190 444 5525 4063 2174 488 2110 5213 3082 8446 10071 9866 7110 10191 6729 8508 1083
4091 744 279 296 444 9692
4092 444 2090 59 1201 1765 1767 6039 1268 2351 1790 1778 1263 6652 1054
4093 444 9040 5498 1896 6924 448 6293 4242 10136
4094 105 1962 99 1926 10192 444
4095 444 1918 10193 10194 9702 673 8336 5525 7843 6924 10195 7558 309 10196 6044 1896 2966 6287 10197 5584 4604 5973
4096 4957 6910 444 6105 5229
4097 10198 5546 444 2919 4896
4098 9590 1596 7415 5728 10199 10200 10079 1913 444 1896 1880
4099 5496 6014 2006 444 2052 881 6655 6789 6924 2010 10201
4100 7351 511 444 862 1322
4101 1693 444 1863 10202 7428 172 2771 301 2125 2127
4102 1562 1136 1714 10197 444
4103 85 4944 444 1007 7299 10203 10204
4104 6298 2615 6325 8492 444
4105 436 752 701 4629 2356 8555 923 1172 924 931 1264 2265 3061 1151 3874 1261 414 7264 9467 1791 444 3291 415 3650 1850
4106 444 3481 511 1566 3471
4107 6801 444 8361 10205 4242 10206 862 10207
4108 6245 5606 5813 3011 4689 1128 444 60 6592 2173 8234 6034 4570 4378
4109 2774 10208 444 2960 8749 4182 2789
4110 215 4966 6550 5622 444 1896 2582
4111 5397 6060 7997 862 444 9967 6293 6729
4112 4288 4925 2622 6296 444 7928 5196 1610 10209
4113 444 10210 1196 10211 10212 657
4114 9203 9766 444 834 8644 10050 10213 10214
4115 444 2919 6667 1473 9701
4116 444 10215 10216 7222 10186 5131
4117 4387 6774 444 9064 3166 685 3071 231
4118 10019 8961 6843 6626 9193 8461 8666 10217 6017 444 6628 10218
4119 7169 8970 7516 444 1896 6625 511 1699 699 377 8033 6287 6293 6296 2674 5030 7720 2057 2465 4521 4608
4120 4216 8501 2526 444 2974 6258 10219 4202
4121 444 5356 572 8924 9210 10220 10221 8189
4122 9423 1002 4545 179 2313 3368 4581 444 6900 5807 969 6502 1134 10222 10223 302 4028 6510 10130 8797 5734 8366 8380 10224 10225 10226 10227 9922 3995 6014 1265
4123 444 7928 8146 2622 8468
4124 444 292 10130 862 9690 3878 9156 9193
4125 6771 1266 444 6339 7088
4126 444 7921 3328 10228 10229 8314
4127 3195 10230 444 9040 10096 9156 8333 9702 1043 8879 10231 2814 10232
4128 444 8765 7720 2961 2058 9801 862 10233 6885 10234 10092 8032 6392 6799 8363 8361 10235 10236 9195 1477 1193 4492 1709 1713 9870 3956 9462 6938
4129 10036 2600 1082 444 431 10237 6211 8814 3816 5145 512 9666 3020 6270 9358 10238 4911 7760 2960 7968 1364
4130 5036 444 21 6750 4249 4316 9053
4131 179 1408 862 444 5531 1533 112 2091 5407 10239 8338 4889 6551 8763 7503 10240 3324 10241
4132 1918 444 1748 4015 6208 2965 4148 2960 10242 2961 10063 6486
4133 444 3328 7968 8446 10208 7720 10151
4134 1896 444 2938 1701 5638 5715 863 6626 10243 10244
4135 1018 1019 550 8035 444 2004 5728 10187
4136 10245 126 4911 1567 444 1918 9877 5402 6629 10246 1870 7672 4787 1765 8648 296 10027 6626 10247 10235 7522
4137 6085 8324 9602 8779 4882 9423 1309 227 4355 1791 6896 444 3654 3291 1331 5549
4138 10248 444 4919 1880 801
4139 10249 444 10250 5912 8069
4140 7542 444 5441 8786 5260 7904 1485
4141 6291 1918 444 2055 8769 419 10251 2047
4142 10252 444 6522 550 4911 4015
4143 444 1896 1880 5238 10090
4144 6393 4040 857 856 1206 2492 444
4145 444 1918 1453 3298 1024 8007 9040 2474 6096
4146 1978 444 883 4166 5783 3278
4147 444 4430 614 7680 3950 10253
4148 444 10254 278 302 613 4896
4149 2752 9083 7068 1955 8989 1018 1638 5147 5148 1211 2298 444 2954 2844 4180 70 3734
4150 408 444 10255 4896 10256 9892 46 2507
4151 444 4788 7191 468 7553 2965 6472
4152 2666 37 444 2052 9040 3149 1354 4049 8546 7164 6290 6141 7040 877 2044 2674 3357 7875 1898 5624
4153 9847 10188 8471 444 10145 10257 5758 10215 5331 5035 3442 8402 2052
4154 444 8184 10158 1880 1706 6937 10258
4155 444 6290 10162 6556 10016 9962 6501
4156 6116 99 444 7830 7476
4157 578 2354 1081 9247 1558 10259 3161 5728 3191 9564 6559 10260 9453 10261 10262 4917 3202 10263 8626 10264 308 10265 3010 2219 2015 10266 3823 10017 7561 6942 444 10267 7060 9366 7898 6764 4341 9
4158 444 5752 2623 10259 4471 5728 7904 7552
4159 14 6448 444 1934 1494 2154 2037 4116 1791 1206 1254
4160 5012 1930 1396 7134 6534 2862 444 1606 1363 5712
4161 444 10013 1896 10145 10251 8903
4162 7712 6291 10268 7501 444 4028
4163 444 70 7943 1007 7299 4596 8471 6309 4111 10269
4164 2485 3408 4635 7375 10123 444 1898 6729
4165 444 10096 1554 10270 1626
4166 444 4923 10271 10097 8644 6799 2485 301 6629 10235 862
4167 444 5498 6211 1918 6090 9203 8474
4168 5525 2062 444 10272 610 1210 279
4169 444 6095 9630 8500 2062
4170 7313 444 8144 1897 9070 1003
4171 4243 4965 3929 10273 2060 1342 444
4172 3191 444 8397 5498 2127
4173 10274 279 5481 6211 10096 287 7919 278 10017 10018 672 8443 444
4174 1974 2946 10275 366 2080 1218 177 22 1941 10276 444 306 2915 5265 2571 4799 5412 669 1054 375 376 909 2788 4024 1172 1061 2537 6676 925 928 929 934 930 927 1807 938 5409 942 944 122 939 2392 6679 414 1420 6222 10277
4175 444 657 10278 9204 6416
4176 7720 1967 5245 7244 3166 444 4731 9375 3361 6750 985
4177 444 6534 8032 6528 2967 9041 2966 2622 801
4178 4241 444 2961 3453 5322 7167 7096
4179 3129 1324 452 444 148 8677
4180 444 6298 4490 1 1896 7774
4181 8764 2791 4566 890 1880 444 3230 2615 10160 9052 2321 2245 8032 4112 8471 5584
4182 444 9702 8909 1918 7350 9499 4603 302 9345 6294
4183 1899 10090 444 2960 301 765
4184 1936 10064 9887 10279 5586 8032 5752 3184 5728 1917 444
4185 444 4015 4028 4731 2966
4186 4352 2052 444 10098 765
4187 9668 222 2879 1009 444 1149 554 3849 733 4596 8315 5509 5499 4533 3353 9757 3997 4888 6619 4495 10280 5909 4913 4554 5894 6129 1679 3821 5893 4407 3216 1117 990 1299 5890 3601 2003
4188 3966 1354 834 3108 253 861 673 10281 8742 5730 3017 444 10282 10283 888 2912 2974
4189 591 581 1517 620 448 4551 10284 1359 862 871 7681 834 6725 7040 7904 8292 1016 841 444 1896 670 671 455 4112 271 7632 5713 8377
4190 444 4063 7760 4064 3657 9198 8809 10189 10285
4191 3687 10286 2650 5531 2980 7423 444 3413 10287
4192 444 333 171 2062 33 5670 5196 10288 1577 8748 5356 1406 10289 572 10244 1932 7977
4193 10244 10290 2661 3293 7749 444
4194 4040 2622 444 10098 4909 1918 5758 8546 10195 8879 7709
4195 444 10291 5282 3565 6621 3566 3451 2110 6515 610 6327 10292 10293 1725 10294 7273 3567 7024 366 2644 1882 6361 896 10295 4058 775 4431 118 10296
4196 444 1470 9203 5215 5614
4197 3878 1898 2 4923 8464 2674 444
4198 444 37 53 2543 2013 1537 494 4158 7893 775 3795 7822 5725
4199 444 8468 5677 9990 6237
4200 4903 444 8790 1350 4586
4201 10297 9941 10298 992 7052 444 8379 10299 3149 9605 3947
4202 444 4364 6830 2476 105 2678 3800 37 5262 10038 10300 1873
4203 9560 3983 33 4007 444 10301
4204 1748 10098 4775 4603 857 2919 1137 444 2328 9677 10302 4492 8466 2966 2622 448 5793 3016 4569
4205 444 279 6284 7720 6501 293 10303
4206 1519 444 2332 8048 3322 4915 658 2489 3298 6720
4207 3370 7424 1242 1135 2966 5472 7759 468 444 3303 1049 2315 6819 8990
4208 444 1864 7842 740 9393 9173 7372 3704 5277
4209 6712 3842 1157 1159 697 444
4210 3008 9874 302 8903 7717 10304 7672 8901 10018 10285 4040 9877 8902 6290 10305 279 1706 7842 8900 10062 8531 673 10306 9019 444 9178 6416 9835 8644 1 613 8336 10063 998 7908 8546 10215 3149 10237 304 6298 8480 6292 9480 3386 6558 10008 2152 2015 6668 3009 3007 4304 10259 10307
4211 3416 5583 4641 9609 8381 444
4212 42 4387 1633 444 4187 2358 8956 7564 9052 7963 10308
4213 444 6090 685 1454 1988
4214 1521 444 270 8982 3234 594 2666 1402 5099 6039 360 95 2284
4215 3238 1987 8145 4923 4712 6211 9702 10141 5425 4731 444 857 1878 9961 6483
4216 5619 2088 2653 444 4237 4998 4818 6576
4217 2923 444 4156 4787 9361
4218 444 4531 10309 10310 767 10311
4219 9075 5874 1896 1918 1897 444 4297 2923 3876 6291 2054 5619 2858 4631 10312
4220 3602 444 2052 1942 8392 5638 10129
4221 6260 3191 10312 8879 9234 444 3187 1918 983 1801 4699 3729
4222 4490 6291 5758 10090 444
4223 444 3176 7928 6859 1112 9944 10313 6968 6304 249 7123 2091
4224 444 4905 5912 2003 1896 8146 7461 10233 9400 10314 7968 8464
4225 5320 3058 2242 5581 5498 444 1166 7572 8051 1229 3690 389 2578 5379 771 4814 8856
4226 363 444 7083 6147 1016 3013 7681 10315 6994
4227 444 1369 3931 6289 287 10019
4228 444 1424 3250 9936 3911 3206
4229 834 2502 6950 5694 909 444 511 1094 1139 597 5673 3580 102 1356
4230 7215 444 10159 10316 3275
4231 4345 9397 8986 4965 7171 444 5158 6025
4232 444 5758 1917 4543 2126 10317
4233 6208 444 1918 4875 10318
4234 7693 2962 2219 6590 10319 10320 6534 5656 444 10321 9024
4235 1159 5262 3867 715 5393 3272 6572 8545 751 6216 444 1225 1167 379 758 1054 702 1060 922 1782 1175 3645 383 919 6443 704 386 385 705 1802 927 1808 1809 1810 5530 925 3410 958 3431 943 402 399 122 711 1841 400 401 929 710 3134 392 1839 4042 9865 8886 769 959 5762 2690 6711 1984 3538 824 1238 2389 1417 2271 2270 6678 10322 5387 2272 9036 1416 3539 1078 6679 1237 3550
4236 444 1898 6755 3187 7747 1138 1765
4237 8644 444 2485 1210 4788 1635 3509 1918 9835 4603 6725 4598 302
4238 444 3469 1435 7299 2338
4239 4909 1880 444 6153 333
4240 4040 10188 10140 444 1896
4241 444 9892 1192 8456 9247 6298 4028
4242 3872 444 6754 2999 7961
4243 444 8903 6831 9234 10323 448 4925 10194
4244 444 6924 2622 6293 3006 7862 967 5796 4201 7132
4245 3642 444 844 105 14 9364 491
4246 444 4350 301 4604 279 7845
4247 7295 1537 8907 444 7253 7869 2622
4248 6799 9726 444 5594 10324 4956 1362 10325
4249 2791 4015 4634 9375 1946 613 10146 444 5930 3656
4250 444 1896 256 6337 4498 1704
4251 10312 8352 444 1312 1211 7869 8909 862 4965 2050 3680 10326 797 4896 2051
4252 9907 9132 9960 2508 10327 7089 7088 9367 3291 10328 7055 1189 8021 444 1108
4253 444 6041 6831 5644 8208
4254 444 5278 10329 7060 3395 9480 8674 10330 3010 6555 6558 301 10307 10331 9346 10332 10333 10334 10335 9482 673 9168 10008 5594 7979 7978 3379 3295 9872 8380 10336 10337 10221
4255 646 444 2960 6845 85 1029 7679 271 1138 495 89
4256 444 1896 10237 301 148 744 8352 7269
4257 444 3110 4911 256 5723 10211 4985
4258 8184 1081 3656 670 7576 279 6291 2060 293 444 6208 4596 988 2622 4603 8677 7908 9663 6034
4259 444 8053 4957 8235 548 2367 7001 7828 4747 3750
4260 1694 3276 3726 444 3636 333 85 2979 5581 169 571 657 1536 1092 862 10338 2556 4007 5608
4261 113 765 444 657 1351 1519 2965 3311 95 6133 220
4262 4020 2080 1536 4949 4792 444 341
4263 444 7720 2961 2965 10282 9702 448 9156 6291 1899 6211
4264 444 796 4926 10339 3090 9340 4289 1013 5704 1249 8486 3164 10117 6795 1995 9276 8645
4265 3453 444 3813 4576 9396 2162
4266 10340 444 8333 1688 511 3257
4267 4125 3221 6911 10341 2449 444 7631
4268 444 9178 6293 3288 106 1783 51 4054 9988 10342 6564
4269 4040 4909 1473 1880 444 1918
4270 5646 8360 8361 3184 8376 7639 4731 6626 444 3328 8900 5594 10027 6462 10010 10343 4492 10344 10090 8189 10345 6628 1645 1863 862 6655 8056
4271 444 4919 5780 1662 7412
4272 9704 1370 8489 5710 10346 2863 3616 10347 9732 1435 10348 1748 7141 3948 10349 4422 7073 7984 10350 4526 1371 1670 3045 3334 5225
4273 64 1435 10351 8698 10352
4274 1435 775 3009 796 2809
4275 9311 10353 3283 7044 6531 1435 10348 3826 5158 876
4276 5831 2195 6367 3652 690 7183 1689 1435 2379 2075 3784 3840 1497 551 10354 21 446 1475 10355 103 615 10356 1732 1872 2007 10357 2964 1707 41 3113 1865 6633 788 1034 1860 1874 4244 7611 5577 5389 1265
4277 2342 3873 1435 3895 10358
4278 293 5778 859 10359 9138 5260 5967 4606 8061 298
4279 3610 2051 1251 4896 9138 1918 4520 1363 5687 8785 9659
4280 4520 9138 3187 6691 4720 1918 10360 5610 3779 10197 1601
4281 9635 5643 10101 2695 10361 9138 9021 775
4282 4726 105 4832 7436 8524 3291 1015 1080 488 1667 1319 8736
4283 284 10362 9003 5765 8524
4284 7065 1517 465 8524 6257 1398 8485 10363 1053 377 5025 6093 3453 2725 3478 3061
4285 8524 1558 2051 5640 2650
4286 8524 9948 4236 1082 8086 296 10037 8378 2134 279 1468
4287 7101 6963 6401 10364 42 3230 10365 3930 98 1670
4288 966 10364 4694 5628 4693 4695
4289 10364 3395 1408 3293 9520 6487 5021 10366 10221
4290 730 2632 5710 4302 3011 6049 10364 517 3733 2699 7295 1373
4291 8716 1208 5664 9563 10364
4292 5952 1654 6470 10367 8994 2654
4293 5952 10368 10369 1753 3900
4294 5952 1654 9209 1639 10370
4295 2699 8994 5952 1654 6751 5905 636
4296 6393 3610 255 5952 8298 272 1792 3991 1405 4100 10371 3623 2632 5282 3216
4297 5952 6656 5504 9135 8783 24
4298 10372 1441 5952 6694 1592 4779 2687 1925 10373 2734 651 4421
4299 1156 5473 9324 10374 7107 5952 3527 10353 7851 1499 3599 122
4300 5952 8586 8585 990 6846 3823 2259 5458
4301 5952 9209 3952 867 3250
4302 2710 8092 5952 8429 6534
4303 2280 7909 5952 4325 3816 1491 1156 2905
4304 3283 2369 1017 5725 5952
4305 8787 3212 4863 4979 9836 7906 10375 9639 4325 9209 8994 10347 5952 10376 341 6057 10377 5367
4306 1491 5952 862 988 985 9214
4307 5952 5319 4569 6902 1334 7595 1723 5653
4308 5952 3610 4674 86 3235 796 8403 9775 4289 3779 4095
4309 149 3332 1370 3963 3610 3614 5952 6730 5710
4310 5952 796 1463 3991 10057
4311 1361 409 4095 5952 2668 4254 3821 9663 9525 9044 1370
4312 1654 4326 5535 1371 6791 28 103
4313 992 7984 1654 3951 803 8098
4314 105 6809 9156 844 3742 1654 3823
4315 3139 2013 41 1654 7723 4239 7029
4316 1654 4325 13 8987 10378
4317 966 4403 2476 1351 10379 4094 1654
4318 6389 1654 1192 7044 5058 7578 6464 2133 1813
4319 1654 1997 3825 2856 1454 9484 190
4320 7604 8616 483 2632 3623 3599 10060 6583 4326 1654 4325 10380 3011 2710
4321 5542 1907 1654 6745 741 10381 140 6510 5611 6304 6018 4167
4322 8983 7183 181 1654 5105
4323 1654 6406 790 3011 457 2703
4324 8152 4302 636 6435 1654 8806 6382
4325 1654 4182 6468 2080 6022 5109 4802
4326 866 511 1346 10382 891 3050 8110 484 5831 6751 532 8059 2242 2906 2637 1528 7994 3389
4327 484 1963 4550 33 1831 10120 1798 3050
4328 2611 3050 1621 7263 1902 1723 956 3927
4329 4822 7936 10383 10384 9072 2728 3050
4330 4433 8960 6212 3705 7938 5331 1550 4466
4331 10385 1286 6157 3779 4433
4332 6966 9502 2550 8883 4433 7358
4333 4433 215 10386 6177 4946 1256
4334 7246 84 4979 10387 6989 6819 4957 2406 10388 4433 7017 1284 5235 10389 9501 1497 9639 2360 9645 2943 9795 2157 10390 10391
4335 4236 2683 511 3061 4623
4336 1735 685 6965 1642 4236 7533
4337 6245 1511 3076 8957 4236 9657 4077
4338 5037 2558 4236 845 1124 4593 2406 9246
4339 4236 158 10392 2398 8458 2849
4340 4236 550 8222 1962 1807
4341 2478 6755 1364 2304 8937 7820 6422
4342 7932 2478 1670 10053 2861 7295 794
4343 3346 7289 5710 1670 2478 6705
4344 4220 10393 2478 10394 4464 1253 9121
4345 9669 10395 2478 3249 6944 1368 140 95 10007 2136
4346 2478 966 1001 10048 509 3204 3534
4347 5262 10396 4663 2861 4537 2478 4590 3014 4302 4632 3800 3975 1047 3011 5094 3136 3344 1218 1370 2406 9570 1598 6048 8457 5311 1075 710 392 393 1839 402 2899 711 2268 712 960 5514 397 823 824 6711 1984 953 6604
4348 9883 10397 7142 9690 6942 10130 10398
4349 9883 6534 862 6655 4731 301 4603 302 296 5586 1713 6726 7717
4350 295 10399 278 10018 10400 9883 296 1471
4351 9883 3009 2217 859 6649 309
4352 6534 1661 10133 6041 9883 8775 9133 6468
4353 9883 8644 5714 10076 10401 4603
4354 9883 7822 10402 2999 9766
4355 3898 5045 1125 1927 3324 1815 4575 4714 9883 3490 20 6221 7217 1644 1767 7324 1753 862 9498 1461 10403 6771 5534 7418 7944 1494 7858 10404 6836 2457 6340 3937 5504 2456 8011 8653 2792
4356 6423 6478 10405 6941 576 5709 2621 9883
4357 863 1363 9883 4064 6289 9690 10406 672 279 6369
4358 556 1879 3071 107 9883 8022 2459 4921 8021 1779
4359 8545 3460 4355 1142 8069
4360 7207 2323 9902 8545 6360 6339 8853 3417 6464 856 1446 7757 7261
4361 8545 10407 24 4434 1882
4362 3666 3697 8545 1101 168
4363 227 1125 7071 136 10192 2118 326 6590 2087 7156 6757 10408 2007 2447 1894 5842 1995 2018 7132 1263 1473 1872 554 5648 10409 9611 5800 8545 1087
4364 2791 54 10410 1537 3411 6055 6829
4365 4112 1112 3067 6339 5455 1418 607 7159 7691 2791 10069 4609 489 2685 1918 10411 4602 7355 8074 7252 315 6102 2614 6566 2463 8945 2800 800 9532 9076 10412 10413 10414 5891 269 4207
4366 6845 2098 10415 3697 5120 10416 2791 70 4943 10417 9540 6203 2355
4367 10041 4804 8489 2791 296
4368 10418 6547 4045 2791 1506 2655 5713
4369 2960 7060 8122 7210 572 10290 6503 9745 10114
4370 2960 765 477 4214 844
4371 7700 5778 2960 2052 6629 10246 8361 3184 10419 3942 10323 2451 8673 10420 801 1342 1046 844 105 2015 1873 5586 10244 2654 3280
4372 10291 3671 2960 2678 3656 9861 8352 6041
4373 10097 1873 279 3656 9003 2059 9866 9452 5586 2960 3328 4064 278 10018 8812 2919 7651 2372 7228
4374 2960 7759 4489 5601 10359
4375 2940 10419 6298 8671 2960
4376 8361 10421 3656 7639 1408 10022 6798 10013 10422 7538 10423 9959 10019 2960 8376 2678 6801 5586 2052 10424 10425
4377 670 7719 2333 1926 8397 2960 862 3211 10293 4455 10292 790 2702 10291 120 4447 8282
4378 2960 8531 2485 10098 6898 5835 10426 2063
4379 2960 278 10017 2789 3876
4380 2960 1896 3187 3839 9868
4381 146 7720 7649 2960 7681
4382 10205 3656 10017 2622 2960
4383 5176 10427 7759 4040 8466
4384 1765 834 1350 7759 10159 1120 261 105 7525
4385 1195 1758 169 7156 10051 621 4872 9440 5915 3876 7759
4386 5320 588 3891 4965 4731 4007 417 4775 6017 7759 5822 10428 2303 333 9245
4387 9442 3572 571 5466 7759 646 302 2051
4388 360 2486 6347 8695 10053 10006 2375 8553 10429 6516 775 7759 10430
4389 7759 4956 8783 10431 1475 801 9849 8913 5338 9943
4390 3259 1642 7759 10158 1081
4391 10380 2114 1935 3514 8566 3291 6380 10432 6751 65 8435 7759 2149
4392 7759 1186 9144 10210 621 2810 784 4656 1127
4393 1042 10433 6703 7759 1896
4394 7759 9939 2439 5684 754
4395 2090 7482 2651 7936 1355
4396 7936 9985 596 6781 8876 2585 3365 9313 5518 10432 8882 5551 5409
4397 8764 6638 10341 3414 10434 7936 271
4398 7936 542 7313 3064 9154
4399 10435 6261 7936 3866 10436 2441
4400 168 10299 1014 9448 2646 7936 6165 10437 1779
4401 7029 10438 6645 7936 1641 4198 629
4402 7936 6336 6323 2088 10439 10440
4403 775 7936 10363 4321 511 3253 5300 1409
4404 2911 7910 7936 9315 4936 5537 7425
4405 3965 266 3017 7936 6759
4406 6795 24 10441 13 4258 488
4407 24 10441 98 13 1882 2918 4805 813 2563 2844 44
4408 1034 10441 105 2133 788 24 3330
4409 10441 9135 844 6558 10015 6621
4410 1906 6986 3351 8784 10441 3352 128 9392
4411 6655 4064 8193 8553 9126 10441 1882 141 1767 90 1874 3457 10442 2651 6633 10443 9003
4412 4699 6610 4899 5911 1504
4413 1563 693 10444 1733 6894 1504 10445 3369 4401
4414 1504 8443 8110 7835 9092 3414
4415 1255 473 3362 6565 3823 1504 92 10446
4416 8085 1504 8568 1258 3171
4417 1504 1591 1915 8805 1793 228 3995 1441 8033 2361
4418 10447 1568 1504 9943 1814 10448
4419 4421 5538 9060 2911 5723
4420 857 1917 5028 7242 8435 1494 631 8512 2911 5901 4623 10449 9943
4421 687 3105 2911 10450 6917 9330 1217 6805 1921 9453 7979 9752 3010 10224
4422 2911 2931 7886 2448 7344
4423 4102 8586 4090 4623 2911 169 4226
4424 7215 2911 7298 4679 1187 5008 87 17
4425 6383 3225 836 8522 7852 181
4426 3733 2227 3225 2242 3685 7571 8060 8873 940
4427 3590 10451 452 175 4289 2536
4428 3590 7126 2360 4816 10452 2046 2980
4429 1093 2349 3851 1053 1168 763 931 708 1234 1839 3590 1253 3650 3063
4430 2013 9863 3590 3925 671
4431 9277 1244 3590 7764 4120
4432 4733 9366 1494 7132 64 7358 3016 10453 1123 9572 2149
4433 7860 7359 5830 4733 10276
4434 1092 7221 99 27 4733
4435 7852 1910 3534 4733 7432
4436 4733 6583 412 10454 2990 10455 3870 986 699 3130 3131 751 812 370 917 923 924 1978 1174 1264 4569 3431 817
4437 2550 7984 7284 10456 9206 2604 171 4126 307 6583 3243 10457 8120 7674 6912 9852 433 3482 10458 2684 8260
4438 6194 9703 4956 3821 6040 6583
4439 6583 3267 5149 2274 3695
4440 6583 1112 7139 5834 10227
4441 1046 1351 8196 1536 8531 2193 6583 1056 2683
4442 6583 2090 2358 574 1299
4443 6583 5476 2159 10459 4119 1955 9609 8381 88 2173 1820
4444 345 4128 10250 4101 6583 7286
4445 3302 4940 6583 2761 2080 509 3204 2672 3269
4446 2860 7790 6583 4935 10460 1477 3736 3636 1425 4537 5063 586 6135 8942 775 5139 7390 508 9339 4930 2228
4447 7332 9361 4968 2888 6753
4448 2557 10461 7332 603 4409 7150
4449 9466 7873 4662 1368 5063 8806 451 2697 6358 10297 8807 235 8566 6610 7332 10462 454
4450 5659 555 140 255 105 7332 3622 2709 7568 10463 2930
4451 3329 3099 3095 10464 585 7332 1930 588
4452 7332 7392 744 5715 1162 1976 582 3656 7776
4453 9762 3729 10318 7332 3898 2632 4209 1116
4454 6913 10465 10412 6046 4420 9908 7332 10466 10467 10429 3066 4245 25
4455 404 3372 3162 6000 7332 4971
4456 1102 491 4826 10468 7632 7332 6095 5524 6092 775
4457 2973 3607 333 2127 1537
4458 3607 4015 1975 1917 7991 4551 10234 4926 2055
4459 3607 796 3587 783 2552 3972
4460 586 5938 3607 5238 1766
4461 753 3607 333 8199 588 1565 1024 2726 4878 1994 1701 5474 9139 5018 7556 4458 2435
4462 1657 3607 498 5103 10469 8615
4463 2784 6902 3607 1187 112 2802 92
4464 4565 9644 3607 2998 7707
4465 733 3607 498 1024 6164 7668
4466 4241 6478 10470 6416 9195 588 1898 3607 996 6308 1043 4703 10471 5715 9064 2315 7631 3042
4467 6264 2233 3576 6592 860 7044 2082 3607 1029 4849 1788 921 7290 455 1173 920 1176 1172 1978 1781 764 704 388 386 705 8873 2377 2378 3267 3855 250 95 4529 943 2640 10177
4468 7895 3651 4403 5454 2235 1758 6698 8019 7207 2656 3607 3664 1667 517 72 8498 10472 6706
4469 8117 4623 10473 4366 10474
4470 8117 10433 2582 4348 5812 2141 876
4471 8117 7206 879 812 2875 9034 5312 4629 3507 3508 1167 6216 1225 375 376 1053 377 909 908 924 3628 384 914 3277 1173 921 383 704 388 386 707 1414 1234 9612 3431 817 4657 2897 712 394 392 393 402 1983 398 399 10475 1935 1417 824 823 2389 953 5573 9925 6823 4181
4472 10476 8117 633 6185 6476 1013 463 3882 8580 1652
4473 1153 1155 2207 3712 3481 2195 693 5462 366 1951 3840 9089 1613 9124 375 376 2803 7939 10477 5076 4488 8944 1179 5643 2618 3693 6685
4474 2207 609 9463 6764 8192
4475 1018 1465 10478 6879 2662 2207 6324
4476 2207 1004 856 9685 8522 323 6213 4387
4477 1682 4445 6474 7278 1121 116 4623 4028 6551
4478 8399 1962 1562 9026 1591 578 10479 72 7278 9324
4479 7278 5057 10480 10481 5047
4480 4594 7278 9431 2335 10112 7879 6845 2088 5990 4049 693 775 3724 8905
4481 5168 1626 1627 7286 3713 5170 7278 7926 7894 778 5326 4421
4482 7278 1997 3514 5668 2134 564 177 1092 4896
4483 7278 287 1473 2844 2049 6372 7780 2044 796 10482 6366
4484 2144 583 8050 7278 934 10277
4485 6077 7391 4408 4308 9685
4486 3981 1521 7391 4166 4891
4487 514 5622 7239 5948 8936 7391 893 9099 1289 10483 140 4928 10484 10485 1298 9328 3787
4488 2088 6500 4403 4370 1961 7391 9596
4489 1287 7391 1267 5634 9328 5549
4490 7416 92 8006 7044 753 4149 5906 1354 10486 8800 794 3250 7391 4891 1440 7362 7672 970 1537
4491 8650 191 189 447 2587 1935 9023 10487
4492 5045 2768 5590 343 191 7878 1935 4345
4493 191 5997 1385 1935 3647
4494 7631 191 3402 4472 8678
4495 191 726 3514 1681 8477 3014 4095 9152 9392
4496 5240 849 2931 2854 1859 6162 511 3129 7231 2796 2356 1222 1223 377 1171 1061 191 2222 3808 5409 939 122 3543 75 3548
4497 9121 191 7704 1457 6469 115
4498 3011 8149 3941 717 4163 5127 10488 191
4499 2810 343 191 7090 7830 10489 3776 4836
4500 191 9420 10490 24 6406 7440 2844 6746 6888
4501 7467 2152 33 191 4087
4502 1517 3016 5793 191 2228 8977 6718 1211 897 4772 10067 1494 3148
4503 10491 9494 10492 347 1294 10200 6839 10493 7034 4400 191 2811
4504 7044 2780 2860 10458 3894 6791 1323 4537 10494 6059 3210 5029 3014 92 3254 10495 1930 3615 3616 4223 2873 8571 4658 7098 4366 1370 191 7390 956 616 3155 301 8264 10496 5991 102 2766
4505 2069 45 10497 3302 2149 10463 8166 8918 191
4506 191 6545 4472 9420 10498 5392 10499 7678 735
4507 2339 10500 3237 10395 2994 336 191 41 4195 1670
4508 3738 4302 796 3819 8417 4619 2699 3303 6169 132 1430 1879 632 112 191 8435 7196 1079
4509 1116 2251 2502 550 1356 914 191
4510 4475 191 3246 1351 1272 2064
4511 191 657 790 4438 4115 610 6800 2926 10501 546 4290 901 10293 48
4512 3058 4891 1359 2955 9068 6521 1914 9065 1091 191 3622 112 8052 657
4513 191 1430 6396 1902 856 9307 3905 113
4514 2612 6059 8604 10502 8482 6227 1596 10503 8986 2499 1359 7407
4515 4400 3903 7330 1242 8604 6675 2314 6584 2807 5706
4516 1727 4370 1886 8604 594
4517 8604 10504 1294 2611 4995
4518 2800 9432 7871 1359 2642 3656 7694 685 3747 6628 5585
4519 6592 430 8726 9432 3155 3759 1359 3680
4520 4957 8509 6312 9432 6097
4521 7878 529 9253 10505 6874 9432 733 1596 988 7338
4522 8286 8873 6494 657 5811 9432 798 10506 3382 5064 2504
4523 8531 2966 2327 4581 2178
4524 3725 8135 3471 2456 4901 562 3291 2178
4525 2178 10507 4058 9049 6465
4526 2178 9733 5667 5034 8170 3906 3433 2000 3102 4166 2915
4527 2691 7655 2233 4822 7786 2178 10508 1228
4528 3665 4287 3402 4891 5725 2259 8629 982 8284 6733 5723 3768
4529 2538 2381 4891 3800 5965
4530 4891 7714 4890 795 1598 720
4531 7448 5193 10509 4891 3448
4532 1006 1005 4891 4890 295 1363 113 5210 10510
4533 2753 521 677 3745 4891 6261 532
4534 4891 7714 3003 3638 2263 5152
4535 522 10511 370 10512 2080 540 6110 5353 3632
4536 5353 1569 4337 1092 6783 4847 8913
4537 1440 7448 10455 513 8525 10276
4538 6482 1440 685 622 6546
4539 10468 8560 4504 3846 4502 7710 4505 4632 3623 10513 3593 655 2185 7851 3229 3014 6907 4411 8682 343 6963 1440 9997 8492 2228 1902 484 6418 790 594 7680 628 4890 4328 2052 473 10387 8241 10134 862 2781 7984 10514 1359 3501 3215 2696 10515 577 8485 1364 9313
4540 4654 3183 2781 4087 1440
4541 1440 10455 9063 3676 4654
4542 329 8614 3454 101 1701 6830 46 1917 1440 3735 7584
4543 1440 5134 10516 4943 1540 10111 5667 2939 8913 5229 6026 6110 8632 10517 9023
4544 3587 6844 2944 1799 658 1440 3560
4545 8449 2433 8808 10518 4742 4343 10519 6521 7139 4131 84 8452 2165 8668 4444 1670 2166 6485 8613
4546 10518 1528 3876 6844 810 3967 2789 10520 3870 1411 5330 1165 2875 912 3132 3628 776 1054 7308 1170 1171 760 915 917 1172 1978 705 9150 4528 3648 958 2899 1074 1841 711 3428 821 6352 8886 3429 7312 3125
4547 4769 7237 1667 8348 10518
4548 10518 3813 5448 4366 4404
4549 6280 3682 95 3059 4904 1224 701 812 10518 1498 5145 5555 8271 1269 927 1979 4814
4550 10518 5898 9358 3433 1482 10521
4551 5367 10518 132 10522 653
4552 6545 3057 196 1723 1917
4553 5934 6545 7154 6758 7682 3402 1948 3324 4139
4554 2536 8072 6545 343 1641 1715
4555 5033 6545 7054 4140 8951 5596 13 10523 5686
4556 6545 1902 5075 1409 3947
4557 9585 1473 7987 4695 3976 4417 259 266 6493 6545 10498
4558 2232 1126 6545 10524 1025 2413 535 9366 2645 4677 344 8650 3440 10525 1108
4559 1135 2585 6545 596 5898 7670
4560 1249 6545 343 3348 1326 10526 196 158 5650 2480 7469 167 6468 576 4572 3686 2500 1619 8536 1112 6018 6087 7726 7097 5852 10527
4561 6564 4048 6545 588 2550 6215
4562 4409 6545 872 4677 4446 8684 10180
4563 1636 3511 6545 10179 4985
4564 3302 2316 6545 1298 4936 5075 6270 4804
4565 184 2762 428 10528 3420 2265 4483 6545 2948 5464 8101
4566 6545 3291 5007 7270 5969 9024 6203
4567 10529 8913 5539 1723 10530 2413 2384 5011 1751
4568 341 685 2413 9657 9715
4569 1995 4572 2526 2335 1865 2413
4570 2413 594 543 327 6515 6915
4571 1688 8036 2149 2413 9387
4572 790 4836 2413 3733 2693 2384 5109 5630 5458 658 1675 8142 10383
4573 9614 2413 9414 10181 10531
4574 2413 1126 10532 621 2778 6701 5058 10533 103 1112 8432 477
4575 2413 3951 5441 2280 1193 59 2320
4576 10534 4872 2413 1532 3326 5980
4577 2413 5601 1701 6444 1708
4578 1917 966 8835 3837 2090 2859 1609 10535 4588 5087 1499 10007 6057 7765 796 6614 8800 10536 6353 1823 4421 2861 8937 2413 4898
4579 4542 10404 6705 10537 1467 8286 5047 3283 6610 171 8265
4580 8489 9466 1166 4047 9305 4416 10404
4581 10404 10538 3075 2742 2944 7724
4582 10404 2494 7857 9864 1622 545
4583 8913 10404 10539 3983 1703
4584 9576 10540 2542 10404 9746 4827
4585 10404 10165 1370 10541 7754
4586 8768 4892 3865 10094 10095 3691 5400 10404
4587 10404 333 6682 267 6327 1613
4588 1460 10404 10542 2036 2013 10134 69 5712
4589 2582 8643 10404 4952 1346 3441 7260 5308 5412 5238
4590 8523 4804 784 1723 6110 6751 8264 2075 4487 6551 6518
4591 5012 2233 10543 2525 4487
4592 2771 775 522 3159 3619 3584 3813
4593 3593 10153 9803 3813 5647 1633 5757 465
4594 227 3813 775 4808 1947 5942 2125 2127 269 1482 1354 1309 1034 9747 10544 966 3083 8316 1999 10545 1475 6248 9054 1831 914 6514 204 271 4296 119 8415 1521 658 46 9896 7255 5412 7594
4595 3813 3951 801 1735 4812
4596 5831 7054 5649 8603 831 8066
4597 808 8603 4195 2579 3894 8092 3319 1954 2631
4598 2299 3947 8653 8603 2316
4599 8603 3722 1255 3925 136 670 9134
4600 517 8436 3652 4863 2305 10546 10547
4601 5727 2776 4833 7334 517 8227
4602 1478 4558 517 2618 1247
4603 6084 795 1135 369 371 517 5145 2891 2892 3061 1071 3532 2390
4604 9342 5075 571 10498 517
4605 803 98 517 1441 7292
4606 545 6789 3397 517 511 3882 3338
4607 3966 6712 1378 517 828 1064
4608 10548 517 3266 4190 715
4609 517 5820 2433 1512 10549
4610 1591 2090 2160 517 6692
4611 9388 517 3110 7384 4973
4612 10543 517 10089 5177 2237 725 4313 5922
4613 517 1758 169 3734 3800 4842 1619
4614 517 491 3932 1693 447 343
4615 3208 4560 8013 517 9204 6751 6590 2737
4616 2632 9149 5943 529 790 7244 7047 10550 7409 4537 2817 7595 10551 70 6521 6527 1914 9524 517 3616 3095 6076 369 1047 7643 3302
4617 10552 3354 4319 1387 517
4618 8537 8696 6626 9463 5402 8032 4063 10553 3191 9013 10554 10306 1082 8362 10195
4619 10555 3024 8537 4780 279 4579
4620 8537 7928 7749 278 673 9520 10556 5949 1351 9521 3295 2720 309 553 5208 6628 7208 3656 10557
4621 862 301 5843 293 8649 8537 10558 10559 10560
4622 7017 2188 794 5588 7919 801 10561 4896 8537 2986 105 4041 4620 9886 269 100 9733 1663 7008 2451
4623 8537 1766 3571 2859 6341 8951
4624 4410 9295 2189 8537 1359 10562
4625 2319 8537 10158 2646 2491
4626 8537 320 8362 992 6017 10563
4627 2619 1011 1046 2944 2509 8537 914 2159 10564 856
4628 2237 3467 7342 2867 7830 621 3455 3333 8863 3102 1941 1519 6847 2355 7881
4629 6873 7342 4644 316 10565 511 3747 1825 2461 3268
4630 10566 9103 5539 3707 7342 4769 7562 7859 9886 3743 6805
4631 4217 6227 5309 5151 8629 7342 3002 9678 10567 8816
4632 1098 6281 536 1310 95 548 3130 3158 701 1164 700 1165 751 1775 10066 4216 3054 42 3852 1225 3508 1223 1167 3507 6216 1053 759 758 3516 908 3515 703 702 5570 1170 814 377 1054 911 378 374 6400 1169 379 912 910 375 376 1055 913 776 372 373 1058 1062 1175 919 1059 3277 1060 5313 4785 3519 1171 1312 760 1057 3645 3646 922 2890 7342 1311 704 705 1765 1067 2891 2892 707 706 1232 5268 5362 1980 2897 816 2268 402 398 399 712 7312
4633 5494 2798 5651 898 7342 742 7560 902
4634 10568 2849 1498 7342 875 4928 2966
4635 7342 3205 4288 7276 1517
4636 1497 7342 10569 301 302 296
4637 3154 4950 2726 3618 2109
4638 1364 3154 2570 9677 3620
4639 3154 171 6578 6116 4164 5546 3197 743 6673
4640 3122 1472 2764 3184 10570 7681 10022 4489 10571
4641 3752 3514 1497 2764 54
4642 2764 5831 5551 8806 1003 9557 4776 1356 41
4643 5375 3783 6159 633 7378 10572 10004 4742
4644 2471 3800 4544 6564 3017 633 2587
4645 790 9272 3280 633 2794
4646 4195 4831 3218 6274 3083 633 10439 583
4647 633 1962 4675 1532 2117
4648 152 633 7288 1215 10488
4649 633 8668 3941 558 1723 73
4650 640 633 9028 4193 5039
4651 633 10464 5693 10432 4170
4652 633 7831 10032 5245 3095 720
4653 7414 603 5852 208 10573 9723 633 2454 9776
4654 3941 633 2228 2399 6226
4655 345 9746 422 888 532 582 3629 3271 59 1385 7035 3210 908
4656 9099 6469 582 876 1056
4657 5665 2465 2144 9502 8034 4659
4658 3782 8034 4644 3747 471 3254 516 155 2519 7236
4659 10574 796 9916 2900 10575 1708 8034 3745
4660 10576 6521 783 10577 2655 1272 9984 379 8034 2017
4661 10578 5045 1196 1112 7035 3496 7719 5598 10579 7343 5932 5520 8003 8243 9918 8034 113
4662 1135 2008 9667 2994 374 8034 3353 1978
4663 92 8034 1135 1334 1490
4664 8034 7292 9217 2316 6010
4665 870 1765 10580 8034 6700 1230
4666 8034 9904 2416 5073 6500 2134
4667 10581 9156 8034 5940 9336
4668 1910 7489 2654 4644 4989 8034 657 4646 4289
4669 10582 685 8034 4530 1230
4670 153 5423 9075 2552 8956 2550 7919 6502 7060 613 293 9876 8924 8340 10130 9521
4671 3800 6086 4597 7064 293 92 9075 2649
4672 9075 4473 2632 902 3759 10583 3197
4673 10584 775 6284 9075 9100
4674 2158 1836 1072 10585 371 823 773
4675 4163 7069 5856 2158 9624 532
4676 3847 1670 3613 2158 10586
4677 2708 6810 7595 4804 3745 2158 6787
4678 4107 10587 2185 1759 2158 9681 10588 901 7472 341 6344 5331 5186
4679 7445 539 10589 8751 10590 7641
4680 7445 7259 567 4063 856 787
4681 5422 7445 2637 596 640 8234
4682 2860 563 7445 1047 10495 116 4143
4683 5372 2144 7445 1157 3416 5886 366 95 2875 2376 933 6059 3649
4684 6730 6763 10591 2282 278 287 302 298
4685 6730 2369 8637 4475 2970 1260 6880 3121 2298 2733 1779 2149 2265 1296
4686 7830 4216 2869 3759 6730 3224
4687 6730 9714 5592 3611 6732 4897 6534 6533 3066 9774 170 7762 2360 10591
4688 4060 366 1098 1208 6730 4289 5528
4689 1087 102 326 2844 790 6730
4690 7831 6730 45 4815 2242 10200 10592
4691 6730 5086 4669 7636 4594
4692 4222 3821 3822 6730 4804
4693 6730 8994 3615 4434 7824 6410
4694 1976 775 6530 3015 6336 1144 8298 3612 5225 10593 10594 3610 6453 6730
4695 7696 343 6997 1729 6271 6730 482 1506
4696 4288 6730 7371 9964 3490 7318 2645 3 3411
4697 6730 1364 5922 7647 6059
4698 6231 7456 6730 10595 10596
4699 10597 3756 3014 2640 6655 1024 7760 1359 4634 302
4700 3756 1187 4078 5751 8328 5160
4701 1892 7542 3756 3254 2360
4702 3756 1753 6041 6340 511 658 10552
4703 883 7892 1272 1356 5004 3756 6864 10598 6773 6018
4704 511 1187 3756 1044 10599
4705 3756 2448 6825 8277 914 3633 9790
4706 1007 4430 1108 567 775 5588 3756 3375 717
4707 3756 5299 2159 10600 1448 6455 620 5965
4708 3756 2000 3576 3636 4658
4709 3969 2162 2778 2433 3756 344 10601 6758
4710 6394 10394 5454 3756 4072
4711 2423 3756 8543 8979 790 4060 2655 6443 128 9766 2715
4712 3059 2813 3756 798 3055
4713 3756 7686 4863 5039 8847 9190 6536 3897 3345 2844
4714 3756 4755 7123 1698 10602 2797 3850 1633 1247 10603 9245 9783
4715 4128 5772 9457 461 3756 4473
4716 7416 417 1955 10604 1342 3756 7113 2168 3881 9748 10086 8287
4717 7665 4127 4581 6435 3756 5034 5073 1857 511 6417 1395 2374 9140 5860 5212 9005 12 6817 7158 2398 5859 6206
4718 8080 10605 3756 8429 9787 10606 10607 10608 3036
4719 160 1364 3756 10609 2479 8452 3110 5017 1968 5569 701 700 3068 1163 3130 3131 1164 8202 1224 1165 371 904 10610 5424 1411 3234 368 3060 703 6266 3158 1061 1173 3628 919 3519 1312 381 382 920 1226 5378 707 706 5268 1178 1232 8574 5936 942 392 817 1839 820 710 816 711 394 393 398 399 2899 3532 5385 822 1984 1846 3550 1078 6331 934 8856
4720 8225 5704 3756 657 6614
4721 7824 8617 2447 4401 5044
4722 3610 5044 3136 8149 9607 10611 10127 636 1371 655 6951 790 10612 5029 4327 211
4723 10613 4590 6422 1606 5044 10614
4724 5805 5831 452 1752 5044 3136 6085 3066 2703 473 1364 4537 2633 6113 1359 431 366 6616 4642 990 3241 9525 10615 670 5594 9091 3656 1816 8894 5025 10047 4348 6824
4725 4636 8942 87 3720 10616 1219 7414 2778 2188 8523 6261 9189 5044 8456 6732 3267 6753 673
4726 92 6099 3395 7977 6556 3379 4551 5044 6293 8729 10268
4727 2342 10617 3487 5044 84 2442 3825 7525
4728 723 7292 5997 1943 4288
4729 8830 4147 1007 576 7292 9907
4730 7292 10618 7424 1606 611
4731 4769 7292 2808 8823 10302
4732 1928 3221 4387 6534 7292 5535
4733 7292 8675 4407 147 8938 10619
4734 3761 7292 611 6058 9999
4735 7292 5065 4513 3096 10620 4310 6020 9596 10621 4646 4475 8339
4736 7292 2155 4569 3466 10622 1570 1928 7562 3368 588 3656
4737 6001 2202 2166 8972 1042 2728
4738 2202 5754 9584 2010 2615 4747 4137 5159
4739 4414 2202 9181 10623 6550 4467 8600 8142
4740 2202 9443 1659 1681 5537 935
4741 10159 10233 2369 8802 765 5056 7324 7392 4439 796 892
4742 3623 6049 5000 86 8331 8796 2419 7392 205 10370 7496 3204
4743 2540 796 546 10604 3896 3866 6274 892 7405 7824 7151 10591
4744 5727 3866 6226 8907 7026 5335 3273 9393 3274 1168 1978 2651 7804 1314 7232
4745 293 3866 4631 3945 6279 3637 3432
4746 1888 2195 1536 2080 586 725 3866
4747 3054 10624 3866 2109 9922
4748 3866 1034 95 301 2649 10625 10626
4749 966 5886 715 3324 1788 3866 366 10627 677 5449 7071 105 3367 1770 2349 3816 8324 1162 701 1865 3275 3871 917 381 5783 931 3061 1414 2380 1841 6352 4949 1843 3045 3125 7086 3063
4750 646 571 2123 2162 4147 10432 3866
4751 717 471 548 80 1831 1950 5298 669 2504 2777 5590 57 10628
4752 5620 10219 2777 8143 2316 3044
4753 2777 7471 4106 8928 4880
4754 1748 3312 9327 3983 10527 5678 10629 2421 10630 359 3729 160 318 4246 197 6156 3359 161 1255 234 1449 9255 9332 2157 151 9802 9827 1253 10391 3357 9331 2777 967 10390 5341 2314
4755 1988 5417 1764 6826 10631 2777 9502 8252 2459
4756 3584 2777 3295 1932 10261 10632 6724
4757 2777 1187 2160 3402 3444 897 657 5031 10633 8842 6616 2102 489 343 4191 1935 9515 4135 271 1957
4758 3842 7972 5226 7152 3348 2031 3503 10431 57 2314 1461 8925 2777 651 1326 9833 9182 1779 3656 863 774
4759 484 269 10514 1120 2685 4094 657
4760 498 5127 3460 4697 10634 8658 1492 1487 2000 417 1490 657
4761 1000 7475 2691 657 7449
4762 2449 657 7432 4602 1915
4763 10282 3947 8717 648 5335 3325 2338 5810 775 1765 2068 657 3710 8173 6825
4764 3011 3137 657 5397 8152 8477 4094
4765 657 92 5691 2868 5560
4766 2409 8410 10635 5305 4104 4364 657
4767 657 583 271 1327 1865 1566 1994 2703
4768 2637 657 8479 5075 6789
4769 657 511 3104 4185 3445
4770 657 341 1092 4806 4790
4771 657 862 7643 3020 424 1356 6886 856 2747
4772 10636 10637 2990 657 2090 1494 3633 333 1112 7500 6150 2494 7267 10638 4684 7798
4773 796 4289 657 3758 1460 3321 3271
4774 1667 657 1947 1121 1481
4775 598 657 2149 975 1605
4776 1359 6839 1870 5601 657 8119 594 5414 2062 1497 1723 966 5197 6494 1621 5189 1263 5673 89 9629 9407 5082
4777 657 4472 4936 2490 2134
4778 5831 1120 105 657 3823
4779 206 4969 657 4416 1874 1811
4780 2969 657 10639 590 4149
4781 1879 657 8264 4313 3409 2049
4782 657 10367 790 1879 985 2133 6996
4783 2316 1891 657 796 5288 10640
4784 3574 1344 9518 6550 691 657 95
4785 4345 4474 6864 546 6668 10641 8 657
4786 657 6894 8595 2049 1963 3432 10642
4787 657 873 4763 6483 2349 9996 8654 1978 384 883 1232 385 386 6711 954
4788 657 2433 511 8503 1994 2125 94
4789 3376 657 10643 2520 836 2699
4790 6636 4879 657 1596 2153 3584 4143
4791 657 1034 5425 90 1913
4792 657 128 2360 5536 810 1976
4793 5755 10644 1648 6987 2172 657 1643 1766 10645 9567 8238 2401
4794 4316 657 76 3745 2316
4795 657 7333 3310 10646 3917
4796 4588 477 7695 657 10647 9406
4797 4411 1902 4669 657 7170 655
4798 5463 657 8935 1710 5331 3136
4799 657 1962 2597 10286 1201
4800 598 657 3437 6754 3265 4529 3063
4801 1516 2860 9587 872 7321 657 6880 1864 4401 10648 8893 6596 701 3471 2456 1816 660 3807 5550 7873 3148 3002 3745 1007 4507 1302 8328 2612 6775 1554
4802 790 1429 657 3962 636 4431 4549
4803 657 3932 790 3411 90
4804 1670 657 215 1056 794
4805 657 2521 1670 1187 3761
4806 657 9585 1521 7121 3449 3947
4807 657 4288 48 5685 271 3457 348 13
4808 1331 343 1211 657 1878 1446 4700
4809 10649 1697 1292 657 343 10650 8719 7150 8085 646
4810 3350 657 70 5906 2255
4811 6236 2316 657 1359 4149 3855
4812 4623 2671 9960 10651 7299 8315 1872 75 657 3733 5538 4368
4813 3269 657 5517 2316 1359 1094 2579 4956
4814 2144 657 8504 7479 8254
4815 1918 4808 8158 2052 3345 657 1268 2433 4976 1093 8472 10652
4816 2125 4290 2127 4430 657 3514 7164 10653
4817 6256 657 5448 1642 7647 90 3959
4818 657 790 3747 9944 775 9170 2725
4819 657 368 908 1058 1171 1312 383 7279
4820 651 1491 3900 657 5297 4879
4821 1139 5058 1853 5212 657 6915 4684 1356 7264 6390 10654 5145 9180
4822 657 790 10655 10656 4310 1228
4823 657 798 271 4288 10657 10658 1479
4824 657 511 7610 3951 775 10292 5178
4825 896 2423 6392 2193 2645 775 1990 4052 2425 2747 2748 281 657 1208 1124 4313 4425 10659 5686
4826 8993 8938 5454 4313 10292 657 9748 10519
4827 657 2384 6988 4016 1356
4828 2301 657 85 1206 3276 3570
4829 4364 1475 657 3636 3402
4830 4646 10508 9828 9272 657 1481
4831 657 2188 7999 2433 790 6360 3747 1498
4832 92 657 1256 888 5310 4107
4833 10109 2998 4008 657 3469 7461 5059 2080 5877
4834 1803 657 1499 3917 857 10030 1480 6994 5492 557 8287 6254 2879
4835 657 2705 4411 588 10503 2810 2242 3563
4836 657 2004 3633 8108 1625 9013 1701 4792 1123 1849
4837 542 4677 7625 657 6241 2699 4346 1334 9975
4838 657 2440 2825 720 5559
4839 796 2495 1135 657 775
4840 657 10660 648 6076 7432 9148 4366 602 4202
4841 1676 10661 657 790 2277 4921 281 4455 4584 6656 95 6456 1327 4054 10662 4202 4166 6396 2691
4842 10663 2987 3216 4131 494 14 54 6017 4882 10664 5715 10665 657 4787 6629 866 4576 3929 2310 6924 9344
4843 3623 10376 3610 1386 5225 1359 9558 3975 8937 4325 657 3083 790 4302 6422 3439 4926 6663 10666 2703 753 3014 2552 9527 4417 9709
4844 657 4312 2316 2358 1641
4845 3717 2633 1326 10667 7489 2486 657 1019 7891
4846 33 2645 581 638 3275 657 1675 3975 3090 2691 4513 1369 1538 7653 7003 3248 511 7289 3411 9120 7553 4544 1953 3503 4731 2003 1208 790 9849 8639 3380 5685 5437
4847 657 6055 2484 5196 4944
4848 871 557 8971 790 657 10668 3137
4849 4473 6085 578 7905 1720 6836 1112 657
4850 598 4766 657 4674 5412
4851 657 4447 3931 1776 2552
4852 7397 4622 5109 8704 657
4853 521 4314 6335 8863 2814 10036 657 4417 1520 790 7853
4854 1519 2666 657 828 4128 511 2646 1779 2504
4855 657 2233 511 5991 3707
4856 10067 563 5489 9582 6059 9141 5513 3736 3041 5216 657 602 5798
4857 571 1887 9283 4873 657 8138 7365
4858 9335 6731 4637 4446 10669 7412 657 4113 8687 5518 4165 70 7374 8259 1079
4859 591 1475 10670 10671 657 10672 1917 7585 2783
4860 657 4208 2233 3306 9433 7830 5909 7111 2550 990
4861 657 10673 10674 8989 2168
4862 657 2088 726 172 3115
4863 10093 5677 8362 657 8512
4864 2776 2195 1153 1155 2803 4758 1035 1156 1159 5373 697 2080 1441 1770 751 657 4288 278 920 5573
4865 5178 571 1007 657 3662 2109 2433 2604 727 1663 1521 919 1060
4866 6491 5001 657 529 7902 5014 8237 539
4867 6384 5980 1544 316 657
4868 657 494 3823 1693 2018 4244 8245 1356 10675
4869 775 657 1748 1526 3106
4870 775 6963 6616 7161 657 790
4871 7169 657 10202 3293 6782 10676 1108 279 10677 3290 10678
4872 4455 4569 70 7850 344 4102 657 1872
4873 2156 657 7550 1183 5400 7029
4874 3633 657 10679 8894 1364 9207 3928 3432 6391 3454
4875 2025 7720 5983 5831 10680 8454 7072 2966 862 10681 7673 1194 3784 657 775 3275 9161 6650 170 1098 1922
4876 10682 657 2783 8057 5816
4877 9935 1491 240 657 5075 447 5539
4878 657 5525 857 9375 2733 301 6808
4879 1896 9474 657 790 8378 10683
4880 10684 657 7333 1935 10685 10196
4881 657 2433 79 343 9865
4882 7255 657 790 4623 7276 3494
4883 9165 10686 8959 10687 657 9258 4430 4646 4723 1946
4884 657 790 10688 7071 9848 1879
4885 8310 4642 657 727 7562
4886 511 5539 75 787 657 10173 186 4473 6173 4380 10517 8862
4887 657 8351 8287 4519 10484
4888 8156 2095 10689 528 5049 4554 9166 10690 790 1988 657 1710 4576
4889 657 511 4461 5813 1766
4890 6079 657 550 7631 6483 1107 1106 10691
4891 5798 510 790 10490 657 10692 1881
4892 4517 5503 657 4223 6758
4893 3242 6791 4642 657 3445 2573
4894 657 10693 10694 1334 546 594
4895 4603 3610 3110 657 8488
4896 498 1994 1701 657 997 2406 2125 6340
4897 327 4495 657 4131 7333 798 1212 5994
4898 657 10660 2783 798 4473
4899 8781 5812 7834 5747 657 4270 3651
4900 10565 1351 2849 2769 9941 7065 4398 657
4901 657 5852 1537 8685 10695 511 1319 9536 1800 1494
4902 2298 10696 555 10660 8109 734 7575 8166 7374
4903 754 10660 240 2719 2789 9288 10697
4904 6060 3729 1758 169 3734 10660 3482
4905 879 2637 3216 812 7423 2274
4906 7423 7412 4760 2002 6717
4907 7184 10698 7423 10699 4623
4908 8800 10601 8141 985 7423 3319
4909 7423 2374 2611 4682 3947 7065 10700 2086 1299
4910 4381 2527 2046 10051 8789 10701
4911 8789 1643 3267 3104 1339 7060 8032 4217 4966 10298
4912 8789 9245 5275 1366 9058 1024 20 306 4787 1081 796 178 1881 9015 8927 588 1975 10702 1004 1338 6682
4913 5012 2778 2552 4411 7831
4914 10703 1928 2552 57 3457 790 1917 4461 8318 4549 2091 10704
4915 3048 1606 1364 3968 546 8609 4673 4662 1670 6701 1663 2905 2697 7899 1519 2552
4916 1606 1748 7682 6244 2552 5174 7963 5937
4917 2552 5225 5905 8673 3983 7465 9430 660 8538 9136 8219 9428
4918 2552 168 1111 1003 6995 4778 982 4230 8008 2456
4919 5791 2552 7793 812 4811 898 373 1169 381 6068 1060 1175 380 1812 397 771 5316 4814 824
4920 5320 844 14 3337 1034 3454 37 2018 2552 9301 9442 1622 1791
4921 2552 790 5489 3920 4568
4922 7242 10705 9219 3781 4102 9899 10706 5399 5423 10707 9661 2719 1700 8081 4545 2552 122 3017
4923 2552 4840 4133 1831 1693
4924 2875 8254 10708 8607 10709 7956 2358 3298 1001 4106 2552
4925 2552 537 554 484 10645
4926 2552 7931 4072 7158 4896
4927 39 2552 2278 1646 101 2360 2049
4928 3898 333 9313 779 1340 7514 7219
4929 7219 4409 6222 2167 4132
4930 7219 2597 7854 1555 1881 10710 6463 7008 1079 1078
4931 7219 3014 9882 4108 20 3983 4381 4182
4932 7219 1801 5356 3293 10268
4933 7219 8828 1334 6945 738 9023
4934 3048 404 7022 7219 8688 990
4935 7853 508 6498 7370 7406 5335 2941 7948 509 3204 3203 4217 8398 6464 7949
4936 5850 4364 7853 336 10711 1126 6739
4937 7853 536 2187 9034 5311 8084
4938 222 7834 7467 1642 8479 1918 2286 4934 8048 4162 3882 3259 4494 10712 2622 1063 4921 6259 521 3990 10713 7605 8495 7793 3152 6805 1740 3261 6741 10714 2123 8752 775 3795 6680 3254 9 122 9556 3807 2725 2392 9574 7196 1421 9024 9803 4853 8385 3117 5387 6688 1237
4939 4174 2286 5622 9566 9878 10715 10716
4940 215 4324 717 2935 548 341 2286 6316 3159
4941 2666 5839 8332 2286 5777 10717
4942 2286 7123 4639 3637 2332 9621 6560 4541
4943 10718 5621 5794 2286 7288
4944 8264 7603 8907 2360 10537 4831 7063 2038 4818
4945 8565 5127 7603 302 1138
4946 902 6476 4962 7603 2594
4947 1541 801 7603 3184 8790 1184 4291 9507
4948 583 7603 2600 1779 2418 8335
4949 4625 3219 2921 7603 9429 4899
4950 5272 991 8983 7603 1324 1029 6805
4951 9239 10585 10719 8770 1431
4952 1516 488 1431 169 5179
4953 1431 4818 10720 1799 9493 3887 5415 9491
4954 2123 1431 7550 2301 4330 3135
4955 7535 2834 7308 2919 4634 10360
4956 2919 10305 256 8121 10304 7276 279 6843
4957 2868 2919 6655 2454 4489 10526 5861 6534 8361 10721 7681 9168 10554 2678 862 9091 4490 3823 9861 2052 2860
4958 256 8909 5843 3024 10038 2919 862 2128 9821 1863 8294 4605
4959 3184 10145 279 302 2919 1484
4960 3288 10722 285 5864 2919 2315 4489
4961 10140 4603 862 3189 2919 9193
4962 113 9739 2919 10723 10017 6626 1558 1672 847
4963 3279 3187 7681 2919 5355 1364
4964 2050 10724 4621 2919 21 1946
4965 2919 9699 295 861 10239
4966 240 345 1825 4784 10386 1689 758 3579 7046 2919
4967 2919 790 5679 281 1183 6327
4968 10725 2582 2919 8167 6725 7325
4969 2919 279 1092 862 4551 2006 890 8591
4970 2919 6534 1108 3458 2424
4971 9170 6926 5714 8380 7842 279 613 1706 2919 5402 146 6643 10726
4972 8373 9357 7879 5566 598 5452 1049
4973 4644 571 4948 727 4081 10035 4990 5466 7879 8679 4029 3900 1606
4974 3017 10727 4073 7879 9472 3836 2728 128 10728
4975 1736 7879 33 1017 1007 1351
4976 3058 5106 1950 3136 3614 1369 1259 1371 1957 1359 7879 1352
4977 9746 10729 9878 9547 10730
4978 7863 9746 10730 3651 4158 4156 4944
4979 511 9774 1881 990 655 2190 9746
4980 8384 10731 9746 10732 3271 7539 3747 7176
4981 9746 10733 4624 5346 4402
4982 387 2550 4513 9746 10730 3764 10734
4983 9746 7605 406 7762 9082 10735 13
4984 3913 6114 3849 6260 6294 5803 9652 10730 9746 9357 9878 998 8415 10208 8362 10736 9507 7133 10737
4985 9470 10730 4257 9746 2761 2049
4986 566 1548 6244 9746 6617 10439 472 4111 8912
4987 9746 9357 9099 10287 935
4988 5622 9547 9746 9098 10738
4989 8840 6592 9786 984 5115 36 6009 8424 4840 3434
4990 4815 9306 2778 4216 984 1337
4991 984 2307 2521 2978 935
4992 3913 984 1337 473 2637 690 68
4993 4145 9320 422 2160 6920 984
4994 984 7652 2849 2847 1508 67 737 4462 7412 6464
4995 8992 2179 491 2452 10497 6251 3106 984 1979
4996 5944 6647 37 4041 269 5058 7027 1675 8459
4997 484 8733 4400 6887 6968 4555 347 7027 7240 7065 4398 80
4998 5462 7027 1122 2743 2354 7137 1637 2238 909
4999 5359 7027 3014 2195 6268 221 6839 8033 10739 888 10740 2614 10716 5912 4700 3726 4295
5000 3058 7027 8151 8713 3947 3203
5001 4117 9253 9917 2666 7027
5002 6864 5286 1203 9850 2399 1138
5003 6864 828 5791 5967 5590
5004 6864 6256 8202 1492 8447
5005 5522 2883 717 3849 4836
5006 10718 3147 7762 5522 4949
5007 2650 8232 5522 10457 3144 7497 2217
5008 2973 9904 1219 5801 3145 5522 3144
5009 10741 518 1051 5522 4973
5010 5522 3144 9691 790 7530
5011 5522 2699 6483 9749 4303
5012 4645 7507 6281 1879 3898
5013 4182 567 10742 3276 10743 5271 3898 10534 8733 609 8265 532
5014 3898 2069 2810 1477 2983 1527
5015 4394 3898 1490 1120 307 8695 10744 3168 10308
5016 3898 4882 227 5838 2134
5017 10745 28 3898 1483 335
5018 5017 4956 4660 5708 3898 9596 8639 1934
5019 3898 5621 8649 8811 738 715 7631 1706
5020 3898 5197 1694 411 4869 7324 10746 8733
5021 3230 536 2985 5367 3898
5022 419 966 9343 1125 359 3898 1516 1770 1163 378 760 923 1174 2889 924 2890 1177 2361 2748 1977 1978 388 1067 2891 2892 706 1066 6283 5409
5023 3898 6463 6390 10654 10747 3023 3539 6464 3550
5024 6490 3762 1460 3898 10748
5025 3898 5197 6794 9386 4914 5679
5026 10680 1758 3898 4872 7324
5027 9223 5921 10749 3898 10750
5028 3898 6969 20 6127 6939 3571 2430 5241
5029 5257 10751 8514 3898 4038 3215 227
5030 452 2013 10695 494 2666 5911 6371 1268 105 5639 600 10752 3898 2016 1186 8465 828 3604 2494 4570 3295
5031 3898 6534 9343 4497 1797 8879 4521
5032 1425 3898 5642 9907 796 4926 4583
5033 5120 10753 1285 3902 10485 3898 715 1962 5569 2168 5265 700 2875 3506 3123 3424 1977 1265 3425 1841 1842 5573 2897 4786 713 771
5034 3823 3898 21 5197 411 105 9330 1733 6814 2687 6591 7754 3263 9129 3106 10754 3090 9159
5035 3728 10755 3898 188 10756 158 1138
5036 3788 688 2169 1007 3898 10250 5553
5037 1516 6129 3898 966 9083 565 6590 6695
5038 3898 1598 3623 5059 6085 7251
5039 5619 8503 8045 3898 685
5040 8607 4596 3898 9068 4403 5358 7422
5041 3594 8410 9490 9176 3898 3021 8669 7082
5042 10248 687 3898 4623 85
5043 9750 222 9993 7404 1719 5010
5044 9750 1930 7647 2800 1183 7544
5045 9750 733 8688 8683 6251 5443 9330 1108 10263 8056
5046 9750 700 1163 701 3060 1165 3158 1224 904 1164 757 3508 3852 6954 1225 1053 3516 703 1412 372 1055 1169 911 3515 1058 1170 702 382 1781 3519 915 384 916 1061 1175 704 1076 954 5573
5047 1904 10286 646 1916 5397 5509 10047 1290 4532 1887 1275
5048 10047 2417 7203 2785 5891
5049 1456 10047 3126 5448 59 1532 1511 20 2492 3569 1765 1766 1767 1594 6548 10757
5050 1334 3514 483 1665 5519 6246 1369 846 790 3747 5831 10047 10758
5051 7322 7477 2109 236 1343
5052 7322 3662 7062 6555 2133 7979 8595 2044 6981 64 128
5053 1056 4629 911 919 375 378 374 376 8263 1978 922 3874 3872 324 1264 1071 10759 7322 872
5054 9594 6325 10500 2612 2779 3297 2900 7322
5055 10760 7322 343 4221 8159 603
5056 33 2860 3984 6758 1019 10761 9766 6179 1067 9056 7711 3237 5213 2780 210
5057 1487 6860 3136 9766 4098 1364
5058 319 10762 9450 5906 9766 3294 10763 598 821
5059 9766 87 9668 2088 2642 1461 6430
5060 1998 9404 9766 9472 7203 10764 8610 4516 8957
5061 10765 10541 8978 9121 1697 2044 9766 10766 926 1066 1802 2133 105 2644 311
5062 5262 4289 9766 529 2419
5063 6430 5600 5085 9083 5039 9766 1586 533
5064 4688 847 2968 1491 5260
5065 3285 7888 4981 8528 4688
5066 6084 4596 4688 2744 2626
5067 4905 550 5413 4688 1767 7780
5068 9996 4688 1111 1187 95
5069 2504 2492 1913 4688 98
5070 6945 4688 4108 1906 834
5071 5005 4688 8814 5094 5158 720
5072 7201 5201 7090 5252 6387
5073 2080 5463 4015 89 10767 5201
5074 1108 5201 7090 10768 3092 6409
5075 8246 103 6792 8032 862 985 1463 44 10501
5076 5877 2719 5424 1483 8246 2335 5310
5077 1303 3709 8246 3679 7256 2221 1596 966 5496 3058 1770 6707
5078 8141 2064 790 1370 10769 10770 9741 176
5079 9408 6372 216 2064 10694
5080 695 8170 536 751 5312 5311 1775 2357 6400 909 1782 1173 1174 2558 2064 924 916 5223 1978 7017 9906 9886 3425 1178 3874 1979 3088 1839 393 1072 960 75
5081 10771 970 2283 594 3514 4244 6330 2064 8416 871 1663 4790 2491 7560 10772 9771 10442 3440 1121 1994 2127 1693 24 4879 3412 2018 7624 10572
5082 10773 8078 2064 8869 10397
5083 4326 1666 10316 5561 2520 9919 1670 9526 3985 531 1359 7230 1352 1872 2064 4292 6621
5084 2064 10612 4136 3982 6895 6700 6116 6552
5085 2064 1364 4095 6012 9086 655
5086 2064 3015 3821 4302 7363 6791
5087 636 1371 490 655 3961 9693 2064 9703
5088 9373 10774 2704 2064 10775 6758 6592
5089 3802 4168 8721 2259 88 2064 9143 4559
5090 2064 3514 7599 5319 2778
5091 5223 6457 9120 636 378 2064 5812 3757 2419 3974
5092 2064 5478 668 7064 75 2162 881 1126 4088
5093 2706 1401 2064 4893 561
5094 2064 1670 10612 7599 594 279 10776
5095 6121 1701 4054 494 105 4700 2535 10356 1994 3733 7188 136 10760 5596 8678 3238 4518 10777 10153 1935 4379 1779 5205 3014 2887 2228 1902 196 1511 1429 1693 2725 117 4095 78 9708 1670 9707 7396
5096 2527 10030 5751 1820 4689 4902 3014
5097 3137 215 790 3014 767
5098 3014 406 4156 343 992 3026 10778 2227 4556 1351 10779
5099 7649 9947 3606 7333 2100 2102 3014 6063 6368 253
5100 8855 5168 5516 1536 665 343 3351 9853 3014 1670
5101 8627 1361 4346 9000 3014 4619 7821 8134
5102 2406 3014 8724 9535 5891
5103 1477 10771 970 8736 537 3750 7500 3014 2813 4498 3636 7854 7076 9996
5104 6706 7416 9612 445 2480 3014 6713 1256 2582 10521 10293 3465 46
5105 3014 333 7992 6830 345 3358
5106 3014 2280 1111 1124 1723 9231 2046 2585 2708 1481
5107 3014 8138 6323 2488 463
5108 10059 435 1261 9901 10780 518 1344 3014
5109 3014 828 7430 4125 3891 4263 5958 5807 6254
5110 1007 6963 790 8272 868 3716 2699 3014 6592 4826 10781 2704
5111 3014 482 343 2708 4628 8285 2541
5112 3014 1108 1872 7060 10782
5113 1337 3358 3014 345 8567 6963 3745 1049 4376 9131
5114 3014 8583 7091 112 1723 788 1527
5115 9565 888 3335 1606 3014 10783 3526
5116 3598 4569 3014 4361 1767
5117 4673 9663 6701 3014 651 8267 3250
5118 3014 828 9867 9471 6696 5025 6246 1957 9605 9447 3343 3329 4947 5578 4643 4901
5119 4094 3014 3235 10396 4090 990
5120 112 3014 3310 2527 10784
5121 9373 6579 3014 10785 3974
5122 8846 3014 6465 10747 3023 6466
5123 3014 4694 5628 10786 2123 2849 1764
5124 2088 5455 4335 327 9556 7416 565 10567 1999 2125 1693 2020 3014 1364 8310 2604 85 588 4877 10787 1187 3376 5499 6500 1701 2126 794 1356 3623 2611 9570 3210
5125 1334 5830 985 3014 594 4619 8142
5126 5542 9335 604 4596 8522 9843 1334 127 8523 1211 641 2604 3639 8719 9352 10788 3021 6034 1416 3550 1079
5127 4910 425 8719 7408 1003 5139 8418 7545 3227 3792 3151 310 6557
5128 8719 2885 2315 2646 7780 3803
5129 4984 588 4270 3496 10142
5130 819 9676 6255 3496 3746 7288
5131 1488 4828 9358 3496 1590
5132 692 1158 697 3867 2494 7217 220 3496 369 371 751 4862 812 3714 757 1775 2641 814 6400 882 6282 3772 1059 931 3692 954 1073 2390 6711 2391 1850 7085 962
5133 3496 6616 10789 10790 10791
5134 8456 528 4339 279 179
5135 8456 4956 6112 3485 1108 7276 3445 1195 7685
5136 7926 8456 342 4623 2727 1087 4054 1765 1766 1872 1334
5137 1097 4007 5991 6136 10792 9314 8456 7056 4877
5138 1554 9357 8456 4158 9251 3787 1001
5139 8456 1977 385 706 707 926
5140 2127 6621 8456 2582 4461 1806 10793 1251 1882 7780 10794 103 6968 239 1126 3325 3200 3355 5792 9384
5141 8181 8456 1633 8178 5356
5142 10408 6770 8456 295 613
5143 8456 2739 2737 2499 4222 5943 4218
5144 541 7135 4836 3802 4638 1272 10795 5595
5145 112 636 114 6981 542 7135
5146 1882 9641 6116 7745 7640 2335 6105 494 1475 6835 8424 10775 1723 4094 10796 10797 865 5251 3410 10798 6782 10799 9624 3566 461 2595 5698 8229
5147 5802 461 8140 9662 10800 5986 2582 10801 4825
5148 3509 1857 8826 4503 4202 7798 461 1639 4530 4897 8217
5149 1384 461 4784 1829 1441 810 3967 701 3274 6954 3507 3508 6216 1225 3425 1802 4339 5268 415 416 961
5150 4061 2699 1108 65 2340 1092 2265 461 1930
5151 461 3276 5999 3382 7019 7831 5125
5152 7928 10260 3410 5278 10802 8361 6555 8728 6101 8056 5594 7979 3202 10263 6626 3396 3010 2721 10261 10632 1083 9752 10803 3295 10804 10805 10806 7808 6534 1918 10807 4965 7585 10223 6722 8335 2966 7749 10808 4028 7461 7743 6917 10809 3194 10160 7617 309 8380 1558 3387 7126 461 8491 862 6655 9375 9159 10810
5153 5673 1470 1918 345 461 5215 5017
5154 2000 461 113 2134 3298
5155 8711 461 6150 1334 9972
5156 9649 4409 8718 10450 461 10715 7376 4537 6564 447 1935 6692 5998 2149 10328
5157 8206 5040 9304 461 10811
5158 1477 105 1499 494 1354 511 461 9393 3009
5159 6572 7237 3848 6406 2559
5160 10812 9978 719 9470 4758 696 2559 1160 6188 3060 5478 809 7705 7708
5161 2559 10813 5709 10814 2452 1970 1765 250
5162 6759 7653 1641 658 991 5309 2559 3651
5163 5962 10003 715 1055 2559 6189 1187
5164 2485 1870 6067 10815 2559
5165 985 6912 8894 4040 9414 10816 7066
5166 3761 7121 10319 6034 7066 7044 119 5245 7112 10817 9977 2844 9993 7113 1645 3095 4413
5167 7066 3136 8796 7377 8166
5168 563 4396 3237 6472 4944 79 10818 224
5169 576 65 4749 2298 8045 10819 4943 6794 9175 4629 224 70
5170 1281 511 170 775 790 3951 2123 6996 7301 7888 224
5171 427 1134 10820 10821 1351 4108 4799 3411 224 3 98 13 2341 2113 9848 3586 3451 3468 10800 2930 3565 48 6328 4442
5172 410 98 224 3322 9597
5173 412 8255 695 3129 6310 366 5569 2894 5265 2143 6246 1162 1224 1165 3158 1059 3507 6954 1497 705 1264 5213 5577 1073 6352
5174 4984 8014 7195 7521 3720 3565 10822
5175 2117 174 4984 539 1621 1971 10685
5176 4984 1125 2080 752 812 757 1775 1167 4629 379 1779 814 1172 3507 705 2219
5177 315 10000 10630 2864 5678 5120 4868 7271 7492 8160 5696 4713 319 4665 6661 7454 3675 4732 8965 10823 159 6875 1901 205 7070 6363 4251 9172 4736 4984 965
5178 4737 9470 6280 2755 9459 5372 87 715 1045 3683 5971 8160 1295 1587 4246 366 775 4984 1749 3441 4727 3362 5650 5696 8023 4746 6156 10824 6906 2227 8999 6661 7454 354 6363 10825 2421 4868 8262 10826 4542 152 10827 10828 3574 5747 10823 10630 1441 6802 4946 4405 7206 5265 59 276 3416 879 419 9034 5779 5741 496 6173 6242 4332 8278 2265 2376 6402 1234 961 7085
5179 3196 7648 10266 675 613 10829
5180 7648 3291 3800 986 7207 453 117 10830
5181 3665 4757 721 2753 697 366 3685 10831 2080 3433 879 3505 3506 7308 1974 6998 4166 1979 4634 400 768 1074 1072 1841 1842
5182 3665 87 4827 3781 9570 2188 1364 9314 6270 2499
5183 733 4156 9960 3665 87 4827 4325 7431 10583 4795 10832
5184 3665 80 1098 3967 810 752 4811 371 910 1060 3628 898 5378 1978 5275 3695
5185 3665 3266 3574 2165 8887 3424 704 6708 708 1232
5186 1042 1365 575 3116 8541 3762 8795 4187 8848
5187 5704 8652 1536 575 1122
5188 575 4073 6852 3835 1540 2500 1640 1092 5462
5189 575 554 7091 8222 3823 2169 1350 9406
5190 1450 72 5723 575 171 10371
5191 4062 2775 4629 10120 575 1823
5192 575 3275 912 379 8990 8278 3874 3872
5193 5289 575 476 3291 611 1108 8509 7942
5194 5997 5195 10744 575 3021
5195 832 44 2049 8380 10232 10833 2044 3818 575 1719 10834 1913
5196 575 1567 2599 10120 5577 1315 2904 946 5433
5197 4946 575 8974 8413 3379
5198 5613 85 1465 6541 5727 669 3638 3216 1186 575 7532 2179 1034 3425 7044 1075 770 6604
5199 3800 2533 2530 1864 575 10835
5200 575 5456 8349 9414 5591 10273 8284
5201 3895 588 9100 88 2708
5202 4921 3895 4173 1621 3426
5203 9686 7454 6934 3895 7417 2360 136 548 3551
5204 554 4871 4874 9030 10836 8695 3895 1336 4134 4400 6164
5205 1491 4208 7136 9888 4282
5206 8735 1315 4208 4323 7550 10837 2090 7784 8298 1853 5458 3168 1107 5847 2928 268
5207 2894 1122 2261 2262 3950 6345 2689 1045 3994 648 5143 6907 2428 170 8026 1614 4687 2999 10838 8821 5081 3983 8733 6117 3234 4208 7960
5208 5516 4208 5397 532 5754
5209 1645 565 4208 732 6921 7549
5210 4144 4208 5180 4642 4112 348 1166 5847
5211 5034 4208 33 2038 4899 888 3402
5212 4208 6115 2666 494 54 1537 7812 2518 1580
5213 10406 4208 2913 3702 3909 563
5214 235 1498 10839 9585 4208
5215 1042 427 2931 4942 1351 1526 494 20 2483 10129 60
5216 8437 8185 6506 10840 4313 447 4445 10108 10841 10842 4244 3087 10268 10793 1766 9200 4040 60 3209 5798 7777
5217 8320 9218 1256 5860 9500
5218 10556 6099 2468 7928 10843 2467 3105 1080 3393 7059 9480 6502 10844 9956 6978 8837 8526 8320 7979 10845 6101 10011 10846 9521 9427
5219 8693 8064 8692 8340 8320 3574 8018 235 6106 6098 157 10847
5220 5679 35 9005 104 6881 257 1268 3579 4492 8998 1139 5601 1330 5215 4923 32 10848 6807 5813 1117 258 10849 13 10850 8094 2847 7718 152 6860 2918 7883 8320 8319 7843 267 12 6885 241 287 279 9516 5765 293 1253 1507 9916
5221 5843 293 8320 1683 9118 7923
5222 5619 8265 4054 5779 8403
5223 2079 5779 7313 10851 2353 1455
5224 611 5546 5779 7526 10544 9350
5225 6323 2486 9249 7845 10852
5226 2645 3200 10852 3932 6592 2307 4087 3988
5227 2953 10852 3482 6476 4473
5228 7025 10852 3745 4820 790 102 4220
5229 1484 2485 10853 6915 10854 46 10852
5230 5046 1490 1009 8525 7434 10855 10852 3374 7404 4924 5109
5231 9157 10852 4132 7642 10199 10320 5150 2188 5334 4902 8651 8113 8310 6217 877 407
5232 10386 10852 2134 6805 8475
5233 10856 425 9851 7895 5944 6060 3348 10857 970 171 10771 4251 869 872 2582
5234 10858 5944 4761 10859 687 536 8216 10860 7279
5235 5640 5944 8543 998 3747 10062 4913 10163 1998 5728
5236 5506 5944 1299 2550 2188 790
5237 5944 1025 3324 659 5206 849 5450 2316
5238 5944 6301 10861 9579 8091 344
5239 519 4062 571 5944 4469 2080 484 6866
5240 5944 4061 3003 1344 1410 8005 1120
5241 5919 5944 10862 3828 4024 1688
5242 8455 452 5755 5031 7416 4685 572 7060 1063 10863 10225 7201 6444 5944
5243 966 7014 891 2003 5175 5944 10864 9467 7844 9595
5244 9373 6327 9686 8594 10294 46 6916 10865 1848 10052 6937 9385 10866
5245 5848 6327 10631 8553 2079 4999 9373 1042 3979
5246 9373 7368 10818 10867 10785
5247 7642 410 326 9373 3565 168 5310 3433 4646
5248 3799 4072 10119 9373 6698 10818 10867 7990
5249 6596 9373 2699 5519 9714
5250 5045 605 3587 2127 4620 4672 1879 7361 9373 4438
5251 4906 5028 8889 2342 546 5965 659 7133 4897 7434 73
5252 2342 2632 574 603 9336
5253 2342 7023 6966 8444 2913 1662 3354
5254 2885 2716 3702 261 3599 7261 9846 2342 8489 1367 7323
5255 2342 2849 3901 10868 9244
5256 2342 4371 8200 2643 5720
5257 4558 888 8723 2342 1492
5258 9040 4347 4081 2080 3509 2342 10616 1272
5259 123 10869 4865 5652 2342 7792 281
5260 3188 5197 2342 9254 775 3419
5261 2492 2342 3518 3409 9660
5262 1108 7754 6435 3826 2342 4459 2080 4054 4250 2838 8632 95 10870 4619 20 2809 1930 1670
5263 1159 3708 1755 1396 1962 5695 3685 95 2342 6228 9153
5264 4313 2342 7189 7964 6033
5265 4061 7824 10871 3934 465 2342
5266 2342 571 5466 343 4075
5267 5187 9697 2342 6056 6050
5268 4757 5929 4760 10461 10862 2342 9963
5269 2139 4218 2342 8001 7933
5270 2342 10872 5964 3489 725 6164
5271 9046 2342 9091 3656 10873 9003 9168 2678
5272 4455 5623 2342 70 8343 343
5273 7333 4348 790 2524 8562 2342 5778 14
5274 2342 1603 3116 3405 4901 7946 10874
5275 7059 865 10015 10845 744 10875 2342 5531 10260 6502 2468
5276 7260 2342 1879 48 5178 3632
5277 2342 6012 1359 1670 8937 2699 2579 856 5909 1857 3826 9338 3151 6409 3720 1021 7289 5780 9682 9044 10876 636
5278 2342 4768 2896 415 416 962
5279 856 7579 2342 9908 279
5280 2342 4478 2406 10070 8841 7428
5281 2342 7033 796 4289 10877 5095 10878 2009
5282 1679 1410 8157 2342 1684
5283 9719 3803 10879 4545 5661 881 1382 1067 1362 9618 2342
5284 2978 1351 1511 4561 2342
5285 10880 10838 10881 10882 2342
5286 6226 3402 4623 2342 7646 5280
5287 2849 8837 9941 2342 10883 847 10353 9718 4492 1713 1724 10884 8612
5288 2882 2693 9025 532 720 387
5289 10755 796 4289 2134 9025 4620 6344 239 3165 2125
5290 4645 2550 9025 2883 8519 451
5291 4382 5518 8165 5519 6415 4209 8238 149 6000 876 2931 7581
5292 2088 2666 5519 2708 3017 6564
5293 8677 9347 2044 9279 6933 7353 10885 5519 4060 1081 1537 316 2013 10886
5294 3928 4632 2316 675 5519 1359 285
5295 5519 4641 7294 9390 9286 4154
5296 5519 3781 10241 10020 5843 6027 790 796 293
5297 2040 2227 10627 6118 2789 2938 3688 9340 7250 6407 8751 509 10887 8434 9928
5298 2529 2994 9340 2250 1441
5299 9340 1211 2914 578 2972
5300 8147 7918 7374 4267 9340 5024 10888 7409 4116 6147
5301 8894 9340 792 2110 118
5302 4618 6179 6201 1345 6180
5303 3656 10019 4618 1706 10303 301 7921 6843
5304 3514 1855 6615 2757 8293 5018 4618 2416 7875 10653
5305 4618 318 4246 4746 5302 155
5306 4618 8699 4575 10826 1201
5307 1714 10141 1898 4521 4618
5308 4618 6230 3362 8890 1253
5309 4618 9650 8890 6832 1256
5310 4642 3845 5058 4618 10889 3935 10762 2038 9807 7752 3658 2030 4605 6534
5311 4618 518 366 4910 59 10890
5312 237 6186 7457 4618 6306
5313 315 4564 3470 4618 3937
5314 5291 4618 6198 6192 6760 10891 5290 4959 10892 10893 10894 4614 7800 2878
5315 4858 9012 10895 6232 4859 7930 7165 6204 5479 9225 6187 6230 8303 10896 10596 8963 4618 9799 2882 4616 6554 10891 887 4738 10897
5316 435 4661 4618 6198 8274 236 6190
5317 4618 4684 5504 844 2123 3957 1479 6998
5318 4618 6554 5678 260 9008 5602 7054
5319 4618 7484 6177 1751 2557 696 1727 1829 1149 2242 1303 3515 4166 1979 324 1981 940 3808 768 1077
5320 155 1199 8747 10168 145 9986 157 8286 6315 6314 10167 8550 4618
5321 10825 10898 59 10827 4618 5678 7823 6883 10899
5322 715 5505 718 4618 4808 2769
5323 4618 168 5120 1784 1194 1141 6738 1962 796
5324 4405 7864 9353 10900 4008
5325 9192 10287 2339 4088 1799 2149 74 4405 4886
5326 5053 158 9610 161 1255 7762 404 8024 4405
5327 4405 437 322 10901 319 9318 201 160 6221 10380 1833 9375 4896
5328 4405 9604 2494 862 273 6652
5329 4405 2920 1922 6771 10902 309
5330 4405 355 3312 226 3771 2800 8494 8004 2679 4403 316 1206 5542 529 7331 1955 892 8863 2814 6334 6450 2817 5946
5331 8028 1526 8357 5137 4405
5332 9328 4119 10459 6087 4318 7301 3809 4596 1351 269 7281 6610 1502 2281 6963
5333 10903 4318 4233 2759 3833 7281 1185
5334 3716 1298 9590 6085 4325 5960 10485 4318 8740 7301 6301
5335 8470 4006 5962 4200 8743 4318 6698 9437
5336 966 1488 4318 5204 2234 2583 8669
5337 7407 95 9758 2652 3656 3024 5402 301 10904 5843
5338 9758 5643 3271 491 5788 5412
5339 790 6902 4836 1003 9758
5340 5245 9758 5928 6312 4806
5341 3870 1519 9479 3784 7304 1498 9046 3911 1758 3475 1265 4655 4543 4310
5342 10905 7885 1758 6558 7815
5343 2472 2938 2451 3991 3965 1758 6125
5344 6313 5243 1758 169 3482 6861 3729 3254 3734 5198 7151 647
5345 2500 2001 1758 169 1087 622 1822 1266 1934
5346 6004 857 2180 7310 8204 1758 4006 4990 8470 7055
5347 1962 1044 366 2080 1218 3870 3645 381 7308 1758 1836 824
5348 1795 1621 1758 169 5706 252 10470 6923 1863 297 8439 4241 292 6729 10125 9932 8508 10906 287 298 3024 10146 10555 7280 8686 9170 6218 1706 309 2023 28 9933 9934 6649 10907 10908 8454 1707 5880 8490 862 7591 6293
5349 4033 3401 2682 7691 1758
5350 1758 1512 475 5520 10479
5351 1441 4289 5020 5356 221 9965 1056 8865 1758
5352 1302 3652 1758 2621 4308 9651
5353 4278 5263 8973 1758 10909 1517 2650 5734
5354 1758 8967 95 3784 3967 8173 3106
5355 10284 6347 4007 2570 7934 8695 2167 1758
5356 1758 862 6752 9170 10910 10911
5357 169 3730 1758 5818 269
5358 169 7794 544 1758 3734 3139 4933 8997
5359 1758 7642 2238 10489 24 3139
5360 5708 408 9870 169 9009 4367 6258 307 1758 33
5361 3291 10912 176 1758 2139 3514 1446 7333 1193 1003 5662 6912 7542 3494
5362 7300 8811 1758 5899 6025 720
5363 1632 8751 7178 10913 3800 1758
5364 1758 554 3735 9208 1056
5365 3272 1758 775 369 685 913 956 704 707 7279 6269
5366 433 1758 169 2666 432 9270 9852 4485
5367 6966 9120 4741 5535 649 5116 1758 10914 158 1854 9006 216 2645 706
5368 3958 2283 7300 1590 2973 2940 417 8661 1492 1046 10479 1758
5369 1640 5507 1758 169 1536 4567 7060 7767 10915
5370 8946 197 419 1475 4572 8411 1016 2766 6147
5371 155 271 419 21 3788 9823 3166 8756
5372 845 1663 1511 843 419 1788 12 2133 3517 433 438 9660 3839 7822 6261 89 95 10628 8785
5373 419 4665 3732 2170 2245 9120 686 10788
5374 7134 5626 10916 3811 419
5375 4714 1255 236 729 6565 9332 6912 2486 2570 419 8415
5376 419 9009 3218 648 1192 719 810 6266 700 904 3130 3158 3060 1163 1164 371 701 1411 1224 1165 6282 372 373 1412 379 758 1053 5570 910 776 377 1055 911 912 908 759 1058 814 1059 1169 3646 380 703 922 914 913 919 1060 1062 3647 1175 1057 923 1174 921 381 915 917 1177 1170 10917 4175 2890 1070 704 1977 1978 706 1067 939 400 958 820 2898 2897 711 2896 398 399 402 2899 934 5401 769 5385 3532 10918 6680 8886 2690 122 959 2391 824 2390 2270 9036 3694 1421 5386 1419 3559 3537 3540 3120 3542 6681 3541 6225 3553 6683 3552 6678 3550 3021 3549 942 6223 1416 1078 3539 6045 2385
5377 419 2150 10919 2128 326 9832 296 2010
5378 419 6024 1727 3445 9633 3276 1824 6570 3433 6973 1519
5379 532 2692 1171 5632 419 9560
5380 9628 10920 7876 3749 4313 6093 419 2548
5381 2970 1636 2603 588 2700 934 419
5382 4557 5626 419 1013 2174 8973 90 1125 4058 10743
5383 10548 9010 4004 8310 4289 1726
5384 4004 1721 6467 555 4778
5385 10921 3058 495 497 3480 10358 4004 7020
5386 4004 592 1670 5486 2004
5387 3242 4004 5924 2405 2312
5388 169 3139 790 6258 2418 681 8691 10016 7393
5389 4257 59 2127 1693 169 333 3218 7631 1701 1994 10353 8475 8465 7242 775 2689 3994 2125 2957 10922 1521 551 2349 8516 3457
5390 4430 8507 169 2588 738 8296 5097 1324 2690 9066 1521
5391 2088 84 5614 169 1879
5392 1460 796 169 1487 2759 333 1762 1112
5393 6655 2374 169 7242 172 7412 1211 647
5394 169 33 7134 3711 3833 8475
5395 227 169 2090 1118 7107 3633 1565 2726 4462
5396 4087 1600 3492 3823 3159 169
5397 3357 4665 169 8732 729 3947 236 971 10755
5398 33 9412 169 6260 307 9309
5399 1988 169 9997 795 2316 10923
5400 169 8844 9490 5472 10914
5401 169 4381 8318 4551 10797 3863 2527
5402 4784 169 429 1775 379 7572 761 381 374 1414 931 1072 818 5316
5403 5507 169 3151 10924 1831 7553 5186
5404 169 6246 10925 7250 5769 3637
5405 10030 169 8292 7583 9790
5406 5256 169 4507 4206 2133 10275 8395 1272 7381
5407 8466 9289 1135 169 8666
5408 169 4158 10926 7903 5622
5409 169 3730 432 3727 5162
5410 9101 8292 169 7679 152 1331
5411 176 8236 169 9391 610 3735 9988 5007 6135 5643
5412 10927 169 3115 7866 8430 3795 3697
5413 169 3916 6528 6670 6293 5726 5722 2248 9010
5414 169 3728 5894 5553 9136
5415 4471 169 10928 826 2921 4886 5097
5416 2849 10299 9163 9009 169 4201 1351 6153 4152
5417 8212 169 4532 3353 1655 7910 4189
5418 4567 169 6756 3267 4670 4677 508 509 7949
5419 2471 6182 3800 5059 6978 4156 3987 5602 345 9007 4367 6258 1878 169
5420 169 7347 2042 4668 8286 3750 3262 5320 5310 9761 10451 9878 9101
5421 5059 5607 4943 8912 34 9441 7318 10101 7921 169 2691 7033 3823 1475 2789 6929 1689
5422 2368 343 1125 1029 3433 3985 370 169 10775 10929 862 1917 4147 176 452 33 10930 6438 9848 4337
5423 775 169 5792 2725 9704 95 6348
5424 4564 169 1334 4693 5727 10250 4415 6220 6374 9487 7487 6920 3304 1195 10931 3580 6901 8048
5425 5831 6047 431 8830 3290 169 4518 7826 8865
5426 3148 9487 169 9038 4520
5427 7929 10418 1245 2030 1307 3375 2372 5450 4693 2085 169 1916 1640 2768 4048 113
5428 2841 2036 2008 271 329 105 3473 8614 10932 1334 7155 10933 10356 10740 169 227 3454 2123 610 5826 7166 3578 5424 7693 2442 494 1186 54 3170 2127 9971 1494 752 4629 3343 6034 113 2090 1555 7438 563
5429 788 98 622 169 6643
5430 4252 4282 1185 169 588
5431 8879 10183 169 10934 10935
5432 10588 7604 453 10353 1115 176 1537 5801 6999 8899 169 9715 10633 6774 2109 2013 227 9257 8310 3745 5510 10936 9984 6652 801
5433 103 1369 4258 1107 1106 9102 2931 271 1961 6412 3079 169 9631 4463
5434 363 169 5943 10550 6713 4129 3983 5772
5435 1639 169 6761 9342 4059 608 2284 4081 752 2757
5436 646 5059 169 4128 3761
5437 169 5943 8151 9141 2628 369 6719 3510 9816 4132 816
5438 169 7896 4501 4199 4627
5439 5506 5822 158 693 184 8452 169 8458 99
5440 6533 452 8684 6175 10180 169 45 1779
5441 169 6534 1494 1779 6258 4170 3514
5442 169 6122 51 10937 6329
5443 1509 169 3291 102 1482 10938
5444 169 4758 747 2242 2080 3645 7308 707 4166 8543 4801 4814 3063
5445 3727 1736 2219 1035 879
5446 4480 775 87 7139 3727 5365
5447 1736 4665 113 970 10939 4045 8345 624 3727 3621 738 10529 594
5448 2833 4446 343 3727 333 449
5449 6147 3727 6260 1095 3729 883 1519 6852 152 4969 2080 7222 1426 3222 10940 6139 324
5450 1715 3727 6260 511 7573 7316
5451 7928 3727 5538 4201 1303 3753 7629 960 771 772 75
5452 3727 8193 7548 7308 8400
5453 1439 4593 4022 5808 1859 8070 3727 693
5454 2778 2834 3727 1644 7023 1301 2492
5455 3727 7014 10170 302 3617 10941 3194 857 3563
5456 3727 121 971 2335 494
5457 7459 74 7428 10942 9036 3727 4939
5458 425 9702 1348 10234 3727
5459 2840 4087 4086 3181 6998 3914 2908 4664 1114
5460 4858 8822 4664 6324 354 10527 5120 1676
5461 3413 2191 5302 8754 6314 155 10676 10171 2369 8820 6494 2430 6473 6211 806 1519 6934 2923 9203 2941 10478 7494 10943 144 8469 2123 1765 8705 844 5813 6171 3483 8298 4664 1509 5022 6781 2920 6895 6165 1648 6651 40 3914 1461 5526 3491 4546 5685 6451 7458 2329 10944 6813 1971 6450 5335 4773 7091 3478 1947 6452 2171 12 7225 2815 4557 1263 6865 5146 5097 1754 2622 9801 7357 1309 105 4942
5462 4664 1029 10902 5712 6540
5463 8578 1340 8762 7573 3104 6033 5772 5644 4664 227 8988 8851 8 9496
5464 4664 1239 3449 8459 10536
5465 834 1863 1918 1253 10945 2994 4072 2953 3975 6085 10045 3998 3614 717 862 2123 1795 5661 1766 4575 4664 1938
5466 1865 4664 334 90 10946 4054 271 5840 2959 8024 6921 2840 6876 728 1183 1765 1994 228 1478 5743 3118 2125 9191 10947
5467 6160 4664 967 10948 10949
5468 6249 4664 4732 4741 4868 4665 4452 315
5469 4464 4664 5740 3312 1339
5470 807 10950 3136 9523 8149 1195 4664 1255
5471 3326 484 9656 4664 2789
5472 10002 9164 1080 7842 5254
5473 176 5257 5255 10048 5254 623 2437 10951 4239 10842 9279 7201 7503 2316
5474 5257 5840 5254 271 8644 227 7188 3823 10952 8586 1631
5475 198 2298 6668 9204 1922 4498 3290
5476 715 5265 102 8051 198 772 3649
5477 198 7070 2719 10493 6393 2784
5478 198 4451 10025 6153 7428 7768 9599
5479 198 3800 10407 682 206 9441 1649 4080 10953
5480 6703 354 9532 8180 9332 198
5481 3865 5630 5335 8410 198
5482 1856 9064 5285 3767 198 1477 4266 1835 4811
5483 3362 199 4783 436 322 1036 2840 198 8296 3312 437 2227
5484 1936 2526 10954 2091 227 6126 3432 2015
5485 5264 8999 554 966 6126 4452 3498 8737 881
5486 5263 850 7961 2316 6126
5487 6126 1994 6896 1798 1934 7132
5488 10152 3455 2424 6023 2069
5489 609 10152 6470 2374 10367
5490 554 2040 2965 540 966 411 1115 4454 45 10152 8214 2437 7895 1041
5491 2603 6322 5255 10152 1291
5492 10152 8214 9105 5251 4008 4472
5493 828 844 2127 6445 10048
5494 10048 1498 9239 9453 3295
5495 516 9013 1197 10048 1713
5496 5824 10048 2438 554 5320 121 5257 1291 1449 8663 2476 333 20 10955 7969 425 6124 7731 8378 2677 10956
5497 5826 2058 586 554 10388 6096 2003 10048 1466 1475 4154 4049
5498 6563 9227 529 9850 2878 9983 9221
5499 3676 6226 3367 29 9118 9227 4049 6445
5500 534 7744 10957 9227 6191 4296
5501 2024 301 9227 3932 1027 6586 732
5502 9227 10958 6188 570 10898 4612 2881 10959
5503 9227 4738 9994 6554 10960 6886 3046 6668 2080 8974
5504 2013 10650 12 1144 10438 9227
5505 2350 1788 10958 2973 7356
5506 2010 10958 10961 5022 1896 4598
5507 10958 6877 7038 3737 10762
5508 2866 10958 6185 10962 8657
5509 10825 1253 9553 1256 6881 9459 10958 10527 1257 4674 5818 5478 4613 685
5510 10958 10595 9994 10813 6234 1345 10963 10890 4858 2882 6878 9012 2878
5511 10958 10595 10961 4612 6748 6197
5512 5141 8683 10964 10958 65
5513 3303 1273 9015 539 10965 5557 2692 5257 799 70 988 7054
5514 1741 3965 1744 588 3129 5462 775 2242 5063 1164 1165 5311 1166 3505 3506 6954 6216 1225 3507 372 1780 2333 1348 376 5923 1054 1170 1781 1059 10966 1516 1766 5271 4023 3704 1802 9115 301 3876 5687 8579 309 9731 4353 3473 7843 2056 5878 7925 8278 4634 295 5765 2462 250 2294 2172 10967 1584 10581 278 3307 3457 1799 5257 1178 7841 2897 2896 5384 5382 4166
5515 3328 7133 10112 1932 6132 6063 1811 9554 5257 333 271 3823 1783 1611 10968 5826 10969
5516 9798 571 7022 2531 7354 4990 3707 5755 232 105 796 5257 9160
5517 554 9115 1356 3811 2713 5257 8350 10087 10662 5230 10970 10293 2442 4136 4955 4966 2444 6740 10067 1849 162 3630 1648 1866 4154 95
5518 10002 3685 3870 3806 337 5257 4180
5519 5257 6830 2125 2127 8779 10112 2645
5520 3508 4629 2257 924 385 705 2892 386 2537 926 5257 1264 3874 5268
5521 5732 2938 1336 5257 2680
5522 10627 7547 5257 188 10620 1144 813 1262 1003
5523 176 10211 3671 5257 10836 5458 6846 2847 6037
5524 2437 2219 10971 8781 1125 4872 10972 775 3876
5525 2437 2438 538 8596 6144
5526 2437 10286 1246 5961 1003 451
5527 3139 2439 6148 5297 3744 1540 1701 2127 1494 2195 272 3273 2320 6341 8828 3503 891 4239 2437 1291 3517
5528 2335 1138 10042 1537 2437 6142 1097 35 2571 1117 1478
5529 2437 7761 3056 1519 6931 9670 176 2248 7956 4206 7674 9314 2407
5530 537 2437 568 1663 8129 9609 484 1845 10919 7233 452 3081 6133 10855 10547 6327 1634 88 629 6142 360 659 4878 3125 9
5531 3303 2437 1007 4513 7468
5532 2437 7366 7793 10086 8138
5533 2437 3909 8016 5017 1939
5534 5492 2437 227 2994 3747 1336 6520 5934 2774 6929
5535 4703 6142 8673 2437 6579
5536 10620 9298 467 6142 4910 4740 8781 4204 3489
5537 7299 10973 6142 341 7223 1549 3652 9030
5538 6142 7133 8827 10507 172 2554 8553 10129 5838 10974 10116
5539 7213 3061 4898 6142 5335 2804 1717 7435 6229 5830
5540 1292 6142 2183 5771 888 2789 4696 10799 2188 3619 7827 6728
5541 7300 4582 6142 2052 4603 3348 1069 6104 3747 3745
5542 8904 8209 8521 6142 10638
5543 2070 5033 6142 3949 2974
5544 8406 10481 5871 4075 7738 9205 2177 6142 8031
5545 12 7679 2438 3572 9460 1736 564
5546 5960 10838 6133 2438 3476 333 2650 3784 3734 7213 6676 10936 2377 10975
5547 2438 10976 9775 4421 9682
5548 1736 3346 2438 3246 5832
5549 10862 10512 3750 7549 2438 1571 9998
5550 2438 1804 1473 8058 2335 6457 1508 8739 2658
5551 6515 7949 10204 2438 1293 10842 6584 7099 326 1119
5552 6559 5531 8056 2438 20 8879
5553 554 1293 4288 5235 8774 5975 8045 94 452 5010 14 1212 3858 9509 4239 6149 8595 8706 6386 8684 1100 4061 975 3138 8997 5748
5554 554 14 9356 1701 4483
5555 554 10638 4131 3390 7723 333 7550 4597 6311 6552
5556 1951 7576 10977 2077 10605 554 1633 7874 5145 10978 3061 4573 662
5557 7217 10702 177 2080 1595 5311 5312 3508 1168 6954 375 374 1780 1412 378 909 919 3277 1060 1173 1000 1061 921 1175 1781 920 915 1782 384 1054 1170 6145 9760 706 1810 1809 9464 10979 4153 884 6692 2556 554 1234 938 2897 2899 2898 400 940 1074 10917 710 3431 711 821 1417 953 6590 10769 10734
5558 3466 554 1370 4537 7095 8030 2780 10980
5559 3734 329 4053 554 10836
5560 554 2281 1092 343 3903 7678 8185 8179 10055 10438 6356 5356 4684 4305 4905 4773 7854 1878 2979 4809 494 4676 8178
5561 554 2090 1645 217 1788 306 3600
5562 229 6261 801 6211 5197 4928 3455 6911 8426 2109 7351 554 6555 3388 3295 1356 7803 1351 9970 1539 10981 7838 498 8715 8669 1706
5563 554 6977 7482 8714 616 4401 1071 2107 1994
5564 2840 6152 554 10627 2462 775
5565 3199 554 7071 10581 10982
5566 1291 2060 296 6293 10158 554
5567 856 37 227 8725 554 1418 1091 8759 5320 775 10521
5568 6270 7973 2141 554 494 6892 10675 4260 5259 2013 1120
5569 554 634 269 4239 596 640 2587 7399 6381
5570 6586 554 4021 732 3364 2194
5571 554 5678 7483 7444 10983
5572 6912 10836 10984 3269 554
5573 554 8408 9590 829 9259 5332 281
5574 5978 554 1482 3726 9568
5575 6382 5780 554 10856 3136 146
5576 3483 2814 2424 10985 1516 554 6590 5644
5577 315 4430 2110 554 3800 9811 3599 8086
5578 2857 1973 494 7054 7189 554 5399
5579 10934 2774 554 10986 6566
5580 554 1701 5713 7071 1994 3118 1693 2439
5581 554 10889 333 3715 2677 4459 2335 3656 1461 670 2013 4105 5146 3581 6448 3823 862 10077 5800 8790 9110 1494 330
5582 3820 62 554 4280 5892 5798 6620 5974 1272
5583 8836 554 2153 7285 10923
5584 554 7903 8350 7324 2938 7723 10987
5585 2593 5458 554 2439 8059 544 10627 10988 7315 5473 9164
5586 554 7333 4644 1216 1494
5587 3959 10989 554 171 10990 212 9617 4430 9309
5588 3837 554 1425 2579 594 410
5589 554 571 796 8737 4266 10991 4289 2623 1483
5590 1484 6311 576 554 6095 8285 5644
5591 2841 554 4054 2411 7159 9280
5592 10992 1370 2860 3613 4537 554
5593 8222 554 2013 10993 2003 4058
5594 1926 2726 554 6117 10994
5595 554 838 6333 6803 3401 145 572
5596 5105 494 554 488 105
5597 4716 1444 2485 2462 10013 10229 554
5598 554 5907 6122 7586 3383 4579 7213 2726
5599 3092 554 333 3285 9386
5600 1344 484 2010 6294 2049 554 531
5601 554 5310 2075 20 2726 1872 1475 2172 1811
5602 554 6580 6809 1291 4789 4170 447 7440 2149
5603 1356 554 2126 3118 1693
5604 554 4021 215 3684 5889 1120
5605 4445 5830 554 4596 1056 4764 6829 10995
5606 6728 3633 554 576 2195 7442 3033 10996 2846 7729 7722 197 2455
5607 1466 3772 4627 417 6010 6486 10806
5608 2374 647 1466 3734 4017 10756 6493 3058 10997 9433
5609 1466 1125 2883 10998 7343 1779 4288 8992 2699 3900
5610 4289 8689 1466 452 8951 5799 494 488 5310 2172 4265 551 1994 6023 10952 3547 3334 988 992 7155
5611 10546 4756 2476 1466 2956 4135
5612 1466 4756 2185 5468 9729 6133
5613 3288 3285 1466 1465 1355
5614 1466 1114 729 20 446 8040 4169
5615 1466 10986 2938 5255 2789
5616 8148 1466 1356 227 271 1693 1779
5617 1516 4182 5033 2999 9877 8900 7429 775 2557 10999
5618 1516 411 5307 4913 4872
5619 2647 4852 1516 3891 8247
5620 1281 1516 5780 9076 6218 8352 10424 9217 1932
5621 1007 10373 1516 4232 1712
5622 1516 172 2010 1929 9767 3135 1791
5623 5901 3569 2219 4958 10743 5431
5624 2219 3651 8090 411 6452 5540 9434 4871 676
5625 7331 5725 3215 5924 4901 563 4158 2219 9059 4898 2652 3566 1141 47 6328
5626 411 269 2219 5197 366
5627 4536 5063 8585 557 7636 335 9775 7465 2219 5824 4873 6003 6589
5628 2219 5897 576 4583 4990 1056 986
5629 6086 9380 3781 7315 9588 3026 4711 9131 1363 301 302 11000 8013 258 1453 7260 2123 6564 1086 11001 4529 5265 8998 5852 7337 2128 9692 1479 11002 5596 6404 2219 11003 20 3206 6534 857 2015 10308 5238 4015 3865 1116 9014 4647 5024 279 10325 9963 8032 1558 10306 8865 2720 655 9953 9452 6722 1882
5630 10503 2219 7831 9407 5813
5631 6011 411 1686 2219 1642 2511 9892 10209 4703
5632 7802 5125 2219 45 3517
5633 966 8124 508 9339 10135
5634 966 7344 2931 4778 5676 1318
5635 966 6334 105 2040 3876 9085 4040 428 8003
5636 1216 9084 9441 2118 4914 2147 4871 10633 11004 966 411 6818 8138 2170
5637 4591 966 3341 722 856
5638 6235 4152 966 1125 5761 5042 7486 5433 7863
5639 5237 11005 1975 966 4459 6389
5640 1298 966 8128 2344 2107 3888 2298 4062 5107 981 567 1829 2355 2633 1149 170 3083 2860 3615 4696 5438 1622 7146 3983 4210 4058 1550 4291
5641 966 1128 2454 3288 1120 269
5642 9962 7626 674 10028 966
5643 1917 4497 7661 4063 4601 5728 1943 966 411 6591 11006
5644 1194 3746 3965 966 531 33 153 1281 1451 10920 1295 8747 875 1216 1586 7401 1792 2090
5645 966 1081 801 3947 7254
5646 504 4846 790 1336 1360 8209 1157 4345 7757 33 966 1069
5647 6065 966 7450 1450 4069 11007 3339
5648 7775 966 2363 5550 1461
5649 2666 2418 7579 966 2921 1825
5650 8877 2239 10842 4874 966 4914 2520 6590 4875 2030 11008 1916 9634 4239
5651 10987 2408 4760 9999 966 7999 7956
5652 966 1774 1396 1755 160 2457 1204 974 6483 4041 6709 1167 2357 1168 7517 1780 383 2892 933 1981 1232 2895 3648 1074 1842 1075 5514 416 413 414 6269
5653 966 10205 4632 8361 8648
5654 966 5667 4973 7334 1829 11009 145 3471 6494 8230
5655 1962 966 647 9790 1587
5656 966 6855 267 9028 4659 3300 3422 6846
5657 966 2107 5516 2233 6472
5658 856 1498 4030 966 8053 99
5659 2230 3728 966 7790 7760
5660 966 3324 7535 7205 4478 4075
5661 7414 8583 4583 446 6548 966
5662 966 1544 1547 8637 9495 8045 5452 6888 7150
5663 966 5805 1003 4758 6280 2932 1156 697 1755 878 3867 5886 3868 5265 752 1163 5884 2357 6216 702 1222 1780 1265 704 969 919 1059 705 2891 1807 1071 8587 4529 5384 5382 1076 959 769 3063
5664 966 5431 4871 2408 4409 598 1935 2690
5665 4389 11010 8557 6699 966 3361
5666 966 1736 1125 1007 775 5608 532
5667 4865 4048 966 4112 8892
5668 1046 567 775 966 2090 3411 6464
5669 8382 5030 10568 2107 966 1007 5981
5670 966 11011 4747 3474 9800 2087
5671 966 3790 10604 3463 6292
5672 2637 7400 966 3893 1136
5673 3223 966 4691 4292 3028
5674 966 1351 511 10703 3947 4250 828
5675 966 4049 8002 8346 7686
5676 966 6363 4713 59 2421 6249
5677 8202 837 966 10742 6059 4874 10740 1626
5678 966 6280 3967 4166 1808 1810 1809
5679 4699 3484 3901 981 1540 966 5197 1551 5859 5458
5680 10732 7074 10551 966 6049 5598 407 8147 9149 7244 10550 9337 8631
5681 966 10920 4402 2538 5533
5682 966 5831 5551 2666 10870
5683 966 9164 1303 5908 1046 6882 7414 5234 5190
5684 966 3926 500 535 2811 193
5685 4019 521 966 1257 2096 2097 5805 3842 4452 6280 1751 3867 8083 2168 813 812 1223 648 6400 922 4166 8278 3854 3135 3532 395
5686 1924 9290 7277 6310 3967 2348 3688 813 966 8763 6954 3852 6216 705 919 1781 3519 703 922 702 1809 1808 1475 4528 1075 3428
5687 966 411 7577 1887 662
5688 359 10052 43 10123 4635 10104
5689 6780 3453 359 4497 4914 8988
5690 1042 359 4718 1044 53 699 2349 1311 11012 3280
5691 7582 3979 7411 9147 934 11013 5478
5692 10584 6491 7902 7033 7582 9296
5693 9570 5910 2449 5544 6791 4335 3624 7582 4976
5694 541 11014 7670 1104 1105 1480 8650 2472 11015 3410 7582 4498
5695 168 834 1034 2162 4956 36 531 1094
5696 39 6894 36 2844 1882
5697 105 2079 3129 36 8383 826 3364 873 8205
5698 790 3776 36 344 8311
5699 4187 9964 11016 6550 10163 862 8776 3712 1991 10059 2530 10646 603 8895 1318 5827 4555 5703 5597 10321 7237 257 7214 5893 3518 4177 8751 7602
5700 4215 10460 10059 5753 2973
5701 11017 11018 7494 10059 3950 6192
5702 10231 8479 6794 10778 103 3651 5059
5703 8541 6673 8871 8538 8479
5704 4162 8479 1339 5424 7805 862 7559 7855
5705 6550 621 348 5335 1336 8509 333 10589
5706 103 348 477 1874 5687
5707 8618 348 320 11003 5097 4124
5708 5673 5002 348 1263 449
5709 8650 6731 348 5139 893 4637
5710 3633 348 6462 366 4878
5711 1092 1460 1760 348 870 3990
5712 348 11019 11003 10606 5205 10605
5713 348 8738 3112 7323 6036 5814
5714 21 331 9196 6410 13 348 488 2459 4041 2687 10041
5715 1917 10589 4672 2762 2080 2061 1397 2879 348
5716 11020 2499 529 2526 4339 886
5717 4411 11020 4836 2125 10301
5718 9226 2524 7822 11020 6880 11021
5719 2941 11020 6364 10849 4298 8803 11022 6213 5504 6858
5720 343 6025 11020 3194 6254 10539 7052 2149 5996 186
5721 11020 10671 10626 24 13 1882
5722 2230 353 420 362 2231
5723 7831 7697 362 2231 4834
5724 6467 2231 2230 3717 5941 7250
5725 420 2421 4727 406 235
5726 353 2230 3842 2932 1158 3867 7207 536 2875 6602 921 3431 3650
5727 2230 353 810 3068 1163 757 373 921 3628 898 1062 706 1178 3753 5401 771 4814
5728 2230 71 11023 10085 6824 2008
5729 2230 8990 480 5376 9479 4286
5730 353 2234 775 9189 6710 704 705 1226 1063 1807 948 949
5731 353 2235 3966 7974 1224 3068 1165 956
5732 3905 9008 8227 6472 9309
5733 9374 7055 8227 7207 11024
5734 5350 7435 9155 5735 8227
5735 2280 11025 6426 126 4166
5736 7755 105 2280 11026 862 11027 859 4551 10360 2010 1683 1706 6641 5490 2217 857 3880 4965 2485
5737 3547 6810 3586 2280 5463 9051 1208
5738 228 3657 8033 5566 2280 170 8443 279
5739 6127 6713 2454 5862 2280 2726
5740 2280 6902 1930 7647 608 8060 10760 93 8586 5081 1619
5741 6336 6335 11028 3738 3741 2280 6453
5742 2280 387 1003 3842 4758 3708 6280 747 1156 1387 1158 697 3867 3868 366 2080 5569 95 1310 879 751 916 764 1810 1981 954 1986 4814 413 6269 1850
5743 1736 2179 5972 8372 649 1441 2280 4394 7886
5744 2358 2360 7693 5609 1288 5369
5745 3593 11029 8439 5916 9193 8440 7693 6017 8335
5746 10767 7693 2650 1388 9808 3253 1069
5747 646 2162 4081 2945 1915 3851 7693 1338
5748 7693 8791 437 6324 11030 8983 1117
5749 6908 133 7693 5153 4002
5750 7693 11031 6761 1093 432 2177 10120 9781 4367 11032 4980 8804 5648
5751 1832 4295 6976 7693 4048 1234
5752 7911 1748 7693 4903 4679
5753 1020 199 1017 3920 7693
5754 5695 3367 10941 9099 5916
5755 1140 9315 685 11033 1005 3674 7403 1124 10965 10941
5756 171 10941 5442 7208 6153
5757 10941 2349 3688 380 8278 3280 1850
5758 7828 10941 471 3777 856 9638 992 10786 9584 5753
5759 4182 2123 11034 10941 343 5024
5760 10941 4918 3837 8876 4667 1934 3745 8975 1294 3367
5761 980 3104 3006 10941 2417
5762 8229 427 3364 6260 1108
5763 518 4347 1640 5197 411 9935
5764 2759 518 1092 1799 2080 1068 3182 3181
5765 11035 518 9514 5136 9679 5323 5134 3799
5766 8592 4148 518 6431 9103 7277 10238 1911
5767 6265 8331 9192 518 8652 4081
5768 1351 518 4249 7868 2429 4696 705 9196
5769 2031 3084 3831 5131 518 6997 2456 5657 7499 1112 5554 3608 3471 341 2742
5770 518 2778 1445 5972 8248 2701 11036 11037 4587 1494 996 531 129 1334 7073
5771 518 567 2483 4908 1799
5772 11038 2088 6610 546 4042 3849 617 1878 8942 3064 1001 2616 4596 7631 1642 4323 8977
5773 3000 6511 3720 7891 10545 10962 11039 4323 828 7429 447 178 4915 8678 7056 4121 8229 6116 1879 4442 10925
5774 8206 5042 8476 4323 5032 10860 2332
5775 4323 2709 3952 7698 7515 10349
5776 4775 4323 4535 10767 2226
5777 6422 9248 307 4421 7820 4323 7230 1361
5778 7197 7016 4323 9400 1979
5779 4323 333 3745 1896 3900 10096 861 4994 11040
5780 6671 21 11041 2623 3415 11042
5781 6208 7179 1670 4461 10776 253 6671 7075 11043 9847 550 1510
5782 7065 1166 9457 35 8387 6671 11044 1286 8762 7189 10199 3723 3419
5783 6671 4325 4897 3599 2166 269 6163
5784 5881 452 4870 3380 35 6671 3814 1467 1834 1766 1455 5644 3216 10653 7623 4289 4947 685 6834 5885 10600 548 1520 6341 9159 337 1701 491 6448
5785 5088 3055 6671 849 10679 1080 7749 1519 1273 3200 9099 3383 3633
5786 3666 4148 2637 1329 8854 2419 7251 8959 2040 10485 7520 5200 1521 1457 6930 10593
5787 4938 11038 22 2637 5979 3219 9160 9567
5788 10526 59 1112 8037 8689 225 2637
5789 2637 2484 3987 6509 3794 1093 3738 1671 4943 1609 7757 1112 5096
5790 2637 1255 6666 1095 642
5791 2573 3627 10469 2637 2240
5792 7467 714 4117 235 2637 1756 3936 2912 4107 6305 3635 1171 6253 2844
5793 11045 2637 2587 1088 3490 1764 6692 2573 2784
5794 3846 2637 5273 1138 7505
5795 2637 11046 790 1359 491
5796 2637 1344 7260 1346 103 7141 11047
5797 4555 1120 3445 2637 1052
5798 3058 2637 879 1974 814 4679
5799 7354 7909 8892 5556 11048 1142 2847 2637
5800 2637 4629 923 924 1174
5801 2637 786 1087 2134 1788 20 3627 494 1181
5802 2637 3666 7542 11049 2144
5803 1296 7871 1135 3569 1498 1961 3503 10107 665 7553 6966 326 1663 5424 11050 1723 2954 3269 8316 7212 2637 5140 8793 9976 521 1198 1970 11051 2151
5804 2637 6056 5335 4234 4446 3450
5805 2637 8492 42 5180 819 8536 6996
5806 7379 2637 4673 10382 8534 3187 1330 4094
5807 2994 3115 4411 2615 2637 7296 1788 4167 2680 11052 10572 5249 3442
5808 8792 697 7652 1046 2637 4939 8846 9341 10747 4289 3021 1079 1078 10607
5809 8191 2637 1910 4191 1604 2641
5810 5108 2637 7446 742 743
5811 250 104 511 2637 8432 1723 9739 1294
5812 3312 1473 1872 1144 5067 6539 670 790 3483 3656 2524 834
5813 8455 6064 11053 3312 1164 6709 3123 1430 389 392 393 1152 8273
5814 3312 315 199 2227 8023
5815 3312 9656 992 5668 7985 11054 136 8527 4080
5816 2046 7671 3312 203 1642
5817 3312 5120 1034 2123 5412
5818 3312 6315 8340 9617 7563 8286
5819 3312 1962 5393 1218 2080 536 5265 368
5820 53 3312 1247 7533 9174
5821 3312 1887 5747 5462 4081
5822 3312 5226 1351 10312 4818 8791 10724 10017 11055 1976
5823 7794 3728 2267 310 3312
5824 8235 4734 10159 7581 7828 6478
5825 8235 10824 1337 9490 6544
5826 8235 8122 8956 10460 4496 5596
5827 4171 8235 5723 5652 5231 2080 11056
5828 2841 8235 95 3302 5251 4308 775
5829 4747 7440 598 7828 8235 6173
5830 2586 4615 1345 7701 4746 6192 10890 4661 8301
5831 8301 1003 4758 6280 2882 2932 9753 1752 2755 5373 693 1156 3867 3272 1770 4766 1162 1780 703 3516 702 3507 3508 3852 6954 6216 519 1562 4614
5832 8845 2888 2759 1925 8301 3322
5833 8301 3111 11057 11058 10448 1059 1062
5834 1048 919 669 3319 1076
5835 8023 4665 8806 238 2864 4741 4046 161 7912 3675 1829 3685 1048 5992 2348 2460 1857 9006 904 1165 1164 3090 3075 3508 6216 3507 1170 1053 908 912 378 374 909 1169 1054 375 377 759 920 1412 5570 910 1058 3134 372 373 1057 705 1072 824 5514
5836 1289 754 2868 3012 271 105 1120 2100 3611 3614 6949 7820 3599 2185 6263 6912 3048 6694
5837 1487 5689 1474 6694 588 2372 6090
5838 6694 5084 636 6972 95
5839 531 8498 6694 3702 7175
5840 6076 4095 2767 583 3603 181 3136 1958 6694
5841 3815 294 6694 3702 7345 6038 2027 39 1364 5710 2699 1360 1370 7688 9180
5842 6694 3012 1441 3371 11059 11060 7871
5843 6694 7175 3702 10480 85 4302 5104 3011 1337 9682
5844 2097 3603 1631 4298 981 6694 3334
5845 1363 9886 6694 4029 1239
5846 3702 1302 1007 4596 4210
5847 6305 9289 1196 3702 21 7409 3166
5848 2135 5740 4341 3702 441 6038
5849 3011 3702 3015 5225 8724 6209 149 10980 7170 8489 4513 2642 636 4422 7289 7194 4863 3997 11061 1371
5850 11062 2476 8489 364 1021 3886 11063 5761 6347 4146 1765 4570 6588 6435 2456 3985 168 6782 11064 3330 2495 3471 3702 1249 6490 3958 11065 9857 112 3717 6270 3983 9255 3465 3565 5088
5851 3702 10674 7893 1455 1494 2495
5852 3702 512 2563 2655 8651 6663 563 2541 2494 6131 11066 4855
5853 3702 85 3975 3983 1670 1639 8586 7424 8585 8706 10371
5854 10646 4325 3702 4187 1410
5855 4095 3702 1111 10566 484 655
5856 3702 2109 7179 2646 6240
5857 6663 3905 856 3702 85 557 99 2716 2668 6997 4144 6046 258 3271
5858 96 2693 693 2261 3402 6050 2077 1638 3702 8509 7801
5859 834 366 722 1112 4110 3702 2699 10593 124 9833 9716 1644 8867
5860 10668 9775 8585 9825 8971 11067 8586 10127 10976 11068 11069 5564 364 3886 6972 7134 10522 3991 6321 8806 3702 7698 8562 10139 11070 1685 2838 1644 6330 6396 7017 6418 2343 9987 655 2188 6236 8740 11071 10733 11072 7130 9457 1351 2849 3947 3524 6898
5861 3702 9319 7876 11019 1732
5862 805 1586 2689 62 3702
5863 5769 10725 3702 1825 567 6972 1014 9190
5864 3702 1713 1497 3414 468 7264 862 452
5865 10501 341 5767 6926 7158 3702
5866 3702 4321 1052 4354 3990
5867 1126 1524 1918 2662 1210 3635 1517 775 5806 2746 258 11073
5868 2185 10939 3635 369 170 6381
5869 323 1376 5129 1047 3635
5870 1122 4650 3635 4678 3291 5473 11034 1996
5871 1487 857 2854 1550 5042
5872 5658 1487 5557 263 4581 1923
5873 8396 28 1487 2915 5687
5874 1487 1455 1097 2643 1652
5875 571 11074 1887 646 5703 1487
5876 9407 1253 1487 3246 1950 4917
5877 1487 5090 10503 4191 1971
5878 1487 3547 1052 1521 908
5879 276 1441 1487 2761 6153
5880 812 1487 21 2918 4068
5881 1487 2804 4120 5824 8172 3947 7130 7065 4398 2048 9513
5882 7801 1487 594 796 2570 11075 6330
5883 5330 2174 8276 1487 11076 7359 3890 5978
5884 7360 7477 1351 2849 5166 3942 9636 2360 1487 1445
5885 9175 7876 5200 1487 11009
5886 1487 731 6700 5518 8157 11077 794 1318
5887 6826 1989 1519 30 4313 648 1487
5888 2030 1630 7260 276 1487 2160 3471 6601 8872
5889 1201 3687 1487 1521 2666 1773 2120 8828
5890 2622 1121 1487 1046 256 1027 5476 621 1324
5891 2825 59 10715 856 6541 10816 5622 1135 2251 2563 7249 1487
5892 2512 5487 532 894 3353 1681 1857 1487 2817 8473 5088 3090 2847
5893 1487 3291 10753 7146 3246 801
5894 4325 235 1259 10485 1400 1487
5895 1487 21 345 10414 1034 1537
5896 1487 9414 1056 4289 1807
5897 8421 1487 1632 2859 8748
5898 8608 1487 3922 754 7260 2942 1377
5899 1826 5881 4335 4641 10615
5900 5881 4511 3246 2374 2597
5901 5769 4201 452 5881 2849 796 9775 10649 4289
5902 9562 5881 5530 2090 4353 1322 2043 3072 1722 70 1046
5903 5881 11078 1800 9556 2834 11079 11024 8669 10102 11080 5603
5904 364 4594 5881 279 10311
5905 2872 5881 2109 5763 862
5906 9381 5881 35 4882 484 5580 3307
5907 5881 7180 3800 3015 5001 9570
5908 608 10964 2399 11081 1952 5881
5909 5881 5613 1128 9670 4850 7851 5658 8686 3444 1211 10035 1091 4610 10348 6906 4185
5910 3595 3594 5881 2725 96
5911 5402 2232 8361 136 7639 4684 5260 9949 9255 6042 9232 5881 6326 3865
5912 5881 457 5036 1719 10445 11082 1879 796 11083 2918
5913 5881 1904 4417 1292 603 3200 2713 9988 935 1108 4606
5914 5881 10592 6109 2732 11084
5915 2238 5360 6281 1580 5881 8978 170 4427 939
5916 5881 7710 4585 69 9518
5917 1838 5028 3048 7139 7875 4305 3618 3619 3124 271 7164 5903 7824 87 3291 3563 9666 3821 503 4781 5364 3814 10551 5881 39 834 2969 11085 3250 1979
5918 5881 1384 1751 369 757 879 3505 5360 705 8278 2274
5919 11086 1484 5881 4032 10645 3295 6056 11087 10049 10913
5920 5881 8509 11088 7076 10520 1260
5921 2666 245 98 591 5881 1859 1050
5922 2306 21 5926 5 1882 2044
5923 6373 11089 602 903 21 1872 1818 1766 9568 9814 2067 6776 8755 6550 1848
5924 227 2127 21 5790 8177
5925 21 2090 1366 1126 5813 1475 7780
5926 1098 1343 21 3058 834
5927 21 8662 5050 7875 3166 775 44 100 10653 7164 333 11090 1484 5218
5928 1523 1441 21 11091 3291 866 1887 1947 1882
5929 278 7663 21 1882 8493 6922
5930 9477 5636 2315 10426 7558 9946 6926 6372 11092 24 613 1882 2524 21 3248 1495
5931 11093 21 2038 42 2981
5932 141 21 90 4322 9636
5933 21 3065 6236 471 9737 11094
5934 2476 21 5831 1773 3823 3900 11095
5935 21 3655 7163 170 7578
5936 1507 1016 345 3402 21 10442 7132
5937 21 4249 446 1071 4416
5938 21 2031 2434 1108 5357 20
5939 4042 8659 281 21 51 141
5940 59 3166 21 790 446 3439
5941 2885 11096 556 21 6940
5942 7574 2088 3450 6776 1111 3457 21 11097 4048 5735 1356 9434 6821
5943 5310 3288 1994 1815 3167 326 9848 21 6059 1356 11098 1818
5944 155 3396 21 7163 8756 2468 1117 5847 1993 3914 7712 5813 1050
5945 21 4288 1766 1021 1107 11039
5946 2175 105 35 10402 9624 21 2701 9277
5947 21 5282 1394 11019 5414 844 343 10442 10906 5212
5948 2084 5047 2666 11099 446 21 648 6750
5949 5202 6229 21 2303 3167
5950 21 3216 3097 446 2123 1872 1356
5951 787 21 1034 2074 9309 3457 8263 5452 735 2134 1166 7689 5305 7439 10656 2325 9535
5952 1508 1766 1872 1767 2172 21 24
5953 4307 21 13 46 11100 2127 2090
5954 21 3017 3492 4834 2666 725 723 1126 3565 4441
5955 1728 5614 278 21 301 13 279 296
5956 636 4290 10377 21 5903 9118 10350 11070 10938
5957 20 11100 4244 10118 21
5958 2088 8397 2454 1124 10041 21 844 9949
5959 8739 688 1727 5213 21 315
5960 21 6332 105 11101 9978 661
5961 21 1120 2451 1612 13 1537 253
5962 2622 21 9106 1565 489 1695
5963 672 11102 863 11103 4602 10017 8443 10345 21 4965 1915 662 1399 580 847 1028 5424
5964 9126 7261 4024 21 1354 24 1783
5965 11104 21 9179 6656 7611
5966 10347 5130 5282 9209 6944 29 1882 21 9398 5036 10442 4420 5544
5967 21 24 9398 1351 1281
5968 3325 269 6830 21 3324 8414 1860
5969 7271 4736 8319 21 5696 7454 3737 216 7070 141
5970 2088 1537 170 2428 4975 2251 6477 59 21 3413 4395 1935 1341 1351 1324 2921
5971 9966 9847 1519 446 21 10989
5972 1934 21 2451 446 8243 8579
5973 21 6792 6926 95 10841
5974 21 24 13 1251 9197 5981 10978 1119
5975 3725 754 1527 775 2300 6448 8221 8837 9910 1092 21 333 2652 1134
5976 3666 775 2837 11105 440 5310 7887 2410 1537 21 9926 1592 1366 1138 255 2822 1265
5977 7688 7307 21 2332 1366 14 1788 123 10190 5712 3457
5978 21 6569 6621 152 7881
5979 4977 6385 9322 3697 6409 13 11106 9413 21
5980 21 1882 5282 24 13 2687 6410 11107 9071 5818
5981 21 2182 988 6410 330 2713 11108
5982 6459 11109 8553 287 21
5983 11110 113 2816 21 3187 3184 1319 6099 13 6420 11111 5402 7142 10664 2678 1363 4579 9454 9653 11112
5984 1087 4991 21 11113 4322 1537
5985 10214 4398 9163 1766 2127
5986 2080 10214 8692 1544 11114
5987 85 10214 550 1291 2585
5988 10214 1126 8010 4604 2156 9300 10521
5989 1911 5829 10542 10214 9496
5990 2845 6509 8773 10214 4201
5991 9581 10971 838 10214 6118 5236
5992 5703 4087 5233 6214 4559 5793 1488 3896 10214 7828 5093 6426 9763 1887 11115 1951 1267 5294 2863 3616 5483 8134 567 2026 8135 646 9307 6302 2328 4436
5993 3621 1281 10202 5546 8878 1785 5196 1778
5994 4108 3621 11097 4223 4836 9792
5995 3621 1973 1701 2127 1356 10326 4965 3646 9791 2125 7650
5996 3621 2547 1026 4117 805
5997 2672 3621 1122 2306 2140 345 1027 2080 644 532
5998 1500 4778 8382 113 1003 3621 7109 1176
5999 11116 8361 3621 863 4872 2974 11097
6000 3 301 7109 3621 600
6001 3621 9091 1701 2127 2085 3656 2678
6002 2075 2726 6624 3636 545 790 4973
6003 5458 3636 6846 1922 336 2299 24 2044 2749 1216 5212 1509 3818
6004 3636 7050 343 4344 119 3319
6005 8819 1306 10070 1210 2195 6965 5221 4117 1125 1733 750 2689 3994 11117 4002 2395 5153 11118 5761 9904 3636
6006 4157 3575 3636 11119 4325 10127
6007 5919 7818 2080 6164 3636
6008 1930 2699 2801 2479 3636
6009 3636 6443 10649 8035 301 2728 1697 9370 2044
6010 95 7718 3636 7716 6841 4241
6011 3959 3636 5882 6790 7871 9204 4430 790 4676 6805 6238 7230 11120
6012 9742 3636 8402 4879 8512
6013 2693 6852 70 3636 4090 535 9639 3041 6551 1100 552
6014 1804 4258 3636 1797 6539 1580
6015 25 6569 206 3636 112
6016 8720 3636 1324 1519 2666 4775 6926 5210
6017 9834 4102 3919 3069 3636
6018 760 3636 1366 1574 1625 1369 11030 3136 2495 4459 8923 7512 1816 10358 7077
6019 4101 184 6346 3636 9941 810 6953
6020 3324 417 6830 4980 3636 1126 11121 1926 6624 2134
6021 627 1201 6541 2849 6966 7077 2495 4498 1193 3636 1108 3865 3991 2374 9941 1615 4339
6022 2995 2454 3655 3636 9354 1247 2134 4156 1872 4731 103 7303 1904 2315 13 1537 10577 11122 6449 10501 1121 5677
6023 3636 10517 87 3908 9241 1700 5024
6024 11123 9275 6208 4919 10721
6025 6178 11017 8261 7457 11123
6026 10927 11123 692 333 1277 128 87 2045
6027 8802 3865 11123 8395 3242 7142 1488 438 10242 11124 4628 9259 1056 258 10574 1363 309 278 4606
6028 11123 6406 854 5160 79
6029 4252 646 775 4623 2167 1935 117
6030 4480 646 5347 1888 4059 6761 1887 721 4947 11125 4239 4403 797 933
6031 646 5466 1715 1889 5701
6032 646 7469 883 10213 1143 5842 4616 11126 8833
6033 6978 646 5030 8054 600 860
6034 4642 646 1872 2844 6785
6035 7355 2534 5886 1056 7354 646 7570 679 2621 3115 3402 5769 938 4740
6036 646 2242 1164 1224 904 3060 700 3158 6719 2257 1046 3508 1057 378 911 1412 375 1053 1058 6710 908 919 377 1175 763 385 5378 1977 1978 704 2892 2891 2380 2895 1982 2897 1075 1074 4813 821 2391 413 414 3539 2795
6037 7413 646 3697 1135 9120
6038 7035 542 7318 1494 6337 646
6039 437 875 646 1092 6761 4170
6040 646 571 1888 4081 7600
6041 6930 646 571 4480 2162 8552
6042 646 790 10686 7871 11127 11128
6043 646 3733 1324 522 11129 8869 5185 302 296 3434 11130 11131 6539
6044 1296 87 646 567 1605 4170
6045 1663 775 9355 646 5466
6046 10700 3788 5775 646 649 10432
6047 646 5304 1521 2350 501
6048 1775 5542 457 9120 3506 916 759 758 2889 921 762 763 646 764 3425 380 3452 3872 3874 3873 4337 5149 1982 1072 401 769 1073 1841 1314 1842 415 771 1984 2392 7908 1521 1905 3650 2795 8269 963
6049 646 6494 2162 10750 4081
6050 4857 361 357 3725 646 1097 1997 8500 9833
6051 1000 218 2355 2308 410 8637 528 240 1855 4029 6691 10967 646 571 3739 4372 64 184 3701 1354 8173 1769 1766 2293 250 830 269 6450 1696 5003
6052 646 7354 1554 7652 2080
6053 646 571 6754 1889 3097
6054 79 646 571 33 2162 3291
6055 5576 5351 3983 6111 646 4126
6056 6448 1332 8069 2902 2695 1281 646 5388
6057 5703 646 5701 2416 10945 8762 5466 3762 1887
6058 530 403 5641 366 3869 10831 536 8457 7206 4195 7587 1344 1162 3481 3505 906 1223 1167 1225 923 1174 1054 646 762 924 919 447 4566 4166 1229 1232 1802 1809 1810 2265 3872 1179 8195 769 1842 3428 2390 415 5573 7957 955 5574 2275
6059 646 3833 9442 7105 5414
6060 603 2165 3781 2166 646
6061 646 1887 693 1640 10204 9095
6062 4613 646 437 2880 2881 7621
6063 646 571 6574 2088 2768
6064 646 9404 5723 8150 735 7437
6065 646 5702 4081 2162 4947 2416
6066 5320 1935 646 1973 452 4529 9578 3949
6067 646 571 2162 4081 1543 5965
6068 8152 571 6060 9443 4393 1660 5537 8042 1655 5397 646
6069 646 5466 1171 1859 4445 2282
6070 646 5752 2192 2238 1011 2619 11132 2162 735 6622
6071 646 5737 1889 4480 3769
6072 3733 4452 646 5367 6217 5128 2726 6258 2359 685 2162
6073 6858 646 571 5466 2162 4081 4898
6074 646 1889 5212 12 637 7433 2162
6075 9103 687 7704 4070 10102 6406 10858 8878 8519 1057 1226 646 7355 1092 2416 6223 4482
6076 2233 646 7946 11133 5012 7932 9272 7127 1406
6077 9083 7767 10829 646 571 6276 5466 4091
6078 646 3732 796 2726 2348 7063 1977
6079 646 2162 5752 6452 6435
6080 6706 8348 4409 11134 2166 4091 1610 193 975 7487 646 9740
6081 510 646 1591 153 4156
6082 8956 9512 4497 154 1424 5137 588 10451 646 560
6083 70 10111 5466 4011 602 9960
6084 7317 5033 7295 6145 1472 1855 875 685 3648 9494 2980 5181 71 95 4398 4011 7664 11135 4081 953 8072
6085 4011 697 422 3052 4424
6086 5703 571 1889 4480 2162 4081 4011
6087 4389 986 1602 457 468 4011 571 1880 3653
6088 2242 8397 3275 4448 2247 761 7572 1265 764 1807 4011 7542 1887 7148 2162 2222 3650 961 3063
6089 2162 4011 1889 4081 3028
6090 10959 4011 2576 5458 1264
6091 8131 3710 1636 567 2534 4729 2733 11136 170 578 4011 9561 4132 720 6761 2167
6092 5184 6879 2556 6995 545 4011
6093 3504 3682 576 3688 4388 9427 772 4814 3280
6094 3504 776 5651 2752 6283
6095 3504 2646 1171 2560 6281 3826
6096 539 4399 3504 6073 6703 158 3767
6097 3504 790 9200 4567 2265
6098 3017 8108 10864 7189 3504 7801 3095 644 7964
6099 8410 5737 6500 9996 1499 1803 576
6100 9313 2793 1497 4398 985 1098 3983 2725 3302 2013 3123 875 6915 576 10202 8489
6101 7060 576 865 11137 539
6102 576 129 2328 8099 6728 112 10172 2149
6103 576 2046 1351 1108 7988 790 10481 8956 8754 11138
6104 617 576 5197 539 3398 1723
6105 87 576 3344 8198 1677 685 5448 75
6106 1637 11056 1460 2189 7230 598 576 2401 9629
6107 7169 4840 4646 576 2708
6108 5233 576 529 1879 1725
6109 576 4674 1472 6966 5789
6110 1911 7377 3159 2123 576 9200 7132 11139 10582
6111 576 1116 9017 832 80
6112 576 8781 6606 6153 9998
6113 576 6094 2188 4781 942 11140 3029
6114 2582 576 5473 11141 837 3505 8271 6805
6115 10983 9200 576 1519 3721 4564 8276 3869 1786 2080 3103 879 10736 3131 5706 9041 2356 1775 3275 1779 375 3646 923 922 3628 6068 2361 9845 9628 4313 883 3467 3690 5783 2233 658 3061 4582 2376 1071 5361 1879 8033 1836 8270 769 7744 4529 6604 5365 7488
6116 5320 606 1034 136 620 477 612 434 576 3566 9628 4313 8701 2027 427
6117 70 7071 576 5622 7495
6118 7141 6385 310 576 534 724
6119 4644 9791 230 7495 9391 7946 10695 5034 2121 8284 1351 1006 1082 3652 7276 576 4201 3711 1879 8751
6120 4024 8553 576 539 10429
6121 5815 8668 576 5918 3309
6122 576 3655 1658 7432 3637
6123 11046 3262 6717 1731 11142 3203 10703 576 2482 3224
6124 5890 4827 576 10540 603
6125 6907 4342 576 6763 1015 6989
6126 8218 3492 3493 576 1187 8742
6127 576 9200 10179 11143 2033 539
6128 576 2222 10983 447 598
6129 603 4947 2459 576 4475 9200
6130 5997 8266 344 576 7916 7915 9 11144
6131 576 4203 9200 7956 8952
6132 576 7664 4902 1203 7016 6379 6074 1935
6133 603 92 3221 11145 6330 790 992 576 4087 986 9503 9157 8045 8159
6134 263 2854 3670 2344 9997
6135 263 3364 1528 20 39 2003
6136 9586 9576 9578 263 6992
6137 588 263 11146 1872 5663 2134 6652
6138 2103 263 2102 2771 775 1663
6139 263 458 3834 1638 2078 11147
6140 11148 1754 7146 3157 9238 263 4466 1779
6141 7413 5963 379 263 3878
6142 716 2888 1493 263 2646
6143 2741 9214 5218 276 316 6763 6891 263 897 11149 7002 337
6144 3586 4443 8264 263 9540 8300
6145 7071 5203 263 6123 6356 95 2173 4871 9158 5157
6146 5976 263 5413 8073 4956
6147 796 2646 323 8092 7227 3795
6148 7608 366 113 7446 3685 8092 4283 4092 1007 1135 2921 879 1168 3507 3508 3852 6954 6216 1225 3515 3516 703 702 1781 1062 1175 1782 1312 1061 3646 919 1060 3519 1172 1174 382 5313 898 760 1059 3277 384 1171 921 920 4785 922 1173 915 916 383 705 704 706 707 1066 2892 1067 926 2891 1802 1808 1809 1810 2377 2378 1303 2895 1415 939 958 5379 2898 11150 11151 766 2897 400 3648 940 401 1074 816 2896 402 394 710 1839 392 393 398 399 3431 817 2899 711 1075 5380 3530 5383 5381 959 5382 5384 1076 3536 6224 947 1417 1843 953 413 5573 414 2390 823 2389 824 2391 3120 3541 3546 6681 1419 2690 6680 5387 5388 2420 6688 3561
6149 8092 8308 5972 4430 2760
6150 422 3627 9549 8092 4092 4652
6151 3106 1872 2843 8092 2841
6152 776 3233 3231 1550 8092
6153 2932 698 8814 4544 8092 8846
6154 2934 6084 3618 3619 5762 3016 2887
6155 11152 4559 8120 1641 6084 10887 64
6156 10313 6510 6084 7108 2436
6157 6084 2880 9609 6198 6187 10895
6158 6084 5199 2220 2215 6071
6159 7794 9490 6258 6084 6138
6160 8627 2885 6169 4029 531 473 885 4619
6161 5569 5265 368 3068 2885 812 6709 2875 3505 379 5884 921 2361 1059 3425 3452 3872 5361 1179 1836 943 3808 5275 3135 1074 4180 821 5573 961
6162 4377 2885 3002 2518 3126
6163 2699 8170 6034 2885 4082 7926 2423 5037 9676
6164 5037 2423 7926 2885 4082 4390 2699
6165 699 3589 3158 2889 2885 6031
6166 9512 6806 6851 1670 8032 2885
6167 1371 5012 655 2885 1359 1670 3011 990 7824
6168 11063 4400 2885 4672 4508
6169 1112 7074 5710 2885 5913 2563 1968
6170 2885 3497 9793 3917 10390
6171 2155 3886 760 11153 2526 9028 3300 10685 4202
6172 10504 775 9290 668 482 1799 11154
6173 10504 6312 534 10488 8435 2126 11155
6174 10504 7263 4784 366 8457 8083 1162 6954 4089 1777 8271 1058
6175 970 11008 7139 8375 10504 8204
6176 1108 3881 6528 1887 7164 9539 2499
6177 2499 801 4545 7873 4620 3265
6178 10473 4482 2499 92 9485
6179 3971 2499 7587 95 685
6180 10459 10012 301 295 861 302 2499 6462 830 7728 9979 7116 2188 90 863 3222 6641 10711 10360 794 6330 6753 3659 1495
6181 2499 752 911 9349 1076
6182 10787 6448 6133 4644 2499 3203
6183 8128 5337 6898 9841 1660 7940 3983 9718 5329 2499
6184 6270 136 4871 1766 2483 891 2008 890 8407 2499 319 8766 2920 5050 3483 2075 8298 2584 489 5215 128 1494 1882 1482 8678 1483 6795 2020 20 269 2172 5179 2088 2160 1034 24 1472 634 9624 8753
6185 1382 11156 2051 11157 10757 1543 2573 194 2499 2059 11158
6186 4497 2644 4345 11159 11046 3988 2499 4213 6116 8734
6187 7078 2499 4190 2194 8378
6188 10045 6459 4072 2654 10612 2044 1334 2499 1364 3235 1670 3186
6189 8324 2499 4390 594 11160 7028 2944
6190 2499 4072 8610 845 1998 7950
6191 30 2639 10366 2499 4026 3821 2712 3822
6192 5834 2499 4950 8119 801
6193 3752 92 2640 11033 2149 2499 65 9515
6194 2031 3324 1446 10585 2499
6195 3983 796 738 2611 5288 1594 3383 2932 2293 2499 6241 3045
6196 1956 170 2499 7622 2944 2817
6197 2499 1381 5566 7632 6018 3705
6198 4216 3587 2144 5620 2499 10155
6199 2499 7581 4287 3041 347
6200 775 2931 4265 5736 1767 8726 6970 2771 10931 1475 2726 95 2499
6201 4029 8430 4561 2499 10389
6202 9978 4390 2767 4590 5834 934 7116 92 2188 2499 3745
6203 2015 2834 8175 2499 3009 3287 8188 1578 732
6204 7368 2727 6912 3092 2499 1121
6205 11161 2499 4590 10389 11160 2702 1606
6206 7293 4619 92 3983 1997
6207 4619 3224 95 5834 515
6208 3374 2805 4653 345 4619 2732 10288 572 4390 2834 8080 810 2743 997 2139 7989 5356
6209 3054 5294 4619 1412 4806 661
6210 4619 6435 837 387 4390 708
6211 1120 681 4619 1697 2918 9848
6212 4619 9284 934 6222 9447
6213 4619 4095 2642 7116 7965 4519
6214 11162 5985 6175 119 74 730 2523 1704 5987 9693 10407 11163 4201 122 4619 410
6215 9087 9693 3211 4619 4894 5926 6791 7587 9649 4418 1930 655 4893 10436 7647 7824 529
6216 2174 4800 4619 1532 3690 4337
6217 4619 2691 7475 7655 9122
6218 11164 4619 10514 92 1670 4711
6219 8202 9322 969 498 3070 4619 5548
6220 4619 3354 10005 9455 7910
6221 3481 9822 4619 528 5920 6093 4898 20 1872 644 4463
6222 10648 4619 11165 11061 655 5724 8510
6223 1356 250 102 1765 2920 2564 1670 594 92 4095 4619 3972
6224 4877 10473 7293 4619 10614
6225 8261 319 1042 6182 3497
6226 7119 7257 3266 11166 8605 3497 9381
6227 4527 3497 3012 4390 1670
6228 3938 522 2778 3497 1230 520 190
6229 3211 3497 790 2604 4267 6497 7949
6230 3497 4095 2190 4390 3220 1359 6902 2778 8014 636 3952 3617 3618 5905 3828 11167 11168 3610 7294 6534
6231 3497 1359 594 7447 948
6232 3800 3254 4289 5369 5391
6233 4841 5391 3662 6907 11169
6234 9784 5391 588 9251 3584 717 8134
6235 1736 3747 2761 992 4143 2149 4216 10997 5391 3518 558
6236 5391 11170 6012 8363 8360 3656
6237 2144 5928 5927 8718 1384 5393 1736 810 5376 1311 1192 1904 9436 1498 2735
6238 3961 2144 3587 176 3290 1677 9461
6239 6879 2144 783 1195 2465
6240 2144 3015 2165 6500 105 1937
6241 2144 1296 7430 9977 7404 8166 1364 3095 4269 8050 2883 1069 4691
6242 1460 427 5889 2144 4288
6243 6055 153 145 3323 11171 9823 1600 2144 11172
6244 9039 11173 2144 3623 10506 2678 8648 8087 4111 2010
6245 5927 5925 2144 5169 7286
6246 10753 2144 7640 2334 3382
6247 99 1100 2144 9819 1056 720
6248 1254 2883 8638 2144 897
6249 2144 790 5245 3121 7899
6250 2144 2726 6405 227 1727 659 1118 4898
6251 2144 690 813 1053 908 759 920 860 763 817
6252 2144 6941 4301 6707 2338
6253 5152 3380 542 2822 2144 7698 775 5831
6254 790 1187 2144 581 8498
6255 5831 5695 410 754 2144
6256 4658 7098 3587 6517 2144
6257 2144 3809 8733 1622 7155 758 8762 9832 1873 5586 1498 4008 5464 1762 64 4483 1208 725 1121 1723 511
6258 2144 1488 1461 1117 102
6259 1521 8398 2144 790 8889
6260 3622 3846 4537 636 7074 3616 3285 6658
6261 3622 4326 4513 1606 3610
6262 2417 3622 3623 6732 5154 8131 10864 5161 3336 4094 7793
6263 5710 8149 990 11174 4603 3622 4491
6264 11175 6217 875 470 7793 3622 792 4132 4896
6265 3622 5943 11176 10888 1018 9252 6498 75
6266 856 7021 9607 3622 4326
6267 3136 3622 3623 3012 5397 11177
6268 6963 3622 112 7842 10501
6269 3633 647 1294 1292 6861 8344 5968 866 3608 3622 7870
6270 8036 837 3612 3615 7405 3622
6271 3822 3622 8726 1227 10668 557 655
6272 3622 4569 7175 4513 1958 546
6273 9606 3622 4195 1675 10583 5712 4332 4495 8841 10788
6274 429 3759 3622 10458 11178
6275 11068 4090 8216 3622 794
6276 429 4893 149 5909 3622 5972 9397 1279 11179
6277 2703 11063 4513 3612 5710 1370 1958 1007 4892 2862 5909 1139 4421 790 2938 990 11180 4569 1762 6919 3622 4103 9307 6664 2406
6278 10385 3622 790 1046 3361
6279 10836 3210 10732 1034 8943
6280 10732 3943 631 4623 4170
6281 11181 2425 10732 1463 1638
6282 3303 1187 7250 2372 3127
6283 9017 3303 8282 407 10855 8891 7504 7806
6284 6794 1351 3303 5539 1334 5059 5302 1369 2306 990 1568
6285 8482 2877 3303 9887 3188
6286 9194 4604 2010 5843 3303 859 9170
6287 3012 5319 5901 508 9981 3303 7624 1670
6288 9306 3303 10550 10612 7198
6289 343 9238 9335 3303 1358 9570 8613 63
6290 6529 11137 9185 4355 1887
6291 5491 2781 4443 2162 4398 2849 11182 4209 6529
6292 7494 11183 2096 3159 3591 6529 1967
6293 5913 5831 7595 597 14 9771 3082 8567 1357 8920 9301 9742 1695 2451 3367 1583
6294 9525 1370 5913 5893 6353
6295 1108 483 4633 4502 2526 2018 2888 11184 3642 5282 6410 783 5451
6296 1748 6557 7207 483 1371 2632 3155 3250 6952 3137 4620
6297 3011 3623 2634 483 11003 9530 5724 3455
6298 8326 9879 8731 483 11185 5503 9381
6299 7263 6076 10880 6072 1652 7714 4654
6300 7686 9867 2652 1670 3358 6714 4066 3984 5461 4723
6301 1461 7686 1947 9924 1326 10570 531
6302 11186 659 7686 10601 7122 1582 7806 73 8819
6303 1356 7622 7584 7686 798
6304 7649 334 7686 1644 796 4289 8957 10229 10153 10157 2769 5542 3687 10419 2646
6305 7686 2419 7414 3930 3809 4836 603
6306 2088 3666 4182 635 4108 1034 1043 7686 6473
6307 8840 5319 1351 2525 410 992 7065 9451
6308 8840 775 2592 3637 11024 4201
6309 1748 9909 9774 33 4410 3215 1359 6787 790 546 1031 8840
6310 8978 9987 8561 8298 9535 8840 10513 4170 790 1211 2994 6418
6311 11187 8746 866 6534 3734
6312 1186 2370 3734 4915 8894
6313 1748 2539 3734 4554 1639 1292 11188 8489 4443 9644 10956 4189 484 9412 10352 6381
6314 3734 1108 7743 4475 1344 2360
6315 5092 7670 3734 10111 9304 1097 3789 7335
6316 3734 8408 3715 8422 6020 2125
6317 4417 1087 2316 3734 1878 5253
6318 6337 11028 9202 3734 7313
6319 4404 3734 425 8766 10756 8571 2600 4071 6102 8252 1477
6320 8113 1946 3656 6284 8362 5594 1210 7561 673 279 6626
6321 11189 5909 3136 3354 5905 11190 11191 1370 667 8113 10522 3335 1361 3594
6322 8113 1773 2012 2036 3324 7512 8970 7142
6323 9918 6494 8113 2526 3572 10847
6324 2181 1888 6761 6747 7992 10569
6325 2181 6544 5145 1604 10656
6326 7604 2122 2486 3826 1126 494 4053 4711 5107 8858 9856 2012 8859 5778 11192 1892 2760 447 1565 2561 4482 3455 2080 3825 7352 86 11193 1211 2166 2456 1111 5349 1543 2181 2461 3477 7818 6250
6327 2181 7674 3945 9015 3934
6328 1799 8762 4913 7794 1705
6329 3411 2582 9994 2188 885 9284 7396
6330 878 7396 6994 1610 1748 6676 5149 2377 5475 951 1420
6331 7396 7999 11194 11195 11196 4143 3983 2314
6332 7829 10242 552 4630 447 10174 9596 7422 115 7396
6333 5243 4467 9007 3881 7396 1902
6334 10329 7543 577 7164 7396 4674 1918 6652 9824 7599 620 6826
6335 2765 278 11197 293 11198
6336 9201 33 7852 1918 2765 862
6337 6906 8443 1917 4896 10805 2765
6338 6820 6507 2765 1513 1706 3410 8248 2335 4305 10267 9129 9775 10378 10804
6339 2765 5525 1244 8752 3252 799
6340 2765 7904 8659 9188 4494 3481 4232 891 6170 10360 4919 834 6370 4393 8077 5033
6341 452 8185 8370 982 2765
6342 2765 2217 10012 7058 8841 8352 10194 4222 9620 287 279 302 6097 3024 11199 11200 8380 10555 7843 6942 1706 298 10285 278 1880
6343 1326 271 6623 2765 2954
6344 2651 9193 2991 3744 6414
6345 3285 29 5776 10409 30 13 5841 6905 3954 2991 327
6346 204 3404 2454 2920 37 4490 2991 751 3275 1775 2889 3647 2573 1981 1075 5950
6347 10445 4231 3048 2991 9844
6348 621 10029 2991 2771 775 11193 2926
6349 11201 2991 4131 227 105 10853 10408 3526 1994 1701 2127 1693 1815 622 1356 10636 4706
6350 4280 59 7035 8036 2982 276 9163
6351 4280 10945 5215 250 672 10408 7054
6352 6333 5972 4273 1240 1262 5664
6353 1997 10541 5101 2094 1134 3160 10319 1976 3304 5902 4273
6354 4273 7610 1291 638 2030 10046
6355 4273 1019 5615 3847 168 3802 9944 6972 1243 4256 4985
6356 9231 4273 8849 10640 302 4551 7681 2834 2942 9655 10055 7462
6357 3439 9483 4273 6364 1257 3409 9660
6358 4273 856 10402 11077 8295 8292
6359 6332 1660 1007 4507 875 4772 5513 11028 11202 453 33 502 717 2185 4453 7531 9255 6164 1748 5831 4273 10692 3736 9124 7207 11077 171 9273 307 212
6360 3291 7612 104 4273 7158 1108 11182 10675 6457 6246 1667 35 3097 11203 10113 7947 3337 4657 8764 1649 3761 8154 8389 8234 4232
6361 5769 1034 4273 1766 7821
6362 4273 6332 6845 39 13
6363 4115 849 176 790 3913 4095 7221 8973 1430 447 4321 737 2131 7610 4273
6364 4273 1012 8302 1511 9989
6365 1351 507 1007 8344 9188 10534
6366 11204 2115 2998 7034 8344 8639
6367 8344 315 7117 5622 1312 7261 5263
6368 4957 546 4246 8558 4370 7030 2643 4371
6369 2704 2162 573 3584 8428 9838 4202 987 4371
6370 4371 5000 4345 7171 1108
6371 8530 9189 655 3267 11205 11206 11207 11208 11196 4371 5948 4370
6372 4371 4373 10350 9100 3370
6373 11209 75 2298 685 6245 4863 7666 8410 6111 9140
6374 6111 1498 992 993 5419 9912
6375 8046 9422 7695 6111 5763 1663 8170 1881 596
6376 1042 1302 6111 991 1081 3219 4241
6377 7208 6385 9273 171 6111 6568
6378 6111 5374 699 2349 898 5385 819
6379 1334 6111 3302 509 3204
6380 9379 9904 9487 6111 4406
6381 11089 6568 2383 4928 423
6382 7331 4197 7020 11210 6568
6383 8397 1362 1573 6568 4454 4205 271 105 7612 1995
6384 6693 2621 2618 3735 1135 684
6385 2742 2282 3887 918 5171 2520 2618 3576
6386 6990 10080 10835 7296 6596 834 11211
6387 4957 7296 4152 3947 6152 7340
6388 4182 7296 2109 7486 103 7655 337 3254
6389 7296 3763 4303 685 1580 10582
6390 721 7242 1292 10530 7296
6391 2775 5921 24 6409 6410 7296
6392 7296 149 473 6396 7106
6393 7296 4062 6483 9905 1660 5923
6394 11212 2232 7477 6393 361 4677
6395 3843 775 4360 3110 2824 7477
6396 5546 7477 1247 2370 2301 4718
6397 7477 3755 1507 667 2544 6190 471 9093
6398 2030 4543 577 2725 7477 7529 1872
6399 3488 1754 1101 3729 43 488
6400 1995 844 51 3488 6772 9112
6401 2841 8397 3488 1166 140 10466 4994
6402 3002 2600 3488 2195 6979 1885 5662 2133 2921
6403 10386 4509 10000 2822 3095
6404 4509 11213 10339 6298 5758
6405 603 9420 463 2816 4509 7056 5753
6406 4509 190 9693 127 7128
6407 4899 80 4509 11214 1955 1207
6408 3609 2422 3227 9259 2108 2012
6409 5127 3609 1047 5083 3083
6410 4897 7862 1903 3609 2262 5331
6411 3609 1741 1386 1296 8656 6673 3227 1954 3907 2546 373 1169 6078 879 2947 669 2785 2635
6412 3967 8457 9992 2808 1222 3609 7799 5361 3135
6413 3046 2548 3609 7565 3569 7516 1625 1117
6414 161 844 1461 1144 1047
6415 5866 1443 1047 1388 8569 95 9808 11028
6416 8608 9241 2943 8159 1047 9361
6417 1405 11094 2703 3083 2456 2495 1644 636 9209 3613 5225 1047 7928 2860 2863 3615 8393 1370 4800 11215
6418 1047 616 2931 5710 1620
6419 1390 2759 9244 8586 1112 1872 7862
6420 4242 6339 1644 6976 2030 4522 124 2053
6421 11216 10426 6976 9857 6417
6422 4483 6976 8119 10957 7932 11217
6423 1930 6976 2581 9528 9466 9300 11218 781 1370
6424 9425 6330 6976 5408 5937
6425 6976 366 5394 10433 1166 6954 705 7210 7060 865 309
6426 6976 744 24 10020 293 7845 9620 1706 6414
6427 6976 1708 1364 9661 1468 9662 693 6891 9664 11219 5527
6428 6976 8994 7741 2992 2456 5712 6595 5526 6379 11220
6429 1472 1855 10351 3637 7435 2845 5742
6430 1472 9418 904 1164 4785 1061 1265 7308 922 1978 11212 1980
6431 11221 888 3402 1472 1855
6432 1093 4903 1472 4198 7387 9992 3769 9993 509 9977 7546 7405 6330
6433 316 9202 1472 6228 3983 3642 4482
6434 1472 1526 4977 1126 8832
6435 1472 8982 11222 5010 95 7412
6436 7051 10556 1472 3291 9649
6437 9479 11150 4989 5319 7530 1019
6438 10950 5512 5319 7698 3066 1494
6439 4429 5319 3705 6359 5286
6440 5319 5905 301 279 8620 5843 6459
6441 1032 2598 9140 5392 5319
6442 3237 3048 2778 4390 10500 5319
6443 5319 511 438 2425 1776 1606 302 5192 2140 3618 8829
6444 6704 4716 1019 11223 5319 9742
6445 521 5189 1240 1497 532 1098 7264 5319
6446 5319 4363 6537 11224 1206
6447 7738 9792 9246 5550 1282 5319 7653 7235 9740
6448 6272 3797 3302 1626 9596 4570 775 5176
6449 6272 6779 4990 7538 1241 7776 4326
6450 7557 6272 1596 1831 3565 5697 4157 1621 2400
6451 6272 783 9158 775 1334
6452 538 8550 145 222 790 511 5392 2585 10314 6272 5769 8911 4432 8242
6453 6272 596 2316 7629 3455 342 1521 8617
6454 6272 1362 583 4508 8276 102 1468 686
6455 1284 6272 5874 7337 5915 7063 3215 11225 9184 2783 9939 1135 7783 1521 28 9037
6456 1490 5693 1213 583 5423 2605
6457 583 6274 10894 875 3642
6458 8136 7998 4409 343 8285 447 7948 509 3204 583
6459 583 898 5094 11163 20
6460 5346 8192 2600 6523 583 494 11226 1994
6461 3269 5539 2232 4677 1011 3514 1071 2167 583
6462 1212 583 92 3222 4590
6463 583 295 3068 1163 776 1053 759 378 374 908 2743 3907 3753 1271 9145 3471 957 8760 394 1982 3280
6464 583 1663 7450 1016 213
6465 6227 10008 583 7141 6557
6466 7566 7972 583 2418 1652 8676
6467 1529 1958 5397 3610 4879 5377 639 7289 8126 515 10110 7044 5909
6468 3509 472 3197 3382 8210 9791 509 3204 639 4072
6469 11227 1258 639 7606 5006
6470 1416 639 596 634 1199
6471 3291 7251 733 1584 1046 9099 1855 7062 3877 639 10233 655 316 6778 7146 11228
6472 639 5530 2381 8 7269
6473 639 8781 3262 8276 2236 8087 8723
6474 7425 2587 9502 99 639
6475 3427 3624 7119 2883 2212 1052 5723 11097 6380 1425 5296 501 872
6476 7642 5297 588 5296 5548 390
6477 2645 2644 5830 4654 990 3411 2860
6478 3051 2298 9089 775 278
6479 10872 535 9342 5235 3051 343 634 10863 1352
6480 3051 136 6904 6814 141
6481 6345 5537 7910 6759 1662 3353 5145 7328 8814 10458 3352 1675 3843 5887 3587 6401 2869 6382 2646 3051 5710 8723 514 8106
6482 558 10649 3051 3096 2604 8038 4128 4281
6483 11229 2726 1701 2127 5591 5906 5467 5831 422 20 1693 2188 7275 6609 1139 6962
6484 8371 7766 572 7060 5831
6485 121 10621 5831 11137 6880 1445 10928
6486 4206 3151 5755 5831 4475 6320 75 1318 11077 3982 143 9830
6487 5831 1855 1093 5493 5216 7887
6488 5831 2675 2729 7104 1818
6489 5831 6629 5551 1080 8373 2467 7749 9019 2462 287
6490 1736 1277 10740 5831 2655 5643 11230
6491 366 2789 20 1098 5831 4296
6492 5883 5831 4956 4032 776
6493 5831 2655 796 24 1855 360 1354 2725 8682
6494 11231 10514 5831 7261 6945
6495 733 3733 5831 5619 92
6496 8480 10955 670 4064 1024 1240 6416 2013 5282 5831 10038 6461 6229 3841 8461 1359
6497 5017 8735 2912 3574 5831
6498 1827 1405 5088 1512 5225 5831
6499 5831 1183 95 8673 1262
6500 5831 697 698 2195 1179
6501 5831 2242 6765 5551 1144
6502 790 3707 3070 5831 2900 11232 2167 1704 10284 544
6503 3002 3792 1741 588 692 1154 5831 9753 1156 53 366 1634 1519 4071 3058 5265 1162 751 997 912 379 908 1412 1053 7308 758 913 776 3645 377 1780 1170 1312 759 920 1174 1172 915 916 921 2890 3647 4175 704 385 386 705 388 2891 2892 706 1414 1071 1234 816 2896 2897 820 711 5567 8268 2898 1839 2899 3431 3280 5384 5382 5573 8273
6504 4070 5831 790 2127 1933
6505 452 5368 7933 7792 2323 5831 5932 571 2024
6506 3708 1176 9265 5149 1903 4873 801 5831 2879 4801
6507 5831 1199 6437 5811 5551
6508 5831 10120 5551 7294 6378
6509 5831 5046 3596 5187 9791
6510 5831 333 1896 2534 4040 3937
6511 5861 5831 2235 350 362 1567 8791
6512 5831 5755 3302 10766 7956 10056 7426
6513 3081 4845 1056 8844 8139 8137 977 11233 2666 9928 5831
6514 5831 511 531 33 552 7201
6515 5831 2088 862 2015 7096
6516 2088 2607 2931 452 1082 4642 1606 4493 528 10843 63 5831 790 2969 8530 726 1725 7036
6517 5551 6966 447 598 4379 5812 10120
6518 670 9861 10019 11234 5551 693
6519 3704 8655 463 5551 648 9975
6520 4845 5226 1586 7736 7975
6521 4845 1279 2708 598 4094 11155
6522 5258 10495 4910 7047 307 10925 4845 3979
6523 9514 1117 3830 5046 129
6524 3830 1351 2582 8398 7156 3499 992 593 3216
6525 677 3514 3830 8409 127 4091 8497 9503 10039 7743 6805
6526 92 603 7480 239 3013 1280
6527 6085 239 1753 5498 3391 3950 1670 1364 2955
6528 11235 2080 9513 239 1715
6529 1537 7105 1605 239 8425 10171
6530 790 11236 9809 239 8963 92
6531 239 1509 4080 6781 11237 1355 3337 4573 3651 581
6532 3375 11238 257 4578 6897 239
6533 4169 9648 1255 1345 239 3356 11018 11239
6534 8343 1539 1324 5906 239 6336 10943 7868
6535 5166 1093 4480 5876 4292 2728 11240 834 11030 239
6536 239 8023 11240 1449 7762
6537 1896 4015 3708 747 10939 11241 8494 8004 1550 239 11236 7680 1396 1755 1461 2577 5413 3868 2774 6356 2403 295 536 8083 10019 888 812 10428 1775 6508 744 8369 776 814 3295 11242 10803 6487 1580 6954 6216 763 2889 2361 11243 10677 293 1708 5843 956 1978 302 10270 7703 7155 706 3753 1812 1476 1980 2896 816 2268 5316 1841 2274 415 416 3456 773 75 1850 962
6538 11244 6886 10826 11245 9553 2865 11246 234 1254 10755 10105 188 11240 10899 239 10148 11247 9550 161 5445 7370 5865 11248 7269 11136 3356 11249
6539 239 11236 167 5673 2563
6540 5866 3252 7069 9836 9216 9377 239
6541 239 6960 489 1254 9970 9614 7762 6155 8064 2446 11250 6160 453
6542 5848 3565 11251 2003 239 2030 1092 4108 5778 4475 5760 1766
6543 8757 11017 11252 239 6636
6544 8788 1092 1191 2131 1591 2160 793 11253
6545 5162 10971 11254 5632 9839 10129 8788 4966 9286 6150 6561
6546 7535 2133 5251 8788 4430 1879 5769 9304
6547 7101 7053 3712 1521 9082 4345 7791 11255 3472
6548 9082 70 4087 11256 4086 307 7597 33 6557
6549 9238 1688 1108 9082 3571
6550 10582 8307 9469 10778 6320 1935 9515
6551 10778 10351 7111 9942 11257 10953
6552 9577 7979 10632 3175 675 5531 10778 1408
6553 10778 8872 9781 2106 9578 5641 4577
6554 10778 9580 9420 4250 4956 3781
6555 617 7671 7388 1988 537 4369
6556 4369 1009 7632 1028 2319
6557 4163 5346 3962 6067 2044 3928 10648 7040 2704 4369 4781 2887 11258 11259 11260 10575 6488 11261
6558 4369 6066 9354 5211 6178 2157
6559 1046 4369 1640 1521 5974
6560 7900 4506 11165 9774 7599
6561 7502 6061 11262 490 7900 1359 11205
6562 1280 4718 2846 3059 4647 3315 8006 3158 701 812 1163 1595 5266 700 2357 1225 2875 1053 908 375 376 374 909 1057 1054 1170 1312 898 915 917 1060 3628 1059 916 1172 923 1174 1171 922 384 381 382 920 921 1173 8263 383 385 386 5378 704 1978 1977 705 6541 883 388 1067 926 1066 2891 2892 706 707 8278 3872 3874 2376 9623 1414 3088 7900 4768 3061 2898 2897 1075 820 1074 399 402 710 711 712 4180 5384 959 5382 1076 2389 413 953 2390 1417 823 824
6563 7900 7911 4760 3949 8690 2585 6908 7036
6564 4624 7900 7409 5905 2455
6565 7900 4571 2188 4442 489
6566 4424 7900 73 8114 7414 3137 1725
6567 5780 8592 9668 7900 1007 7299 10522 9604 4957 8809 6949
6568 10445 2573 1819 7900 5364 5034 3896 6868
6569 201 7162 796 9522 7900 2049
6570 7900 7698 10468 4632 10668 531
6571 7900 5012 10831 4328 6612
6572 5905 7900 4590 11263 9596
6573 7900 2612 2780 11061 651
6574 7900 6612 10784 2315 1081 11231
6575 10652 4557 11181 3290 2187 6861 1461 11264 656 7691 1465 5820 1188 11265
6576 5820 1364 6011 1365 1425
6577 9039 4567 5202 11266 6251
6578 9114 9039 546 3613 8617 7214
6579 2834 1577 8181 1406 9039
6580 8183 9039 10099 5356 11267 11268 1498 10074
6581 9039 2728 7979 3295 11249 10677 9520 1083
6582 1896 3348 9039 4243 4241 4956
6583 9039 8362 5069 2650 2845
6584 9039 2834 4028 2966 8178
6585 3903 3056 3750 9039 6042
6586 7548 495 9202 9039 3353
6587 2316 3276 2452 5930 8916 3649 5968 8761
6588 3582 6629 11269 10019 859 4731 5930 6655 863
6589 9058 4129 5930 1914 3725 4407
6590 3295 5741 10160 3009 9876 5930 9521 10252 8056 11270 4607
6591 7928 8177 1080 10288 10289 5930 1081 5356
6592 677 1324 1407 5930 1498 3802 8185 5424 10840
6593 5930 4522 2015 2834 8175
6594 9184 2324 3352 5930 9565 200 5509 4955
6595 5930 9349 1406 7586 3295 10981 1706 3007
6596 5531 8370 11271 6559 2467 11272 8056 2834 5930 10249 5278 8373 6558 8728 6502 3105 6501 10844 7816 6874 2969 11273 865
6597 4040 6792 7675 5673 5930 333 1617
6598 5930 8184 4809 11274 2149
6599 862 6051 5930 1080 11275 5356 8177 8175 11276 2836 3358 9287 5030 2901 988 9941
6600 4522 8187 8041 8190 5356 6099 8181 5930 8175 5279 11277
6601 7347 3291 1281 473 6396 9113 8656 9002 5930
6602 9917 9021 617 6308 5930
6603 8512 3293 5930 9735 5356 572 5265
6604 5930 3326 1667 189 9029 8161
6605 5930 11011 333 6764 7429
6606 5930 7928 8186 7751 10289 8076
6607 2384 7260 8662 6695 6596 2706 992 10379 2187 9658
6608 2127 1689 6988 2384 3206 1791
6609 2384 271 1872 1817 4348
6610 3456 2384 1479 8816 1693 9251 3324 6663 562 6734 4922 285 9578
6611 5198 4754 7482 208 1766 4362 9706 1701 8753 6023 10577 2384 5790 1575 8508 6947 8486 11182 9644 1943
6612 2384 4430 5464 3781 5197
6613 7986 6164 5780 9767 2384 775 3339 1554
6614 7216 7814 2384 1872 7500
6615 715 3682 95 5374 4763 7974 1735 369 1411 3508 1167 3515 5274 3516 898 2361 1978 3519 5783 5267 3874 8878 5385 3429 774
6616 7028 2188 632 2912 9265 1735 3745 767 1914
6617 4529 1735 8489 301 279
6618 4936 171 9309 1735 11278
6619 7453 2646 5867 7233 2784 10382 11279 1633 6997 969
6620 7117 2664 11280 7453 70 1860 2654 484 4682 316 4375 6866 2999 8264 11281 7440 2973 3186 176 8894 8460 8289 795 4094 3389 2293 781 7152 5877 2172 10531
6621 2681 7453 4411 8111 9303 3352
6622 4401 7453 11282 5477 10543
6623 11283 10620 7524 8745 7453 1211
6624 4028 6528 7453 862 1920 1210 9178 7674
6625 4713 2152 7453 3585 11284 8530
6626 7645 7453 3755 10508 4958
6627 11028 3338 10520 9353 5451 4209 11136 96
6628 5451 92 11285 9966 5033 2188 5208 2795
6629 5451 2222 1798 2609 11286 1138
6630 5451 10753 2774 7248 7127 588
6631 11287 5451 6 1359 618 7194
6632 9605 2265 8510 5451 484 4579 7599 7928 5909 3136 5843
6633 3089 1691 11288 636 5853 9127 539 877 490 5451 1371 655 7040 11289
6634 6494 10202 5249 10810 10394
6635 7942 4211 11290 10810 7784
6636 10810 8112 1098 3887 1056 930 929 2536 932 1860 938 5316 9261 6682 337 5574 11291
6637 9483 6251 10810 11200 862 6655 3175 11292 295
6638 7843 4491 8443 10145 1863
6639 2053 8032 10556 4064 1713 4521 1863 10024
6640 1863 1666 11293 3295 6507
6641 1863 2011 278 4603 10145
6642 1863 4919 862 5818 1521 673 293 8380 103
6643 1863 10419 11294 8532 2315 8446 2062 3341
6644 1863 6461 10122 2462 11295 9168 7649 9947 9861 6942 4792 3024 11296 290
6645 1863 6667 4491 4603 9951 10470
6646 8376 10205 11297 293 5536 3656 5020 179 865 5402 6629 10332 1863 4581 287 3024 11298
6647 6063 1863 2011 10508 7646
6648 1863 4277 862 7681 3184 2015 5641 301 10134 39 279 302 7351 7133 11299 8790 4581 287 3410 9876 5021 9521
6649 1863 1137 910 1187 379 4500
6650 8547 1863 8463 10164 11001 293
6651 7837 4040 4489 1863 5544 1498 3822
6652 1863 4063 4064 1253 234 3295
6653 4242 754 3378 1863 4928 11300
6654 8294 3184 8463 2108 4603 862 1863 4461 9370 3411 790
6655 275 1863 278 2010 280
6656 6555 8056 1546 862 1863 1935
6657 1186 4491 7375 1863 9508
6658 8547 148 4923 10145 9916 1585 291 10470 1863 6655
6659 11301 9404 3011 7497 6248 3116
6660 1124 3599 9312 5069 2650 7075
6661 3268 5297 8839 9312 1361 11302 3629 4047 5294
6662 1228 796 4744 9312 1879 343 119 3061 341 2125
6663 9312 6935 12 1767 7992
6664 271 9312 2091 3106 337
6665 8849 5897 8684 968 3329 2708 4985
6666 8849 1748 1462 2909 1268
6667 10792 4624 8849 1186 9596
6668 3717 2633 8880 1017 1018 7251 2956 7389 8549
6669 8880 7816 8908 6556 11268
6670 6013 426 8164 11303 2703 8880 429 4302 2955
6671 2100 1512 1111 2803 7225 8880 2956 11304 8922 8726 4928 5674 11305 5906 4149 2103 5146 5639 3464
6672 8880 1156 1752 1962 9688 3344 3130 3131 705 1978 7804 3088
6673 8880 5622 113 8313 3186
6674 7897 1017 4001 366 95 5178
6675 10902 7897 10454 8611 671
6676 7897 8404 2449 4853 3566 4431 4313 2650
6677 3680 7897 4028 3197 10965 3518
6678 3366 8407 5841 39 1251 44 103 3761 1710 4500 2150
6679 2487 4573 275 2088 2150
6680 4425 114 69 2666 90 2150 2425
6681 1302 891 2150 1632 5182 5183 11281
6682 11288 6984 3819 1163 751 3275 10879 3277 1170 883 1753 3873 957 3135 1314
6683 3819 1526 2707 39 11178
6684 3819 177 7551 6152 4264 7825
6685 1249 5141 2908 539 129 6989 11306 6255 3961 2088 343 1352
6686 3961 4662 1491 1364 7020
6687 2197 6165 4500 1919 3961 343 537
6688 8640 3961 4062 1056 4345
6689 5012 3136 9173 1657 3961 2595 10566
6690 1934 4424 3411 4201 7501 6835 6322 6361 5320 1328 8977 3267 7290 10004 3278 1356 9859 4439 6097 10675
6691 4379 4249 7290 4068 4218
6692 5404 8193 4519 7290 10497 4201 7372
6693 11307 834 2052 9979 24 6961 862 301 302 8446 6461 8144 5619 11308 7290 9841 9823
6694 1598 8627 5154 2592 2734
6695 545 5704 5109 8045 1646 178 5742 2592 2774 4705 1322
6696 11077 2592 1928 8287 5648 5780 1497
6697 2592 1211 278 7985 4600
6698 10160 5860 7814 2592 11309
6699 147 2592 9702 862 7710
6700 2107 3328 511 4680 2592 1799
6701 3045 2044 3818 2592 511 862
6702 2849 9941 2080 1886 4480 4360 1010 2162 2592 6437 2589 11201
6703 9483 3256 2592 417 301 4896 8929
6704 5671 3293 2592 5356 8188 8338 572 7669
6705 8177 11310 8410 5630 6379 2592
6706 4306 343 7573 96 2592
6707 5792 2997 7991 10937 2592 2041 10930
6708 3623 8375 2605 11311 2592
6709 3589 4029 6596 862 7998 9258 7621 687 2592 5332 7770 3307 6462 5712
6710 9287 3286 10840 8185 1578 10268 2592
6711 3144 6981 3147 7932 9899
6712 105 3144 136 3145 8115
6713 3243 9278 9437 546 655 9640 9316 604 3144 7495
6714 9348 3144 3147 4759 3930 10741
6715 5776 4917 6981 2722 2789
6716 3147 6330 4836 56 1359 6981
6717 8582 2556 5196 6981 544 6687
6718 9174 344 6981 1647 128 634 9485
6719 610 8865 1558 7617 6981 4121 2718 6723 8507 6929
6720 2605 2525 140 5347 4853 333 6981 11312 2279 4504 2323 6330
6721 9899 3147 6981 5281 10741 8459
6722 6981 4496 5184 3159 3587 3908 4101
6723 9089 6981 2739 3947 9239 11313 8175
6724 1997 6981 658 5122 10741
6725 11314 3145 134 8681 5133 8912 3631 5405 693 1569 2531 4070 5462 3769 11315 11316
6726 7060 3145 3147 5356 10303
6727 4856 11089 3145 11314 10741 9330 8348 5199
6728 3666 8591 325 7595 116 92 9351 1759 969 4482
6729 10856 1153 1155 1154 1156 1159 1158 3666 5888 619 1491 9517 850 2755 1748 95 1501 11317 2650 10097 3443 6030 988 7674 4583 701 5266 1165 6709 759 1053 375 374 909 1054 2134 914 3646 1192 920 5313 4785 1062 3519 916 3659 9345 8168 2890 2361 924 985 11220 927 932 2267 1860 2377 2378 8862 1981 3021 1079 944 1078 1417 1423 8856
6730 2476 7542 6261 3666 6055 5197 6116 411 5196 1777 3698
6731 3666 7818 775 5644 3509 8208 2314
6732 3666 11318 4483 6173 10449
6733 3666 5616 1588 1981 1253
6734 11319 3666 366 3869 846 2356 5395 4629 918 913 909 8051 5154 8131 10070 711 6222 9399
6735 3666 6736 790 9168 6942 1683
6736 3666 9997 10050 997 5180
6737 3666 5166 10369 1904 3633 1497 4119 2735
6738 1997 856 4155 3666 881 9794 9158
6739 1770 3253 8535 11320 844 3666 10419 11273 775
6740 4660 6615 3666 2433 1864 8073 2640 9598 8322 10204 8234 6746
6741 3666 8011 4184 8826 1763
6742 3666 1816 1286 4096 1370 2860 6762 8810
6743 3666 8876 3851 2822 11321 4901
6744 3666 96 9732 176 8270 790 3254 3265 6643 11322 11323 4896
6745 10740 3666 11280 5182 3514 9303
6746 6805 33 5937 9790 3666
6747 11324 6533 4317 11325 252 4606 10125 309 7997 10099
6748 2412 628 2161 7906 11324 4317 344 6534
6749 11324 6655 293 9872 4605
6750 11324 1011 10405 510 1211
6751 11326 6634 10344 11324 6533 11327 9452 4028 11328
6752 1959 6490 531 599 9600
6753 1959 10377 1460 1634 85 3334 5000
6754 1959 695 1044 5374 703 702 1977 3516 3515 3519 922 8861 1269 706 2891 2892 815 5401 1986 5315 4814
6755 1959 3843 3058 1003 1155 1156 2755 5373 3129 5393 53 775 2408 536 4766 701 1224 1165 918 8263 3800 4529 3650 774 4181
6756 692 1157 3683 8310 6309 6247 1210 812 648 1978 536 3061 943 5207
6757 6309 5604 5054 6925 1491 4699 8922 2697 4210
6758 6309 1351 1004 740 8612
6759 3059 810 7974 6309 1497 913 7572 4528
6760 11063 171 2185 6309 9879 10347 6434 369 1224 9096
6761 3002 3482 7350 4489 2093 157
6762 1577 333 3002 352 3018 7829 6462 5643 6515 196 685
6763 1403 3002 2101 2103 11222 2646 5330 7729 7935
6764 1364 8420 3002 1003 10890 6388 308
6765 1736 3002 3746 1009 423 1187 775 3254
6766 3002 1855 4163 113 1482 2126
6767 3002 1864 10628 113 8321 6584 8498 1256 1706 3343 9660 11022 7689
6768 1663 3002 803 1436 1034 5763 1268
6769 1741 1744 588 1153 3842 1155 1156 693 1751 1158 3002 721 2755 5393 366 536 95 8083 5266 2944 648 914 1175 4902 923 1174 1978 385 386 1977 706 1979 3061 2895 3874 3648 1841 5686 5315 11149 5573 1417 1843 8273
6770 87 11329 7260 10639 3805 1376 3002 1356
6771 3002 5278 2049 4532 3588 7910 2168 455 10301 9051
6772 8617 3002 8436 2492 10573 9841
6773 3002 1268 3106 11330 4337 1905 3420
6774 3794 8209 3002 3928 4430 4863 790 9272 5178 3198 5152 1647
6775 3002 6741 113 8191 862
6776 7650 3066 4811 3002 9012 1262
6777 176 4007 20 1121 341 3002 856 3652 1369
6778 1388 671 2051 5711 8715 10510
6779 6464 1395 4955 4940 9927 2328 9677 6692 5546 1887 790 1388 4108 1054 5310 8387
6780 10666 11331 1388 6971 796
6781 9760 1388 2094 2817 4604 4646 6655
6782 1388 7038 972 161 10680 3297 4541 5
6783 9588 4507 10549 9673 572 2834 1388
6784 1388 92 3212 2953 3913 9540 6109 3494
6785 2773 1192 4899 1881 1388
6786 1334 5596 258 99 4378 1388 1367 4207 7092 4448 1703 1935
6787 2646 7606 1388 11034 5954 1303 1149 3061
6788 1388 10872 3450 9926 3697 3471
6789 4714 3411 651 8023 511 3477 3275 1388 7224 1613 4337 849 1359 1126 1134 1122 1297
6790 1388 969 5935 10458 584 6017 837 2725
6791 1388 1251 259 4095 51 3237 491 11200
6792 6708 3234 6912 7985 1388 99 2691 487 1893 3931
6793 1097 10521 4883 1388 10924 1478 1481 564
6794 1364 11332 1388 9853 5155 8237 2779
6795 3773 1859 3570 1388 1877 8131
6796 5585 1388 6652 1672 2725
6797 429 3310 5205 1672 6901 3411 648 3276 3152 1388 794 2725 2652 5896 2491 20 1766 2194 11159
6798 98 128 11321 7780 2049 9277 1388 1126 1872
6799 1388 4511 3923 9808 3250
6800 2726 105 725 5957 828 3520 544 3058
6801 687 828 3297 7544 8439 2360 9050 8017 796 2690
6802 6280 9080 1098 1441 3869 1169 1055 703 1781 3515 3519 3516 702 1175 828
6803 287 7591 293 4956 301 2824 828
6804 782 58 1619 828 5619
6805 1785 1465 828 4078 6788 1584 8689 511 447 245 3990 8020 4949
6806 1532 796 828 2931 3848
6807 7378 7963 1820 828 4228
6808 3799 1351 4810 828 1477 221 1765 333 3092 1183 4593
6809 828 9569 2068 4778 2133 4430 2774 1779 8203
6810 828 3348 777 778 1816 660
6811 1093 2808 8605 7272 469 828
6812 452 4897 5357 801 4635 8439 828
6813 828 501 9636 9010 2113 3893
6814 3708 828 9383 1603 1988
6815 7145 7544 5914 828 4787 7535
6816 3922 3921 3881 5059 4943 3882 3982 9572
6817 11148 7204 787 1872 8582 5986 8063 522 8045 1108 10258 3922 2414 11333
6818 3800 3921 1343 10934 9574 3922 1123 9575 9580 9417
6819 1395 9575 11028 3921 3922
6820 3922 1532 6258 3728 842 5310 1726
6821 11334 3922 3921 11166 10440 5164 10439 10351 9589 1278 1272 5499 2166 2465 544 7393 8763 8315 9575 447 2167
6822 10457 9575 3922 484 617 9580 3196 11335 7129 452 10153 7348
6823 87 3922 1187 2921 4423 64 4628
6824 3922 8991 519 7424 8952 1910 651
6825 11028 3055 9968 3922 11336 68
6826 5251 3922 3949 7207 544 594 5449 9121
6827 3921 1123 9572 3922 9586
6828 3295 9940 3618 6795 10804 5021 1544 4203 6592 11337 11338
6829 2195 883 5897 129 11339 7935 5101 4914 6740 4203 9067 10696 8533
6830 4203 4518 8816 11340 10605
6831 4203 6347 1108 8998 5226 10745 11201 24 8346 9413 141 2042
6832 4518 8816 4657 1007 7319 4203 11341 11342
6833 4203 25 7261 1691 491
6834 4518 4203 11341 6842 4284
6835 51 11343 6471 11223 6414 11344 4203 11345 9855
6836 4203 10587 1282 5331 1335 10761 5525 1918 6296 8466 7179 4520 8949
6837 4289 11346 8619 4203 9166 8583
6838 5052 8968 4596 4203 2129 8814 11054 4507 2918 9196 1644 6986 2122 2492 10919
6839 4518 4203 5205 6471 7041 4024 7261 9127 26 7040 877 11223
6840 5346 10719 112 4203 2423 2411 620 344
6841 562 5055 33 7597 171 11347 7466
6842 1663 7544 562 790 685
6843 5442 7678 7055 1211 8296 4955 3333 4309 562
6844 1506 8996 6484 3228 562
6845 562 9596 877 9098 3697
6846 6452 6858 3370 8300 5945 8630 1855 8737 7696 278 9859 562
6847 1441 562 9730 8648 301 10205 11348 11297 4063 4064 10128 7649 9754 10038 8481 8667 8361
6848 10881 4121 3365 7474 1941 562 495 11349 11248 11350 2726 9368 9304
6849 7382 6311 562 6872 3882
6850 3733 1794 9009 1736 562
6851 8946 8726 562 4142 5412
6852 562 3697 685 5587 1232
6853 9143 2276 2743 59 1494 1647 10359 6746 3166 562 3601 11351
6854 562 589 5510 8539 5350
6855 562 1247 5763 1301 3788 4354 9896 11352
6856 8238 5243 463 5010 92 6159
6857 8238 742 245 7353 2250 10567 496
6858 11353 3146 4827 4760 343 4443 11354 8238
6859 341 8238 8443 4382 2878 440
6860 422 10458 8238 795 10999 2396 2110 2844 1139
6861 9774 8214 8238 5243 4595 10472
6862 5979 171 970 2601 1288
6863 2601 10771 970 9140 7232 8919 734 4623
6864 970 2601 1596 10780 1633 5746
6865 4561 6763 2790 4893 2601 3048 3704
6866 888 692 3708 1755 3867 3059 1186 879 752 4443 1779 227 10131 913 1172 5923 917 4108 495 704 987 5265 1979 2895 2509 1074 10771 6031 401 940 713 3063 3282 7085 1851 955 2275 3125
6867 8615 7242 4289 2809 7465
6868 7242 227 410 4353 3473 4646 10870 4885
6869 4956 2303 870 6650 5665 687 568 4460 2279 7373 8758 4922 7242 2802 6199 7249 2796
6870 2120 2600 7242 10524 1498 7495 1272
6871 7242 7828 8650 4496 1441 8919 11355
6872 8357 7242 10792 5247 9790
6873 7242 9898 10086 8287 7258
6874 7242 647 7123 324 11356 9969
6875 4744 5366 7242 1211 8123 10524 1879 5463
6876 7242 3900 6284 2125 775
6877 3769 5872 507 2585 7242
6878 1334 7242 5350 3900 3343
6879 4916 1211 2593 2528 10333 10115 10260 3295 9521 6636 10221 5402 6629 11357 10910 10335 11326 11327 11358 11359 863 9751 9940 11360 11361 11362 6501 10557 10665
6880 2593 5379 5521 1196 1776 4810
6881 2052 7350 3195 7720 9462 5322 8007 5467 9801 6726 7680
6882 2052 2433 790 494 1371 2125 11254 1943 7351
6883 2868 5862 4775 1519 1872 3110 1108 2052 1942 10129 7133 6629 9300
6884 256 862 3385 2622 5586 11363 309 10088 8335 2052 11090 1896 5525 4063 4774 11364
6885 8791 1461 2052 9815 3324 5202 10091 10573
6886 7680 484 4242 9870 2052 10129 4965
6887 8817 301 278 765 2052 4040 6211 862 8378
6888 2052 9344 11365 1363 5713 1555
6889 10145 2052 146 1470 1945
6890 1051 2052 1918 5689 2573
6891 2052 8828 10082 9989 1942 7838
6892 7681 6757 6284 4489 10945 5813 7131 10071 4089 2052 152
6893 2052 10091 10088 10471 6724
6894 10089 3790 7681 11366 3193 9630 2052 3328 8192
6895 3239 9522 8443 296 2052 6963
6896 3246 5448 5215 1108 2052 1988
6897 2052 8611 4242 1713 648 6606 856 1792 3321 6540 1706 454
6898 6634 862 3656 1268 2052 5729
6899 6708 4543 1201 3876 1028 2789 1479 2126 2127 3483 301 4603 874 10313 9955 7350 804 11367 9129 862 4489 6771 296 2052 6792 4071 2061 10084 8590 11368
6900 10630 636 8598 2052 2000
6901 10073 7351 2052 2092 11162 2635 1943 1939 7133 8806 541 7062 4472 9356 4212 4337 3200
6902 4570 2052 4638 4896 5923 9466
6903 4897 4775 2052 1896 9630
6904 2052 8800 5909 8796 1364 428 3613 4537
6905 2052 4911 862 1917 6655 10510 5973 4601 6726 7717 8827 11369
6906 2052 8453 834 37 10592
6907 2052 4058 1693 1537 1621
6908 2849 7099 5140 2052 4775 10013 2635 11045 6406
6909 6622 1717 2052 6843 11370 3800 7133
6910 2052 4928 2532 142 6283
6911 2052 8032 7760 862 10129 10274 4554 279 296 4896
6912 9115 1247 6441 5732 1507 4053 3367 3252 1191 3744 2626 10314 2403 1126 2052 1939 6041 565 14 2118 3235 4060 1327 10253 3929 856 4415 496
6913 2052 4058 296 1461 6609
6914 1293 172 2052 9533 4922 8744
6915 2052 761 917 8263 916 774
6916 7747 2052 7856 11371 862 1917 9821 3878 1706 2649 2063 7838 10136
6917 5876 862 6792 2052 5585 4492 10228 9217 10652 10149
6918 2052 301 8446 455 25
6919 2052 4242 2463 4249 253 472 3224
6920 3565 3411 9720 5471 6644 11372 2052 675 8100 10084 128
6921 1918 2052 10974 11373 1994 4010 10021 10744
6922 2052 10141 6041 7908 1606 1147 6609 11374 10378 7555 4095 3610 531 10233 6270 8489 636 1145 6957
6923 3750 2052 7856 10133 7631 301 296 1178 8827 10161 1884 10841
6924 6533 6843 6293 6294 4928 6291 2060 9234 2052 8247
6925 2052 1430 4058 3978 8580 2441
6926 4572 8821 6794 2052 4928 8714 10520
6927 2052 511 3328 1305 3288 9593
6928 2052 9162 8312 8313 8827
6929 2052 3184 5005 2015 673 3293 5586 9100 8193
6930 5654 2761 8443 2052 7350 6294 8352 5215
6931 2052 1672 9794 1461 2651 605 4213
6932 7192 4491 2052 988 90 3090
6933 10022 4489 8463 11267 4603 613 296 10023 11375 10161 2052 278 299 8909 10145
6934 2082 1294 7604 7518 2052 1574 9817 2394 2393 2387 2388 3545 1078 3550 6390 10654
6935 5462 1441 1881 8861 5643 857 10807 10158 9955 10424 1896 7133 6528 3408 9217 2052 6625 9914 8362 10130
6936 10943 7662 10023 7847 2052 10161
6937 3323 2052 553 3608 796
6938 2052 1351 3947 4398 1604 6606 2805
6939 2052 7058 9652 2524 10233 8439
6940 10966 98 4491 279 2052 4605 7760 9512
6941 146 10955 5402 3656 7661 2052 1156
6942 9111 4928 10077 2052 10323 1870 9194 9195 5914 476 1474 2080
6943 64 1183 5138 2052 2334
6944 2052 9430 1896 105 6015 3914 167 1347 1349 43 10052 2938 3876
6945 597 844 105 2449 4368 5596 2052 2485 6284 1943
6946 10411 1763 1537 2052 8298 3349 10993 2894 6149 9980 8490 4456
6947 2052 10096 11376 1942 8468
6948 9702 4242 6924 2010 2052 6799 9194
6949 1292 2052 2374 134 850 2166
6950 2052 11213 8135 2406 1994 6021 2127 6716 8746
6951 1858 3401 6035 2052 4250 1260 5456 2080 3311
6952 865 10664 10884 4064 726 2645 10236 2678 9979 3411 10406 10019 279 302 11234 10027 6626 9018 7928 11377 9728 7538 10392 10410 6817 10426 2052 11378 6631 8461 670 11298 2649 10345 11379 6628 511 5876 286 46 11326
6953 4923 10209 4551 2011 11380 2052 7133 7838 758 10073 10974
6954 3102 10543 176 2052 5638
6955 7207 7760 1748 6211 9914 1917 171 1946 4491 7054 10022 8909 10145 9266 2485 10126 2063 4608 6219 2441 2052
6956 10466 2052 10578 862 4063 2110 327 4283 7699
6957 2052 4072 1813 4134 4535
6958 11381 2678 1873 2052 10664 6798 302 2313
6959 692 1384 1751 1159 1396 4718 3868 95 3967 699 3068 5926 771 772 3331 5573
6960 4429 2374 6457 3331 10006 7481 6347 6566
6961 452 2563 2088 3331 10041
6962 145 6437 11382 8305 3331 6457
6963 99 3331 5031 10329 7125
6964 4146 3355 11003 3331 4246 5962 4596 5641 7440 4529
6965 4073 1282 1283 1502 3390 1721
6966 5658 5526 10658 3832 1788 1934 10177 3990 5004 1502 3594 2348
6967 1502 11383 11384 5665 4413 5176
6968 8501 3587 6048 6049 2195 6535 360 1625 8973 10769 8928 1502
6969 1502 8026 1748 307 2454
6970 1502 240 3221 1359 897 7963 10163 4166
6971 9565 5512 4095 4316 552
6972 4513 9565 555 3517 10699 6310
6973 533 9565 3354 9455 5397
6974 3603 2703 9294 5893 11385 6757 3486 6049 8675 1370 9565 5905
6975 2243 3432 462 9565 59 5673 2404
6976 1935 1195 760 382 9565 1182 11386
6977 4052 7856 10300 5647 5178 4635 8481
6978 7856 10209 4731 1880 280
6979 3305 10936 4839 7856 2038 4995 8553 10303
6980 9275 3410 10717 3759 8056 9989 10678 862
6981 2440 9275 3656 11387 9655 11388 10149
6982 1471 2888 7850 3298 4007
6983 1471 2080 2856 295 4196
6984 1471 8830 8707 10718 4094
6985 8973 11389 3454 4156 1862 3 2719 1329 9160 6453
6986 3250 8673 1329 2122 52
6987 2486 1326 167 6489 8898 1329 99 1892
6988 4146 547 9668 1298 4246 1329 5743
6989 1395 2450 1329 7942 8583
6990 3733 5556 11390 1329 7252
6991 2485 5782 1364 3821 4335 2044
6992 4554 4632 3612 10769 3783 3433 1364 3745 511 6972 544 4311 10155 6534 1034 8510 181 3136
6993 4275 1364 4642 1370 2861 8014 1499 3599 4537 2863 9525 4186 3405
6994 1364 5710 5767 990 53 9908
6995 2951 5795 4420 11391 4507 1364 9313 4299
6996 4662 1364 9313 9559 511 5213 3227
6997 2069 1477 3788 3389 1908 1364 4028 10103 4787 7362
6998 11155 11264 2695 1364 6116 8761
6999 92 4562 11392 3598 3250 1364 4600
7000 1364 3011 1581 278 11096 2245 477 10116 41 4202
7001 8801 2188 1364 4222 1607 7834
7002 9906 9313 1365 7424 1364 5778 563 7607
7003 5805 1003 2932 698 1160 177 1364 812 4811 5884 1977 1059 1062 922 3873
7004 1364 3012 2756 8937 5128 8013 5055
7005 1364 7198 9714 9431 4634 2622 6636 5601 6817
7006 1364 3066 10776 3299 3908
7007 3136 9523 5910 3637 8149 8824 1364 6966 5909 545
7008 2951 9346 8461 8459 3030 1364
7009 990 10994 1364 608 9279 610 3863
7010 1364 3752 4590 11078 4265 9886
7011 1364 2433 2605 9177 6028 1732
7012 3235 9526 3974 1027 6046 485 9297 9535 794 4326 1364 2703
7013 149 3237 2190 438 11393 8157 11394 3469 7832 9334 5028 3509 7965 380 6435 2576 3826 1054 1543 10134 1364
7014 1364 693 696 3129 3273 3197 1224 701 3130 751 5777 3505 913 1170 1169 374 1054 1057 1061 1059 6710 1174 916 1175 920 382 2537 883 4545 1791 6500 5149 1842 2805 2822 395 414 5365 7488
7015 4587 1334 1364 1168 5312 92 5780 6790 3215 519 4966 4955 2693 9243 2269
7016 9714 4328 9272 1364 6902
7017 1364 8149 11395 9431 3603
7018 1670 1359 3752 1364 3745 4877 7899
7019 5715 6422 1364 4182 4672 790 3656 11396 278 2447 572 4579 279 3974 11397 7824
7020 3876 802 1364 1460 7969 1124 344 5643 11080 157
7021 2090 1364 2650 5070 2726
7022 3893 2406 8871 10704 1364 2449 9000
7023 7581 7062 5320 897 1565 1717 4694 3380 1364 610 4522 6476 2655 10411
7024 149 3614 6732 531 2642 1364 2323 790 3249 9087
7025 6706 1364 9423 693 7783
7026 10821 7261 13 4518 8553 1364 26 1882
7027 1748 6019 1298 11398 8297 1364 4206 4217 8037 6912 212 5597 5178 7055
7028 1364 4894 1498 10396 11399
7029 1364 6278 7196 9401 9 3243 119 2690
7030 2769 1364 1671 8108 3438 9886 5515 5317
7031 7899 616 4781 4094 92 8119 7209 798 11400 1364
7032 1498 1364 2049 3176 1521 9775 3614
7033 8409 1364 4861 8652 2369 2666 6105 105 10053 2733 1356 4687 1262 7153 5148
7034 1021 667 11401 1364 1255 9442
7035 2640 1364 1330 2973 10369 2540 44 6795 4100 126
7036 2108 9418 9021 10814 11402 4604
7037 9021 743 1667 9816 10135 8283 8865 5968 6386 9837 6936 10361 1409 11315 308 10430 5996 1922 9339
7038 9021 862 865 6589 669 279
7039 4608 9807 948 9021 4899
7040 232 10874 9021 10055 4676 11386
7041 10838 9021 7412 2134 7632 9998 7859 11403 2666
7042 7060 9021 10226 7537 8183 8187 8178 8041
7043 4678 8649 3 2537 9267 509 6371 5668 9247 8776 8488
7044 6722 10809 10142 10804 10270 5469 11197 7980 10333 9003 287 11404 3406 11405 10833 11406 6414 11345 10443 11407 11408 3656 6626 9736 10337 11409 11358 11362 6628 11410 11411 3859 9247
7045 801 7508 9247 4956 2462 5713 3929
7046 11412 9265 10580 8648 7599 9426 6270 8489 9247
7047 9919 7842 6942 8539 4150 801 9247
7048 343 4409 11413 9247 5010 8287
7049 865 8056 11414 10532 9247 301 9369 279 308 293 7883 3256
7050 9247 5282 556 10053 446 9974 5132 7811
7051 271 1537 9319 5698 2451 11415 1251 6391 1882 11106 2091 4464 9483 788 9247 13 90 103 9237 848
7052 7492 9247 201 8378 11210 5527
7053 6923 9247 1082 295 6643
7054 2125 2046 271 2424 11416 1994 1537 862 1962 6750 1383 9247 6655
7055 9247 10316 2462 7810 670 295 7746 302 11417 11418 11419 11420 10384 293 5536 11421 11198 11422
7056 9247 1565 1580 4277 1093 7994 8339 1468 6442 10764 6891 3698
7057 9247 2462 5601 279 10018 5843 298
7058 9247 7060 6942 11423 11274
7059 4887 2691 3877 5901 4828 7543 5320 3328 1537 9791 6747 4374 2462 147 9247 329 8036
7060 4430 8497 102 9247 2699 744 2051 296
7061 3747 2179 9247 7261 27
7062 9247 9690 7746 863 6297
7063 5843 2056 9247 11055 10316
7064 2621 4624 9564 9247 10830
7065 7253 1684 1252 287 9247 8642 11424 27 11406 11425 9545 11407
7066 3966 693 1387 2753 2755 3129 2577 2168 11269 701 1055 4785 1172 921 388 8885 5046 771 953
7067 5046 3966 52 2143 7308 2697 2188
7068 1918 5046 5981 448 7966
7069 9015 5046 2602 11011 2580 697 676 3868 1098 95 3685 5374 3068 100 1498 911 1881 5570 704 6068 883 1807 1234 4528 1076 4814 774 2316
7070 2066 1881 1825 1697 1574 1398 790 3017 5046 1885 879 11260
7071 1400 985 2334 4361 4288 1649 7640 2857 988 2922 38
7072 1442 5184 8679 3375 4162 2857 4393 206
7073 2857 9671 7884 3381 681
7074 10546 793 6468 2502 8285 598 11230
7075 10546 862 3352 5995 9845 5060
7076 10546 3110 4928 4583 10231
7077 8949 10546 4956 95 1183 3294
7078 1098 10546 11125 345 2931 519 2879 377 1887
7079 988 10546 2046 403 3058
7080 7238 11426 7895 693 697 3129 3589 2345 368 1166 1224 1164 1163 1053 701 2890 2361 704 8278 6161 7804 1414 1071 4403 5912 4744 1179 2482 4930 6144 4932 4915 10925 5269 1842 1076 959 5384 821 5382 881 413 414 2390 823 2389 397 824 2391 1077 8564 6269 4931
7081 5689 2937 5116 7834 6668 4403 6132 10868 8575 2449
7082 11427 4403 4404 1424 3021
7083 5990 1036 11427 4402 225 4403 1003 1156 1159 536 1841 3125 5365 7488
7084 2116 8419 1009 880 8804
7085 2934 5926 726 5079 7933 2116 9854 3319
7086 2116 10483 10921 8135 8434 3124
7087 2162 4362 4404 11427 4563
7088 4404 7537 11428 11170 11362 11429
7089 4404 4623 1872 157 10181
7090 4404 5414 10230 10998 1334
7091 1832 467 5471 8132 9103 4404 3594 11115
7092 4404 4542 7161 90 7663 7131 10071 10104 103
7093 4404 6228 11313 8499 5331 2091
7094 113 229 10973 5050 8543 4672 2081
7095 4783 235 437 238 315 2227
7096 1394 4783 8938 6978 1168 3852 6954 908 909 3516 3515 702 1312 1175 1062 920 919 3519 4175 385 386 705 1978 704 1977 763 388
7097 2195 1045 7098 3099 4070 4783 1044 2345 158 6338 3630 536 699 7514 3060 700 751 1150 702 1054 3516 6710 372 3277 703 916 1174 921 920 1060 1059 915 1780 1172 383 1062 388 385 386 705 926 2891 5033 3452 324 3278 1066 706 707 1067 2892 10755 2376 1071 1812 2895 1414 1234 1179 7223 1839 712 954 3431 1074 3648 11150 710 817 711 400 940 820 11151 766 4430 401 392 958 402 398 10572 8268 8886 959 3429 2389 413 2391 1076 5843 5382 5384 824 2690 10322 4606 279 3135 1984 3694 822 3553 414 397 6683 3552 2795 934 10608 1851 6222 3021 1078 3539
7098 4783 161 95 2080 1218
7099 8361 10723 2864 670 10217 9018 10344
7100 2864 9144 8522 7567 4209 1904
7101 8160 3677 2865 7333 2864
7102 648 240 2130 4092 2783 2174 5236
7103 687 309 11430 4092 10902 7699
7104 8881 577 4962 4092 7929
7105 3166 1335 4092 10396 7002
7106 655 4569 9526 5547 11431 6790
7107 4569 9506 2728 7933 7023
7108 2185 4569 479 4629 2895 7616 3169 1842 122 4529 1841 6996 3429 1984
7109 1670 4569 4564 6361 9022 11432
7110 546 5948 4569 8586 9775 3752
7111 1354 39 44 7175 9765 6963 4417
7112 9847 7175 3739 2794 4027 24
7113 7175 147 8443 3024 3016 279
7114 7175 4672 1371 5724 990 4289
7115 7175 636 4098 7074 2188
7116 4132 7175 3267 636 1914 4781 2641 7743 3157 6330
7117 4632 3226 7175 11433 1673 4560 11312 6762 4485
7118 7599 5766 11434 7175 4096 1493 655 5782 268 181
7119 7175 5782 2188 8489 9122 3610 1670 4302
7120 6280 3716 9896 1565 1491 7175
7121 7175 1958 3012 10134 11435
7122 7175 6165 6505 6025 1078
7123 7175 6745 9531 2516 5710 3599 1370 1958 9056 9689
7124 3948 2756 7176 9875 2757 10480 6418 7175 8960
7125 10078 1370 9525 10765 11436 10121
7126 10765 8075 5508 3930 1360
7127 10765 3932 8409 7366 3997 3242
7128 7878 10765 752 4811 812 1165 5312 8271 1223 381 380 2973 2895 401 2578 1839 415
7129 6403 10782 11428 11437 11129 10222 7883 11407 7923 6642 10443 3414 6940 11438 11439 11440 11415
7130 11441 260 6230 2504 3836 216 10782
7131 1366 302 113 10782 51 1797
7132 10782 7254 3865 1917 802 102
7133 531 1184 10782 9531 7251 5905 140
7134 7157 6892 551 5990 37 4603 1995 10598 2485 10637 9177
7135 11228 4402 2017 3164 4917
7136 4402 1453 620 1935 11144
7137 6383 5694 4402 2550 4830
7138 11427 788 10885 106 6968
7139 11427 1188 8296 9122 11442
7140 11427 5393 3273 95 1162 10368 812 1807 5272
7141 5398 11427 2400 7199 4088
7142 1256 319 9063 6127 11427 7969 11443 2500 2865 8791 9809 9552 5095 257 7651 5063 435 1240 4644 571
7143 8317 6988 223 8279 11444 8434 7399 4113 11445 225 5908 5182 4793 5139 5140 4638 6135 4700 8516 6125 5597 8109 10589
7144 8397 168 2868 4364 64 3949 1524 6090 5052
7145 1256 168 8160 10961 7080
7146 2705 9676 6589 249 6837 8655 10415 2456 168 5616 3235 2419 3834 3713 8805 7974 11012 2364
7147 10697 7087 168 1111 7658 5079 2479
7148 3325 5334 5667 168 4817
7149 9547 168 2109 422 10979
7150 168 2121 6900 7542 447 685
7151 168 6336 11287 4655 796 11446
7152 5546 6536 168 95 13
7153 3345 168 8754 9762 863 687 9091
7154 11085 2080 3084 2350 2354 528 99 168 5326 4453
7155 168 10896 2146 95 7272 7742 3906 9017 8250 8525 3365 10509 6148 494 844 1537
7156 11440 5529 9453 296 9454 1080 11447 1081 3285 10632 168 8531 11439 9091 3656 5594 10261 5843 11419 9893
7157 6738 1029 168 3779 1512 9311 5610 6035 6920 1520 1772 2456 6828 11030 3965
7158 5844 168 5374 7206 2725 958 414 1986 4964 6603
7159 168 4603 10279 6147 11448
7160 168 5207 2815 4332 826
7161 168 3965 1609 11449 9460
7162 168 920 1002 382 1685 796
7163 301 861 168 3292 279
7164 168 2015 301 5531 8370 10008 6502 9453 1706 6556 9168 5278 6099 9751 7979 9673
7165 168 5414 4068 4846 2125 6814 1311 9052
7166 7557 6500 6264 168 857 10593 10594 849 11435 8762 6018 4360 2447 11450 11451
7167 168 33 145 1727 95
7168 5643 168 5566 3379 7754
7169 1098 1311 168 9677 10302 1212
7170 5496 366 4365 168 796
7171 3348 621 3288 1701 2125 2127 9690 281 11452 7785 11453 2938 2789 168 4583 269
7172 293 168 7013 6369 5433 2725 10130
7173 168 3755 5105 6666 2025 1003
7174 617 586 168 511 5870 3291 6010 4980 1684 1455 560 7685 2669
7175 168 2568 7157 2075 9535 4745
7176 95 8692 10520 168 1010 5131 2465 7526 3060 1409 8230
7177 11454 258 489 2784 2921 168 7023
7178 168 2587 775 457 9120
7179 5665 4731 2192 11448 53 2188 2600 888
7180 588 11448 2755 7798 2849 499
7181 2166 4091 4102 8109 515 5922 1042 11448
7182 4267 11448 5326 3909 1943 1481 10072
7183 9333 6617 2799 511 300 11448
7184 11448 1887 4081 4451 4436
7185 1642 11448 5520 1356 8828
7186 4872 6531 830 3058 1418 1053 5444 11448 8944 1367 1162 9875 7030 3167
7187 8137 1138 2172 2449 9038 1631 11448 7348
7188 11448 10831 988 1247 8491
7189 9583 5643 11448 6494 4957 5811 7191 5339
7190 619 1211 3905 8765 2739 7954
7191 9819 6877 6615 10717 3989 655 178 552 619
7192 4897 7701 11058 10913 619
7193 8830 3150 4420 477 10494 10256 3817 101 484 5644 619 988 618
7194 1370 5905 6323 619 8930
7195 4507 10347 6663 619 4401 7513 577 651
7196 4554 619 10593 6452 8563 4972 6605 1326 1778 6042 4381
7197 7581 8048 3728 9099 8284
7198 3728 2439 7915 4101 143 5004 9367
7199 3728 6924 2973 9601 9370
7200 4108 4042 1970 2985 5695 8995 2693 4264 6143 567 3162 4199 2261
7201 9412 2985 783 4897 11455 5407 3033
7202 2985 7442 4899 357 8765 3108 6470 6852 6457 1475 7130 993 3524
7203 217 10888 3900 2985 9478 6908 5153 10807 1557 10648
7204 2633 4594 2985 2597 4926 9630 11456 11271 6556 6099 6501 11457 9783 10262 7752 8377
7205 1117 5780 9245 2985 1361 11174 170 465 7796 9643 3614
7206 3090 2985 472 247 1034 3271 10279
7207 4133 2985 5985 1359 1112 1894 6636
7208 10638 10507 10692 1947 4825
7209 10638 1526 1470 6928 3817 449
7210 3379 11458 254 6626 11459 10638
7211 8247 7815 9956 11460 10638
7212 11461 7299 5442 2692 10295 7409 11462
7213 6669 3266 5442 5622 1813
7214 1498 5442 4764 4209 8137
7215 4742 9119 5208 4512 9966 5033 4292 8473 10339 7005 4534 9537 10942 1806 1798 9036 74 8458 3355 9982 5475 3694 6678 4898
7216 4742 4541 1855 6301 2396 327 3829 10926
7217 2449 327 988 9382 1997 4700 4742 1701 5471 1543 1108 1693 4973 5021 10803
7218 1092 80 46 8097 11182 7436 4742 5007 11463
7219 2228 567 7502 3781 4714 229 4742 1559 588 10004 541 3983 4483 3985 5426 2461 3477 1704
7220 7090 10180 10499 9584 7828
7221 6542 9105 6164 7090 6166
7222 7090 8582 6055 1491 775 3783
7223 3844 4856 7090 5446 6754
7224 832 7090 129 3522 2918 2265 31
7225 108 134 4529 4424 11464 5996 10603 4498 598
7226 5996 10709 993 11465 6722 7980 9702 856 11435
7227 10524 9316 302 298 8357
7228 10524 3699 7123 7119 11255 10511 4400 2240 7164
7229 10392 9700 11466 90 6915 3238
7230 3238 504 9842 6902 9141
7231 5435 4632 3238 836 4596
7232 8819 8649 1433 2305 99
7233 7551 1433 2904 7669 6411 422 8307 4040 1896
7234 1433 2739 7583 2111 474 669 68 2459 5118 3510 1266
7235 1433 8881 5256 10219 9336 5115
7236 6713 113 11074 2305 2316 3291 7019 2296 7669
7237 2296 7737 1337 714 5329
7238 589 2296 7487 1889 6157 9464 2229
7239 5868 531 960 9396 7184 2296 8916 5901 4438
7240 7128 7058 9279 544 10737
7241 5134 5136 8582 9279 8412 7466
7242 2084 6777 9279 4007 1015
7243 2640 594 903 3510 2611 611
7244 5429 448 8333 4919 5485 1215 7962 903 2065 1686
7245 903 9033 4354 1531 10191 10625 616 7802
7246 2632 3623 3759 10880 8375 7562
7247 862 10133 188 1870 3623 4911 170 7925 5765 7997 9825 2632 9334 11346 9708 9774
7248 2632 8149 10257 3983 1291 990
7249 4156 7863 2632 6596 6695
7250 2632 3623 2109 4326 3992 7176 1369
7251 5605 5424 1517 1498 5738 2632 3623 6706 3803 3897 8530 6476
7252 6760 2360 2504 785 2632
7253 3066 5832 2632 3011 8149
7254 5423 5040 5600 2632 3623 4631
7255 3155 8678 4897 11058 3290
7256 3821 3155 9864 1032 3745 8559
7257 1681 3155 1660 5094 9443 4216
7258 584 5581 3155 3156 4658 7098 3099
7259 3720 11455 6086 11467 6410 11220 3155 3623 11092
7260 3155 4098 1124 6422 9011 4513 1676
7261 11468 10280 8129 9609 4495 775 1453 1111 2242 6980 1957 9061 1282 1283 6281 6592 2634 95 2328 9632 2080 879 9150 3375 1597 580 940
7262 2634 3156 9417 463 8153
7263 3822 2137 2634 3610 10480 2249 1351 7915 2316
7264 3623 5909 3136 5910 9183
7265 3623 1606 10060 8800 4186
7266 3637 10955 3623 3822 1370 4537
7267 3623 2678 105 8934 7760 7604 146 4667 40
7268 4842 9144 3763 1192 3146 9928 11257 3623 8289 3329 11013
7269 3623 5297 1655 9498 2218 7770 837 8996 2309
7270 2419 176 1800 2343 3623
7271 3623 555 10613 5764 11468 4325 9896
7272 4864 3623 8806 7246 2879 7338
7273 3623 1670 727 1370 4390 1334 3136 4673 1359 636
7274 5081 3623 8038 99 3614
7275 3623 3011 3015 10348 10615 4306
7276 3571 3623 4222 343 509 4053 1537
7277 4632 10473 8375 3378 11013 6947 2087
7278 6907 8375 4045 5197 1098
7279 8156 988 6522 5948 8375
7280 9789 3156 10503 2023 567
7281 3060 752 812 908 5378 4806 3156 10583 8885
7282 95 3060 9649 8428 7170
7283 4956 366 969 422 95 7644 7170 1952 5456 7562 6235 3063
7284 11469 7109 1877 6407 4222 6026 4218 9743
7285 6606 511 2789 4222 2188 1359 544
7286 4222 790 4863 3487 7100 5991
7287 5223 3628 5827 611 4222
7288 4222 8157 5145 10054 7640 11470 6330
7289 3604 2699 7064 6222 2188 10003 11471 1359 7647 4222
7290 796 4222 2800 4740 178 1359
7291 1475 1688 11472 11366 1542 4222
7292 4222 1519 5657 6070 7689 7233 899 6012 5958 3810 616 656 10537 686
7293 790 8882 636 2188 4880 4222
7294 10347 3326 1911 481 96 636 343 447 4475 7340 1280 7230 4222 5024
7295 10043 6059 2790 6151 8826 8137 6149 4222 6777 9296
7296 3188 2303 9251 2349 3235 371 3274 1170 386 1782 2912 7703 3942 4222
7297 4222 3220 11079 2321 3064 9742
7298 788 1994 4222 3090 8148
7299 6254 4222 1046 5042 1346
7300 856 4407 4222 6034 7438
7301 87 9124 1247 5558 4222 5559
7302 1762 347 4222 9503 3745 3254 6034
7303 4222 1891 1670 2654 616 3993 1958 459 559 10590 1606 3988 5712 6330 4306
7304 2645 1292 6757 6854 37 4222 8785 46 11473
7305 8032 653 4222 67 2652
7306 2905 1568 7435 3116 5634
7307 6942 2905 8403 7810 6893 10684 10798 6639 8577 11474 11345 5716 10443 8380 11475
7308 6385 9273 4772 10680 2888 1339 8615
7309 10680 9381 10499 2316 3146
7310 8979 5852 3310 898 2994 65
7311 8979 7038 9799 8657 5023 8008
7312 8979 2941 1027 819 4808 136 9093 1003 1493 8149 1868
7313 9218 6878 8979 7456 9819 6553 6234 6197 9226 11476 1340
7314 9223 8979 9012 8447 6204
7315 9799 158 8979 7261 9233 1691
7316 651 511 8296 3677 11018 9820 8979 2874 790 1256 10124 1391
[truncated: 690,113 more chars]
