# Supplementary material for: Graph convolutional network and self-attentive for sequential recommendation
Source: PeerJ Comput Sci. 2023 Dec 1;9:e1701. doi: 10.7717/peerj-cs.1701 (PMC10702940; doi:10.7717/peerj-cs.1701)
Supplement: Supplemental Information 1 — To ensure a fair comparison of models, the majority of the code in the files datasets.py, utils.py, modules.py, main.py, and data_augmentation.py is adapted from the code provided by S3-Rec and ICL-Rec. However, we have implemented the code for models.py and trainers.py according to the approach we have proposed. [file peerj-cs-09-1701-s001.zip › data/ml-1m.txt]

1 1 2 3 4 5 6 7 8 9 10 11 12 13 14 15 16 17 18 19 20 21 22 23 24 25 26 27 28 29 30 31 32 33 34 35 36 37 38 39 40 41 42 43 44 45 46 47 48 49 50 51 52 53 54 55 56 57 58 59 60 61 62 63 64 65 66 67 68 69 70 71 72 73 74 75 76 77 78 79
2 80 81 82 83 84 85 86 87 88 89 90 91 92 93 94 95 10 96 47 44 46 20 63 53 51 52 97 65 32 98 99 100 101 102 103 104 105 61 106 75 107 58 108 109 110 50 111 112 113 114 115 116 117 118 119 120 121 122 123 124 39 125 126 127 38 128 129 130 131 132 40 133 134 135 136 137 138
3 139 140 3 141 142 143 144 145 146 147 148 149 150 1 13 151 4 152 153 154 155 156 157 158 159 160 161 162 163 164 165 166 167 168 169 170 171 172 173 174 175 176 177 178 179 180 181 182 183 184 185 186 187 39 188 189 190 191 192 193 194 195 196 197 198 199 200 201 202 203 204 205 206 207 208 209 210 211 212 213 214 215 216 217 218 219 220 221 222 223 224 225 9 226 227 228 16 7 229 230 231 14 232 233 234 235 236 237 42 238 239 240 44 241 242 243 244 94 19 245 109 246 247 46 2 248 249
4 250 13 251 70 252 81 237 150 253 27 143 254 236 196 229 255 256 179 167 172 157 257 39 199 258 29 259 260
5 261 239 262 263 150 264 39 265 266 147 267 268 146 228 269 270 226 94 153 271 272 273 274 275 241 276 277 188 278 279 280 281 282 283 284 285 286 151 287 288 289 290 291 40 292 293 294 7 295 225 145 296 297 298 19 227 299 300 42 301 302 303 304 233 305 306 307 308 309 310 109 311 312 313 314 315 316 317 236 318 179 319 320 321 229 322 323 324 325 326 327 328 329 330 331 165 332 157 333 334 335 158 143 336 337 338 339 340 4 240 341 342 343 344 345 346 347 348 349 350 166 351 352 353 161 62 354 111 355 356 6 357 358 359 155 360 361 362 187 52 238 363 185 364 365 366 367 163 368 369 3 2 370 371 372 373 374 375 160 172 376 377 378 379 380 381 382 383 384 51 167 385 386 50 159 180 387 388 389 390 391 392 170 393 394 24 395 396 48 171 397 398 399 400 401 402 403 404 405 406 407 259 408 409 410 411 45 412 413 101 414 415
6 416 145 417 418 147 419 337 420 421 422 423 424 425 266 426 304 427 428 429 430 95 282 431 293 228 432 279 295 433 302 288 434 435 436 437 438 439 308 269 440 441 285 442 443 241 444 445 307 338 446 312 447 448 322 449 450 451 452 341 453 454 455 456 457 280 227 458 42 459 460 461 462 12 7 463 464 286 254 465 466 238 467 275 151 305 315 415 468 469 470 471 303 472 473 347 348 30 474 281 475 396 291 94 476 477 354 478 479 480 284 311 362 481 326 375 482 483 484 335 485 486 487 381 488 364 345 489 490 491 492 361 340 353 493 494 152 495 496 497 498 499 365 395 500 404 501 502 399 503 504 505 143 506 507 508 509 510 511 512 513 514 408 392 515 318 516 517 166 518 519 520 521 522 523 390 154 368 524 53 525 242 526 527 528 529 530 6 531 532 533 374 259 534 535 360 536 346 537 538 539 247 540 541 542 543 47 544 545 546 394 547 548 175 549 196 550 200 551 552 553 393 351 163 554 555 185 386 556 557 379 558 559 560 561 199 403 562 167 563 373 564 565 566 567 568 569 250 570 2 571 572 210 171 212 573 574 575 576 577 60 578 579 580 581 582 583 195 584 585 61 586 587 72 588 589 590 64 591 592 78
7 593 315 559 4 146 594 282 420 288 595 596 293 10 281 597 475 25 273 307 480 598 528 371 324 8 16 599 529 600 289 601 240 305 602 474 280 603 604 20 358 605 459 514 284 606 387 313 465 607 395 608 609 507 610 510 154 24 86 485 611 612 613 532 614 615 616 149 617 461 618 619 620 17 342 621 496 491 622 623 624 549 625 626 627 628 629 320 630 631 632 522 340 511 633 378 545 151 12 501 285 44 400 322 453 634 635 636 46 637 638 639 640 375 343 390 499 523 641 108 642
8 19 37 161 643 644 167 194 62 645 224 646 647 648 649 41 96 42 46 20 650 107 651 652 653 654 522 655 656 657 658 49 659 105 660 56 390 661 662 663 664 108 665 583 666 642 667 668 669 404 245 16 11 225 7 146 147 240 331 515
9 145 670 216 440 671 278 237 150 158 478 143 179 153 236 229 253 255 29 377 161 672 172 673 674 159 675 167 62 676 173
10 662 10 41 40 677 191 678 105 568 250 679 638 639 680 681 682 156 683 43 111 684 226 685 498 74 20 320 16 225 686 305 241 143 240 244 597 378 452 614 550 387 327 242 687 522 688 251 607 560 689 690 691 692 693 595 694 695 696 84 697 698 513 699 700 701 702 703 704 705 131 107 706 377 707 708 709 710 42 459 321 711 712 713 714 715 716 717 718 4 19 719 109 94 571 720 721 44 515 722
11 147 723 724 725 726 727 3 238 496 431 297 37 167 331 259 728 191 729 30 730 731 43 684 732 254 127 10 733 477 734 40 41 130 735 722 605 736 129 737 738 283 739 32 740 741 742 342 743 744 7 360 745 86 746 747 748 749 433 750 751 636 280 112 381 298 428 279 245 233 275 348 752 404 369 753 754 150 145 266 146 1 144 156 153 291 154 13 230 755 188 756 165 161 162 474 158 175 166 361 308 353 4 241 557 344 239 411 151 368 240 374 217 462 155 313 451 19 757 758 759 760 761 762 50 763 764
12 19 765 161 766 167 767 768 614 769 770 158 771 560 568 772 10 4 538 649 294 44 466 46 229 250 316 556 657 773 505 409 774 544 775 776 777 778 105 49 55 314 68 315 779 780 498 52 98 3 781 488 379 653 62 782 259 783 493 784 423 40 785 9 109 392 786 787 788 789 399 790 47 518 791 397 752 408 792 793 794 243 795 503 541 796 301 418 797 798 799 800 801 802 739 803 126 157 150 145 153 266 1 155 236 517 13 179 187 163 533 185 144 217 164 195 206 804 148 171 202 805 806 20 377 241 807 808 809 810 811 646 812 186 191 742 813 112 814 815 816 817 729 156 165 122 143 39 818 819 212 121 820 113 116 821 822 621 246 681 196 353 823 308 307 244 824 693 124 641 825 118 340 350 224 826 827 168 828 591 829 360 160 199 830 176 182 831 220 832 833 192 214 834 222 723 835 836 837 82 838 839 840 841 311 842 271 843 32 573 111 844 101 95 845 64 846 65 554 847 848 72 97 75 849 77 586 102 850 851 852 853 854 855 680 856 588 99 857 858 859 860 861 227 24 523 14 862 863 247 864 865 866 867 710 763 868 670 42 869 708 870 871 872 652 873 662 874 875 129 876 877 878 123 879 756 880 881 745 882 883 884 169 58 648 885 886 607 37 130 887 888 889 890 891 115 892 893 894 895 896 897 898 899 900 901 902 440 903 230 904 905 284
13 161 315 906 170 147 907 908 909 670 910 782 833 10 257 911 912 135 852 76 913 41 914 915 916 917 918 127 47 919 133 920 921 922 923 683 652 924 791 925 875 926 927 928 43 929 92 732 130 930 505 744 931 932 748 716 933 934 935 936 937 861 735 81 858 938 939 828 678 940 941 942 201 943 758 85 944 738 945 745 107 93 887 946 44 947 657 40 136 731 948 700 949 950 752 760 94 951 902 952 694 777 145 122 498 784 143 240 150 4 1 903 154 155 241 151 171 185 411 808 174 462 953 167 954 340 200 194 178 159 213 811 168 206 180 870 804 955 62 224 956 810 809 957 646 39 871 186 762 673 899 958 959 591 814 960 212 817 742 647 222 812 961 815 645 962 963 590 729 813 964 836 123 882 112 965 966 648 816 884 967 968 969 970 971 972 973 974 975 82 976 208 977 116 109 418 556 792 793 788 243 978 979 46 763 773 844 466 229 538 250 842 291 424 980 42 331 476 981 56 443 617 316 375 271 982 983 37 984 774 650 662 68 985 653 595 769 986 846 661 987 32 651 573 379 988 49 2 50 989 3 6 187 990 706 58 880 65 641 764 561 991 386 992 993 994 175 103 64 995 394 568 111 996 48 997 488 998 885 558 999 780 658 845 390 1000 61 1001 1002 540 67 1003 847 830 1004 1005 74 770 1006 1007 245 1008 905 16 226 7 11 146 1009 517 1010 272 223 1011 1012 682 1013 27 1014 904 1015 585 734 1016 874 1017 1018 1019 1020 1021 1022 1023 1024 1025 1026 183 831 576 1027 1028 1029 1030 1031 592 665 1032 1033 1034 1035 1036 1037 1038 1039 1040 1041 1042 177 1043 190 1044 1045 1046 1047 1048 1049 1050 1051 162 445 1052 349 1053 1054 614 1055 323 242 613 1056 157 19 606 163 862 158 574 156 1057 1058 552 1059 1060 768 1061 1062 1063 1064 169 1065 184 1066 204 181 189 1067 1068 1069 1070 691 1071 696 141 207 182 1072 1073 148 193 164 756 230 366 179 1074 1075 1076 236 1077 1078 215 1079 888 1080 805 195 1081 219 838 1082 1083 1084 1085 1086 1087 1088 1089 1090 1091 1092 1093 1094 1095 1096 328 1097 1098 1099 1100 1101 13 1102 225 684 149 202 834 1103 120 850 1104 727 280 188 440 377 321 753 176 1105 370 1106 29 1107
14 149 39 1069 184 145 1108 94 341 763 188 1 41 10 241 459 150 375 40 130 244 1109 466 278 1110 550 157 44 38 4 230 331 175 42 981 240 462 109 158 1111 476 52 523 752 29 161 1112 340 862 722 47 185 793 399 684 905 613 488 861 995 573 68 263 636 64 505 159 85 3 164 1100 102 83 168 181 912 350 203 1107 1113 1114 768 1063 122 1115 183 639 585 141 172 243 566 204 1116 1117 195 206 127 776 70 1060 62 213 588 988 197 1118 1119 205 1120 1121 848 725 917 1066 74 209 1122 1123 852 61 1124 814 202 1125 697 1126 1127 916 956 1128 1129 647 108 1130 886 190 935 222 683 813 592 812 1131 116 1030 1080 857 1032 1104 667 113 1132 836 93 591 1133 1046 816 1134 1135 1136 765 1137 777 784 817 1138 822 226 27 682 1139 1037 236 993 13 748 902 171 180 169 870 191 961 1140 139 1141
15 731 117 143 1142 39 1143 1144 670 257 10 1145 912 852 41 914 915 916 917 127 47 683 652 129 926 17 928 1146 732 130 505 748 933 1147 1148 279 861 735 1117 1149 1150 938 939 201 758 85 738 945 1151 946 107 93 1152 40 657 136 760 94 1063 752 902 951 147 9 1109 293 7 638 1153 234 305 254 307 284 445 19 16 244 29 1154 154 323 491 150 981 693 149 1114 614 365 321 1155 396 367 1051 1156 289 684 1106 313 1157 734 240 517 687 250 13 595 14 862 242 247 480 68 327 99 864 523 651 692 1105 550 653 533 251 1057 1110 719 1158 50 185 139 298 275 1159 348 278 245 768 152 166 160 291 196 188 145 879 153 199
16 19 225 143 245 159 37 10 791 331 1013 366 930 748 758 1160 583 191 259 1161 729 1162 1163 150 978 529 445 1164 235 614 485 179 278 229 323 375 305 1056 236 155 514 1165 349 363 613 773 1166 316 517 162 4 411 741 387 1167 1168 240 550 1055 617 595 1169 1026 756 230 752 175 161 777 842 1170 250 257 6 568 644 540 172 558 1076 185 248 505 1171 173 621 142 1172 564 591
17 84 553 1173 311 1174 146 1056 1175 792 338 10 331 160 431 515 1013 259 167 655 191 1161 1176 976
18 4 40 242 244 161 19 1177 46 3 904 44 681 626 370 213 157 39 158 159 350 62 167
19 560 84 284 645 1178 1168 1179 1180 1181 515 1182 1183 238 277 1184 1185 188 1186 1187 253 153 953 299 530 271 672 287 1188 1189 1190 450 1174 1191 505 1192 1193 954 939 1194 1195 310 1196 1000 1197 1198 1199 1200 1201 1202 1203 1204 1205 1206 1207 870 1208 1209 259 527 1210 843 1003 1211 1212 1213 406 714 673 1214 1215 909 1032 921 1216 946 916 874 833 1217 1218 1219 665 1220 1221 646 1222 1223 1173 1224 1225 1226 1227 1228 1229 1230 1231 1232 1233 1234 1235 1236 937 1237 1238 1239 1240 1241 929 815 940 1242 1243 1244 1245 1246 1247 1248 1249 1250 1251 1252 1253 1254 1255 1256 857 1257 1258 1259 1260 1261 1262 1136 1263 1264 1265 1266 1267 1268 1269 1270 1271 1272 1273 1274 716 1275 713 1276 1277 1278 1279 1280 1281 1282 1283 1284 1049 1285 1286 1287 1288 1289 1290 1291 1292 1293 1294 1295 1296 1297 1298 1299 1300 1301 1302 1303 1304 1305 1306 1307 1308 1309 1310 1311 1312 1313 1314 1315 1316 1317 1318 1319 1320 1321 1322 1323 1324
20 369 1325 1326 228 293 161 347 482 580 321 1327 1328 150 179 162 472 3 460 342 13 1329 1176 165 684 474 151 1056 1330 574 755 1331 1332 30 1333 202 1334 470 758 320 1335 1101 1097 834 1103 1104 1081 1087
21 39 1336 1197 1337 161 157 10 13 681 1338 37 758 1032 1291 1298 145 150 153 179 149 236 266 158 152 156 361 1339 1340 194 175 870 585 159 169 1341 1342 1343 1012 171 203 164 183 1344 1335 1345 197 201 1123 1346 195 220 207 182 1115 959 168 186 830 812 1347 1348 882 1349 1350 213 1351 1352 177 35 876 1222 1353 1097 221 724 1354 1355 836 1074 814 1356 816 908 1357 927 648 1098 1358 873 883 1088 1359 733 1106 768 1360 443 43 285 41 652 105 659 1361 4 46 614 1005 657 896 320 722
22 68 345 3 832 225 157 62 158 213 149 201 159 1060 169 597 1362 1103 9 19 10 244 467 606 862 14 32 1363 523 58 42 25 29 109 46 49 1066 1210 1364 147 7 1365 272 905 1153 1010 245 40 1059 156 715 171 1014 163 1058 204 574 1071 61 874 691 207 1068 997 127 1366 696 1346 1367 1368 1369 961 1370 647 1371 1372 216 927
23 167 293 191 1373 801 250 1374 37 686 1072 43 41 10 1149 53 501 20 96 1375 107 770 54 1376 653 105 980 1377 657 1378 49 104 1379 650 1380 63 1118 735 97 1125 1326 103 660 1381 95 670 642 896 1382 3 100 1383 98 390 1384 588 1385 75 849 1386 1387 1388 855 1389 1390 1391 1392 121 814 1037 190 1393 1394 679 1395 738 78 968 1396 1397 821 803 1398 1399 1400 1401 1402 1403 1404 766 1405 1406 1047 1407 1408 1177 640 1409 1410 1145 1411 1412 1413 1414 1415 1416 11 7 606 19 13 9 16 1417 659 1418 370 734 1419 626 1420 627 12 404 1013 1421 1422 607 1363 651 1106 630 30 1423 864 1424 681 1425 685 682 1426 1057 1427 21 597 581 574 523 340 1428 33 393 1429 1430 714 24 1431 1432 320 594 520 58 926 692 1433 720 22 1434 1435 1436 68 1437 1438 1439 1176 807 1440 736 1441 1442 1443 699 1444 73 1445 1160 1446 1447 1022 1103 1448 719 704 1449 1450 1451 1452 1453 1454 1455 1456 1457 1132 698 1458 1459 1460 1461 1462 978 4 842 229 452 505 769 1463 614 496 360 780 375 568 316 175 600 595 1464 774 386 617 777 999 851 555 1167 848 885 676 558 315 992 845 844 498 1211 795 1465 743 183 1004 1466 560 1078 1133 554 527 586 591 567 575 1467 1468 1007 1469 1143 540 899 817 1470 1471 925 1472 857 1473 1474 1475 977 1476 1477 1478 1479 1480 1481 1083 1482 262 1483 1484 1485 752 150 445 1056 363 240 349 517 305 613 242 185 235 143 621 528 1486 514 1172 485 550 1055 1487 1488 387 564 1489 1490 1171 772 1491 569 145 147 146 188 153 236 887 672 533 161 223 230 585 156 62 180 199 173 159 1076 1100 182 169 39 164 1115 202 888 812 214 204 222 1492 806 1493 195 1494 181 1050 837 1130 592 832 645 1495 1098 729 816 836 219 1496 1497 1498 1499 1500 1501 1502 904 1015 1155 1503 552 1504 1505 66 213 61 1506 647 108 829 1507 1508 1509 967 1510 1511 109 51 52 101 652 662 919 122 74 658 846 102 70 776 1512 737 1513 60 1514 781 1515 665 850 1516 177 1517 853 667 1518 988 1519 1520 1521 1522 1523 668 669 1524 1525 1359 1526 157 163 257 203 86 722 915 226 744 244 367 46 905 1107 392 1527 1192 1528 907 1110 674 243 622 1019 27 1210 1529 1530 1531 1532 1533 548 1534 916 935 696 178 1249 874 797 1071 1535 72 1372 1536 1367 1537 702 1538 186 1539 1540 1541 1542 113 1543 1544 1545 892 117 1044 1546 928 1547 869 1135 1548 1549 1550 1551 1134 822 1552 1553 878 1554 1555 1556 951 839 893 1557 773 637 513 1180 1194 641 644 922 545 2 251 1558 484 811 819 570 804 535 1559 1560 1561 1562 1563 417 1564 1565 1206 671 1566 1567 765 1126 82 1568 1084 1569 1088 1570 1099 538 991 440 491 325 238 784 334 314 462 608 1571 259 1127 1572 1573 1289 1284 1574 1575 67 901 1576 1577 1578 1342 1579 272 530 394 1580 311 210 1581 1182 1002 802 1582 1583 1584 639 1585 902 94 1586 1587 256 138 1588 611 1589 1590 1591 948 32 808 87 710 994 1592 88 6 1593 1594 1595 761 1158 1596 1112 15 763 778 1051 1597 633 1119 1598 1599 997 677 1600 466 695 847 1601 1602 5 561 1081 1086 1603 1604 638 932 1605 522 1606 40 1607 1608 1609 938 1610
24 250 734 1379 225 1183 1149 1461 686 735 10 41 501 42 653 53 43 105 548 107 59 20 54 657 1611 32 1612 652 996 738 1378 1417 1431 223 928 1439 1515 1422 887 597 203 167 182 1533 216 1035 181 1103 39 62 1438 915 722 1441 1418 1588 12 1463 774 617 255 472 614 6 240 637 978 1613 410 777 323 4 612 150 256 513 1168 363 1614 810 230 600 676 1559 505 752 484 242 375 187 527 387 903 621 555 185 780 595 251 568 386 161 808 554 1561 558 772 641 1615 569 1491 1180 925 644 804 1616 206 560 1007 586 1126 1410 1617 1618 606 228 1072 7 226 25 16 1009 681 1527 1619 370 1416 1620 733 1621 1622 40 1623 632 1424 367 1429 1499 1106 1624 823 86 1529 1437 108 1462 417 1551 792 241 784 109 408 800 301 418 314 143 622 1503 1454 1504 1435 1248 671 1542 72 1625 1626 1594 1497 670 773 229 842 315 844 795 360 571 498 1627 1255 1211 570 885 857 1476 1083 1143 1480 765 1628 1485 1482 1629 1630 655 1631 775 45 659 51 770 650 662 1528 660 390 48 55 1387 1420 97 68 122 776 65 49 74 1632 3 1633 1634 63 1375 1380 95 98 67 994 60 812 1118 642 1037 896 1513 61 1505 1535 853 1635 781 665 667 872 1636 1538 1145 1516 73 1637 1047 117 666 1638 1639 1399 1407 1396 1640 1518 1641 1408 1522 640 466 476 271 991 259 1127 556 843 1122 475 282 307 488 378 1642 1114 1643 551 503 826 1644 145 285 1645 188 1646 462 608 199 530 445 155 305 316 331 1647 236 529 485 1648 1172 585 1170 550 1560 888 811 1026 848 511 304 293 420 1649 1334 1650 1436 1374 1651 1050 1575 605 736 9 627 980 711 244 327 1652 1653 24 626 1654 623 602 1655 607 1656 5 1155 864 692 1657 688 247 1443 58 1658 1157 1659 84 1433 1660 320 1423 1176 594 1661 1428 1662 1663 1664 393 1427 22 1419 35 1027 1373 33 1665 699 1666 633 873 169 1498 1502 19 1667 365 674 695 1531 809 834 1434 139 878 951 1326 157 1668 1132 1210 1669 1450 1066 1457 1112 1670 1671 1444 1597 1346 1367 104 1442 1672 46 744 392 1015 101 658 847 243 1460 37 901 1578 1576 210 1577 1342 544 1332 1583 902 1585 1673 96 862 911 1674 1584 94 1586 1426 1532 138 238 1001 1376 1589 1590 611 1591 948 791 1675 710 1593 1595 87 1587 99 837 1158 778 761 1676 343 1677 525 1678 1 1596 725 763 1608 15 1160 1599 1119 677 1600 997 1679 1051 1602 528
25 85 4 1680 1681 321 786 470 649 41 1682 1683 446 109 538 662 984 47 505 1684 789 993 1685 316 271 443 938 466 476 46 991 657 37 331 269 844 229 997 314 614 658 650 842 375 95 498 770 985 595 32 250 769 45 56 62 51 386 52 379 64 111 394 735 555 554 1465 101 49 147 451 226 293 145 10 1148 11 16 440 150 1 241 653 6 288 9 370 42 307 349 40 155 206 916 216 149 987 188 179 162 158 157 163 156 50 230 902 161 585 185 199 159 168 1338 1686 167 1060 183 200 178 39 164 171 181 646 204 888 812 1032 176 828 202 1115 932 961 1687 215 834 742 221 214 762 647 1346 195 35 1078 592 1130 590 813 1688 1081 1104 113 815 1355 190 219 882 1689 729 1690 1097 208 1335 648 1691 1284 838 835 816 1405 1087 1692 1693 1358 878 1694 1084 883 951 821 1137 1555 1080 869 139 839 140 822 1310 1359 913 978 240 981 1056 1054 517 235 242 1055 175 143 780 1026 1616 1007 564 82 1468 19 606 44 223 1009 309 130 652 1192 107 607 20 244 29 867 880 1653 864 317 1695 48 573 597 1058 979 105 53 523 685 651 682 58 350 103 97 1375 1210 1005 1110 68 340 874 847 402 67 1428 907 868 923 1696 1156 862 1010 14 367 732 905 894 1229 799 247 392 779 1697 106 1150 3 1106 65 203 24 74 1698 243 639 189 1699 102 1066 1125 220 1436 737 1326 670 1021 84 1700 866 708 1380 1701 60 75 72 320 919 99 1702 88 1030
26 1100 1135 280 242 143 862 984 47 188 693 1703 904 4 101 527 202 1491 1388 680 1704 145 150 153 278 675 255 158 903 29 161 879 673 396 27 247 159 62 1067 176 1074 1705 848 809 558 813 212 586 216 1706 1222 1688 817 1707 186 853 208 949 1136 252 1408 1570 139 951 877 115 1148 1342 1580 410 243 1708 1709 241 1 752 810 368 39 808 172 203 870 180 173 804 200 209 224 389 205 191 213 123 742 971 112 126 82 802 1710 829 1711 893 9 234 420 461 601 1712 653 15 297 16 254 13 149 237 244 362 1620 613 1106 864 1713 20 250 1714 681 14 22 1102 1427 32 24 1419 340 717 697 866 1616 1715 1716 157 167 256 641 122 818 283 179 1331 3 134 1104 257 109 42 624 792 1717 52 392 800 409 795 956 1718 827 1719 1720 103 636 801 1721 466 538 44 505 46 650 842 784 707 111 498 45 2 51 775 390 175 64 1211 843 806 76 1722 72 100 98 590 1133 1481 885 705 803 857 1723 1134 1520 1724 1725 947 1150 1521 194 798 704 668 550 1726 245 1668 229 155 614 445 777 316 1727 230 236 756 485 206 1171 830 585 845 591 1560 805 1007 820 899 765 739 959 1561 1242 1476 1728 1475 1080 262 1082 1729 1308 43 1175 40 163 597 327 156 1118 574 931 874 1730 1179 797 1021 69 1575 204 1071 1731 1732 865 1130 964 61 1697 214 113 592 1235 679 35 222 1535 588 854 71 725 837 1733 642 1734 832 967 1037 1735 667 1736 1549 1494 957 836 1737 1046 1738 855 1739 1507 1405 1144 1455 1355 116 1740 1741 1458 1638 1742 1396 1743 476 900 418 533 1127 282 1122 1744 1649 301 451 480 638 504 439 96 782 887 915 1745 1746 1063 130 942 1338 950 1747 1418 10 902 861 1748 1749 1349 1750 646 1687 748 1119 1751 762 1752 1753 440 662 1754 736 1755 1756 373 1757 1758 41 652 880 154 1759 778 763 737 833 226 6 37 68 757 733 630 185 595 108 199 1760 1017 684 607 518 197 94 239 901
27 271 885 150 315 900 172 902 791 859 1761 237 145 879 1762 1706 258 1763 1764 373 1765 1766 1767 229 255 756 161 278 1648 143 236 958 257 1172 164 585 558 256 1707 173 586 366 212 805 848 819 1570 350 62 1748 159 168 178 1768 340 646 167 123 964 224 222 39 114 186 112 813 645 1690 1536 126 973 803 1769 891 892 1742 1770 1771 1772 115 121 122 113 120 808 777 810 811 817 1086 971 804 445 1624 18 734 244 29 1773 1714 293 451 289 348 480 275 279 448 752 753 678 4 1 1774 152 157 151 188 158 291 230 166 361 217 165 284 1775 170 155 163 160 196 185 175 200 210 204 182 1776 1063 1060 206 176 1777 183 1103 590 1778 309 1779 1780 526 1781 249 1782 1078 187 641 498 269 786 466 649 1783 991 514 424 1784 325 1785 1786 1564 283 297 308 285 362 475 254 281 1175 307 109 1787 489 467 305 1788 398 1727 235 335 342 16 1153 505 613 314 495 331 792 1789 375 418 382 334 1790
28 1396 161 1037 84 823 229 283 145 254 1748 296 478 202 167 203 62 278 143 236 902 255 247 208 186 209 259 350 153 173 159 1648 39 172 212 1753 879 1128 674 1791 1792 853 205 813 76 260 176 1494 1793 1794 94 109 501 993 1795 32 10 650 111 47 52 46 44 42 652 20 43 662
29 13 1796 574 3 242 166 902 1797 1798 678 150 1 1168 842 278 331 161 769 550 360 349 236 1799 206 2 1211 230 498 1171 162 595 175 954 375 517 621 172 1559 164 180 379 543 1781 484 777 780 173 256 187 200 1800 561 999 811 389 830 641 808 195 765 899 1079 885 819 212 570 848 1078 1097 1080 590 1481 1143 82 1098 1048 1801 466 649 10 476 4 981 538 49 505 46 229 991 770 493 573 50 316 51 107 779 105 663 784 386 847 846 250 1005 52 65 101 657 97 1001 106 1802 69 58 66 845 110 935 1615 938 806
30 1803 1628 1804 1299 1805 147 1567 946 1533 915 948 1806 902 759 942 748 791 758 1798 1116 1030 1807 1808 858 678 647 645 1086 4 803 172 959 953 960 47 301 1809 1810 950 954 939 1811 117 1812 920 1620 550 157 903 675 145 150 158 1748 756 29 179 161 153 278 236 257 167 779 143 900 256 27 350 62 247 674 1753 164 879 676 1648 1067 199 259 216 768 805 159 1074 809 585 1705 222 1494 673 212 207 258 186 848 819 1289 1813 813 1222 1706 76 1688 834 1252 1814 1815 586 929 1816 1358 883 877 878 1408 1817 1818 1119 37 763 906 1123 1819 81 1820 1821 1586 916 817 39 113 389 1822 742 808 777 804 810 122 811 118 761 762 1702 1281 241 245 466 7 225 445 269 1 16 440 1109
31 288 241 609 1196 161 423 1823 337 147 292 278 277 451 245 145 9 11 38 274 239 1649 293 280 146 299 1824 234 144 502 1825 332 294 625 330 302 328 7 459 353 281 482 638 606 41 153 297 649 471 621 1703 1826 338 290 887 491 1827 1828 291 397 636 727 1829 843 1778 188 156 253 236 396 493 495 991 342 400 362 1678 1178 331 149 310 466 1830 40 706 109 226 626 1536 19 1831 1192 42 309 443 350 25 460 50 14 693
32 233 421 888 3 437 466 418 4 615 370 1832 902 798 1178 291 188 862 1056 1783 1821 823 607 101 47 948 175 637 1059 1833 1659 196 1491 183 202 1834 1533 1835 1808 680 1751 147 786 1754 295 146 266 451 649 239 308 10 277 278 978 1332 296 283 293 245 228 280 298 8 226 225 426 1836 431 445 234 312 789 145 255 606 475
33 1394 445 161 242 147 517 1837 781 53 758 13 917 538 39 40 670 1615 991 340 158 852 978 482 43 938 229 145 153 10 331 103 1838 762 1817 1798 1116 1011 902 1806 919 639 649 94 111 175 573 780 846 845 102 2 52 46 1125 75 101 20 1005 1007 981 350 379 390 108 663 990 988 1006 484 72 796 812 122 588 1117 886 1609 968 816 1030 680 1522 1739 1839 1404 936 897 1303 1482 1 225 7 244 149 321 179 727 150 307 250 773 109 842 167 240 1463 143 792 162 485 235 862 1066 32 626 684 3 58 86 42 467 887 748 905 764 523 763 466 1840 1841 9 904 1842 90 1843
34 1 1844 1704 84 161 989 758 86 1338 1129 81 649 786 412 1361 150 278 109 437 225 227 153 863 41 229 10 445 94 188 245 466 236 1845 842 230 459 19 461 158 1333 40 1168 309 155 250 791 379 6 20 244 789 288 505 476 46 242 757 480 32 991 14 49 254 607 773 238 166 4 180 498 27 3 316 609 187 360 862 392 682 1654 103 111 44 595 1648 271 47 159 748 243 164 56 574 213 173 52 160 68 984 1170 550
35 285 301 241 1662 280 852 76 670 1418 919 1586 652 925 17 43 130 26 935 735 1846 939 569 1847 745 945 1848 107 44 752 700 1849 1850 901 763 10 911 41 914 916 926 732 1747 505 861 887 40 946 657 1851 948 902 298 245 448 278 404 369 466 272 1649 482 978 617 773 263 823 478 522 42 499 46 271 398 654 4 316 1512 614 844 777 20 105 1587 53 1631 1852 842 1853 1854 1855 1330 1856 1857 293 363 307 318 1677 637 600 1114 626 1422 323 370 681 12 904 1858 1859 57 1860 375 607 48 45 525 22 1100 523 320 1015 1861 1862 390 1155 1736 54 1378 200 66 1326 1179 710 1633 169 97 560 641 269 283 1332 321 225 162 727 30 149 1101 1331 328 684 13 780 1432 256 810 784 143 498 804 122 811 817 124 819 302 1863 437 733 1164 238 1864 1865 778 764 1601 1158 1866 1027 1119 1867 1868 395 19 16 9 1105 7 11 1679 454 686 443 25 1624 611 15 1417 627 1659 606 8 632 244 1376 367 29 1869 34 651 653 1013 1106 980 1652 1067 1654 629
36 1870 1007 576 1276 39 281 362 1264 90 86 1338 930 89 1129 995 758 91 81 1807 482 145 280 147 334 345 146 495 1871 466 188 491 285 237 462 272 1872 1825 1873 538 1874 1875 238 321 414 1327 1790 311 347 1876 263 284 1174 1127 346 463 582 199 259 991 530 483 210 258 1571 1774 727 1877 547 1002 1581 1151 286 549 1878 1879 1880 1881 1882 1883 1884 580 1885 1592 1814 577 572 1706 1493 1766 1886 1765 1887 1284 1767 1888 1889 1890 1891 1371 469 981 229 1178 150 1 278 445 155 1052 4 773 230 175 179 143 472 375 172 349 756 242 161 1056 236 240 610 1727 331 6 187 305 514 1165 323 1822 613 449 250 498 752 1054 316 505 1892 637 621 617 363 386 528 255 517 379 780 529 842 539 411 185 1167 183 550 484 2 1853 9 226 225 44 398 1893 1894 1797 1488 46 523 57 629 3 390 1424 65 84 105 169 710 30 108 681 233 279 245 1895 605 1578
37 1896 1174 440 341 9 1015 1799 1200 345 285 235 257 670 41 76 915 916 923 47 921 925
38 1897 1688 1 1898 1332 130 861 887 1008 7 907 1899 223 905 226 11 1012 1014 1020 734 744 715 1015
39 39 106 1495 613 84 1900 239 157 275 1338 37 10 7 655 605 1175 240 288 1901 1056 290 86 1106 1833 13 331 984 196 676 954 167 551 62 90 1607 1902 583 63 1176 1903 1834 1162 1399 729 1129 1904 976 1905 1906 424 1783 1907 234 330 538 652 44 109 1649 466 458 446 1908 1909 1587 443 1910 304 6 46 338 4 774 311 229 482 111 42 269 395 1678 761 332 1911 953 769 398 1676 20 43 400 447 764 53 263 478 777 250 498 489 55 470 484 50 614 411 1512 651 271 360 2 998 568 1789 1167 122 1465 1862 56 322 1146 784 1912 423 379 991 386 1913 1528 431 298 1823 428 233 279 245 292 278 1914 1915 448 1159 456 1916 1917 752 404 369 348 486 1895 479 1918 1919 1920 257 1144 670 782 41 1145 135 852 76 912 127 917 916 1921 919 923 1922 1842 129 928 1923 350 130 1747 26 505 748 1732 935 735 856 1924 81 858 939 938 828 1150 569 941 201 745 85 1848 947 1925 326 887 107 40 946 657 700 1774 1851 948 1063 760 1926
40 1460 149 1713 108 733 1067 1106 4 1640 225 12 282 445 145 9 330 156 242 1 349 289 614 16 14 290 288 10 626 525 229 96 1927 522 528 392 241 636 52 556 409 795 792 824 329 793 488 301 243 790 412 794 551 1642 527 1469 103 1127 1928 1561 587 889 1517 1482 375 773 555 484 505 842 331 774 386 360 379 984 250 777 554 1007 175 6 200 595 540 558 1929 780 1930 591 641 568 561 844 1627 1931 848 992 845 560 1710 1006 1078 586 1801 817 1470 1475 1143 1476 1126 1681 1474 765 1932 1933 262 1934 1844 1629 1630 109 46 44 41 111 501 573 1611 865 1585 105 106 68 48 51 639 45 390 53 72 65 1935 62 100 122 1760 847 919 1506 63 64 588 708 1125 1145 1862 102 213 1936 67 1937 83 655 1150 806 97 1381 1329 1505 1037 1117 1632 77 1938 667 1939 1940 1149 60 1389 852 1941 705 1120 849 75 814 1398 1408 834 1942 1943 1944 1945 1946 679 1904 1397 73 1947 1948 850 1399 1923 1949 1897 680 1392 117 1950 128 1396 1951 1518 1177 1739 666 1521 766 1952 1410 1696 1953
41 1659 209 225 109 1 949 207 768 29 167 27 62 247 202 216 203 350 186 1954 76 176 834 1025 1791 813 39 1222 1688 221 853 1955 1813 908 924 1956 1957 1816 125 208 1958 945 1355 835 883 884 1046 1128 1817 139 973 1818 877 1638 1302 115 1704 1336 873 1959 841 1960 1961 298 437 254 245 447 1614 302 1059 477 1159 18 1110 463 469 490 874 1070 1108 1368 1017 1210 1023 997 1131 1962 1029 191 197 1895 1073 93 948 753 1371 1963 1035 1267 71 1964 1965 1358 1350 10 257 1144 911 670 782
42 644 297 39 225 143 86 1129 617 10 263 42 145 150 1 147 146 188 149 156 4 153 472 236 157 158 50 175 1012 163 597 517 161 1065 173 164 169 1076 200 167 159 758 185 207 748 184 199 206 204 1492 62 762 178 189 258 1063 213 191 205 1343 1025 576 19 451 9 280 445 7 244 241 11 16 325 109 229 981 20 272 538 6 443 311 291 32 285 55 390 842 1464 53 316 505 187 106 1466 595 2 340 172 1172 641 498 121 811 40 230 245 1165 233 1727 323 606 1879 440 179 1210 574 905 1070 1058 1110 1073 1964 46 44 523 1434 84 636 375 3 697 307 13 1056 271 415 278 404 1166 277 38 5 94 309 630 25 682 27 907 1037 1543 33 610 235 242 305 613 1167 250 331 360 379 514 1007 315 780 591 1892 560 1060 214 202 201 961 224 181 209 1135 192 208 35 190 647 1688 177 1044 876 812 36 813 1222 1957 816 1130 1816 1966 806 216 1689 645 1115 1533 1103 186 670 47 127 923 652 791 925 928 931 569 1151 731 760 101 110 51 573 111 108 65 49 68 1382 48 45 667 58 61 350 847 60 1967 853 1125 102 72 998 1968 653 97 1969 737 100 680 1942 1389 870 56 176 1101 735 919 1152
43 704 1132 638 853 736 106 682 9 226 225 149 1072 94 10 763 86 1905 1147 748 1970 1971 280 13 16 445 669 70 1158 52 1139 758 757 88 1840 1675 1124 902 90 678 1576 983 759 762 1972 915 831 1842 1973 932 1030 1837 859 1974 1116 1975 1976 1798 91 914 1977 1578 1978 109 41 44 43 49 42 46 652 459 1979 1 145 550 905 353 1059 11 240 607 4 241 156 263 243 538 523 514 397 29 1980 498 409 505 38 661 311 143 356 784 247 778 764 250 568 40
44 582 161 149 101 638 869 297 238 1789 748 331 259 366 191 1981 1116 19 225 9 16
45 1982 440 1110 1983 13 1984 263 1985 1986 294 44 998 234 1649 538 6 4 332 773 842 1682 489 777 991 41 482 1826 446 1987 650 411 50 651 375 55 43 331 775 271 151 322 46 293 638
46 45 147 297 149 14 145 1008 1075 950 1988 10 226 1009 1989 7 460 41 9 225 1990 245 1624 597 244 42 1110 29 46 520 512 40 130 657 107 94 247 111 65 1340 1059 13 862 223 1991 3 109 169 156 1107 661 1611 1418 1018 54 1992 309 1333 48 905 1064 367 1011 24 68 1024 84 1530 861 327 663 58 1013 350 32 97 907 653 1125 1017 864 122 176 1387 159 106 1900 1348 1073 719 194 1106 103 1993 1994 1014 1060 1995 1042 101 753 1341 1005 1101 1587 674 847 642 1996 1506 691 1362 1366 1540 1063 1037 62 912 1432 1585 1029 1375 680 941 1773 920 83 246 812 874 1070 1533 737 39 697 127 1895 1115 736 732 853 129 731 191 85 1958 1130 961 647 74 1834 1409 1997 667 1132 876 1516 828 714 588 852 124 1103 931 1936 1404 1998 1999 2000 211 70 2001 1349 1022 1839 1353 1355 222 834 648 968 1904 872 1964 886 1370 208 202 884 1135 123 1897 1337 2002 669 1546 264 331 2003 180 1045 2004 2005 466 476 1338 220 275 279 2006 302 277 791 1139 86 748 764 678 762 760 1119 2007 858 771 1116 1344
47 39 2008 50 2009 150 777 1677 145 810 498 811 143 784 808 389 1822 819 641 742 971 818 212 817 803 1723 822 1137 1086 1819 118 227 410 752 903 675 47 418 799 791 243 673 52 518 392 896 868 1709 1510 188 533 879 153 210 258 199 1776 1493 1763 1764 1706 1284 157 1 266 1075 149 460 230 179 155 158 1339 236 4 1014 257 161 756 887 175 953 185 758 163 156 152 1797 902 171 517 672 164 159 165 1775 151 512 1080 366 1015 1069 1115 184 169 203 62 1065 1012 180 205 804 1340 1533 870 678 178 168 206 566 224 1025 805 167 194 1077 646 806 213 830 207 191 260 220 833 1063 1346 1492 1343 1335 209 1344 959 201 214 186 812 1079 813 964 1123 1494 181 882 1078 76 961 1995 1689 963 202 828 645 35 1688 592 177 216 1816 1130 1222 190 724 1103 977 647 834 648 876 590 1083 1355 1687 1818 729 1692 829 836 1405 1104 974 908 252 816 1082 1135 878 1523 883 1098 1084 877 1087 1141 2010 1743 1099 2011 1358 951 2012 1088 1092 893 1769 140 2013 839 1556 1960 901
48 1926 1831 1383 1974 84 930 748 238 791 1972 90 1798 191 906 758 89 1976 2014 91 978 763 225 25 10 993 86 1106 9 1590 42 638 276 19 244 1908 626 241 2015 606 862 13 480 143 2016 242 237 289 864 685 523 692 68 2017 597 1730 17 1160 1157 250 251 393 1649 466 476 375 41 43 37 331 109 94 2018 52 46 390 4 229 51 409 505 102 103 2019 1384 1162 2020 986 47 314 56 554 3 498 844 1002 65 998 53 568 157 179 158 29 167 1194 1717 124 350 207 956 62 176 558 848 1902 1954 2021 586 853 2022 957 945 809 729 1128 216 1639 44 652 777 122 105 795 98 49 1037 32 2023 87 2024 992 846 988 983 1675 1973 188 902 914 950 764 1905 1576 1840 995 858 1116 2025 2026 1977 1578 88 678 722 1842 1119 760 1810 2027 1978 759 771 1673 410 243 399 392 408 556 792 895 397 418 1471 541 868 518 261 752 798 894 796 657 265 793 794 301 503 790 85 802 1800 1979 800 797 1718 2028 2029 578 896 897 1510 2030 739 1548 534 126 1719 803 120 898 2031 1720 2032 2033 824 1616 635 636 372 488 329 1127 259 551 728 2034 1537 412 827 801 1561 2035 2036 1634 2037 1517 1408 1482 2038 2039 2040 2041 1145 127 1144 670 916 782 833 135 852 917 76 919 133 257 927 92 928 683 1922 2042 1146 924 129 2043 1815 716 929 933 937 1278 1690 1147 744 931 932 1923 130 938 1117 1149 828 1150 2044 745 946 948 93 947 700 1925 1152 40 1063 136 952 951 694 1 808 810 811 784 171 1793 955 213 814 742 1768 889 647 870 407 961 2045 2046 871 208 313 967 962 168 825 817 112 812 1711 82 591 813 648 816 209 116 645 123 1569 964 884 2047 2048 968 892 1742 891 118 1088 869 2010 2049 1138 1710 125 873 829 2050 115 841 899 595 555 446 842 885 1126 1476 857 1156 256 971 2051 1723 820 113 114 121 110 818 641 1012 1100 155 149 169 189 2052 196 153 236 184 185 1492 220 195 35 806 148 202 181 182 197 1131 2001 1671 1035 834 1533 1737 1135 2053 1032 1694 724 1358 835 139 140
49 638 1116 150 166 38 280 567 684 157 870 13 158 149 167 460 597 1346 156 171 1492 1060 62 163 1014 159 203 220 189 224 169 181 194 201 806 204 1341 178 213 1103 208 191 197 76 41 44 652 96 2054 56 53 68 46 55 390 49 650 47 32 1376 3 707 111 1585 985 782 1125 350 661 1146 54 7 11 1009 404 682 1013 905 27 997 2055 190 9 19 454 225 25 2034 20 606 5 1653 693 367 523 1860 1175 40 862 1753
50 503 288 1322 242 103 1168 672 1208 1194 505 1196 1170 1197 909 1189 1190 954 1185 2056 1211 1250
51 293 147 845 440 387 825 1452 9 19 2057 96 245 16 2058 10 226 1587 1679 46 149 41 443 298 286 145 1825 146 464 400 538 321 153 271 398 188 491 1873 462 478 482 272 345 2059 238 377 334 263 1871 311 2060 1774 237 1646 879 463 823 1174 346 371 414 582 1571 2061 1885 483 241 294 217 1361 269 399 330 638 144 343 365 447 473 299 1827 337 382 287 344 1184 2062 357 2063 1920 2064 310 2065 1113 1823 279 451 420 2066 292 295 308 275 532 359 1917 468 453 448 1159 604 1901 792 470 338 2067 1909 290 2068 480 2069 2070 2071 289 616 2072 397 336 510 437 288 431 303 1649 1915 253 461 2073 297 1676 151 824 274 412 631 281 1109 332 456 358 2074 341 601 322 348
52 280 78 849 1716 161 978 225 9 11 445 19 150 245 282 145 773 472 4 16 149 20 7 538 276 682 240 94 462 24 241 25 556 488 158 156 109 13 242 595 229 363 602 235 230 533 40 41 44 626 863 14 318 340 467 3 309 605 46 163 32 905 606 520 574 1065 157 523 518 862 1059 367 1107 1100 791 748 86 758 757 678 89 784
53 965 20 147 2075 213 1175 240 157 167 13 331 1176 37 160 758 1184 681 10 90 1194 62 103 1902 63 861 1032 800 1163 1162 2076 2077 786 649 94 109 787 44 46 789 111 1611 1846 32 3 105 41 108 47 74 43 710 61 65 663 390 1505 650 56 661 599 9 149 19 862 523 863 14 16 606 734 42 38 340 682 904 17 247 276 1432
54 569 145 7 662 394 272 458 773 502 291 1987 482 1778 476 46 400 42 375 240 6 53 777 1908 478 1789 498 842 101 784 386 542 1464 379 1465 843 259 283 254 150 153 278 143 237 879 236 179 196 203 172 956 1194 199 167 173 159 1648 1213 1902 585 27 212 805 1706 1707 205 1879 848 1765 241 1 217 239 340 752 161 155 374 2078 200 591 257 206 888 249 112 590 147 146 188 160 166 1775 755 597 13 1100 163 1777 187 210 804 576 198 195 209 1079 225 280 637 638 282 445 274 9 307 324 601 284 235 1056 346 342 641 122 1117 116
55 644 2079 62 636 161 763 757 761 1864 1160 626 1503 65 523 985 1102 710 105 12 223 3 108 2080 1450 169 681 705 1730 642 1453 697 83 639 100 61 602 699 1936 663 2081 698 57 1390 1968 968 104 1506 1389 1176 1395 67 1152 829 1150 725 1429 1402 1112 947 2082 2083 1444 2084 2085 1550 2086 1412 2087 1697 2088 1399 2089
56 280 303 1937 84 1175 288 10 1584 290 1338 37 62 90 1162 1129 995 1032 89 91 901 764 1576 1864
57 39 2090 842 545 1 147 735 763 901 764 2091 1864 2092 1850 1119 761 2093 757 1595 2094 1576 1124 2080 10 149 19 1418 25 244 130 681 2095 863 1598 404 1427 1993 597 30 320 370 607 1105 1867 685 861 2096 911 367 1106 1503 14 1376 1042 1434 2097 718 2016 247 684 13 1102 1155 651 1730 605 687 1062 1428 2098 710 630 32 1431 923 1110 980 993 920 1146 948 1379 1017 133 68 104 719 1924 1450 696 1453 1492 732 1514 98 703 1073 190 34 1508 86 37 791 778 930 2099 722 989 1584 90 1586 1158 709 762 678 1797 1162 995 2100 831 915 1030 1842 1577 1675 932 760 93 983 1973 89 906 914 677 1978 81 858 92 2101 2076 1116 1461 1976 1673 759 1837 1578 2102 1144 670 41 1145 1442 852 912 127 917 916 919 652 925 683 1922 924 2103 129 2042 928 43 931 1923 2104 1147 1278 2105 1944 134 1117 856 938 1522 1150 201 758 87 738 947 887 745 44 1152 946 731 700 40 131 2106 94 138 1063 951 1129 240 331 157 551 909 167 62 2107 2108 1798 1593 2109 748 771 657 105 49 1795 75 102 51 783 111 1005 658 996 650 1986 3 99 2110 70 122 662 58 101 642 639 57 988 97 100 708 83 1841 2111 1383 1700 812 1037 1535 72 2081 665 667 1506 1386 705 1632 2112 1163 849 2113 834 2023 61 1397 872 680 1949 2040 881 2024 1693 2083 854 1407 1539 1968 1390 128 1395 1385 968 1177 679 1523 137 1440 816 2114 2115 73 2116 78 669 2087 2117 1538 1735 1946 1518 2038 1406 80 1391 1947 1410 1402 1412 1583 2118 1047 1359 2119 1502 223 158 156 141 1362 169 1101 2120 189 220 1060 204 1050 961 1689 202 181 216 592 35 214 647 876 1357 729 821 1507 965 1135 208 1550 1495 140 1132 17 1713 2121 1668 1755 1051 682 237 106
58 453 4 1675 225 242 9 1 480 7 445 234 451 1009 20 19 40 38 905 280 44 1192 684 517 316 520 13 614 37 1363 41 744 626 2122 309 1422 2123 630 1598 523 66 34 605 323 56 1713 111 749 378 681 321 1101 49 17 1390 1730 1676 651 251 724 687 247 1503 2124 1150 158 678 191 2057 293 149 597 291 155 90 156 169 171 1065 50 748 257 181 806 220 1100 1338 1689 62 1063 195 961 762 2120 647 2125 129 837 82 140 662 150 241 161 784 240 752 206 899 811 340 185 178 1926 814 829 208 968 1569 10 46 842 538 375 482 68 250 901 764 53 1862 769 513 65 650 1858 88 568 32 1326 1993 1685 360 58 525 2126 505 782 710 1972 106 386 783 498 1841 74 3 1383 1117 2127 770 708 561 925 745 390 1633 639 1969 560 571 1635 642 1387 1506 1937 705 860 100 108 63 737 97 667 1936 1700 570 886 834 588 2128 1126 2042 1125 848 567 1508 1143 2129 910 1162 1951 83 2130 1735 885 1929 1470 849 2040 1395 1440 663 2083 61 1152 872 917 1393 738 1479 73 2131 1163 2116 2081 1796 680 1407 1942 1505 1925 1923 856 2132 1538 128 2133 2018 1696 2134 2085 1145 640 1475 1943 1412 245 16 682 1013 27 2097 1021 928 1022 1039 2135 282 307 2136 598 638 132 244 1110 12 367 1105 565 1655 1832 370 637 86 1155 778 29 1658 14 623 692 864 862 550 607 2137 2138 1421 363 87 1055 1061 613 2080 1062 84 866 712 1656 926 923 1542 772 1429 920 540 1803 1868 2139 1334 133 703 1103 691 736 732 511 1453 1444 393 699 1129 1455 22 1564 697 1160 698 2090 1668 695 1716 1457 2088 2140 683 134 1333 1458 931 1567 1268 1697 1404 1460 1144 934 2044 2141 2142 145 143 817 279 1066 188 153 1180 1235 259 916 1210 1211 1206 2143 1222 1812 929 1226 1249 1264 1239 1248 1291 1259 1282 1267 1274 1270 2144 2145 2146 1299 1292 2147 2148 1313 1298 1320 2149 2150 551 103 409 795 1561 1127 290 1614 1674 1070 753 2151 501 105 1102 48 57 641 775 200 2152 938 2153 1448 67 2154 590 947 725 1381 2087 2084 1968 1389 1946 1402 1482 1550 229 179 236 199 586 207 558 76 853 1958 1638 861 670 852
59 39 19 1073 84 242 1119 763 901 1595 902 86 2155 1338 722 764 778 762 932 758 950 995 1842 678 1810 1116 81 1761 913
60 95 250 1382 1560 225 1051 763 761 501 44 626 523 370 46 320 30 734 607 65 105 681 1431 1651 390 552 22 1867 48 2156 629 2054 169 168 54 985 1634 84 57 725 710 1375 2157 1326 1968 663 83 1176 697 1179 108 1936 61 699 213 124 1505 1399 283 1987 239 282 307 233 254 291 475 277 333 268 458 515 471 634 1153 395 165 441 2158 636 152 1643 166 378 2159 939 1788 381 2160 690 2161 2162 1678 369 551 1775 474 1642 196 170 2163 1789 2164 2165 1902 364 403 249 1792 2166 2167 298 2168 280 147 285 727 286 440 345 1645 346 263 2169 321 153 823 400 495 188 272 463 377 476 311 347 1911 507 334 491 325 608 371 237 462 466 238 478 398 1876 1884 1774 879 483 1579 1883 533 2170 582 1174 547 414 199 549 373 991 1879 577 1127 258 508 437 1915 461 434 433 281 1754 431 2171 288 1649 598 500 253 824 358 319 2172 456 303 332 302 601 274 631 469 151 1109 459 396 1912 1108 380 339 154 1829 401 326 423 376 625 493 531 546 730 584 2173 1199 1246 2174 2175 290 322 336 37 10 41 76 1921 1418 919 652 920 922 925 446 2176 17 732 43 350 930 2177 130 1747 26 505 748 279 935 861 2178 1652 946 700 40 506 948
61 558 632 852 26 377 161 283 237 145 150 255 1753 296 153 278 157 654 29 236 1184 396 1829 158 179 1648 143 902 2179 1191 2180 879 159 1196 649 41 1783 10 1360 502 1907 429 981 2181 304 1682 773 2182 43 791 109 330 94 272 42 1985 294 338 240 652 48 325 823 398 6 311 229 343 4 1795 96 315 470 375 316 489 2183 271 522 482 2184 111 1464 775 331 52 1846 442 2170 1882 488 478 1465 706 544 499 411 505 2161 187 53 2185 513 254 253 247 401 585 257 350 1782 62 196 2186 1902 1194 199 172 176 207 164 167 205 848 958 813 259 1172 674 1026 260 834 805 373 1213 39 1804 2052 209 819 222 212 221 388 888 186 2187 76 258 1764 1204 202 586 817 1705 124 1816 1688 1222 2188 1765 729 1958 1254 835 208 924 1814 291 1 188 147 266 146 460 524 151 887 165 149 155 156 230 152 166 1014 1338 1065 517 50 160 154 163 203 194 1775 1100 748 755 169 576 170 184 185 537 597 173 1344 474 1492 206 1076 198 200 407 1221 1346 2189 182 431 298 233 437 288 295 277 428 19 245 7 456 226 2190 2191 439
62 4 16 280 260 285 319 239 298 302 437 279 1108 552 290 1678 447 1070 1131 1490 543 1073 1059 874 2192 674 2193 1371 71 695 1022 309 346 273 291 1109 341
63 1427 230 161 440 2194 94 157 318 150 1 147 179 146 145 156 13 460 171 155 153 236 887 4 223 472 154 257 597 62 159 188 158 149 163 517 169 1342 196 164 185 187 585 180 167 902 173 183 200 199 193 168 1012 1338 1340 189 182 1014 748 1100 879 184 172 50 175 1076 19 786 245 606 734 40 226 1009 1175 661 7 862 1010 1062 905 675 1067 2195 654 27 350 247 29 216 203 176 207 1753 186 202 39 76 205 674 1025 768 552 1713 18 948 997 1895 1110 1059 874 1674
64 821 147 816 1063 1942 157 675 1748 1067 27 247 158 159 39 176 207 62 768 1753 1025 953 813 76 203 350 674 208 186 809 1954 124 1804 205 209 1222 1494 1957 853 929 834 1958 2196 222 908 1816 924 883 878 1408 1046 835 1128 1272 973 974 951 139 1704 873 1012 163 1008 887 13 149 460 223 1014 597 1348 1349 167 169 1015 184 201 1340 1069 214 50 1115 148 213 1100 171 1492 204 1362 178 1345 220 1101 191 870 194 566 1344 181 1533 1354 1341 168 1029 646 833 812 961 197 224 1734 202 1369 35 1104 177 828 806 211 2001 1343 964 1689 190 647 876 1346 1350 2120 1691 2197 645 192 1042 1130 1740 113 2198 1507 729 1687 2199 1035 1140 1546 742 972 1355 648 963 2200 1692 1995 1044 1405 1352 1358 927 1553 2010 869 1495 1955 1555 1769 2125 893 140 2201 1677 122 112 116 803 120 145 150 1 4 240 155 903 257 172 161 752 185 411 173 969 180 200 389 1172 960 810 407 199 206 808 258 811 591 260 804 958 955 899 212 971 1765 950 959 814 590 966 888 882 762 967 218 817 968 836 1480 957 2202 829 977 82 1710 252 1570 1084 1082 975 1092 227 787 649 94 1148 786 791 789 894 47 243 52 392 408 503 657 795 797 868 265 793 397 1718 796 800 896 978 538 10 43 842 1620 823 482 109 954 981 443 466 505 229 6 476 653 263 41 46 501 44 1682 650 331 316 614 103 659 1464 175 661 843 651 777 51 49 379 107 250 662 360 1167 984 2 998 386 561 48 498 991 641 595 586 785 676 844 394 58 183 980 1006 111 999 851 780 983 45 880 3 65 743 1467 74 985 54 101 2182 670 1002 1326 663 540 1005 1939 1125 99 847 848 992 64 95 527 1798 845 710 558 484 2203 708 1615 1929 885 737 1211 61 570 63 745 642 60 1127 97 108 547 77 1386 2204 72 1470 1535 70 1249 100 1379 1381 2205 1150 919 2206 1037 1038 1632 988 667 1834 2207 1133 2083 1337 1936 1477 1472 1796 1126 1479 1505 679 1724 886 765 1389 857 2208 1475 1152 1639 1143 1520 666 1640 2003 1393 2209 1636 1539 1568 1904 1735 2040 2043 1628 1407 1047 262 1410 2210 1934 1844 1482 1630 1629 2211 1896 9 19 16 225 11 7 1658 38 130 1156 606 1418 1106 862 244 42 681 5 1656 1102 1155 1655 404 29 623 1061 523 574 1062 607 904 734 1653 632 907 736 327 682 864 2192 22 1019 84 30 1013 1017 1993 1428 68 717 1625 691 2212 714 1425 1448 2213 697 1443 34 2214 1103 703 1021 2215 2216 134 1027 1176 683 944 1129 2217 1697 2218 695 2219 1458 1454 153 1185 1192 1168 188 238 1066 1196 1194 1216 1170 1180 1245 1188 946 1207 1516 1032 909 1244 93 943 1296 1364 1256 1247 1262 1259 1688 1202 1136 713 1294 1261 1243 1267 1284 1264 771 1278 1302 1280 1310 2220 431 298 245 226 1075 40 230 1009 1175 236 254 156 179 672 512 1010 1059 1165 164 323 905 922 1058 1076 731 1065 1064 90 1060 644 182 1782 678 912 189 1543 2221 1705 928 1071 1563 2222 2223 702 2224 696 1041 1447 2225 1813 1732 1837 1919 136 2226 1511 902 748 551 758 1338 942 906
65 4 1382 1516 1553 2003 229 1506 505 977 2 213 175 538 978 1802 984 773 331 145 150 2200 1 236 769 49 813 158 187 155 1131 157 62 220 156 207 182 201 533 161 953 184 185 180 183 27 1494 159 176 222 216 1136 853 657 43 573 46 1005 68 1993 998 66 148 7 905 734 1009 411 230 981 2227 360 375 1006 614 845 379 1615 561 842 386 641 1467 527 1464 830 484 1133 1007 848 586 591 999 200 1470 885 568 1472 851 600 1126 2204 570 765 2228 540 1982 1477 1076 1077 195 206 198 882 1335 1079 1834
66 752 250 161 240 440 763 1850 901 761 245 404 278 768 1919 147 266 146 145 887 150 1196 460 188 179 153 236 157 158 149 585 1342 13 1069 1011 1101 2055 50 194 1015 1338 1014 203 748 678 109 675 786 649 47 2229 657 950 283 254 255 1748 654 1 16 11 1009 7 272 2230 1622 1864 309 1863 1584 10 861 791 627 792 1106 331 1176 978 466 94 41 773 229 686 651 902 163 1340 167 1344 171 1791 195 183 834 202 176 209 1032 221 39 1346 1691 828 648 1029 177 208 883 172 185 340 350 870 968 1420 1012 512 411 62 223 169 758 43 42 107 44 706 56 1684 573 789 2231 1587 1528 59 658 1683 659 101 1611 662 935 664 660 684 225 1102 574 227 2232 462 233 938 1051 164 1463 1820 415 277 307 764 1148 226 1119 2233 2234 347 2235 903 1154 778
67 916 1572 1180 896 657 84 2109 2236 2237 763 1590 1821 757 88 902 1158 1840 831 1798 858 1116 1123 1111 1576 732 1456 15 225 1106 37 764 983 748 930 950 760 93 709 1842 2094 1586 1977 1808 1976 982 1721 887 145 786 43 277 44 94 38 150 1193 238 166 659 40 684 652 437 1730 227 791 49 244 768 523 156 158 530 32 536 107 86 75 194 2229 694 133 1978 1119
68 225 714 149 147 475 11 400 7 293 649 786 1827 528 280 145 241 298 289 2067 307 371 430 491 24 787 281 16 245 981 277 162 1053 375 382 1850 1755 228 3 632 610 84 9 1679 2238 19 733 42 41 686 20 1418 10 1659 1009 2239 522 443
69 108 288 159 364 269 338 426 1360 466 443 37 44 145 147 419 266 150 1 1008 879 1751 381 239 2240 2241 1677 143 122 902 157 1338 62 13 748 167 729 942 428 295 1175 302 254 1075 19 382 236 350 158 1753 1791 176 207 1025 202 1355 10 791 861 253 42 2242 706 227 649 657 670 1761 41 852 127 919 920 950 989 758 191 1675 901 761 1081 1140 784 333 4 341 305 309 608 529 1587 585 3 1669 1516 808 146 448 763 2243 1432 367 39 438 40 1067 451 824
70 1056 280 67 242 1993 225 1102 10 860 669 70 11 320 16 147 245 7 1727 1153 528 46 667 1413 1410 331 627 1013 160
71 229 225 834 824 308 242 1108 1109 282 234 288 293 420 280 472 627 305 440 615 637 346 241 151 145 150 1 240 155 462 172 173 161 340 313 203 381 171 591 249 260 186 209 178 168 538 290 466 291 3 42 505 842 175 482 1912 375 991 314 488 1676 4 322 44 46 285 307 2071 1114 323 663 390 641 1127 523 1100 320 631 169 200 102 642 459 254 956 257 144 417 331 153 1252 1093 445 2010 1831 737 14 321 2244 135 1492 848 185 896 1559 302 437 279 463 1825 469 638 342 370 309 1781 2245 152 361 1107 391 1900 765 951 9 147 266
72 1463 41 2197 280 1177 907 225 902 1338 37 861 989 748 791 2229 1129 762 81 995 91 1119 2014 1819 901 431 298 233 456 752 448 245 1008 16 147 226 1009 1649 7 661 223 744 1011 311 887 734 1010 517 27 997 905 715 185 175 194 1023 932 122 1013 2246 2097 1022 1032 1021 1592 183 831 928 1037 645 1030 190 177 1035 816 869 786 10 109 46 1587 43 443 44 657 1991 653 107 662 652 49 105 103 2103 50 953 51 111 47 32 651 53 2247 658 56 998 1683 2248 573 846 880 52 68 64 102 1216 106 1005 75 938 935 350 2249 58 3 83 735 62 66 1516 74 919 1535 213 77 99 1125 670 1249 708 61 63 812 70 72 1834 1545 872 667 1337 849 917 1897 852 828 1636 886 990 680 947 860 881 834 2209 2250 668 1399 1104 1724 1904 855 1405 1392 1639 1806 2087 1999 1410 1943 669
73 280 229 1056 251 242 1538 669 1395 1490 1658 181 331 2251 445 10 670 754 538 14 578 2244 32 573 852 848 2252 1071 914 1436 41 777 1633 901 514 498 969
74 1678 13 1679 39 685 2253 1119 763 901 1864 1576 389 1822 641 256 777 810 498 1648 143 1086 976 1932 1580 2047 784 212 808 2254 804 278 255
75 1784 169 1715 126 2255 257 670 1162 41 852 76 2256 912 127 917 916 919 47 924 129 2042 929 928 505 1278 2105 937 134 735 1150 201 1522 85 93 1152 946 947 731 40 138 94 752 952
76 161 84 150 39 280 1338 37 2229 930 191 764 763 157 792 145 291 158 149 154 239 109 94 47 788 52 408 793 1342 556 409 794 397 795 894 868 503 226 245 16 1009 905 256 777 784 143 241 254 293 237 229 236 225 426 303 991 10 1712 675 4 472 162 1101 1100 189 167 168 169 195 96 852 670 419
77 1647 291 1629 440 153 1077 784 597 145 1 4 161 155 230 179 166 1775 236 756 200 196 188 175 157 159 169 152 361 187 678 167 172 902 160 180 879 533 163 168 185 210 214 1791 828 191 39 1078 806 804 888 407 257 212 258 173 164 1492 1104 204 199 203 1346 205 1493 62 585 183 113 176 198 1706 673 812 1766 1763 1546 592 1222 190 834 209 1046 221 1135 1765 1394 219 1690 729 1764 1688 837 1523 82 822 1272 252 1507 1084 1284 877 816 878 1355 1081 140 869 1099 1088 1092 841 1555 1141 1557 978 466 654 773 43 10 476 842 706 981 538 44 331 774 505 998 6 595 614 111 498 735 2242 777 51 770 2113 314 652 102 555 45 769 250 844 670 2103 573 103 53 107 1760 1699 493 568 1380 780 641 561 61 737 2 660 97 938 848 999 106 259 847 1211 560 586 122 2257 853 558 849 1146 108 1037 765 817 75 83 2244 177 857 591 70 60 76 2258 667 1535 1386 1472 2259 748 1853 662 736 627 41 946 622 749 150 158 601 979 395 1125 949 482 261 240 109 285 229
78 638 567 1912 533 761 757 1794 7 1106 10 1418 19 244 626 511 1679 5 30 17 1862 55 523 629 32 682 1869 14 2260 68 1667 340 2098 692 404 1989 1773 393 2016 1027 1135 37 2107 901 1865 1009
79 315 1061 1581 644 245 1554 711 596 441 365 257 41 852 446 86 96 107 651 46 654 707 20 50 105 1377 501 56 1376 101 49 996 865 658 390 660 2261 655 2054 2262 3 62 32 2263 1499 981 241 1361 286 636 488 559 527 187 259 1634 2039 1132 1127 2264 1587 686 1585 293 307 4
80 315 528 755 802 161 459 9 370 307 289 282 306 321 445 297 293 109 20 229 978 706 482 240 538 514 44 187 3 498 505 46 466 773 250 981 94 331 32 145 641 784 1648 143 817 389 804 122 112 124 39 116 808 777 113 451 280 150 1 188 153 149 4 179 460 155 165 472 157 180 230 152 236 163 167 411 162 172 517 50 175 758 160 13 361 154 204 164 1076 597 173 90 533 159 1100 171 62 203 1060 199 206 183 375 238 1168 1193 1192 415 530 1170 245 7 11 16 682 905 254 278 237 255 247 879 257 1172 1194 1067 676 27 366 848 960 1902 558 76 202 205 259 212 216 1707 805 1688 277 605 40 600 242 1056 316 6 363 752 614 2 617 637 360 323 485 595 550 386 741 2265 1167 672 379 1190 568 609 1463 185 1616 200 844 2266 992 585 560 1026 545 1488 644 754 591 195 567 743 527 564 885 1180 1077 1197 2244 845 780 1487 575 899 1615 1007 347 271 476 234 601 308 241 638 748 1052 1327 574 320 580 1081 1097 1071 798 788 19 606 462 1058 1165 309 335 526 340 1176 1078 2267 391 1065 1781 2268 1021 681 283 1820 999 2237 764 763 760 901 678 757 130 2234 2269 2107 156 1542 670 1779 147 842 146 474 1051 1753 22 158 540 633 365 2270 285 1588 196 2271 1857 2121 1596 520 693 41 688 17 266 269 685 312 684 1871 288 226 304 2272 2273 1109 428 756 2274 439 1907 997 2275 10 1175 2276 440 2099 2241 1178 1009 887 272 292 437 239 1852 403 826 326 599 523 353 1053 438 398 551 449 1054 1822 613 1757 351 2277 661 749 903 1703 274 298 268 1873 991 377 576 904 463 2278 448 169 2279 295 2230 1139 434 1713 866 453 2158 791 400 352 2280 431 627 8 29 392 1125 1912 2281 442 2074 1101 1491
81 1457 167 150 4 1428 736 1664 607 717 10 41 44 225 623 40 16 1192 370 5 13 14 602 1105 1010 597 904 1020 149 247 2282 55 1598 156 244 320 1795 29 1443 1499 614 375 2283 195 560 772 7 226 682 245 1009
82 1987 1812 1130 2284 161 180 902 678 53 894 1963 109 143 52 392 243 47 488 409 808 792 145 150 1 241 4 389 173 168 340 185 411 203 350 810 752 178 167 1151 154 957 811 2045 206 900 809 191 796 224 213 39 888 186 1517 804 882 260 229 1682 476 538 2195 46 271 44 20 49 482 1360 886 1822 777 498 122 112 113 971 121 123 2047 817 116 742 803 819 1717 822 821 1723 1138 2048 118 285 307 400 370 323 169 607 681 496 375 904 1155 390 48 88 195 1150 182 697 638 552 1387 1069 100 1505 1936 84 1699 687 926 13 225 149 1103 1100 3 813 1176 202 834 891 2285 40 9 38 226 19 7 858 735 70 864 207 722 1642 824 635 790 800 187 1794 527 794 103 1132 636 1616 801 85 301 795 556 868 259 793 551 1720 1510 1127 802 1561 2038 153 283 278 254 158 179 236 253 756 377 172 247 164 1648 27 196 159 205 1762 1194 1252 848 674 1753 939 176 62 585 1705 558 1766 1706 1765 586 124 76 222 1767 1222 1494 221 853 1764 1958 835 1957 1128 208 209 1816 877 1814 115 729 1639 2022 1136 1289 1817 1293 252 883 1955 951 878 1302 1141 873 139 841 302 277 351 922 230 1059 156 163 157 515 997 1170 2286 61 1066 1533 220 171 691 214 2287 35 961 696 2221 181 1369 204 2001 1044 724 647 1366 1563 141 644 1071 1540 129 2000 2143 1550 1282 188 152 166 155 755 217 533 165 1060 1777 1076 959 175 870 210 879 806 830 198 1077 183 215 1493 1079 876 1492 218 838 177 592 1690 1689 1098 1733 814 219 1405 812 190 2011 1104 1347 1763 977 1357 1135 648 2288 2289 1081 836 816 1087 1082 1089 869 1966 1555 1769 2253 1099 344 509 174 952 573 852 408 399 503 518 1718 578 788 534 798 541 1471 896 897 739 1548 1719 1192 1168 287 505 238 406 530 2290 415 1516 310 874 1215 1211 1213 714 1179 1206 1240 1230 1242 857 1248 665 1247 2217 2291 1291 1270 1268 1298 1227 2292 293 297 2293 421 2294 239 2295 321 312 1056 162 780 483 1121 908 917 791 968 45 1700 242 861 1030 1596 315 2098 649 2296 1798 733 2297 1808 763 1123 1381 2298 887 90 1864 2107 199 29 24 237 318 650 1022 16 200 517 466 1934 1148 147 1153 1051 1881 651 37 778 748 930 1119 989 914 1117 1775 1776 2186 311 542 331 2003 130 2299 2135 25
83 2016 293 1070 9 250 456 431 298 1823 245 902 2300 1584 678 1158 831 677 92 2076 904 16 7 1008 11 650 1011 744 682 1017 1021 2097 1023 1731 1038 1037 1022 665 1039 1029 592 1041 2301 816 869 1049 753 1059 18 1110 552 948 71 191 197 1073 874 1071 1962 2302 1131 1267 460 2303 225 149 30 320 13 3 1334 1447 1176 120 202 2304 1104 834 161 780 162 1126 150 1 278 446 445 1053 236 617 1360 240 4 774 316 323 513 229 331 528 777 842 179 505 499 315 595 752 1056 614 143 1168 155 844 251 1793 517 360 1170 175 386 1167 808 743 545 613 185 407 417 899 485 585 1026 568 772 1211 550 561 527 2305 1487 206 811 1007 195 1471 851 1476 1559 560 671 1077 817 2306 1244 1564 564 1563 591 212 971 1566 1561 570 2307 1248 1255 1707 2244 1263 1242 1078 976 1567 1801 590 1930 2308 1474 1098 1931 2309 1143 1225 1475 977 1570 2310 739 252 82 1719 1247 1271 2311 1628 1099 1084 2312 2313 1482 109 241 2314 1148 356 488
84 1937 242 1264 893 225 833 10 782 670 852 917 916 919 652 129 86 43 1923 744 748 931 505 1278 935 858 856 938 1150 828 945 745 1152 946 947 93 107 657 40 948 752 2315 150 2017 241 149 445 2316 19 862 13 244 16 627 3 1448 88 1905 1533 1935 39 1806 1564 1388 758 847 145 1 229 188 155 161 230 4 24 238 46 1927 466 842 282 488 459 17 143 280 550 1822 538 523 61 305 498 279 323 638 1170 551 52 340 795 1105 418 533 1114 167 313 72 992 409 806 1561 697 541 14 682 978 206 595 962 1929 181 769 240 250 1464 780 2312 379 999 558 777 774 1627 1211 817 899 885 1133 1078 845 527 844 857 1796 1710 1471 1681 1143 586 1126 1475 1481 765 925 1933 2308 1485
85 293 1533 1507 1856 1323 271 748 791 858 762 1798 1590 2100 90 2284 151 145 1 150 533 166 156 155 163 474 210 13 172 814 200 178 635 636 44 1575 320
86 408 280 864 1 94 183 150 2186 158 283 296 278 254 145 255 377 153 756 157 237 29 179 253 196 1648 229 143 676 159 1196 879 109 787 649 789 786 1148 895 791 392 752 265 47 4 460 147 149 1856 939 2317 146 293 16 282 2318 241 978 459 288 9 1703 981 1825 19 400 440 1110 1647 610 268 445 1052 235 42 325 606
87 1464 280 143 2319 484 763 759 1797 149 460 163 13 158 169 1342 167 189 204 50 181 39 203 1343 202 813 1492 221 209 1689 1130 1688 729 832 145 150 179 153 278 1864 2320 615 2321 10 37 902 678 1065 2322 62 1595 283 29 377 237 236 396 255 1648 748 791 709 16 147 146 245 226 11 1009 229 269 482 293 239 638 328 225 347 151 755 353 470 320 30 332 474 161 780 2323 758 778
88 701 1989 225 280 1315 235 489 1105 453 2066 501 2283 524 44 46 2231 626 625 600 1172 22 887 496 1858 2324 223 105 12 525 1730 1361 1378 45 614 1699 30 775 1618 2325 241 862 421 606 7 2326 863 2248 2327 1656 1853 662 10 41 40 2328 2329 350 948 749 736 39 1360 2330 285 823 488 1852 2331 1178 1376 637 1443 175 172 1469 1004 2 1007 1224 248 260 343 2332 1437 151 322 638 4 400 1676 380 681 1678 2122 1660 2280 363 2333 390 1651 383 1424 1422 323 629 2334 499 2335 57 375 523 1387 1431 641 169 2319 552 607 697 703 2336 1326 1375 2337 1383 48 710 100 54 1633 782 2338 2339 1662 3 161 61 2305 1382 65 1488 639 602 1429 772 102 1868 317 97 2340 2341 2342 282
89 1385 1150 13 1366 165 886 292 1898 298 365 282 1 453 1910 42 146 1649 150 11 109 1054 363 233 824 440 1108 277 1009 293 1113 338 799 2074 19 437 288 2343 297 443 343 16 431 280 1118 459 358 461 2041 1010 359 345 302 412 294 311 156 291 272 157 337 307 1167 315 151 2316 236 353 497 188 279 331 2344 1509 281 324 396 2171 610 308 290 1779 615 635 276 2172 415 144 167 158 756 2345 49 238 336 5 217 143 448 6 471 1775 229 356 533 1012 1678
90 254 250 143 1 2346 408 241 518 52 109 556 47 2347 42 243 2242 488 2348 2349 350 2350 2351 94 397 1793 541 418 962 314 1537 246 4 311 229 291 44 3 269 240 46 375 991 293 626 307 638 637
91 158 39 891 608 161 829 10 1418 41 862 1011 1915 431 298 233 245 278 754 279 404 752 348 1895 2352 1622 1463 2353 2247 2354 2355 1330 255 1191 1204 377 153 283 157 254 145 150 296 29 179 253 1213 237 2179 172 943 1172 143 196 159 229 247 585 1067 260 259 167 956 1782 203 373 558 62 199 1877 257 366 1558 848 888 834 1879 1706 186 957 813 202 949 853 882 1957 252 586 1814 951 1921 76 127 446 732 505 2177 2356 861 1846 1151 738 945 1713 40 731 1774 506 1108 2168 1721 312 436 147 451 146 2357 226 239 7 2342 475 277 1825 288 433 285 241 2171 234 268 773 440 293 1649 2190 302 9 452 565 1527 596 491 441 460 1754 307 443 1873 1153 235 371 615 1826 2358 20 2359 263 272 311 1655 707 438 16 4 1779 606 286 501 225 149 44
92 1580 2360 170 202 440 756 144 2288 165 146 147 151 145 291 188 474 4 524 217 149 292 7 428 245 2361 272 16 281 284 226 11 431 1009 1649 404 383 2362 311 1010 1153 1013 223 1727 1731 734 348 2363 744 2364 486 1914 1915 448 1159 298 1154 278 279 752 275 369 1917 20 10 466 285 330 234 2365 773 451 420 1614 302 437 337 471 463 295 1825 254 1210 290 1713 18 469 750 477 1674 490 1895 1963 543 1023 1059 997 2366 1490 1986 1366 1022 1371 191 1073 1368 2193
93 293 1448 313 1794 755 242 757 147 451 414 285 225 239 278 245 2158 353 268 153 283 280 9 282 1052 146 437 638 291 11 1826 440 19 279 462 281 398 495 1727 459 307 321 162 40 1053 311 229 234 1055 238 756 1873 346 305 10 1056 241 978 325 387 506 14 529 517 230 2245 323 247 1874 489 1871 371 1054 610 507 608 332 330 823 196 170 174 165 166 160 1775 145 1327 188 1774 533 879 1151 1887 1493 1284 1100 13 460 1060 169 597 1065 167 1012 204 62 576 202 35 178 1346 181 832 645 36 1130 647 1135 1507 873 140
94 644 167 315 2320 229 750 866 2367 433 451 147 266 293 2332 146 440 1679 1618 422 334 475 1754 460 1052 2060 281 1053 7 631 445 1873 38 149 19 454 307 457 2358 452 1677 1418 1153 467 383 371 1106 395 463 400 449 280 443 632 690 1614 2169 1647 323 15 263 2368 637 619 596 30 358 1788 465 1422 516 1654 332 305 18 342 1892 328 240 506 608 1054 459 681 1861 1658 553 362 1488 12 2359 2319 8 318 446 597 2369 237 1883 244 520 2246 143 352 1713 1755 535 1588 499 496 242 1871 1773 2260 523 2370 511
95 35 150 727 579 2371 1 1887 467 2372 293 638 634 635 285 637 342 1114 631 323 343 1892 307 681 390 375 329 636 600 523 409 161 200 1884 389 1422 182 602 61 2319 1649 229 234 4 325 482 336 1987 291 241 145 239 155 462 344 752 240 167 340 193 217 746 62 213 591 808 374 143 95 397 408 792 488 399 556 793 794 7 245 281 284 1852 431 348 1153 1727 311 2246 1645 9 282 451 149 289 273 1825 237 606 440 280 1713 2160 420 565 1616 297 790 820 641 121 956 456 233 1159 2373 1154 369 277 271 415 153 1170 1190 1197 2374 824 2201 412 1579 2375 187 286 551 2376 2377 2257 1561 2039 2041 372 2378 302 254 750 471 469 1110 2366 191 1073 695 1267 283 558 196 401 207 848 158 373 2379 2158 288 1062 515 321 460 1052 3 165 472 483 780 354 30 474 405 202 2138 2380 335 309 303 991 346 806 249 391 361 2173 2381 1900 152 1779 2382 2383
96 250 816 13 2384 39 1149 2385 538 145 451 897 1 94 459 150 241 10 978 225 2281 505 149 156 276 445 155 236 472 229 242 230 842 161 379 1719 498 172 2 173 780 256 1800 185 328 206 550 350 46 20 44 782 670 9 109 14 684 863 158 163 18 2034 523 32 169 2386 171 189 159 651 775 340 50 1118 1432 1831 101 184 68 602 203 1533 864 1730 737 1059 1067 1063 182 2097 59 181 1537 63 204 938 1060 919 930 748 466 418 271 314 1581 902 1509 17
97 752 398 644 1413 440 1700 2387 292 147 437 233 1679 285 302 283 400 978 446 145 619 463 502 482 16 1987 274 272 18 234 2331 1154 8 226 188 377 396 280 773 733 637 254 823 734 6 981 53 1655 528 286 284 1327 980 2388 1431 727 1064 1790 478 88 1148 492 681 316 37 614 2389 10 43 489 443 1618 1527 1621 2271
98 109 418 150 2146 469 901 757 431 792 288 13 10 331 103 167 1584 681 62 191 259 1161 63 1981 729 2003 1399 37 2390 773 4 229 44 466 443 2391 316 346 398 496 476 505 271 1587 651 769 43 285 777 56 446 1991 375 49 617 314 1464 50 175 379 58 107 573 53 32 111 2 498 360 595 658 55 842 641 48 984 51 488 54 780 670 652 122 213 1211 663 938 846 985 1118 999 1993 64 499 61 806 2283 183 200 513 770 101 68 3 847 65 662 1615 992 555 1386 1125 88 554 935 591 484 1004 737 880 1002 66 885 899 1929 60 983 853 586 1005 2392 75 919 1470 72 896 108 1389 70 1030 2393 1535 2250 588 2107 745 124 1038 1133 1545 860 590 1392 667 680 1143 1126 852 1468 977 886 679 2042 1481 1404 857 2209 2394 1801 2024 262 2040 2395 2130 1934 1048 1396 2396 1844 1641 975 1415 228 1499 2397 245 292 278 752 1 145 155 159 240 257 1793 206 809 870 194 224 647 882 2010 873 1088 147 1008 266 157 158 284 1339 472 188 156 162 223 163 166 187 517 1014 160 1012 1101 161 1777 1581 170 184 204 189 178 1776 1492 210 176 181 220 182 141 1115 678 195 214 1689 113 762 645 592 2398 2001 648 177 724 1687 82 821 1358 951 140 657 243 226 40 230 905 1009 236 254 323 1059 164 574 1060 169 997 1062 171 1061 1069 1071 874 1070 1017 1028 955 2221 76 1371 208 2000 1035 1083 1958 7 11 16 650 1010 185 27 1024 2097 1021 1018 1037 928 9 451 1754 282 1624 2325 606 1053 615 244 1332 321 235 307 2399 14 349 1153 305 29 25 684 2400 609 565 523 237 491 1655 613 1105 250 242 367 533 629 328 327 682 1652 1631 449 867 2401 550 1157 247 864 2169 778 601 521 690 1680 430 1831 2402 544 402 1487 1759 564 393 1423 712 1427 1448 569 1883 2403 2387 1440 850 1454 936 1648 808 817 116 434 225 283 1100 2404 1333 256 143 790 956 115 399 1384 788 793 397 52 518 417 811 802 1471 1742 855 1638 1518 1134 2035 1168 450 217 287 1190 946 1255 437 1825 750 18 1986 71 338 309 333 426 1107 991 340 964 765 981 241 392 329 636 1127 1561 782 845 784 350 1063 2405 836 744 649 6 538 403 1167 386 2406 46 844 390 102 1627 45 767 1834 394 1620 988 1796 1472 1045 1639 668 1640 1549 69 2308 280 1055 353 94 467 763 693 1011
99 147 557 1166 642 3 431 1649 486 1159 348 1918 2407 380 423 2074 2408 2409 456 1823 2410 279 448 1917 1774 284 153 1776 2411 1764 2288 1284 1493 815 1887 18 552 245 1895 1210 874 1023 1110 1713 191 1073 1022 1017 1131 1035 434 297 1829 151 537 274 326 631 354 293 470 509 359 2380 346 2060 1782 335 526 1780 1078 1781 765 464 266 2284 760 89 473 2412 253 11
100 39 887 472 1181 16 275 338 2413 1849 676 791 515 681 37 10 655 240 2414 2415 792 861 1194 366 1213 259 902 906 909 2145 762 1586 1905 1299 1292 761 763 1850 1595 2416 2094 2417 2418 2235 1168 299 188 153 277 1184 415 450 672 505 253 2419 1192 1196 238 953 2420 1174 1193 1170 530 1215 527 1000 2421 954 2422 310 1210 1188 1179 939 1217 1211 1189 1066 1201 2423 995 946 916 1209 2424 1219 1197 1206 1798 1220 1244 1258 2425 665 1180 943 673 921 815 1364 1277 1688 1241 1173 1265 2426 1255 93 857 2427 1232 1212 1247 2428 1250 1225 1224 2429 2307 1274 1270 1298 1271 2291 940 1715 1284 1291 1294 1251 1275 2430 1242 1280 713 1263 1264 1293 1273 2150 1313 1324 1296 2431 2432 1303 2433 2434 2435 2146 2149 2147 1308 1906 2144 1305 2220 1290 1316 2436 1182 654 20 649 773 2437 787 4 978 1747 614 325 443 403 46 823 774 777 981 2283 41 538 1823 1915 9 2438 440 1754 298 431 19 437 40 233 1053 451 302 733 1825 280 466 145 15 1009 292 1748 1190 1240 2439 1243 1282 2440 1286
101 244 379 1454 2034 885 213 225 150 1 145 157 230 153 149 236 156 179 155 517 158 4 597 151 10 489 466 375 311 229 94 842 981 346 614
102 2441 84 41 225 1943 1 1939 443 342 319 451 863 20 445 19 1624 281 346 362 15 9 1656 321 496 449 289 307 1652 1825 2442 467 653 2270 10 1588 626 684 17 2034 150 1055 1713 861 681 609 1653 242 378 297 12 472 288 240 234 88 786 1649 649 466 501 290 322 44 978 458 482 271 332 789 2443 96 4 522 285 42 291 2054 2065 229 981 538 1611 514 774 395 1685 316 6 484 51 37 2444 595 375 2116 651 1620 984 101 390 45 777 846 1326 55 111 58 784 53 996 49 2 498 1846 527 350 1528 187 360 1993 65 499 102 706 847 64 62 783 997 848 1585 1375 68 781 74 108 834 2112 899 2114 880 61 1505 2445 76 100 67 1381 97 1633 1078 938 1700 806 72 745 2393 1022 2446 1379 1545 1390 1393 83 75 853 1634 1126 1834 1394 849 1030 856
103 961 47 753 225 1267 1010 93 758 53 652 75 49 106 10 41 662 111 44 32 105 710 109 846
104 1028 1023 1382 145 70 942 230 236 157 158 678 207 40 184 181 159 156 1362 176 220 169 1012 171 189 870 204 1995 167 213 646 201 214 1032 970 224 961 1798 566
105 1587 773 315 236 1803 10 2256 917 47 919 652 791 2447 350 505 934 936 1148 2125 678 941 201 1522 85 1151 745 107 40 95 94 951 677
106 1555 1165 250 1 349 2395 161 62 149 782 10 670 912 41 915 916 920 1119 1593 791 1864 652 446 926 86 43 2104 732 130 505 744 748 1747 935 861 858 81 856 142 678 938 1578 201 738 107 1152 887 946 44 40 948 1063 760 2448 147 146 1008 291 157 158 179 153 284 230 13 4 1011 2449 189 176 171 411 169 187 162 164 1025 512 1420 159 257 1012 1014 50 953 181 1060 576 148 1689 194 1221 39 1115 1345 1447 961 216 647 202 1029 762 882 832 1123 724 1097 141 1816 1995 208 645 240 462 381 167 784 900 285 443 46 272 234 981 538 773 314 1463 37 777 978 774 6 662 346 51 770 901 650 331 614 316 1167 45 651 394 735 32 311 2181 1991 42 105 1587 3 842 498 379 880 483 778 659 49 65 111 561 1158 997 980 1993 655 298 437 245 1825 254 1059 469 1614 1210 1110 1674 1022 1023 191 2450 1962 1625 654 150 283 377 278 29 236 143 27 247 945 1753 259 1958 226 7 233 19 440 1175 862 156 1009 905 1064 768 345 1010 1062 163 1017 904 1058 2451 2214 874 702
107 2044 146 293 480 537 3 757 764 2237 2452 2007 151 322 635 2066 824 44 378 638 2453 1504 329 523 2377 342 375 409 636 323 614 1160 161 631 710 772 200 560 248 2039 2153 1868 2139 2071 582 1434 1453 87 602 641 1429 1590 169 639 946 45 100 83 705 1680 1561 61 2154 1951 590 697 695 406 1402 1448 2083 2244 1375 699 1444 1506 1505 947 1381 1390 2085 1968 725 1389 698 647 1969 104 1412 1135 1083 2454 829 2084 1460 1567 1112 1550 2110 154 719 147 9 19 282 420 307 1052 7 1056 280 225 594 150 472 362 441 20 149 449 491 1873 38 325 451 284 143 357 244 254 1901 348 471 86 1713 2455 327 485 235 682 1055 629 862 349 175 240 321 597 545 604 242 363 2069 1109 613 50 12 605 247 930 574 608 313 250 1503 1790 780 867 692 393 533 2120 237 1989
108 378 558 1200 1156 336 1989 161 10 852 912 916 919 47 920 922 925 129 43 446 86 2229 350 930 505 1278 1528 678 939 569 85 738 1151 326 745 1152 946 44 40 506 752 951 902 2167 1902 145 1822 498 143 256 2189 956 39 212 2254 804 818 819 817 112 124 121 116 825
109 2456 2161 1 1120 852 10 1162 1418 919 17 86 732 931 505 861 1846 735 569 738 947 745 107 40 95 94 948 1063 38 1840 736 9 1655 370 7 5 18 1101 1624 320 460 1869 149 55 863 1755 1653 1654 693 30 1658 606 244 1106 597 25 1422 20 1423 84 14 1668 1027 45 247 719 21 1157 27 692 864 691 682 340 710 402 1105 1373 718 24 50 32 1161 1425 911 2194 630 1530 1073 1432 1021 1716 1391 1701 2457 1542 1444 1132 2458 781 705 1146 680 1554 245 1117 228 2372 1622 1652 62 167 171 957 647 222 191 729 961 44 46 109 56 658 111 650 2054 53 775 390 122 51 101 68 639 105 83 58 60 849 737 1700 1587 642 63 102 67 108 968 997 74 2118 106 667 78 1037 663 1022 1412 1548 1396 886 1399 1520 1410 226 1010 1049 1059 674 116 626 3 1730 687 22 629 1100 725 1633 717 697 1936 1968 1152 150 472 155 161 206 187 1172 591 1710 795 739 1471 143 316 229 600 617 375 498 484 514 780 560 571 2392 570 2244 848 185 445 610 1703 449 162 362 235 305 2401 323 1614 242 613 485 550 741 1487 545 1488 2459 1490 740
110 13 229 146 727 812 830 1076 960 1564 1704 1094 10 257 670 41 852 919 652 683 926 43 2176 350 744 26 732 505 935 933 939 142 569 943 1151 745 107 44 40 752 949 293 151 434 239 353 283 225 150 2330 321 439 472 297 347 165 482 1052 2293 1100 638 328 179 162 30 1101 780 3 161 1369 1081 1447 1335 1616 813 271 458 466 773 1684 263 538 42 1676 1118 478 823 46 981 331 980 501 842 375 52 470 617 661 250 360 6 1463 1380 316 525 844 2280 386 595 2 774 53 51 659 200 105 514 61 55 45 573 502 795 315 1465 394 777 49 50 845 48 57 997 2460 558 1572 2055 498 651 62 379 72 1002 1005 484 2406 2305 390 1167 97 589 899 676 1134 953 183 1469 571 1382 2392 591 1386 1993 259 2461 1470 1387 75 63 213 1133 99 540 639 1127 885 2307 66 493 1937 1381 111 98 860 1632 2462 851 669 77 665 853 667 2463 886 977 1942 560 2464 1022 73 2465 896 590 1104 1037 1538 872 1078 1505 2466 1385 2112 1573 1212 1904 1568 1477 1468 1143 1981 1396 1128 821 1405 663 2228 2467 2115 666 2207 1047 816 1410 1408 2468 848 446 857 2044 803 2038 586 1926 2469 157 254 237 145 654 255 196 158 377 153 236 672 172 756 278 143 404 298 245 768 753 754 1677 904 1377 12 1822 4 625 614 607 323 775 629 734 363 1015 409 1431 496 626 370 634 65 969 600 2319 54 523 22 389 641 710 169 102 552 1736 1115 772 1326 687 1488 1179 968 67 925 602 108 1176 647 1936 703 1575 1567 724 967 695 2470 1506 1697 1135 1507 1511 140 228 1622 1497 1502 556 903 792 895 397 790 418 673 243 739 1066 1193 238 277 1168 1190 1174 188 1194 1182 714 1192 1000 1181 515 1183 530 1180 1211 1210 1197 870 1032 909 1715 2425 1247 1236 1208 646 1173 2427 815 1003 771 2291 1364 713 2434 1296 1202 1304 241 1642 187 551 2068 1886 2040 827 1561 280 9 1754 147 19 16 7 1618 11 445 1 361 1012 1065 902 597 284 159 748 154 155 163 512 887 167 879 175 185 176 164 533 585 210 180 1581 1020 2471 1492 207 1782 1686 171 1060 1995 168 576 1346 195 198 1776 260 221 2472 1691 804 1887 959 202 888 1131 1493 219 216 208 186 209 832 1222 1420 1043 592 1706 1494 1688 1343 141 2120 1130 1765 835 927 883 836 1957 1954 645 838 82 648 1358 973 1357 1087 1743 139 869 1521 873 893 462 1748 1648 784 366 206 1902 1821 86 757 764 758 90 762 1123 1119 2473 678 759 1808 226 454 443 1009 38 1714 861 352 1175 318 606 905 2282 2263 1059 733 5 632 1031 1106 1659 244 14 1427 2474 693 1653 340 1061 653 2368 320 2475 1652 29 130 309 692 1105 681 1654 623 711 2232 1010 574 2476 1587 662 594 520 605 1621 1157 1658 1713 685 8 2399 1062 1660 864 47 56 1161 103 24 247 1067 1019 657 1110 2477 184 562 948 1429 34 735 178 630 101 1018 866 624 2478 1057 1023 674 1376 1058 204 1107 655 770 1860 1142 2446 642 894 702 658 2095 1027 874 1986 1607 1345 511 2181 74 691 393 1028 1331 1071 1125 1436 955 696 1390 1070 191 402 203 1716 717 127 78 205 660 1025 947 214 1036 2154 708 725 1540 961 1813 2479 1367 2286 846 1958 974 1454 1450 2216 855 781 833 1268 2480 39 2481 668 1371 1741 1980 829 2088 871 1337 876 963 2203 2482 1355 116 1261 884 1459 1458 1267 2483 1046 2484 1965 1556 2116 1555 1072 288 610 268
111 2392 280 1622 596 415 225 1175 288 10 7 969 681 103 1849 1106 676 583 2214 37 1821 1158 2107 1119 2259 831 1052 422 449 1647 600 617 1614 323 741 363 1703 612 1832 496 1852 2283 2401 550 545 1588 1488 560 1466 1865 1489 1007 2485
112 145 161 196 2486 288 249 1367 150 147 146 149 156 1 155 230 755 291 188 160 1775 159 1065 517 175 307 342 323 636 169 3 1176 61 229 109 240 331 311 340 309 1781 1780 1778 335 2173 526 1900 853 2487 765 1396 225 19
113 558 145 84 221 32 605 861 995 37 1129 1821 254 1707 1366 257 70 628 151 181 331 153 686 10 445 740 685 263 1831 1471 2488 1241 1682 208 2244 1832 1713 1718 676 1009 520 235 1102 585 171 533 1463 622 159 735 1986 400 488 122 168 158 29 647 1343 309 1572 226 228 240 7 1056 1106 13 681 1820 340 167 350 157 887 149 460 1012 597 1065 1014 1060 207 1011 684 320 3 225 30 1334 2138 202 1101 574 245 905 11 16 661 682 1028 907 124 116 475 1070 18 674 1110 1071 948 758 1168 188 287 217 238 505 271 1193 1194 1192 1211 815 237 756 143 236 229 283 196 247 1172 173 879 199 203 205 260 1879 209 1025 1877 805 1765 817 729 1128 539 1 147 755 230 179 162 472 156 291 174 166 474 163 152 165 154 284 1775 361 195 160 187 1327 204 748 214 175 172 183 62 169 1492 189 2265 362 280 9 146 297 420 978 862 282 234 1052 293 863 19 289 624 363 244 242 2489 307 1054 1679 1422 150 514 325 281 38 638 1153 346 451 20 1611 25 12 370 130 1869 615 321 449 1892 485 610 523 627 14 21 439 2405 688 621 617 596 305 1598 629 268 2490 606 241 399 392 792 635 551 243 63 90 185 991 1779 1778 1781 2060 335 526 678 942 762 44 239 482 342 347 328 1616 780 40 323 1010 1727 1005 141 89 974 993 906 932 911 709 771 285 502 398 311 41 46 374 773 403 42 842 476 1912 1789 1063 278 831 127 34 1013 1386 791
114 157 3 169 35 167 927 145 150 1 13 149 512 188 756 161 153 236 291 196 158 179 162 156 223 175 155 163 164 159 180 187 172 1012 200 39 184 1060 401 257 1065 1101 870 173 1076 171 206 1063 585 831 366 213 183 1345 182 178 181 1533 646 195 220 205 90 212 191 260 1686 168 202 1447 2288 197 209 148 813 1765 1343 830 961 590 1103 1689 1494 833 214 1032 1130 647 1369 2284 882 186 1350 2001 222 1346 1222 834 190 1954 963 1816 177 538 229 466 375 773 304 331 482 505 981 443 842 311 240 46 2 37 32 991 985 394 777 53 390 780 650 55 653 111 386 514 1167 2491 50 106 66 1125 527 498 1465 1913 641 735 999 1005 2392 350 1611 102 992 484 1002 122 938 62 658 642 663 56 75 2492 63 997 72 582 540 79 737 7 605 1821 583 89 729 81 1807 1127 1561 926 2201 1482 225 445 278 460 307 254 1052 16 396 244 237 40 242 263 351 4
115 1371 1024 2493 84 1900 361 1383 1760 1923 1631 44 2103 10 1420 41 107 43 443 42 1685 659 2181 53 2328 865 109 55 1326 658 111 49 50 847 1795 998 662 783 1986 32 390 2386 663 68 3 108 67 1657 849 1699 1585 74 639 1633 2351 2280 997 100 935 75 2491 98 993 60 655 573 102 1505 63 1514 2494 1381 54 1700 213 131 852 912
116 1693 923 2495 449 242 833 10 257 1162 41 76 913 127 915 916 1921 919 2496 47 920 129 929 928 86 927 931 350 930 130 505 1278 932 748 934 1690 935 861 937 134 856 678 81 938 828 201 942 2497 1151 1713 745 326 107 44 40 946 136 731 657 1774 949 948 1063 752 902 951 1926 396 1829 2317 401 253 2498 2499 2179 1200 2052 1213 2500 1254 283 254 2501 196 1191 1902 2167 145 153 478 259 1706 1782 258 1763 1764 1877 1765 1766 1814 2202 229 150 676 1196 179 278 143 236 672 1172 172 164 848 161 1648 585 558 1194 366 260 173 2180 805 1221 673 212 256 1707 2254 819 817 1628 713 252 2022 157 768 158 29 159 953 1067 167 203 176 27 62 247 674 813 205 207 1025 2021 809 1954 39 216 1688 221 186 209 222 202 124 957 1257 853 1222 1816 729 1245 1958 1136 1355 908 1639 973 834 208 1408 1957 1705 835 139 1704 974 883 884 877 2196 1638 1955 1358 878 1046 1141 873 1959 1336 1960 771 1797 1807 154 151 266 474 755 291 152 165 166 160 1775 361 170 174 1327 188 147 284 533 2502 146 210 199 1581 580 1592 2411 2288 1284 1887 1888 155 4 1 756 230 162 472 185 180 411 517 175 830 187 200 195 206 183 590 215 882 193 82 1083 1081 1087 1100 1773 1008 512 156 149 460 1012 1014 597 1065 13 223 50 184 163 204 1362 189 36 169 1344 1101 1060 2503 1348 870 1015 182 1115 1011 211 168 171 1492 1131 1995 2504 178 1032 576 1494 192 566 1069 224 1369 220 1533 742 1103 213 1447 2120 191 812 197 214 806 2001 814 592 645 1343 190 1130 876 646 2000 2505 177 647 1345 181 1689 1140 724 963 2200 1035 972 1350 1687 1733 2010 648 2506 816 836 1043 1351 965 2298 1352 1966 1743 1354 2198 1553 2507 2508 2509 2510 1769 869 2053 2511 140 2360 1347 1557 2512 2513 1556 1338 2007 90 831 758 762 1837 408 792 503 818 1744 1644 784 795 2306 109 392 103 801 894 706 518 2514 112 121 79 667 2515 1839 1742 1410 1518 2516 1413 374 368 353 313 381 239 462 464 591 1710 955 194 340 968 961 116 967 829 2517 332 1649 1912 234 395 458 2161 1678 403 2163 579 1789 1643 843 2257 346 466 325 1682 476 311 823 482 538 2061 263 991 1572 483 1881 1127 452 502 777 6 2319 316 498 600 315 379 248 484 514 780 2392 743 527 1849 540 575 1467 1470 567 999 1004 992 1930 1466 1468 1133 765 851 1481 2518 1568 1479 262 1934 1844 46 443 42 111 122 653 56 32 1993 106 661 53 2519 55 650 865 65 58 1387 1001 45 710 3 663 985 74 1005 101 1795 1125 573 847 64 588 2520 97 71 49 100 998 67 1379 1633 51 108 102 1382 997 665 896 1037 83 60 72 679 1986 2207 2457 1516 1003 1514 1942 63 1609 2521 70 2522 1941 849 846 850 2523 1535 1947 1047 78 1407 75 2524 1038 2525 1806 1405 668 1949 666 1399 1999 2114 2394 1045 990 2384 886 2040 669 766 2115 2526 1153 1727 2364 245 16 7 404 734 226 11 904 1010 1009 682 1013 907 905 1028 1024 1019 1023 1543 874 1017 2527 2097 1031 2528 1033 1919 1731 1041 2225 2529 1018 2530 1030 1821 1330 1622 1502 293 289 480 1396 273 268 282 324 615 307 634 690 280 1873 321 727 347 1571 1874 2169 463 1790 521 608 1878 1178 439 2327 610 1056 305 323 637 1055 539 328 621 613 528 231 485 1588 741 550 2531 545 564 1865 2401 2532 1491 2533 1567 2310 1061 38 19 9 12 599 862 25 14 606 18 1654 244 30 629 864 1655 352 1334 684 1102 1376 681 1432 692 370 1542 320 697 2260 1869 1831 1669 1220 84 630 714 574 1429 1423 696 691 1660 1701 1073 1161 1715 1529 393 736 1142 2534 1430 1698 2217 704 1459 33 132 35 702 2088 2216 1455 1268 1697 2535 1740 1454 1997 1109 1778 391 1780 335 526 309 2536 274 2537 1880 1335 753 1228 1231 1246 1279 415 515 271 238 815 1190 1197 1247 1236 1240 1274 1310 1184 1210 1066 1179 1235 1260 2538 1261 1364 1267 1226 2434 1297 2539 995 241 412 1059 1642 636 337 302 437 298 543 552 1110 1070 1371 2377 342 635 2166 499 2305 2244 1569 523 22 1730 1381 66 725 1968 1123 761 989 1808 468 295 288 2158 2456 2379 495 1562 1175 1064 1991 1372 148 1367 1813 1068 1540 2197 1370 2287 2540 1956 1302 2226 1692 964 272 1679 737 1506 857 925 924
117 462 167 1 37 150 2215 761 763 901 1119 10 7 13 240 681 86 1106 861 904 605 930 1161 2214 984 655 62 583 63 1834 1032 1399 1904 517 762 791 748 2259 758 915 678 1030 81 245 16 227 649 11 19 1618 226 225 228 2541 43 223 41 1833 1009 244 1624 18 44 130 443 29 25 2542 773 278 1053 1677 145 641 498 784 124 39 122 811 283 149 30 472 179 162 1056 1100 574 161 1334 780 1432 3 202 1081 1097 1176 1103 147 786 887 9 2182 38 606 1620 46 2543 1655 2544 684 40 467 158 1621 156 107 715 1653 157 1587 2475 980 404 370 1011 1160 2545 191 778 852 47 670 916 782 919 652 1528 17 935 735 738 752 947 1820
118 46 938 744 1687 161 763 293 451 282 378 1114 1644 288 433 631 338 322 290 409 525 1676 380 151 44 448 375 626 635 887 636 614 681 1678 320 1488 4 390 105 607 523 602 795 169 1862 1662 1601 65 782 734 2280 663 104 1634 2546 639 2153 67 1561 710 100 108 102 1383 1381 197 642 1448 1115 280 727 608
119 303 1105 145 1192 488 150 10 311 773 109 978 229 4 43 41 240 322 331 271 476 56 44 47 842 1167 600 774 998 175 63 843 514 50 561 46 111 498 710 315 658 32 62 101 58 1528 536 538 568 65 48 1795 555 54 200 51 875 1939 953 250 379 390 999 1465 540 68 61 213 527 1390 394 122 806 845 591 985 958 641 852 1505 1615 848 567 846 103 64 737 849 74 183 77 586 79 1125 2547 78 812 1440 853 1133 1022 75 1545 857 814 1078 190 177 1037 590 885 1397 1006 834 1539 2132 2128 765 1475 881 679 1535 666 1801 1523 977 668 816 1724 262 1934 2089 1629 1630 1 239 673 151 161 155 185 389 159 464 173 206 810 752 178 1648 171 199 167 180 203 811 808 224 211 191 209 813 828 260 804 959 39 2047 407 205 212 186 825 802 742 966 646 116 1765 82 2509 878 1082 1769 883 869 291 158 165 153 236 179 166 230 163 13 196 195 172 207 2503 1060 1015 1344 1533 181 168 202 204 1115 1097 964 2137 1130 647 592 961 1494 1135 1995 1687 724 252 1408 2548 392 795 793 52 399 675 397 503 243 794 409 541 578 410 894 788 1800 1719 226 245 16 7 223 904 682 2246 1024 1023 661 997 194 1035 2225 9 2330 445 1156 130 614 550 626 681 289 242 17 143 254 621 14 864 595 1571 2320 1067 2546 780 1376 2545 1005 705 926 696 1007 1616 931 1448 692 1453 2139 697 1644 704 777 256 1117 819 279 275 278 277 1168 188 415 505 1170 530 833 1211 1241 792 635 1127 674 1126 293 378 323 775 2071 925 67 1155 108 197 1176 1389 1381 1399 283 255 247 176 585 809 1957 1707 156 1371 482 328 1102 335 309 1107 1900 2544 554 356 113 1573 667 1570
120 636 699 440 2549 1164 576 257 670 41 916 732 505 861 569 738 107 657 136 433 285 269 293 451 16 239 298 434 263 268 9 241 459 282 297 466 19 279 278 280 234 471 245 291 453 145 10 226 277 308 307 429 638 475 284 1153 7 1750 38 350 460 244 597
121 638 863 165 307 1829 333 466 51 147 1230 451 422 2550 2551 266 537 1008 2552 2122 298 2553 225 435 1418 2554 295 245 2555 686 239 2556 288 2279 1613 1935 227 2557 426 325 1754 1186 1909 285 2558 431 457 1618 1158 42 277 468 1915 144 11 445 2068 304 598 338 2559 1053 433 2560 294 2561 2229 311 233 280 281 439 283 275 1851 109 2562 2563 343 2564 726 2067 1075 41 615 241 344 1703 291 2352 279 1910 146 287 773 455 9 2565 459 786 596 2160 1185 145 419 833 10 257 1144 782 1162 76 670 2566 852 916 127 652 47 919 1815 921 683 2042 924 2103 875 2289 2567 129 2043 43 17 1146 926 86 2176 928 732 744 1747 26 505 1278 935 1528 936 1690 134 861 1944 1846 937 2125 1150 1117 1578 1149 828 939 1503 938 943 941 942 738 945 1848 947 745 87 93 887 107 44 1152 946 1925 136 731 95 131 657 40 948 949 2281 1063 752 951 2568 438 2569 675 429 427 460 2365 293 1649 269 843 7 1 454 649 789 20 824 1679 19 437 453 1646 302 450 312 597 362 440 452 1987 501 315 2368 903
122 556 100 74 168 1 247 1858 662 41 265 157 313 236 40 2330 107 145 150 255 377 1648 229 283 27 254 779 278 29 949 350 158 675 199 953 205 172 173 176 167 768 161 1829 143 649 501 94 42 789 786 10 650 443 44 861 791 748 1798 678 950 762 1840 245 715 735 130 1438 862 946 915 716 87 88 2109 778 1810 1030 81 831 652 782 852 917 47 670 916 919
123 506 2570 161 52 19 864 732 29 225 24 7 626 2034 44 47 2571 1499 1690 476 145 498 784 143 1580 777 1648 808 122 817 212 803 1723 819 157 2563 229 283 388 255 278 237 1191 396 253 478 958 2195 401 167 62 196 159 199 172 558 173 241 2562 343 412 1646 2572 824 2062 2068 1987 636 792 488 329 259 1642 800 559 794 2229 1643 1517 1469 2036 587 1794 2573 293 297 424 451 1754 324 266 362 978 445 234 280 2565 1703 14 496 282 638 439 284 1054 470 306 154 615 357 289 346 653 12 150 2574 1422 254 179 377 1829 2179 2575 2576 939 2500 956 1311 900 256 202 203 222 209 888 373 366 258 260 1879 1231 302 279 337 295 298 290 469 2070 1678 1110 1614 552 392 649 518 789 227 786 109 399 503 541 752 793 301 408 409 556 795 578 895 898 797 1718 1979 265 788 2231 305 595 637 1892 2455 1 1727 6 1168 505 1826 484 535 499 1170 555 185 360 230 11 28 1009 232 2481 2483 681 77 775 101 629 799 1257 630 1058 1060 1773 1537 45 3 1106 816 869 812
124 145 1919 46 245 1132 1125 1097 167 1472 150 1 179 236 154 147 157 158 161 153 188 13 230 151 152 155 156 284 166 291 169 162 163 173 1012 196 533 159 187 401 217 517 165 39 172 160 1775 206 411 213 170 202 1020
125 245 644 1492 161 315 2577 2244 2 446 1637 1450 10 285 400 458 294 649 443 20 787 789 271 44 452 338 229 981 398 316 314 842 2283 46 538 240 380 409 502 56 499 50 322 6 4 58 505 1643 350 386 1678 57 514 498 493 1921 1167 556 1795 1528 488 250 375 2185 62 843 595 390 200 45 52 641 394 100 101 544 2036 542 780 527 1380 1986 103 1465 547 3 1615 554 1004 642 2006 74 1634 567 737 2578 54 1935 582 925 1627 848 1393 570 1127 590 2494 78 1152 679 1522 936 2308 2325 451 7 241 9 288 293 460 307 225 19 150 1924 606 626 348 14 2579 637 323 496 597 1624 529 1422 687 524 2455 244 143 237 368 517 378 356 247 327 485 1788 749 1871 681 638 864 340 867 613 511 30 1989 608 175 2017 1862 32 1908 2246 2071 84 185 1439 574 630 692 2266 710 920 540 545 1569 109 227 786 399 408 790 798 793 794 301 397 795 503 541 418 792 410 243 752 2375 894 392 784 555 827 667 1552 1690 228 232 1855 824 336 636 1794 551 437 302 226 1727 2070 345 236 515 1064 369 490 552 159 674 691 66 76 136 729 1071 961 931 1688 1891 279 448 1159 1914 773 489 331 1649 16 53 145 1 153 1774 155 162 206 163 1063 213 1151 1765 1222 453 1714 434 1584 915 456 469 179 1076 351 477 1058 1170 2366 791 1648 196 199 167 817 290 1499 2372 531 1065 178 575 40 38 946 614 41 2230 2580 2297 8 1653 404 17 309 55 48 1658 523 22 2324 670 72 592 901 2413 37 130 930 1129 665 2139 107 1545 564 1610 764 1909 1006 87 760 676 1826 2581
126 147 567 250 1167 225 1646 2 595 1007 677 1463 104 582 1649 44 94 291 229 109 315 46 498 505 240 331 706 6 101 398 65 322 52 411 45 1643 1912 710 108 514 484 375 641 513 200 743 1633 51 992 591 1908 68 403 642 784 53 667 379 259 2163 1505 74 2578 248 1968 1127 106 1884 1037 1518 75 745 1739 78 1475 1407 38 7 9 282 460 978 1052 420 307 325 632 42 627 324 358 463 289 244 1153 599 861 637 521 263 242 613 1055 143 485 1892 395 480 682 340 621 378 618 1443 545 387 608 1869 2284 87 688 600 393 21 1992 84 1142 610 1822 1161 780 2266 741 1571 701 691 1423 1492 1871 1438 1073 1490 370 1457 571 564 696 2582 2192 1027 404 1554 2079 698 1391 1514 695 1103 73 1567 1878 2583 1582 86 1461 1564 1076 2584 762 1632 1873 1937 1522 791 1797 311 482 271 842 773 1778 105 72 3 527 1789 390 540 1862 61 83 847 705 67 558 849 1465 573 63 925 999 2585 2085 97 2586 102 1381 1390 1395 241 412 824 1794 636 2068 336 2034 1579 2375 2039 728 1928 1561 1114 775 626 523 100 195 697 764 758 930 948 238 1176
127 617 161 377 61 155 2044 131 41 40 39 732 128 150 239 225 149 162 1703 1101 727 1056 1100 202 145 283 227 786 458 278 978 1 1168 773 179 229 2587 42 706 784 897 649 789 271 2588 1160
128 680 39 2153 1206 2536 576 914 1838 993 166 1775 460 154 13 145 150 1 179 146 188 266 2589 153 163 156 474 537 284 236 217 2284 517 158 155 152 1065 167 185 1060 199 204 195 206 224 159 361 148 184 407 1014 1774 200 50 170 2590 1012 187 180 222 210 181 2591 1623 241 292 432 298 147 649 2592 786 295 440 433 288 1649 2593 304 2359 824 457 1915 307 283 437 279 277 285 430 268 269 456 447 273 322 624 431 491 303 302 420 239 282 245 272 325 312 297 330 452 343 598 400 151 446 463 42 296 291 2594 370 347 597 501 359 464 596 415 392 2595 287 469 482 637 887 348 1422 30 335 1727 1052 478 638 492 377 305 263 2183 476 1009 383 334 254 289 229 271 2185 1872 149 1624 612 823 2596 109 636 1882 500 1498 529 25 321 609 380 1884 511 2069 46 1214 315 365 625 235 316 684 1892 378 395 1678 489 2136 326 867 690 498 2597 1910 443 458 332 1676 617 1987 234 94 311 496 502 1826 466 2161 600 525 331 360 706 314 488 1912 16 7 11 1153 2364 1013 122 2362 2246 1027 907 1015 27 575 1023 585 1037 175 905 2598 997 2190 293 421 274 1646 225 342 353 320 165 483 1056 2072 2039 2599 161 1100 780 3 1334 1102 2138 1176 2600 574 891 120 1369 834 174 144 344 308 462 1348 381 62 340 752 374 826 1648 258 956 126 366 2375 557 2045 2514 249 178 817 114 808 962 1138 1536 112 171 590 900 892 871 337 471 275 543 565 552 948 1986 1110 404 233 2410 1919 95 732 131 86 81 1679 20 518 226 632 19 44 244 602 626 2601 309 14 2081 520 1106 55 687 327 1755 24 623 1992 157 658 105 5 2491 559 34 1528 1249 21 101 32 52 47 57 31 2320 799 1610 367 2546 393 207 1867 2082 1654 2602 1659 441 445 382 9 2122 448 280 286 475 341 362 459 438 358 1053 363 449 299 773 329 634 635 2574 323 629 499 375 390 1860 641 333 1782 765 964 1078 853 1396
129 1060 897 13 560 242 538 10 466 773 978 98 229 409 43 1167 1802 2603 240 50 573 498 379 770 542 505 651 650 6 49 769 875 175
130 440 491 120 105 161 19 786 245 7 40 156 158 1210 905 169 1058 552 1060 1065 1753 171 66 1773 674 941 201 76 646 1367 204 1540 208 10 649 20 109 443 653 44 42 53 652 501 1611 1620 107 43 1376 1795 775 45 111 47 1587 655 650 651 573 103 1685 998 51 997 50 708 847 101 1326 65 350 106 64 62 852 67 390 1386 663 74 122 3 68 1609 104 935 1862 865 710 1379 61 1001 97 1505 1633 1936 77 834 1125 679 100 1391 1381 1022 1632 642 849 75 110 668 872 1516 1535 71 896 108 667 705 1545
131 150 208 225 586 3 257 852 76 652 925 926 732 935 657 40 145 153 278 254 158 756 161 157 236 164 585 173 199 207 1707 558 39 176 186 805 882 813 222 216 321 147 9 727 7 440 146 234 19 978 237 13 1056 240 581 1873 370 1053 235 335 152 309 1779 526 361 340 1781 391 1107 806 1900 1176 1078 765 1396 1394 149 482 162 472 165 1609 780 202 1097 1104 773 4 311 6 360 105 1516 187 101 2 331 844 109 46 770 568 411 651 1929 997 386 175 53 379 498 250 999 66 49 777 394 64 769 1127 784 1993 774 830 1627 1032 885 1133 527 642 899 213 352 11 16 241 25 263 550 517 327 1110 630 1013 247 242 1055 523 682 27 607 404 14 574 143 681 313 349 68 1062 1989 84 1015 860 1168 1210 188 1193 1830 1174 1170 238 1211 714 1180 1182 874 1241 1206 1222 1688 992 1059 1023 1071 197 191 1350 1 230 879 185 163 172 533 804 171 194 566 183 1014 169 1345 1671 1069 215 214 195 2604 1344 1492 1507 576 1493 1563 260 837 814 832 647 648 1740 729 2196 2398 838 878 724 704 226 1009 1019 811 971 116 117 255 1704 1564 155 613 316 842 561 644 1165 1561 200 591 1487 1560 206 1167 1796 1472 758 759 1030 914 52 880 108 60 75 63 2203 667 1535 812 70 190 988 1834 917 1398 2130 1509 2262 668 2040 904 196 1648 1172 205 848 1902 817 1765 853 1355 973 1358 366 1793 224 590 646 82 1710 977 244 130 1106 867 734 1448 864 1598 691 34 113 641 1463 251 984 538 1179 10 710 61 946 1160 671 2605 902 377 748 791 762 760 862 229 179 1586 1494 69 505 350 1399 1100 564 466 167 62 1546 678 1005 159
132 167 293 19 1727 22 1834 1778 1491 750 760 2606 1024 1370 1366 70 77 64 1395 894 14 2244 1769 573 1560 2607 816 392 777 991 916 2228 1614 127 1511 919 1418 607 791 451 605 377 237 10 43 732 130 350 861 1713 887 44 95 657 94 951 197 234 2230 1274 30 592 17 927 1798
133 315 274 1863 1058 371 503 459 254 956 438 257 818 77 417 144 151 331 153 598 10 445 754 1682 894 285 395 14 2267 321 374 76 32 852 573 24 42
134 902 1229 229 1949 17 2608 1834 1086 1250 1287 2609 1296 2200 1491 1785 1835 1327 1797 1564 760 833 257 670 782 1162 852 76 913 127 917 916 921 2424 2496 2350 1815 922 925 446 2103 129 927 2042 43 926 929 92 928 86 906 1923 350 930 505 748 716 1732 1278 932 2356 2329 935 936 2610 939 678 938 828 1150 142 940 941 201 942 943 738 945 93 947 745 44 1152 946 136 731 40 2448 952 1851 752 1791 951 42 46 659 105 2451 650 51 54 2242 111 661 1216 706 953 53 775 1993 122 770 45 49 32 68 101 664 639 1635 65 846 104 97 67 737 102 710 100 708 96 72 1125 60 2351 658 663 588 806 998 213 812 1032 66 64 110 2345 108 849 847 1841 2462 121 1549 1535 2110 74 1633 70 1735 1134 124 1326 75 968 99 1379 1968 77 1400 814 886 2611 1382 1440 854 2393 1392 79 2612 1397 1946 2494 1839 190 2468 1999 2083 860 667 1406 1545 988 705 78 1249 98 1022 1904 1943 69 1508 1459
135 1 498 781 167 145 1392 1603 19 226 153 277 230 1009 158 236 169 323 1062 1058 159 1012 1170 184 204 224 220 1071 1366 366 2246 1063 2598 76 157 156 46 652 49 779 650 3 105 1118 53 658 108 51 48 880 919 62 74 935 60 1382 1005 1125 1388 896 75 72 860 852 853 1535 1923 124 69 1337 737 588 886 190 988 1104 917 1904 1520 1509 1640 1249 1639 177 2130 1523 2613 1405 766 1407 128 2024 1398 669 1410 1413 1384 1526 9 225 11 228 16 1110 29 1210 867 685 1015 150 146 437 1056 229 162 179 161 250 316 143 981 331 1648 517 2 752
136 39 390 1410 578 387 748 762 16 124 30 12 2614 84 642 46 83 1435 3 1505 1389 523 213 994 32 47 534 109 1391 157 13 158 149
137 280 84 139 811 874 145 1798 9 225 445 16 10 147 711 7 460 685 13 149 20 867 2615 472 162 1013 150 32 242 978 25 68 1164 864 748 907 29 276 717 183 36 21 630 1831 1924 1018 1334 1021
138 161 167 3 145 4 2230 1009 496 678 1123 169 902 20 1 887 157 156 236 1342 13 158 472 168 266 220 1338 62 159 1100 50 1069 375 109 10 42 501 46 770 993 53 68 107 390 659 52 662 45 96 56 652 522 65 985 32 663 51 651 40 226 1175 19 1430 552 1010 874 1067 171 207 1895 224 61 691 189 181 214 1533 1071 961 1115 1734 1447 1367 1995 654 29 27 39 203 186 208 878 2616 9 1679 16 454 11 1653 121 116 117 240 155 1648 752 257 172 389 206 591 811 882 977 1570 229 143 164 585 1677 223 681 607 30 12 629 2617 1422 1697 48 2280 1015 363 230 185
139 1264 1851 905 792 167 10 1418 41 662 350 948 736 1461 1442 1695 363 279 245 278 752 2232 225 9 11 7 626 149 597 1620 19 2181 318 12 1611 320 520 130 29 1156 1062 685 681 17 13 1020 27 1013 21 327 907 1426 607 687 523 2136 2618 2330 1110 68 58 732 1730 1714 651 1449 2260 1434 2582 1438 393 691 683 1142 1492 1376 1102 1022 2619 35 1940 1543 2214 1387 2140 1176 2123 1452 1132 1848 2139 1103 1345 866 945 2088 1538 695 1715 2556 1737 704 1135 1554 829 1460 2483 1454 2620 782 852 76 916 652 47 926 86 744 505 1528 938 1150 678 1149 828 85 1717 745 887 657 40 949 2281
140 225 147 32 855 1686 930 748 758 902 1338 90 678 831 932 833 1557 257 64 899 151 1658 331 2003 179 153 1222 1688 1026 686 445 10 740 670 2010 737 2583 912 374 208 1145 229 848 853 397 869 1071 185 913 816 392 777 154 2123 1523 969 997 415 1550 991 916 2228 278 1569 187 460 1135 1106 2110 1153 919 1179 13 2621 1659 297 1516 1499 47 291 2 1019 1058 293 1062 972 362 607 1244 298 793 725 496 1748 645 558 237 105 2219 387 2300 961 959 2622 247 1023 1438 1710 1328 574 683 1115 2481 2360 318 340 1455 768 363 1507 25 550 145 150 158 236 283 143 157 161 164 672 942 1067 1194 207 29 199 167 27 879 366 350 159 956 62 674 585 1753 1172 186 813 1706 216 202 882 1954 221 222 212 1816 877 924 878 1355 1136 908 1141 951 1046 139 1959 1289 1123 762 86 1821 89 810 811 804 1117 122 39 116 803 1798 320 2623 2624
141 161 13 250 166 229 163 39 145 1514 191 2024 992 1479 1464 2 1 263 75 852 1581 157 236 1572
142 247 1543 17 316 394 39 1564 1388 762 1145 257 852 76 912 923 917 919 133 922 925 748 928 505 1528 932 856 678 81 142 87 941 85 722 44 1152 40 1926 1063
143 242 157 797 161 2625 56 163 14 10 852 47 2289 928 350 748 1528 1690 1944 81 87 85 1152 95 94 948 1750 1060 758 649 786 1422 46 626 775 1100 1730 3 65 1505 1936 83 695 1150 1868 978 505 709 1972 828 919 930 764 40 833 646 472 1587 1160 791 858 1652
144 1 533 161 894 606 858 762 90 1842 617 6 774 316 2 614 386 2204 229 505 777 1167 375 2244 200 250 360 780 568 1464 641 560 925 999 175 183 1471 1477 1479 1466 857 977 1083 1143 1628 1481 157 350 158 159 167 768 202 813 216 207 62 674 208 929 176 186 39 124 1222 834 1355 1046 139 1639 873 152 335 752 498 143 1170 179 230 644 1562 672
145 226 1206 172 225 1549 9 16 245 19 43 597 10 460 2269 41 53 1499 2281 44 223 1009 20 2316 40 684 626 156 2397 1587 862 1611 1624 158 320 14 370 2181 244 1653 157 29 651 768 46 404 5 2097 574 130 51 169 1012 68 1058 1846 49 105 770 864 1607 1655 30 47 682 692 912 45 107 1657 247 50 189 111 1015 390 163 1390 1067 60 340 2103 2260 122 735 997 1632 54 2626 145 1 1008 149 150 4 179 153 155 166 236 472 230 159 62 178 171 167 842 229 981 614 1463 240 316 331 6 386 617 774 600 360 505 498 250 1167 175 484 777 780 641 568 540 999 1465 591 527 375 752 754 278 1915 298 233 283 27 779 674 1753 207 202 124 884 1958 76 1688 143 1432 3 1369 7 650 11 1013 905 907 1022 874 1543 1014 1021 190 1044 904 1023 1017 184 1063 213 1060 191 1492 176 1343 197 181 214 204 182 1115 37 89 932 2390 2058 94 228 443 38 523 607 733 1898 2627 1142 1057 48 12 402 1110 1631 1654 1895 687 691 1062 1428 58 1379 1363 573 23 97 876 2113 98 948 710 467 74 102 961 941 1660 737 1705 1851 2482 642 2088 1367 1447 1402 832 129 1065 1773 646 141 970 1345 35 1995 647 2503 645 2398 1035 222 729 1523 648 1493 219 838 1555 533 259 39 286 491 459 445 307 1714 1989 696 393 702 714 630 2628 681 2451 1423 34 2629 699 1073 1656 1698 2534 22 1005 807 1867 704 926 2457 1458 931 2630 2631 1452 1371 1366 109 501 2247 655 775 65 663 706 83 658 59 101 985 1941 1381 1545 72 66 1633 935 77 1735 896 1539 70 1037 812 708 667 852 1535 1516 1047 1638 1519 52 1055 242 235 550 305 363 621 449 528 517 1166 485 323 183 1560 1007 1616 613 1564 564 1567 1488 218 1026 237 321 2288 521 466 271 1127 784 476 394 199 1706 1765 188 1574 827 1887 1081 1087 215 314 1776
146 724 2380 84 288 1013 237 1865 1053 1046 79 10 41 1533 1806 332 1649 1676 380 2562 2074 525 423 2377 1921 1908 395 492 234 291 458 1678 1789 579 2257 538 325 285 400 482 991 311 263 542 394 398 547 483 1002 2632 1127 784 446 229 981 773 316 1826 315 978 4 489 375 505 331 386 842 498 777 595 600 379 514 1469 200 845 411 2 555 558 641 484 187 2319 1004 2392 743 591 2633 1006 248 992 570 2244 2204 586 590 765 2634 1801 1568 1479 1481 459
147 708 1037 694 225 469 2123 920 923 2042 925 129 928 86 1923 931 2177 2600 44 40
148 1383 205 250 1949 39 10 862 948 41 852 76 683 47 924 129 927 86 1923 505 1528 856 938 678 87 2044 1717 745 947 94 1063 752 951
149 150 1484 46 229 19 772 558 2635 981 240 978 143 449 614 1055 362 162 472 1056 349 517 1166 613 595 142 513 185 780 1171 545 1172 550 560 1487 564 1007 251 1558 1566 1564 1567 903 172 756 257 179 161 278 236 256 1194 164 2180 676 366 1648 585 173 672 1252 1026 848 960 212 817 1707 1253 805 819 882 252 1628 966 586 713 1084 1092 1728 157 158 1748 29 953 1067 247 1753 159 203 205 176 62 76 853 186 834 835 208 1639 878 1408 1128 1958 1355 1957 1046 1638 973 1141 1959 2636
150 280 293 2637 145 204 245 555 1864 150 1 489 741 387 180 529 331 161 1647 484 804 1172 316 375 545 305 4 558 777 554 2265 498 752 810 2455 172 1465 173 808 641 195 1561 410 844 257 2633 848 590 966 585 260 570 569 1567 1707 2485 1471 212 971 252 1481 1628 1710 765 2289 2312 623 710 635 241 824 412 1646 551 399 409 792 336 636 488 1579 329 243 372 794 52 541 2376 1794 261 1127 796 2039 1469 1537 1510 728 801 868 2257 273 152 361 291 1778 249 234 536 395 1678 364 1122 2638 818 2639 1779
151 145 161 649 84 367 285 150 278 350 247 237 254 62 879 236 196 1753 256 478 1877 257 167 1499 4 151 239 752 1 155 172 381 340 2078 39 437 2158 606 153 40 158 157 10 777 143
152 752 729 150 804 245 764 4 229 614 773 774 250 1167 842 375 1467 505 571 992 379 316 175 6 187 561 386 1465 595 2 641 1006 200 999 844 498 568 558 1007 560 795 845 527 513 1464 1211 848 586 830 1470 1472 591 484 1133 851 1004 1479 817 925 2208 2308 590 1475 1796 857 1476 1083 1801 2634 1710 765 1481 2518 1480 1628 1932 2211 1482 1485
153 167 315 440 250 991 37 10 627 515 103 2229 2531 762 259 748 758 1499 1622 1854 643 232 1502 2640 606 1598 19 9 978 686 149 638 225 282 241 1153 1418 1164 12 1852 614 16 1647 1106 653 528 980 1101 601 864 242 722 1713 1156 378 25 1105 5 367 240 17 517 681 651 30 1614 1607 904 1644 595 550 247 2283 130 320 1067 143 1611 485 607 685 682 621 1862 340 692 1005 381 1755 948 84 1821 1422 45 1334 1155 2181 1759 2136 1023 1487 629 1869 581 34 1699 33 1028 710 545 1466 1832 560 2269 732 1665 1866 1380 2214 1452 1564 1491 1538 1386 569 1457 1379 1541 1022 704 1490 701 926 564 714 2628 772 2641 671 1803 1043 2485 1551 1438 2642 20 285 823 41 109 94 773 271 56 44 314 525 774 47 844 1463 409 488 842 6 1587 375 505 784 650 658 573 107 1167 53 175 48 51 54 394 568 59 498 49 555 2305 994 67 770 2036 1585 62 74 652 2108 200 2460 558 641 493 83 77 571 1993 2297 1006 706 60 122 3 561 1030 97 764 1986 72 828 95 245 278 752 369 1168 188 1192 238 1066 2422 1185 916 1688 329 343 824 1646 412 2034 635 1642 551 52 301 2039 800 889 827 150 1 145 4 1342 462 161 155 185 206 591 811 39 1536 645 7 254 377 153 733 475 1009 158 1056 46 861 2643 331 42 296 244 617 1010 520 363 229 29 1148 26 418 556 523 1927 626 370 22 159 1058 1015 1753 1110 1439 862 387 530 754 1428 562 1633 397 846 1211 280 305 40 459 467 43 715 792 1882 2644
154 1968 229 1574 356 1569 191 902 89 748 81 90 762 1809 13 266 1095 1096 147 158 145 230 157 155 284 291 236 517 257 152 1775 153 472 165 166 160 162 954 180 176 217 151 62 156 168 161 172 1008 756 159 361 187 205 50 169 585 185 1345 163 597 224 175 189 805 2645 758 167 184 203 993 1060 1222 206 204 813 401 1115 195 192 742 1492 164 1581 830 260 1776 1346 366 870 1533 207 512 646 1077 215 1706 183 212
155 202 1439 1822 143 1593 150 322 2646 469 1051 1850 1605 1823 1914 448 1159 147 272 486 2232 1918 146 298 275 302 437 279 254 245 1825 295 447 18 2070 477 337 565 471 463 1108 750 1856 1463 1330 2647 2264 2542 1836 2648 2541 1853 2649 1622 228 2650 2544 2372 2651 2247 2652 2353 763 2300 1590 2230 1864 1821 2299 2100 2235 2091 778 86 930 989 2640 758 722 915 87 2271 1577 2259 2653 428 1649 1008 292 16 226 1645 7 11 431 383 1916 284 2654 1873 1009 404 1181 887 1647 411 734 2055 1010 744 1012 517 1011 1727 904 1013 2362 907 1017 1899 2246 2092 2097 2364 1015 2655 2656 185 1014 905 1019 2657 2326 2658 451 343 978 94 421 2574 2073 239 47 1418 920 921 923 652 791 1815 19 288 440 2158 1075 277 233 456 2594 382 1677 495 345 40 1175 157 290 351 453 348 323 158 153 236 606 380 230 2502 2543 156 179 462 2379 515 2626 1065 468 473 159 354 490 369 1678 163 512 768 2659 398 482 325 1682 1911 466 285 311 400 1572 2170 1884 784 478 394 670 910 1162 833 10 1191 2660 2237 2099 764 761 2661 2580 1842 1855 2243 2662 2663 1702 901 2233 37 88 2664 1158 748 2241 2297 1338 709 950 2665 1871 2160 1566 376 2606 2666 2357 2234 9 1907 2279 307 371 500 433 2172 422 441 1783 461 2667 283 459 1052 2185 617 2135 154 384 733 571 2416 2249 1055 1985 1027 1432 2668 546 97 1865 757 164 1026 171 540 2456 1115 926 2107 2238 2332 432 426 293 424 419 2325 475 225 278 1754 2669 241 1915 1679 282 438 20 598 773 467 1751 1909 1164 2670 2566 637 395 2066 502 1199 1504 427 434 266 2671 1204 1215 273 1824 1332 425 268 596 430 2672 355 2673 460 2674 2675 1924 2555 497 2283 304 2676 2644 631 1676 338 607 145 823 1910 2059 396 109 321 303 281 2677 247 44 269 1109 2062 144 861 1618 1621 1917 240 255 685 2678 1527 2067 4 274 377 439 2334 341 312 616 353 152 1205 1652 867 2159 2495 28 752 1895 1154 753 754 1919 1342 1 1748 516 903 217 151 161 953 368 464 308 340 180 173 381 199 167 954 366 172 200 224 206 205 955 1349 1648 1172 191 258 888 1348 882 809 1596 995 1595 2390 494 458 457 324 234 2679 553 690 1153 291 333 635 342 492 615 755 1642 166 2595 1775 170 306 1777 1217 2374 165 1779 415 378 174 636 488 1987 160 196 2161 551 1114 2257 524 2078 563 2680 1703 445 1168 446 1892 1178 1053 1486 1849 2191 328 6 1250 250 1167 465 363 162 2401 496 1614 981 614 2681 455 2455 449 528 305 777 756 472 309 399 347 231 1054 1067 367 1437 1780 774 2277 1069 794 623 335 1658 1179 181 2338 576 176 2204 491 46 2616 297 435 332 2171 319 358 625 601 2682 2409 584 2683 359 2365 149 508 2684 2685
156 2686 608 377 161 1535 332 242 1463 1622 228 404 1823 233 275 279 448 348 292 1915 456 1154 752 754
157 1061 780 285 225 147 784 627 748 331 758 1456 729 228 2687 2544 1622 1499 1787 1853 2119 232 404 245 1895
158 245 1182 638 161 476 297 942 10 1338 748 259 160 902 1013 167 762 191 515 90 906 1456 1032 729 81 675 283 145 377 278 150 236 237 29 179 396 229 401 159 143 147 1008 146 149 1 188 887 153 291 157 158 1011 156 1075 162 13 230 2073 451 441 19 20 225 1754 434 293 268 445 309 303 768 883 288 384 202 951 670 833 135 852 76 41 915 916 919 920 241 239
159 161 150 560 488 1200 70 1154 496 2180 981 1052 445 978 363 235 637 2401 1054 1164 514 1614 323 449 231 162 328 242 2455 362 2364 1166 1892 2688 618 600 613 741 349 485 1558 517 250 545 1172 2369 516 550 499 595 175 519 1055 780 2392 387 185 1487 1560 193 571 1169 540 740 1799 2265 569 2689 218 2485 1007 1564 1566 219 838 1567 82 2310 1569 147 146 285 145 280 325 1873 311 823 271 237 466 1646 1790 377 398 482 345 476 727 272 284 608 2678 991 462 2059 1875 538 1871 1774 533 879 238 478 414 259 495 463 1579 2168 1571 1874 388 483 1776 1881 2425 530 1127 1882 199 549 1885 542 2690 258 1883 1802 1782 1718 1886 1878 1151
160 113 882 62 875 285 833 10 257 911 670 1162 41 914 852 912 127 917 916 1418 652 47 133 920 924 129 2043 2042 1146 2239 926 92 928 86 732 43 931 1923 350 930 2447 130 26 505 744 748 933 2691 935 1944 861 937 134 678 938 1150 142 201 942 758 1713 87 947 107 44 1152 946 40 131 94 948 1063 752 951
161 315 2154 475 245 833 280 13 37 861 2235 758 1577 995 678 191 145 150 1 188 1420 230 153 157 163 179 149 1020 158 2398 236 1100 156 162 167 517 187 672 1060 411 161 1015 196 164 533 50 597 175 171 159 185 200 195 1065 993 1797 748 1791 189 62 199 204 207 1012 1782 213 228 86 763 1853 607 606 1611 16 1129
162 856 229 527 1 928 984 3 157 167 62 1118 41 773 46 94 505 2645 777 842 331 32 991 187 769 764 498
163 19 29 280 46 676 143 2305 400 409 1172 636 525 2043 600 638 375 1434 2692 1114 1822 795 641 105 200 607 710 1127 3 639 195 65 938 2083 1730 957 1868 1390 1176 100 1534 2088 108 104 213 97 570 2154 2081 925 248 102 1968 83 406 197 1561 67 782 1179 1123 88 309 340 806 853 1107
164 360 145 61 1791 268 2319 1778 2 250 2257 1822 1580 256 777 2189 810 498 1648 641 808 2254 956 123 784 143 212 2047 817 112 389 818 825 283 779 1191 1204 2186 278 173 196 29 236 229 253 255 2052 768 674 153 396 254 958 237 150 205 879 296 401 2499 2179 203 158 877 945 939 1213 199 259 167 1200 729 164 1184 2693 2563 2187 2500 494 172 2022 1196 1254 1067 957 888 176 258 1877 929 713 1792 159 1046 558 257 221 1958 848 161 202 1494 1765 252 209 853 1194 1253 76 1816 673 1707 1025 585
165 797 293 646 475 1466 2606 644 1660 863 157 10 1907 240 63 681 1338 37 167 62 1176 861 583 1161 87 1399 81
166 95 149 19 662 141 764 1864 761 763 901 2694 1119 240 37 10 655 103 62 583 331 63 995 2003 1399 1975 41 225 11 1009 1677 657 43 626 454 1750 25 1620 228 887 1666 1653 686 1497 38 2182 352 318 94 223 1527 46 1105 904 1001 17 706 158 40 1175 1587 594 606 1148 1011 309 1656 501 770 1833 993 1795 109 681 18 863 8 661 2263 693 467 1989 1417 1110 652 653 522 1181 685 107 607 864 2626 861 1621 42 1655 320 105 2397 629 1747 1418 2474 654 14 29 651 13 247 1611 602 2080 50 2695 791 778 88 748 902 2297 722 1338 930 1590 86 678 1972 1030 950 758 762 1162 1593 760 915 1797 1840 275 288 1106 157 954 676 551 1228 1194 259 90 910 833 353 283 1052 293 1178 1332 239 269 482 150 321 1703 727 312 162 2327 460 1056 905 1649 245 1008 292 16 147 226 146 431 1647 1019 404 1010 1916 744 284 311 1012 1016 1020 411 517 1821 194 2246 682 1014 650 27 997 2504 715 585 185 1021 1037 1017 2696 1543 1026 122 1592 1028 963 812 1042 831 928 190 816 837 1031 592 1035 1046 869 986 285 400 466 2168 398 291 458 1676 1826 443 51 44 492 502 489 271 1911 4 96 773 263 823 981 375 496 1991 20 2185 56 446 478 2170 991 45 49 1469 2681 656 47 58 544 994 254 145 255 756 179 377 153 278 672 1753 161 257 900 176 350 768 805 1791 167 888 1706 882 1763 1954 813 1765 853 729 883 516 752 180 1168 156 199 2697 732 2413
167 607 2114 161 2469 1345 1088 761 2452 1119 1819 672 870 1170 153 1817 646 188 1830 505 1299 415 1180 909 1216 527 916 2698 946 1226 1798 1715 995 93 833 1239 665 1222 1224 1235 1260 1244 1364 1278 1206 1249 1247 1248 2217 1241 1688 1136 937 857 1262 1267 2699 2002 771 1245 1270 1264 2700 2143 1271 1258 1259 2145 1252 1812 1286 2434 1291 716 1289 1284 1202 1302 2701 2146 1313 2149 1303 2147 2144 1965 2440 1288 2150 1320 2220 2539 1310 1324 145 150 1 230 155 4 291 157 158 149 236 156 223 1100 165 1012 597 517 184 163 189 879 902 1169 200 90 50 159 171 180 148 185 1065 167 942 207 1069 533 172 169 1014 678 257 993 1063 201 366 1362 173 62 585 206 204 176 182 36 830 1533 762 199 35 203 183 168 76 141 1592 213 1060 804 959 805 211 191 260 1042 806 202 1737 39 812 647 1078 566 224 2001 192 1492 205 1343 1131 828 186 888 1494 1348 882 2075 209 831 222 742 1103 177 836 1957 814 1546 1447 1563 1995 924 190 1954 1104 961 964 1140 876 648 113 216 221 197 1689 932 1687 590 2472 1816 729 878 1350 2645 927 1765 834 1692 1493 1029 2120 645 129 2196 1369 1035 1966 977 1355 1046 965 2198 1405 1394 2506 1733 219 2000 1098 1523 2197 2702 1358 1081 723 970 816 208 2703 1083 139 973 974 1837 1351 82 835 908 2199 838 724 1743 1507 1521 1357 1694 883 1740 1137 1084 972 252 1693 2010 822 2507 1955 2704 1704 877 1347 841 1094 1082 2510 951 873 2398 1087 1141 1086 140 869 2705 2636 1093 1553 1555 2511 1099 1769 1092 2298 839 913 840 1096 1359 353 241 752 240 784 350 955 813 1172 178 340 950 809 899 810 1717 2706 807 817 957 591 2707 827 112 871 2708 914 967 2709 968 971 1480 893 116 803 892 1742 890 1710 884 1805 2050 2710 975 1570 1807 2049 1569 2516 1690 118 94 109 399 792 541 410 793 52 798 894 1642 788 243 409 790 418 85 794 301 795 797 896 1719 739 120 1548 278 768 356 314 103 143 826 1803 1644 488 811 1471 808 79 2711 667 855 1325 123 2267 1638 1393 1400 2384 1762 1134 1410 2515 80 1413 2051 2255 41 978 466 773 10 49 331 538 652 229 844 1987 6 375 111 842 379 1991 105 263 2 659 316 777 582 37 106 846 880 68 770 498 938 1005 2103 662 53 3 1146 998 1643 641 670 1211 992 658 980 32 51 776 845 847 1841 102 360 99 999 71 75 986 1789 568 1030 70 2712 988 1127 663 1464 708 558 1937 560 782 1118 639 1007 642 2257 1125 101 735 765 1341 935 1467 997 947 64 2393 737 1700 1972 860 586 781 917 1516 1472 2613 679 852 885 1337 2713 110 1382 745 886 1111 588 72 853 1126 1535 2023 849 1037 767 668 1545 2134 69 98 1633 1470 1440 990 1150 1943 1143 1640 1121 1479 77 872 1407 1477 1481 738 2714 1520 60 2468 137 2042 2117 1639 1514 2250 1946 138 850 124 2024 1636 1392 2209 2116 2130 680 2106 2715 117 1839 1388 1468 2603 1947 2716 1475 2258 1116 1801 1398 2115 2394 1518 1999 262 2004 1045 226
168 652 13 9 225 11 109 16 94 149 862 158 744 86 1675 758 1338 915 90 2372 995 833 10 257 1144 670 782 1162 852 76 917 916 919 2496 47 921 922 683 924 875 926 929 906 350 130 716 933 934 935 1846 937 134 856 678 938 828 201 942 945 943 944 93 947 745 946 657 700 40 948 138 950 752 952 951 694 1926 1175 2223 240 157 954 681 861 676 1194 1106 167 930 62 103 1241 800 1129 1243 89 1032 909 2698 1577 2003 1254 713 1812 1291 1270 1298 1670
169 923 280 907 245 1411 901 1864 906 10 1684 43 41 94 56 1454 1136 873 2717 1346 278 233 1 171 225 9 103 2718 1991 459 29 32 514 74 2293 255 1748 451 387 247 768 550 727 662 150 7 53 50 147 146 862 2446 112 1052 596 20 476 18 62 466 315 2249 34 288 1753 443 111 16 437 676 1009 161 637 149 1679 203 209 311 1025 49 1033 981 386 864 226 302 323 431 902 240 157 290 681 1194 1106 37 655 861 13 791 2545 1013 259 1338 366 800 942 89 995 551 748 950 191 1129 1032 762 764 1119 84 687 39 752 109 418 657 1148 243 896 409 503 1842 673 578 85 309 991 1782 853 1740 283 684 179 162 1056 354 1100 342 2138 1102 574 3 30 202 1369 813 1097 780 2323 1104 1432 974 834 1103 19 156 606 158 40 153 277 236 163 1059 1061 257 734 1010 1727 230 905 1064 117 921 1561 1686 869 1073 1372 877 108 1350 1047 1743 2024 1956 1954 1470 1130 1494 1066 167 2262 1140 1343 2392 648 2485 1466 2003 1739 1126 702 925 876 215 1564 1458 2529 538 1958 570 1170 945 567 964 1261 140 1957 145 831 4 223 166 170 1012 155 1014 1060 597 196 159 169 1775 1076 1015 210 184 1776 206 1492 204 189 178 1063 870 176 207 828 213 585 198 1077 1344 181 832 678 1706 195 1349 141 194 1042 214 1151 1345 590 220 646 2000 1222 35 882 1688 1995 1043 148 190 961 208 404 1825 610 445 1620 38 325 1348 381 784 1648 200 1172 808 350 810 2047 186 973 1008 641 777 498 143 1730 685 1863 930 709 1798 654 682 11 650 27 715 1021 1028 1016 997 1895 183 177 1543 1044 1049 224 807 968 647 884 1713 282 316 1463 688 467 130 235 289 471 1624 599 756 244 101 367 377 484 107 14 6 614 17 595 1067 581 653 600 1054 8 505 485 1790 620 375 568 2475 523 1992 1105 1869 68 327 25 1658 691 24 1680 630 1607 1631 710 2097 692 1773 1429 1027 948 1110 1993 2719 58 2451 1714 2450 1142 2054 370 1005 733 1420 21 33 1423 2260 1654 1759 1022 1439 1434 700 732 1667 714 2720 1023 2088 216 1455 1625 931 2219 2535 2287 2721 2483 778 915 1030 93 929 1192 1364 665 2520 241 488 187 527 227 160 1493 188 1888 533 879 313 806 1081 1087 462 1065 731 1189 1058 696 1362 674 1070 127 955 2606 1833 192 1165 2222 1071 61 1366 941 201 1430 1367 1340 2482 182 197 1131 577 1540 1964 129 575 1371 1562 724 1533 2722 1035 2218 924 1687 1813 928 1370 2221 2723 2540 2120 1355 965 1947 771 1336 1550 1358 2484 356 397 2570 817 1393 744 185 175 1024 1037 812 816 2225 2125 1045 661 2724 478 1705 779 205 1762 1639 805 848 1792 1704 307 45 499 938 105 1892 390 65 48 985 1382 54 1127 168 97 2531 1179 642 560 67 2244 100 1968 1633 663 1450 1697 1402 1460 1614 543 1490 1168 271 415 1193 530 1180 1211 943 1274 1244 212 819 1613 2281 1502 1341 1079 1734 1691 1347 1011 1653 2184 2725 617 1164 1905 763 1115 2055 1139 887 761 880 1295 1055 540 830 2104 12 659 1766 1587 607 254 331 229 916 741 793 250 46 1821 644 1935 946
170 225 642 161 361 1507 761 1595 1052 1360 1 278 502 489 305 445 235 150 236 452 375 179 1056 1614 637 315 528 514 331 6 981 155 505 2265 614 1797 950 686 752 245 404 1175 157 1066 19 163 574 734 1543 169 181 948 207 1063 647 35 1130 1071 729 1364 247 81 722 758 1905 762 91 932 858 1129 757
171 4 1364 11 143 401 280 573 2726 764 1576 147 978 1052 298 9 146 16 466 226 445 278 241 1 19 150 7 283 538 40 235 443 823 289 387 254 1165 156 476 236 157 46 230 375 480 657 792 42 357 331 309 784 162 155 365 551 744 1168 777 250 1167 979 172 1330 32 314 52 109 1648 1210 1192 392 1879 161 243 1170 493 84 1614 45 1642 48 1172 991 27 554 1190 676 257 180 2257 528 2 185 159 568 105 651 1428 993 1076 2151 953 847 905 866 1174 1558 196 204 754 498 794 1107 206 205 848 200 1714 122 408 397 2154 985 555 1939 1004 1465 819 585 68 1062 793 541 256 393 894 3 1194 731 90 406 418 488 939 775 558 540 350 930 213 1929 808 203 674 61 199 958 732 176 1993 108 941 484 62 1514 885 1886 998 1127 259 843 207 569 960 567 586 1798 1030 1116 771
172 280 1572 150 4 1107 1360 649 227 153 1496 255 245 2359 464 348 226 404 466 44 328 2546 30 1439 748 1193 1175 158 524 159 236 1067 179 1154 13 597 291 756 585 170 176 813 62 168 2280 12 22 824 1155 1488 320 105 390 1179 2244 925 1509 2727 2263 1682 489 41 774 398 37 6 823 1463 761 1387 676 101 791 109 42 360 51 844 476 706 1624 7 617 614 1892 2332 684 935 1613 540 1164 2684 418 272 1790 94 455 32 1873 639 523 896 386 2254
173 39 1 440 13 505 763 901 1864 185 1647 585 245 887 7 226 404 907 2654 715 734 661 1011 904 194 1010 2728 997 874 1017 1027 1025 812 665 576 592 2230 791 2661 37 902 2667 1338 2259 2107 1905 748 1158 831 678 89 16 10 19 649 225 1009 11 149 43 626 1679 627 15 41 1624 685 30 865 1156 244 787 1175 799 652 94 42 38 1755 56 657 40 606 443 2182 1653 327 29 2330 392 733 597 156 655 684 20 318 1342 681 105 84 14 861 87 191 155 150 4 172 517 164 756 1196 230 175 161 162 236 200 888 195 257 1822 206 173 187 1076 407 212 260 830 183 1614 1154 439 1703 1053 1463 903 465 255 278 445 502 229 614 360 617 449 777 842 1892 6 1849 305 637 1826 528 235 143 472 316 1183 362 485 331 298 1751 1971 147 1825 285 482 145 462 466 491 1682 377 321 271 398 476 311 538 464 263 284 237 1876 991 533 823 900 210 1581 1780 1782 335 309 129 295 675 241 9 1361 460 308 234 302 279 239 227 283 451 274 268 146 1677 437 293 1987 1620 431 44 455 2055 157 458 789 1488 1418 662 134 1533 1585 2269 1063 622 948 350 778 148 2626 607 396 254 401 158 1748 1829 196 247 1753 676 1648 958 1067 199 167 159 203 205 176 207 62 1026 848 813 1706 1707 221 209 819 960 202 76 1765 186 853 817 834 252 208 883 1958 786 496 981 109 46 96 707 315 1991 653 573 107 49 752 52 1642 1148 243 795 894 47 85 518 896 800 1779 152 361 340 1781 543 18 552 1059 1713 1110 546 2695 1071 1126 1101 537 320 574 1616 780 1103 974 768 291 526 2595 266 163 223 169 1775 184 1012 1060 204 879 2729 792 641 808 498 415 1902 595 363 499 323 1167 774 375 741 386 1055 1165 550 984 2 544 561 1004 1465 2185 743 1464 2730 484 2392 2244 569 379 570 527 564 1006 567 673 575 1129 709 88 930 1119 950 938 651 852 919 130 824
174 145 514 1540 1654 596 4 1184 1254 1052 978 1178 150 773 278 445 472 1 489 229 1154 449 362 465 1822 517 331 179 637 375 496 240 981 1826 1727 363 143 614 612 1852 315 316 328 161 6 1648 155 242 1167 1892 752 185 1647 774 305 1055 777 609 1793 641 613 505 842 1170 1166 595 485 1614 2266 323 498 543 1930 741 2579 2731 545 410 257 984 387 187 1469 550 540 558 1076 2732 1190 41 707 10 649 44 109 20 96 43 105 1612 107 42 1587 522 111 50 52 652 980 83 1991 2733 49 32 55 390 45 1846 104 53 68 650 47 62 661 57
175 222 2097 3 768 997 1821 307 676 39 150 742 653 117 1146 833 10 41 912 683 928 732 43 130 861 134 938 828 107 946 947 657 951 902 1791 1822 839 933 161 145 440
176 13 2097 167 112 188 906 915 1842 1797 942 930 90 950 758 983 763 901 748 757 86 37 902 1798 995 722 764 93 678 1162 1030 89 760 91 858 914 1673 81 1808 2076 759 2027 2094 887 158 149 156 993 171 1101 189 181 211 169 213 646 176 207 813 1362 62 961 197 1115 202 191 186 1130 39 76 1346 1131 1032 1533 1737 648 1222 216 35 812 829 924 1104 129 883 208 729 1688 816 1135 1035 2010 1357 873 1550 140 150 1 529 155 773 240 229 387 1168 375 331 363 143 550 844 161 251 505 250 621 517 752 1167 774 242 257 644 386 595 1170 568 200 498 795 780 811 1180 586 560 1007 2 810 558 845 206 1491 925 1465 1211 195 1564 1561 564 591 417 1206 817 977 1471 1143 1562 1244 590 1225 2485 1567 1247 1133 1242 1224 2433 765 1481 82 262 1317 1569 1282 1630 1934 1844 1629 1677 225 19 16 11 441 226 277 353 10 1009 466 459 861
177 2541 1 1560 167 976 752 278 1199 271 153 954 450 1189 505 1249 1210 874 259 1179 995 946 665 2307 2425 1688 673 2520 1226 1222 933 1296 1308 283 254 145 150 377 236 255 958 939 196 676 2179 158 1753 2498 902 396 257 247 953 585 237 172 1194 674 1748 143 2734 1558 203 62 159 373 1877 205 176 207 164 1791 1494 819 76 848 834 2021 586 882 209 817 202 853 451 16 147 234 162 19 321 225 149 460 179 1616 13 9 41 10 325 1463 773 981 652 240 653 241 155 784 185 200 199 809 808 1438 1708 1855 280 227 1622 440 365 466 475 282 152 627 823 1420 296 2104 2662 40 4 458 693 370 11 1001 1587 1051 1332 1157 316 2735 109 862 636 300 774 1106 244 792 1114 309 997 1010 306 499 55 538 387 333 1340 29 573 367 904 1158 229 163 938 1168 1821 376 550 399 1055 2108 907 1840 230 777 1020 2736 161 657 111 533 615 1062 49 175 597 1065 1342 810 804 180 194 224 591 646 340 206 258 811 888 961 812 260 39 647 2625 1792 1765 827 1916 188 515 1066 1732 714 870 916 1231 1182 424 635 607 45 46 523 54 478 157 350 256 779 173 27 879 1705 1025 945 1119 222 813 186 1224 1957 957 1046 883 1639 208 835 2014 1121 1638 1408 1358 951 7 1009 661 434 498 429 1783
178 440 653 1837 1023 432 1011 157 1100 156 50 149 1060 167 1492 178 993 194 192 207 182 62 1069 806 647 39 1063 211 168 181 1369 220 191 197 214 2001 201 203 1362 176 141 1345 1344 645 1343 177 186 216 742 729 1103 190 202 1740 2005 961 1347 876 1447 648 35 129 1954 1533 208 828 1689 814 837 2197 1494 592 1961 965 2000 2120 2507 924 840 2010 891 1358 1355 1351 2703 2509 1405 1692 1687 1546 972 816 723 2708 1743 1704 1553 139 1523 2053 2510 2710 2511 140 1694 951 873 2513 2360 1050 2298 869 1495 1769 1726 2008 758 791 861 1129 89 762 1162 2737 1807 109 2738 41 10 94 46 47 49 650 107 32 652 573 350 1216 51 639 53 985 1699 106 767 2247 137 775 3 103 52 2249 68 655 58 710 2206 588 847 101 213 2103 919 663 1939 1936 54 74 2613 2491 2739 110 2585 2740 737 121 122 67 846 100 1381 1834 70 1386 2741 71 1937 1506 75 2715 1700 665 1941 745 1514 1389 1946 2457 1401 854 78 834 1839 853 2393 1390 856 849 860 98 1411 2645 2742 667 872 1385 852 1640 855 1037 917 2110 1440 988 2404 2716 668 2117 1639 990 1152 1943 2024 1384 1963 886 1128 2132 2209 1999 1942 1636 128 2743 104 850 2250 1539 1412 1723 2744 1518 2130 680 1947 1121 1045 1806 1603 1522 1641 2465 2745 1742 1897 1549 1134 2746 1396 1400 2603 2709 2747 2089 1638 2748 2515 1410 2384 2749 80 821 1177 2750 264 1953 2751 2524 1413 2752 1415 1414 1526 2255 748 171 340 813 1536 159 955 209 807 123 957 970 973 1926 116 1711 2753 974 884 878 2754 892 894 243 1720 120 79 1803 2385 2035 2615 119 2050 2755 2756 16 7 905 226 11 1009 1010 744 1012 682 1013 27 907 1543 2097 928 1036 1041 1031 1039 1035 228 232 2353 9 38 19 1618 29 693 18 606 8 864 684 863 1621 627 1653 14 244 1527 25 2475 327 1530 574 247 1598 523 1161 1142 1061 692 923 1701 1067 1438 696 1831 1057 1432 1683 2582 402 1869 630 1430 1698 1073 697 1861 948 1922 1695 2303 2287 2757 1453 562 920 2758 1442 718 2095 2079 2506 1759 2477 931 698 1455 2484 132 2759 2760 701 1404 1554 2761 2535 2105 2044 112 124 113 822 1137 1066 946 1364 2700 1267 392 1059 674 1371 1964 2722 102 169 390 1395 642 83 2139 1505 1968 2762 724 1399 725 1951 2082 2763 158 1753 2021 1958 1956 2196 1813 835 877 1959 40 184 1068 1065 862 189 204 2764 912 2765 148 1367 2540 127 1130 2218 2766 1870 2486 2226 13 2304 1104 1609 309 2536 964 1900 1107 1403 1366 1392 669 2395 764 778 859 760 1976 938 145 147 146 150 230 517 153 162 179 236 161 175 902 805 187 164 183 678 831 1080 1097 1966 1356 1357 1645 1920 280 459 272 1056 297 978 1053 288 2767 143 241 457 356 712 321 250 550 1647 981 613 1614 395 2164 600 86 1828 313 1542 722 1491 915 1007 2768 2769 1461 1468 2770 2771 2077 2772 285 330 991 290 229 360 1945 375 458 1463 271 380 1212 1789 773 784 6 478 992 2569 409 984 1627 498 795 386 777 505 488 331 483 1030 1969 1125 1464 64 586 1002 1126 379 848 935 1398 1972 1006 527 567 77 1479 817 765 2019 845 708 1397 1476 2003 2773 1475 2774 2775 2776 2394 2681 1724 2112 738 2115 589 1133 1406 2208 1635 262 2004 1934 1630 1048 1844 1629 277 1168 253 299 287 415 1179 1185 939 1231 298 382
179 684 167 150 225 26 250 2653 10 1144 670 914 852 1418 683 43 17 906 1416 931 744 1528 937 569 1847 1151 946 326 44 40 948 657 2339 752 902 951 1926 2256 917 916 1586 928 350 930 505 932 2105 279 935
180 293 2139 225 229 1489 978 655 350 13 10 288 103 240 37 676 62 167 1299 729 1163 1032
181 1693 2038 225 1127 243 10 824 51 1535 2722 41 786 229 46 505 842 109 662 250 136 2105 9 280 149 649 1009 94 158 265 861 130 4 97 501 57 523 3 390 681 1503 157 40 2282 905 661 156 1059 171 574 20 32 52 657 111 47 573 53 49 56 522 664 1939 98 350 670 737 101 63 62 61 1125 1032 67 122 189 167 184 224 207 182 181 813 2001 961 208 216 220 194 129 729 795 560 1561 1482 1 155 784 811
182 2047 1176 466 147 882 84 41 691 40 38 415 1614 662 1145 1376 1443 257 527 586 64 95 1382 611 129 116 1676 44 638 46 1862 734 2156 887 523 323 363 795 525 687 3 1488 1503 1114 775 635 904 637 2722 65 717 30 681 1561 641 639 1429 1677 1127 642 1015 61 108 1699 67 57 1861 83 1634 748 4 130 245 226 2097 790 777 956 498 784 143 389 808 122 112 212 811 817 742 804 819 821 2037
183 315 665 1362 2106 705 1127 76 916 923 652 1146 926 929 732 931 505 1528 1278 1150 745 738 947 136 93 1152 40 731 131 146 147 491 272 263 533 1493 1886
184 378 2208 478 606 84 469 10 41 40 350 39 732 927 649 978 285 458 466 786 44 42 823 271 476 789 269 331 482 773 263 229 346 842 311 2242 496 652 6 50 398 45 658 651 259 777 991 2392 47 2161 53 483 1469 386 737 2170 51 32 484 2319 101 499 122 65 200 48 558 58 780 49 538 676 62 121 60 187 999 641 175 1572 845 2244 992 102 108 843 1105
185 145 1566 242 644 315 967 33 1367 2485 228 7 9 11 20 16 149 1611 156 606 40 109 25 14 3 34 5 340 367 46 1157 24 862 1019 1107 734 1654 22 523 167 30
186 1 196 229 79 296 637 1182 1290 163 207 222 171 259 1346 177 169 460 879 756 151 597 158 533 1060 13 153 230 172 2052 166 188
187 247 161 245 280 1168 1004 2629 27 10 41 236 229 143 558 888 44 241 146 293 268 285 458 1649 283 991 291 9 19 491 461 281 307 269 615 274 475 466 311 823 400 271 2727 482 263 538 325 476 1884 2170 582 478 483 542 394 1572 784 1883 2777 259 1325 1571 284 463 619 147 346 237 334 533 1876 608 1874 272 507 549 1582 1889 1887 2622 145 210 199 188 1774 1763 1765 1151 1766 1767 1764 1284 462 298 1127 978 4 187 316 774 375 505 331 842 2 360 498 250 1167 561 780 297 353 13 225 150 328 165 332 638 474 151 1829 1100 320 1885 1880 3 202 174
188 75 145 1432 1351 638 844 129 40 2778 208 157 4 1 158 13 150 401 161 155 230 597 179 166 153 163 175 196 164 180 156 188 169 165 162 171 172 819 254 229 278 366 159 236 167 257 62 247 1191 396 813 768 558 39 199 203 1026 373 809 209 29 1213 1194 585 957 256 207 186 1648 205 2021 672 221 848 853
189 293 1060 1664 1733 1991 653 1443 507 39 26 491 740 2325 1783 572 420 9 10 288 1 283 241 11 277 146 431 16 269 8 304 145 7 637 226 239 445 41 19 43 278 1168 1682 2333 2666 733 440 1622 476 42 46 151 325 311 438 458 538 233 2555 2096 96 516 2779 446 1754 1776 2179 296 400 443 496 943 254 160 2780 495 12 609 268 1121 162 229 467 109 610 626 236 524 347 756 237 842 1057 502 255 281 1727 179 439 349 196 475 460 154 203 773 40 6 1987 684 321 314 1624 271 1656 25 1892 1193 693 370 143 612 1363 1620 774 2364 272 1056 2455 2168 754 2317 2279 434 2643 451 147 302 450 4 981 383 1053 245 1154 2781 150 307 1847 223 1509 158 1647 2186 225 978 377 280 2615 1659 358 1794 471 238 235 188 44 2071 792 28 1631 284 492 1903 230 1912 617 455 482 363 381 489 309 240 614 1054 289 29 727 594 398 404 449 2283 844 1865 605 1703 1588 387 1009 342 1064 187 606 542 991 157 2247 517 301 1153 1018 651 1192 401 1012 465 2242 1685 900 217 657 1795 561 819 441 1871 166 600 650 45 529 242 1775 1613 402 688 1025 921 1182 1822 1662 1058 3 1985 303 348 597 247 49 27 997 392 164 371 18 1829 768 1026 1874 485 403 1642 954 1106 163 1067 1331 549 121 50 32 923 930 1869 985 1464 506 2252 523 1010 1190 331 86 390 316 315 411 777 744 1066 568 938 299 340 1939 1011 360 690 798 635 257 24 2 573 362 169 691 1100 499 2127 1913 673 251 681 393 795 34 894 323 480 574 545 1180 111 1826 2633 601 52 67 243 702 1763 287 2169 1655 418 410 189 2177 176 379 770 1065 530 1197 562 1157 1362 710 51 22 2059 298 285 396 1185 153 291 904 466 5 305 1061 1463 367 2399 53 244 1579 156 980 210 672 525 161 462 2265 552 1107 173 543 2264 1777 14 528 328 505 864 1423 105 778 861 1105 1611 1614 263 1503 352 1059 1210 159 1425 366 1155 1174 1023 185 2184 172 498 1181 2263 550 386 621 655 1580 1514 628 682 515 661 1430 320 170 397 478 519 638 1989 602 607 589 1326 813 1653 846 874 907 55 1648 2151 1451 1986 2248 58 1658 110 1189 1062 1773 2021 514 484 1652 1167 2319 613 1375 2525 2275 1014 1615 674 742 1697 644 248 1753 33 415 389 48 1669 1260 999 1383 178 68 784 100 895 2249 204 2782 175 1982 205 199 108 2366 1367 1465 54 1968 407 1643 198 21 731 258 1616 1110 1211 520 62 582 1536 659 1194 2260 1764 1448 828 201 1379 639 1832 577 699 2624 1993 544 168 1632 2369 676 1476 752 692 373 551 66 575 1063 564 2647 741 141 84 912 1345 1789 807 2439 591 745 1971 941 1015 1429 394 1937 216 212 540 955 696 560 663 1808 527 547 2393 2278 424 1825 1645 30 1873 2678 1114 1790 736 327 1178 2266 750 608 1730 926 632 1885 2688 533 2425 1387 1558 250 595 2783 654 958 1748 879 585 1804 1172 939 207 929 1813 957 259 1954 76 167 1200 956 848 817 558 779 1231 953 202 888 949 882 805 1717 256 1222 1706 1707 1877 1257 1956 945 834 1234 2784 713 1792 1957 1494 221 1958 1136 1355 586 729 1767 1639 1688 2075 1128 1408 81 2196 835 884 877 1814 1817 951 1638 139 1358 2785 1253 252 1628 908 1046 1336 841 2786 1302 2202 878 1141 2314 1747 107 823 375 1001 652 200 483 735 350 2345 493 1911 996 488 658 122 65 57 880 1005 1188 1072 88 845 64 2521 71 97 1146 1469 1467 737 1392 641 2730 1516 783 1883 74 708 896 102 1032 2695 1674 1490 191 1071 1017 197 1962 1070 1625 1131 1126 1073 1029 1022 2787 1350 2302 1035 1511 870 1170 1830 2538 1183 714 1220 646 1235 1216 2698 1715 916 920 2421 2788 1206 1173 1236 2291 1251 1268 1291 1275 1233 2700 2217 1247 1241 815 1049 1298 1299 1256 1274 1264 1732 1262 1248 2428 1304 1282 1324 2789 887 155 2120 184 180 36 1115 464 123 2078 961 810 260 213 171 812 1151 959 218 871 968 808 963 972 2375 971 209 1711 645 804 186 1926 647 1765 827 590 648 967 976 829 1480 116 977 975 208 1082 816 1569 1769 869 1550 112 1117 821 1723
190 1654 13 167 925 161 172 86 37 722 88 1842 245 10 863 460 19 1418 11 41 7 225 44 30 1679 17 156 605 40 404 770 1632 1624 1926 1192 501 157 1011 53 42 706 1106 105 518 56 980 1869 55 45 2570 744 573 350 367 340 21 29 57 402 1993 682 639 65 710 101 574 103 658 1057 169 1436 1937 84 948 94 43 109 47 107 2263 651 95 50 796 62 68 52 48 59 390 32 1935 1149 919 998 97 1376 67 213 49 642 1841 102 108 64 1379 3 2790 737 852 812 663 106 60 83 72 2791 588 1505 2792 834 738 2085 1393 1633 856 1519 437 302 440 1059 2793 163 66 941 1060 912 674 1058 1063 731 691 224 178 2001 181 182 61 204 1073 1958 214 2484 597 149 813 1533 2794 16 1156 594 14 552 1110 191 1625 1071 1350 1148 159 39 648 871 208 869 1550 650 645 1049 392 243 265 1839 2795 112 202 1222 1046 1688 315 978 774 981 614 375 773 316 331 617 595 1463 795 1826 4 568 484 1167 187 229 600 540 2319 514 505 6 386 1465 777 250 513 379 844 2392 2185 743 1464 498 200 958 780 641 676 1007 1004 527 175 591 2305 560 2244 571 1211 848 570 1006 885 346 466 325 311 400 271 398 482 991 476 538 394 259 478 1884 185 366 150 1 752 155 1172 257 212 206 959 882 590 82 1569 575 644 2151 164 1727 1170 179 236 922 672 323 754 230 1563 751 2621 2191 1703 1053 1154 1614 528 362 235 472 1052 363
191 777 39 1644 3 13 19 606 40 157 437 236 230 158 905 1170 1083 1248 768 1115 731 169 127 646 201 159 874 216 1364 61 204 207 1958 965 833 1370 208 76 1131 1956 129 724 949 1372 729 884 2796 1688 1550 1355 1835 652 902 145 150 4 1 196 161 2011 167 164 155 597 300 942 206 203 870 176 804 175 168
192 150 420 86 143 1472 250 90 748 791 758 89 762 245 9 228 226 225 1009 24 149 606 109 163 1010 905 46 393 574 25 32 42 157 17 84 44 232 693 863 167 1713 390 1065 605 710 169 38 1059 75 41 692 203 158 1540 204 1448 630 652 178 1160 63 597 1157 2139 667 1423 320 205 10 20 29 202 224 1376 1398 717 864 1937 911 1012 650 58 107 209 639 706 51 1106 1993 181 72 186 1062 211 957 1430 207 62 189 1607 1073 670 647 1492 1070 573 1023 184 35 923 1841 216 27 849 69 967 1543 141 1700 1063 1022 702 19 734 156 448 862 236 1060 323 1165 254 1170 691 1 154 145 1776 155 161 472 13 230 175 533 1874
193 84 90 146 245 150 340 714 9 19 786 16 226 223 11 18 887 370 149 1857 46 1713 41 20 693 597 43 467 29 17 2239 629 670 1011 309 105 1634 1013 607 111 622 715 1058 1993 862 232 1714 1061 49 293 1101 13 167 207 1492 576 1063 211 39 186 806 1222 1346 7 1009 734 649 44 443 53 657 68 662 390 1858 2263 45 919 1585 583 63 663 711 1418 244 1667 24 1110 327 948 1071 874 1267 37 748 1338 1808 298 440 153 1066 2260 499 147 445 727 280 472 1056 334 1873 278 466 238 598 658 86 158 904 1036 32 179 10 2241 791 1380 230 363 446 502 682 1367 707 289 764 145 56 1017 763 757
194 846 761 879 1008 3 10 1586 297 37 902 160 90 762 167 1338 748 366 1032 729 157 158 887 1011 149 1340 993 62 512 597 176 1015 184 171 1115 207 194 1791 1069 806 834 1346 813 833 1222 213 1995 35 1816 1688 202 963 1130 791 901 875 988 886 75 102 828
195 13 595 1077 145 1900 1162 10 257 41 1418 923 791 926 925 2103 129 17 86 43 2797 2672 228 19 245 2798 1618 1860 454 2490 686 1679 1659 1527 460 18 597 1622 863 223 42 627 44 1624 1621 16 7 38 1853 1656 1009 2273 2221 1920
196 1047 153 2016 143 3 963 10 160 1175 331 930 167 1013 366 191 1838 2003 729 1299 1123
197 229 1487 710 399 84 213 1864 2452 764 2799 2223 1199 1902 1228 978 375 240 777 505 250 842 499 315 379 316 780 175 6 187 571 1167 1464 1469 157 205 768 29 159 62 167 202 809 1688 222 186 1639 1816 309 340 1176 806 1900 853 1107 1394 2800 13 156 149 460 163 597 1065 204 1060 50 178 169 184 1012 1100 148 757
198 1035 161 1345 481 1062 149 298 275 292 278 404 369 348 486 1895 753 147 460 756 150 1 284 146 291 2589 236 151 512 158 230 157 13 196 755 1100 185 597 748 152 1065 2189 533 175 411 517 1101 993 1076 210 184 164 585 1362 200 204 199 366 169 2411 1492 1063 1131 195 35 1343 181 1350 1043 1954 648 193 2697 197 213 192 961 1335 2001 830 129 2288 206 202 1103 39 1346 222 882 1130 1347 1765 1689 2702 647 212
199 959 143 169 1133 1411 3 2416 29 167 1067 809 62 39 945 884 1816 19 158 40 7 157 606 904 905 862 156 1065 1058 731 1063 1210 1430 61 1071 1192 340 948 1100 13 225 149 1102 1176 1103 785 10 44 53 47 111 846 102 573
200 229 1081 2179 804 976 77 146 188 672 238 277 217 505 1192 153 1309 415 530 271 1209 1184 1190 757
201 260 373 19 1603 2017 917 498 997 938 127 13 297 1876 47 658 291 872 2 1019 1236 362 992 978 451 2496 1073 645 237 558 873 1639 234 588 1521 591 1115 30 712 340 768 679 1189 550 727 204 214 230 165 742 75 819 143 150 2801 320 876 189 928 973 366 1822 732 1076 1345 7 682 842 613 176 130 215 1805 1248 691 361 999 809 1213 1194 713 1779 3 692 1216 53 156 1032 162 305 1059 350 2431 1067 61 50 1530 505 857 748 744 472 811 353 862 46 1211 963 1335 180 1141 526 667 2116 1410 349 116 1197 202 123 289 1210 2245 834 2242 158 62 2450 1475 646 828 984 1834 1055 545 1726 335 1781 680 347 1060 201 758 1247 1753 21 1056 2535 164 945 2403 1686 964 1 773 402 242 696 1097 998 520 171 585 1046 2223 882 149 2297 225 410 905 9 1168 1010 1037 40 606 120 657 586 615 884 1136 169 39 186 145 1172 813 136 731 311 1018 157 236 597 1101 1957 1648 84 860 195 159 109 212 864 249 29 1869 1343 309 908 1572 58 56 648 60 902 1900 1078 1394 153 445 229 254 179 278 172 161 247 756 257 848 879 167 1119 76 258 805 1208 729 1816 1355 883 878
202 2245 484 949 713 644 2045 4 1 1652 167 151 462 1113 1172 350 1648 752 172 159 784 94 799
203 1345 1636 1212 1010 1883 678 858 1001 9 226 1598 867 157 19 7 149 767 18 1009 652 40 1110 51 1005 2009 692 662 682 1059 1192 904 3 581 1020 27 109 158 340 68 693 65 1065 327 684 46 1210 847 938 1066 520 1760 770 1142 467 574 50 106 1060 779 101 178 54 1834 732 894 62 997 159 1833 167 846 69 1069 674 696 1432 1022 626 104 1101 34 105 852 1023 1326 320 1070 72 714 141 169 2097 2260 1367 710 1430 630 64 697 1058 402 1071 923 176 74 912 1514 224 1456 2214 566 1073 76 806 123 192 204 61 663 924 60 1371 1382 742 1028 2197 1346 191 834 207 122 1670 1017 704 1161 955 35 2802 708 2654 1506 1759 1900 1222 75 79 186 1103 935 77 941 71 2287 1440 896 2316 1024 1389 944 872 970 961 1632 1249 968 812 100 807 113 2095 1494 211 667 592 2613 1688 850 1104 2387 112 2742 910 1546 1457 2540 668 2803 642 1112 116 832 98 2702 2042 876 190 2529 1235 683 2507 2581 2219 1640 729 1689 1957 647 1260 1202 1897 2198 1816 957 2000 645 1904 1639 1958 1943 1575 1275 884 2736 855 1870 1130
204 229 1540 700 121 41 19 76 916 919 920 922 652 928 130 935 2610 569 1713 745 738 107 44 752 451 147 292 2555 239 445 241 277 233 283 217 266 330 302 1618 288 420 9 439 245 824 297 307 482 2372 146 269 1053 2725 226 291 281 617 538 347 321 472 1 30 1624 638 466 235 162 285 991 188 6 254 151 2399 408 443 20 46 461 1656 303 475 2135 237 496 263 377 1168 284 16 1153 693 651 1620 792 223 156 636 25 7 4 488 1056 607 1059 552 984 1821 997 175 60 847 1802 2368 426 11 424 295 298 1601 282 353 440 313 150 598 144 1649 12 1676 365 476 399 459 370 149 309 331 978 1779 244 329 13 614 289 629 397 1775 861 1030 240 157 1106 62 101 172 1719 2804 10 103 728 655 167 1645 279 2475 145 1009 293 438 727 2284 38 1101 637 1156 236 2364 512 2293 905 166 367 842 230 734 327 462 29 179 155 685 305 1658 225 670 917 683 732 505 678 887 657 553 421 1052 1754 2340 2059 334 400 431 154 1065 375 517 164 1432 1027 171 759 1118 953 1332 2416 433 1703 143 392 631 452 686 14 457 533 635 690 247 485 844 509 595 360 613 520 1114 53 22 514 795 410 51 650 498 5 775 446 1783 243 681 349 280 623 1161 551 323 37 2805 40 437 319 1055 371 2806 1175 790 1062 1832 361 1579 333 985 341 242 59 730 601 621 2229 1825 1659 2583 430 2779 981 478 2069 1621 2332 363 2016 2650 983 709
205 13 1415 165 1140 774 315 737 1834 984 1116 1108 147 1702 225 245 146 1823 1783 295 429 451 217 266 298 241 285 19 424 9 2807 1684 442 288 293 145 279 150 226 638 149 438 434 8 456 1056 38 353 277 1175 792 426 475 460 1863 1418 292 307 467 228 408 991 94 321 283 239 428 437 188 1591 1 278 6 310 304 10 421 1754 1332 2060 7 496 616 289 1677 2405 466 166 109 1915 1154 234 254 40 263 41 914 852 912 127 917 916 923 47 922 683 924 129 43 926 928 86 2176 732 130 931 505 744 748 1732 1747 935 937 861 735 939 678 569 1713 738 107 93 947 887 44 946 657 700 948 760 1851 951 758 709 762 1585 862 1806 4 953 400 2158 175 478 607 904 997 527 2165 1802 552 101 714 1777 1059 691 2269 1592 60 566 1904 2730 1706 645 1126 1094 1086 37 989 333 471 615 415 690 1830 1642 750 553 1643 2246 2656 2808 650 2294 382 399 453 430 322 448 275 490 477 384 431 601 433 303 302 380 531 1231 482 538 237 334 440 325 314 272 533 784 727 462 619 1193 377 199 259 1002 394 547 1882 1814 1182 1127 2809 1765 1887 1493 1284 802 229 1053 773 439 236 472 316 331 1613 1168 375 1164 230 162 143 360 617 349 155 555 1167 2283 528 644 777 1464 363 383 514 842 161 614 172 517 498 379 844 411 2293 185 595 2 386 1180 585 954 499 1614 485 173 554 550 1172 164 1170 992 1055 811 600 242 42 1588 1856 323 446 2146 513 845 1190 1832 754 568 1165 1616 558 1194 251 1467 1929 1006 1686 848 999 1211 591 780 206 2647 888 1487 1183 564 570 571 215 1470 1561 1472 1133 1298 885 195 1206 1489 1270 1212 857 2003 219 1480 838 1263 1286 82 1271 1143 713 1264 1479 1088 252 2144 2311 977 1474 1084 1087 1570 1317 1299 1291 1292 1313 2149 2147 2440 1092 1310 1324 1618 606 11 1527 46 443 1622 29 12 980 864 20 25 1619 653 16 158 1621 1009 157 2810 2372 1012 223 309 1010 49 1011 1118 1014 370 1653 156 1368 523 684 2318 111 5 1667 1181 1993 2543 1064 53 1192 1795 1105 2182 1066 1058 367 905 512 58 1015 706 48 1655 996 244 32 1989 1860 907 770 1664 50 390 103 1658 3 30 167 184 220 775 21 243 1065 2616 340 39 655 685 994 1005 27 22 1019 2368 562 102 1668 1753 1106 643 639 84 733 1380 1032 1962 1017 2128 320 2471 896 1654 169 1895 23 1439 581 189 1543 204 178 1434 207 171 658 2286 1898 1364 834 70 1028 1666 216 919 2222 1372 168 1346 812 1379 1070 961 213 202 2629 1024 2207 2811 2812 1326 1502 1541 214 1634 2219 1179 1735 988 1235 61 1659 853 1071 393 181 1734 665 2434 832 2813 1625 124 1369 2814 963 1494 1031 208 816 1343 1990 177 1518 1049 2002 990 1268 2527 1942 729 2112 886 1870 1538 1459 1965 1035 2038 1047 1259 1388 139 1511 1454 1555 2778 899 468 909 2815 2237 2230
206 1810 440 564 591 483 862 1121 2359 427 2067 298 437 1920 451 293 824 466 285 330 241 1754 1910 382 2816 529 1892 2284 20 491 438 281 145 1422 337 791 152 269 151 347 638 44 2817 501 423 237 235 445 254 1987 363 524 1827 2122 307 635 607 4 1858 1678 626 681 925 48 663 795 2320 1488 390 67 3 1561 641 642 639 2617 699 1510 229 315 498 514 899 187 780 992 567 1615 999 765 977 1463
207 1371 1896 1640 2599 440 377 1140 2135 157 163 1101 13 158 149 460 1100 171 39 1065 189 159 1015 1060 597 176 62 1069 209 1063 202 181 191 203 1492 186 213 184 1533 201 204 169 190 223 177 576 647 646 2197 870 207 50 953 832 216 214 1347 220 2001 1447 221 1689 1369 1692 1222 645 1688 2398 648 1358 1957 873 194 1816 1245 816 878 76 812 1352 836 1345 1966 1693 1740 883 908 1272 877 2811 1046 821 724 1704 1405 2200 973 2199 869 951 1555 840 167 350 247 29 813 208 924 1025 945 853 1954 222 124 729 884 835 1639 1121 1355 1136 135 1336 226 245 10 130 16 9 1105 862 109 19 905 225 1009 46 606 863 309 2282 684 1012 7 11 904 997 1010 682 874 1019 650 907 404 1028 1018 122 1032 1043 1021 1031 1042 1037 1049 40 1175 1066 156 734 1059 1210 912 1062 178 691 1058 182 574 2221 696 1071 2286 948 148 2260 1540 129 2484 1919 2540 1870 1833 127 1346 928 833 2213 1130 931 1550 2486 2818 1278 320 3 134 1176 2404 1102 340 2536 964 639 1110 1713 1625 695 20 49 47 770 846 52 662 53 1005 68 101 670 72 103 74 61 1841 2242 919 83 63 60 872 917 642 2110 968 108 1125 860 75 121 2819 988 886 2820 2748 1806 2209 2130 982 978 147 145 1 146 280 2678 278 150 179 153 229 271 188 1748 233 445 353 466 678 1013 1418 42 1076 1581 1776 183 37 758 1798 93 92 41 652 864 367 1068 651 14 573 17 352 1157 692 45 681 1106 1107 51 2216 867 327 1192 2154 30 1653 22 243 2601 370 1073 24 552 1425 714 1598 467 520 392 1543 946 1364 84 102 866 955 1731 224 1427 852 737 1633 1367 2821 708 2291 679 683 667 1448 868 192 70 923 934 64 736 801 1900 1262 1161 1670 117 2042 937 2538 1535 856 926 2217 1964 704 1697 993 1908 1148 297 773 308 277 538 291 289 237 152 241 321 784 166 1779 418 1053 155 311 236 1193 1056 240 162 331 6 187 1153 235 254 1054 1052 505 1873 1775 230 165 2265 991 636 799 844 2317 462 551 347 316 635 792 250 161 614 232 611 879 238 2016 915 922 556 488 206 1570 885 1629 2714 1030 86 914 1123 693 795 95 527 514 498 830 1079 1168 2 242 842 175 143 1822 673 363 257 756 379 1189 323 613 251 1648 777 595 550 185 780 172 743 1165 752 417 256 484 999 754 1800 386 2204 644 173 164 180 992 568 2647 389 2822 1167 1616 366 1197 1558 1686 485 676 1487 808 1166 1832 558 845 1180 810 591 641 260 1194 195 811 848 1561 198 215 1489 545 560 585 1491 805 200 212 2788 1078 888 2459 564 882 586 958 1080 567 671 2369 2244 1562 1133 959 1981 1707 925 1244 1206 921 1250 857 1143 1470 1566 1097 2823 1796 1564 1126 1212 1472 1475 2003 1074 590 1481 1098 1477 1478 1298 2439 1248 1247 1270 2146 1710 1474 1225 977 1286 1476 1480 838 82 1291 2289 1264 1628 2431 713 1083 1274 1242 1567 1087 1084 1263 1085 2144 1479 1299 1094 1569 1088 1099 1282 1485 2518 1308 2488 1934 1095 1086 1313 2147 2440 1484 1808 605 1837 1129 661 1011 628 1342 675 1578 1338 81 90 1538 744 517 272 1014 1023 1026 2246 1024 1048 91 263 1471 995 710 1284 1310 307 44 942 87 748 762 1038 902 88 989 1972 1162 677 1116 1978 1119 1864 932 763 764
208 1968 2025 462 1299 161 932 831 762 1586 760 1797 858 1977 529 147 1052 9 225 451 2824 1679 626 1892 445 38 84 282 289 231 1374 600 1164 1869 323 1435 1422 472 693 143 387 545 2348 685 1418 681 1431 684 349 14 130 5 533 242 404 574 610
209 245 327 2825 293 1290 167 1766 1571 1901 1109 2669 1778 1491 1478 2297 1327 2155 1116 1797 1809 2357 1564 902 760 527 488 301 2031 52 392 801 1132 1537 868 85 243 1510 103 19 10 606 9 225 460 149 30 13 630 862 42 1862 84 2826 244 320 247 5 32 864 597 863 16 1073 68 691 22 1157 340 50 696 1450 112 39 122 114 742 1723 120 62 158 2195 203 350 202 1067 208 186 729 853 1121 835 1957 139 1336 883 873 1638 951 40 163 1058 1115 1060 207 61 35 961 181 833 76 127 646 931 647 884 1135 1035 1556 1741 1278 3 1100 1176 1334 1103 1394 265 94 47 1148 894 796 1839 1803 667 1393 1149 803 2795 1410 2033 1690 109 111 46 53 708 60 1535 67 102 670 108 63 95 83 1022 1397 1968 856 556 635 2041 636 372 551 2257 889 2037 234 273 268 475 282 755 324 615 1153 307 342 254 403 2164 378 481 381 818 353 474 239 165
210 482 167 189 227 245 1477 2827 233 289 7 147 146 466 19 287 10 283 226 508 823 288 401 307 291 606 308 1327 94 188 445 285 1052 299 44 253 458 43 491 217 744 475 1009 309 443 2290 1873 991 236 109 1714 462 400 1168 409 610 629 321 143 1209 40 149 157 158 29 605 995 2828 915 1030 773 325 272 42 271 538
211 39 101 280 1061 19 678 791 758 762 902 147 146 978 9 150 228 11 245 145 1175 1053 227 38 2760 466 1679 1154 445 1056 43 1624 278 756 606 240 538 375 25 440 2282 30 360 153 157 1598 377 1473 393 867 331 107 1620 789 1384 879 41 53 230 236 1156 54 158 1685 3 844 1171 903 29 1614 607 528 476 2616 2319 1118 662 693 37 1013 50 1613 244 184 229 517 998 997 155 1865 661 774 1653 1425 523 526 657 770 568 156 143 1002 777 904 250 162 1066 411 769 2 1210 2266 172 394 161 1428 251 404 2475 58 864 1654 1102 676 1167 1015 51 632 805 1587 2293 1683 583 768 1012 682 1572 2528 36 1058 1939 888 938 674 340 573 386 55 1079 585 1020 63 1019 66 649 10 7 321 617 307 361 1463 46 152 2372 223 16 1110 234 981 1647 623 685 188 887 40 773 49 4 991 370 684 1009 744 199 650 1010 842 84 6 681 367 1194 1172 1062 109 614 1439 692 2176 515 1065 68 1833 651 533 550 1105 1157 13 472 984 1883 105 164 366 167 870 907 1107 27 335 1487 782 352 309 653 1064 905 652 1192 2182 130 103 48 1014 1993 880 220 1106 32 787 298 293 459 268 1168 2265 271 371 601 179 450 241 187 314 282 166 505 763 1605 2237 1702 1338 1129 658 1211 163 122 327 226 983 748 1119 2007 1798 1821 1030 1139 942 915 910 1470 149 45 1 1123 1935 1864 2297 778 90 831 861 764 171 858 901 1115 219 838 1639 1555 214 760 771 646 21
212 679 899 1086 13 105 148 2003 145 150 1 147 153 146 149 4 188 158 166 161 157 154 155 163 196 230 179 472 1101 284 533 175 162 236 1014 257 1065 1327 180 201 411 62 223 756 187 50 512 1341 184 167 164 159 953 566 361 1782 169 597 39 1340 1344 1060 172 207 41 127 923 652 852 917 76 10 1144 47 670 912 916 782 919 928 86 1842 2567 931 129 17 2229 925 350 683 732 2042 505 1146 43 2103 875 130 926 1944 856 934 735 1690 828 744 1150 142 1148 932 941 947 745 85 107 44 1522 1152 738 569 2044 40 1151 752 1791 94 948 951 1063 297 280 9 678 791 1030 1584 227 786 245 225
213 275 280 1904 146 259 46 1172 45 607 169 1102 523 725 195 200 570 84 1135 2244 671 1382 102 124 1567 340 1 155 241 462 1648 217 257 206 591 870 762 2625 222 13 61 1530 1185
214 161 106 996 3 684 39 145 122 143 808 817 112 123 203 158 205 176 221 674 207 1067 835 1121 209 135 1358 86 605 2299 2077 241 458 824 1643 392 409 792 981 636 488 794 1646 52 187 243 1510 2254
215 648 225 250 295 577 1058 644 279 337 1108 1110 469 490 463 1071 1059 1029 2787 1073 298 275 1915 448 245 292 348 552 1210 302 437 1825
216 934 280 143 12 229 451 86 605 1807 81 237 145 150 161 153 1213 278 1763 254 1172 1121 158 377 172 247 945 283 202 558 350 1766 848 674 167 186 209 216 173 259 203 585 260 1767 1764 835 1765 257 2455 132 985 1697
217 293 597 39 211 19 1788 89 10 44 109 47 42 710 68 65 56 49 847 737 390 1387 663
218 177 3 992 84 13 1393 1531 669 70 628 2462 181 2829 1878 1889 1890 331 2003 1598 10 1831 710 2010 737 911 538 767 894 14 467 76 208 32 2096 9 2830 157 237 145 150 1797 143 86 1838 605 2828 1338 1578 677 2077
219 647 151 1037 2488 161 1569 353 241 145 150 1 155 144 217 784 396 229 153 1184 157 2187 196 278 236 179 757 147 109 94 1074 1717 1822 498 39 641 956 818 112 819 817 124 121 123
220 1644 161 245 1059 1389 799 86 37 605 1129 1984 1052 1 278 229 375 150 242 360 323 230 162 235 1056 236 1168 1463 614 958
221 1506 39 47 13 463 168 420 2589 461 451 225 266 598 282 268 319 9 475 2823 146 334 631 459 1153 2565 149 19 235 234 289 1114
222 107 242 229 57 149 1119 761 763 1783 285 786 452 10 272 538 649 1907 707 981 482 291 458 44 1682 478 271 442 380 375 842 791 6 1985 617 770 476 1631 1611 250 331 483 773 1417 865 346 600 316 774 53 496 20 46 2305 1795 513 514 499 411 1747 847 2319 390 980 505 544 105
223 39 350 22 285 293 1862 622 627 559 226 318 2232 7 25 225 41 9 460 18 734 887 1752 1052 1 773 596 496 489 150 445 981 1588 315 984 4 6 618 637 528 514 505 240 774 517 362 155 465 595 452 323 375 331 179 2689 236 600 1892 1055 805 180 484 161 1165 1167 86 948 722 763 2230 901 791 1864 37 761 748 764 1842
224 1042 321 1170 213 161 1798 983 678 858 762 759 771 4 175 183 647 1955 202 1533 172
225 106 760 1345 2114 191 662 1459 1106 2247 228 2405 7 1065 20 1438 14 710 626 1210 276 1658 65 182 44 1102 224 40 157 887 861 8 1621 22 996 1009 30 41 109 443 512 783 684 158 1618 43 309 573 993 661 768 223 1011 1064 597 658 904 320 101 1527 2534 1100 733 1816 404 244 905 1705 163 1059 1017 1068 1192 862 84 657 3 1013 744 1683 390 1993 122 2623 693 168 934 34 67 107 58 169 1107
226 1641 1 582 1540 1615 101 763 86 245 16 225 19 7 149 11 597 226 30 20 44 905 686 156 47 109 1624 40 862 168 501 681 327 320 650 573 523 43 393 340 392 53 84 14 390 49 32 1125 1439 864 1110 2627 1192 1654 682 65 63 3 163 1061 629 1102 1067 718 1070 58 108 691 985 214 687 213 1071 1062 1831 662 894 1382 923 1381 1964 1505 1037 100 202 74 667 2260 736 1367 872 181 1135 702 961 2216 72 1345 725 124 1698 1152 724 1103 1366 699 1432 1622 247 1023 2230 1380 25 732 10
227 150 974 2831 1103 309 1213 39 1775 147 146 149 460 755 1 188 13 284 167 230 748 175 165 157 155 152 163 517 533 166
228 408 280 1398 19 1407 661 768 145 1 147 756 153 146 460 151 291 150 4 217 13 152 196 223 158 1775 236 472 157 1327 533 230 179 165 161 155 156 879 1011 175 361 1015 163 672 401 411 517 50 167 172 159 293 1985 638 44 363
229 2832 841 586 1030 171 2748 902 760 1338 1972 2241 791 758 678 2155 932 2833 2100 831 858 1761 859 1798 1593 2099 1842 1976 709 1797 2834 2243 1977 762 983 1116 1673 759 771 2835 1119 2251 2235 1809 2836 1978 2271 2236 2837 913 950 2838 2233 2014 2663 846 988
230 1037 752 1101 670 682 1032 685 837 195 1972 938 1030 1386 776 32 1129 1119 759 993 662 1798 1235 27 716 52 1063 1115 678 2004 1111 1455 130 127 983 833 10 782 914 915 917 916 919 683 875 928 927 732 505 748 744 932 935 934 134 828 942 136 657 40 731 902 109 792 226 223 1009 293 158 247 768 350 159 905 661 225 321 684 13 149 162 155 1 230 50 165 171 185 206 1014 207 1123 1069 181 870 186 961 49 229 538 842 1778 488 16 874 997 1021 1017 904 734 907 9 498 784 122 124 116 674 4 44 636 523 418 790 798 541 408 399 392 556 795 794 301 243 1979 896 803 862 184 1057 91 1060 696 224 35 90 197 647 995 2216 1267 2000 1056 2039 202 813 1104 1333 850 891 974 2404 704 668 2761 1533
231 4 928 2333 245 461 64 791 748 678 868 225 227 309 786 10 2122 41 787 2657 44 16 1498 443 19 8 7 1684 244 1677 1106 40 340 94 42 46 2839 109 392 11 1437 1061 24 157 862 156 520 626 865 659 1714 158 14 404 789 864 1010 18 597 2184 47 651 53 1619 649 9 2643 2034 232 149 226 2731 150 305 278 1613 1 328 1053 981 1052 610 455 1168 1154 387 446 229 773 756 528 6 1055 179 161 235 489 155 505 255 411 595 1170 162 516 240 323 1463 842 172 316 363 1056 362 1892 2283 472 752 1588 637 230 498 2455 1614 539 777 242 596 452 617 257 1167 375 173 1822 517 1165 954 315 1197 383 2 379 1054 175 1648 550 360 1172 499 513 600 741 1194 256 529 250 844 1236 2265 2840 2475 983 86 1206 1264 1299 1292 1313 2149 2147 2440 2434 1193 1271 1324 1286 2144 2145 145 280 325 823 298 147 1882 1825 153 400 440 398 188 272 1682 466 347 482 371 464 491 608 268 282 277 233 441 475 307 283 717 536 471 2158 291 2660 166 160 415 458 615 1153 254 403 515 2160 488 1788 378 313 636 635 196 306 342 551 2841 556 1775 481 1642 2456 170 690 249 2163 2656 2165 1830 1789 2164 939 889 372 2229 49 720 2794 276 1713 17 653 980 43 2263 111 52 522 998 710 107 103 1117 1685 96 775 1417 1587 658 32 2519 573 390 68 1862 2280 65 61 54 48 57 996 74 62 58 1993 1632 650 3 806 1799 357 502 143 1559 236 331 506 514 1188 185 2191 2266 613 484 780 1190 2842 545 293 432 509 1159 430 468 348 2071 470 292 322 794 1914 408 451 448 359 2332 442 397 616 384 302 437 1649 598 456 824 288 1915 319 2172 341 2020 1794 281 303 2171 2843 2844 324 457 762 1218 38 1679 628 1499 25 630 606 1747 2845 1655 632 84 1434 623 1059 243 393 28 168 163 733 1652 159 905 12 26 523 1624 692 30 622 1423 247 2129 402 1065 1376 894 1058 31 1847 629 21 467 167 1110 224 171 749 1372 33 997 1424 639 552 207 1425 350 646 1331 169 1063 83 320 642 1027 1700 213 946 1210 34 1730 691 768 1432 2320 202 732 1699 948 72 2652 29 627 681 682 901 2661 364 2257 237 571 540 1735 1282 764 930 2099 2073 2555 241 434 285 2074 453 2168 755 2675 2169 680 1879 1625 343 2063 2808 421 2684 2653 1653 2846 688 1178 439 1826 1727 1566 2319 2579 519 1488 2392 543 1004 200 1469 206 544 558 922 527 641 673 1491 644 1211 311 727 334 271 286 314 1885 495 462 507 619 478 538 377 321 565 533 238 549 991 476 530 1875 802 259 879 1127 547 1878 827 1174 1782 2425 2288 2202 373 1886 900 1765 1887 1888 815 2847 2848 1191 1902 625 1676 151 253 433 469 332 2589 2669 1754 2376 730 2409 329 380 376 531 412 2153 1213 2849 374 546 2850 2039 728 339 2377 604 603 2381 2444 365 382 367 774 2338 804 176 671 39 1497 1656 1820 1989 1192 1608 445 312 395 2562 1893 431 2420 1873 13 130 887 1918 479 112 279 714 191 745 297 647 592 1222 812 183 2817 638 355 447 473 287 399 413 267 310 299 217 308 1823 2851 1462 1778 1848 559 5 1658 1860 352 45 327 1443 602 1607 22 1071 1795 518 1505 108 1502 1066 1057 800 2534 2446 2478 605 1064 594 2627 699 2154 1634 35 2260 1450 203 1597 1514 853 2695 1831 1028 1657 919 1385 1390 1660 186 832 1412 1373 663 1543 76 222 2479 849 1438 1383 2612 1697 665 216 2128 2001 679 2393 645 1688 2852 729 77 211 648 2339 1132
232 288 498 1347 245 280 2083 951 2227 19 10 16 7 11 157 1210 40 226 734 1010 158 905 1009 156 768 1012 163 948 574 159 2793 1059 1065 1058 1066 552 646 1543 169 1071 1954 1060 1067 691 997 66 171 1017 1346 2214 941 220 1367 189 1069 2853 1036 204 1131 674 1072 443 41 109 94 44 43 652 1631 776 657 1795 2181 650 49 1684 996 46 111 880 107 2103 50 651 662 847 105 18 1674 1110 1029 1022 1023 1962 197 1350 2695 191 753 873 404 9 606 130 45 1653 367 370 149 244 681 684 1105 24 863 32 29 607 597 520 685 58 1013 14 907 55 733 628 1106 340 864 247 1157 1057 27 1062 1155 1142 1668 1436 1701 1439 22 866 1428 68 1989 1102 36 714 34 1993 1005 923 1432 2097 1386 1027 710 402 2260 1018 1759 700
233 1943 245 1253 150 260 17 1148 935 279 939 1150 1151 745 44 752 1063 283 2317 278 254 145 377 237 158 229 179 153 756 478 196 161 401 172 159 1194 257 176 173 27 62 1191 674 1200 2576 558 212 1954 199 373 848 817 729 202 39 222 258 809 1639 1706 888 1707 819 853 1764 186 1765 208 1792 252 1767 873 1084 94 304 466 234 424 10 773 42 1649 978 285 269 489 41 346 330 395 482 458 316 4 290 336 325 322 6 476 1826 538 1987 263 653 291 332 1910 991 331 446 505 536 46 53 775 314 101 492 777 1167 311 50 400 498 380 1643 175 525 315 398 844 409 795 1789 97 390 111 573 65 514 843 187 547 200 600 379 375 2854 2 639 2249 122 784 542 51 1862 483 641 102 48 3 1839 710 846 100 657 1125 1884 1002 845 582 1382 63 568 250 567 818 1968 124 67 575 106 1469 560 1127 114 2087 806 588 1007 60 570 540 642
234 2606 1007 225 1 161 32 37 930 90 748 709 995 1338 2100 678 762 88 9 863 606 1009 245 16 7 2616 318 130 2135 1156 1175 1192 158 887 660 1105 736 44 30 597 244 684 46 1655 157 2330 17 40 979 596 618 229 285 147 280 146 400 440 272 466 1874 188 145 153 311 482 263 321 1774 476 727 347 346 41 291
235 167 2153 1689 225 1540 1455 229 2051 150 9 226 40 10 19 149 244 84 20 842 375 642 65 44 1730 710 3 523 1503 626 97 687 1862 1429 2139 169 2154 61 320 197 390 957 629 102 83 1861 697 1505 725 1453 1150 647 663 1969 100 698 1395 699 7 13 108 43 783 105 1993 46 74 67 62 583 106 764 605 763 86 1840 88 791 87 1030 758 2828 2109 914 1798 1461
236 1570 2529 1888 146 717 1571 38 10 2269 862 948 130 41 40 2328 747 2016 95 736 1418 627 132 1923 783 735 920 2740 918 1370 628
237 1 14 143 879 648 149 2361 1571 2535 1623 758 773 1148 278 324 146 1175 717 239 241 862
238 1120 2308 881 57 84 37 791 87 2076 677 1853 10 41 95 1011 735 2577 1935 350 948 920 39 225 1332 1101 179 321 30 161 891 3 120 202 145 150 1 4 153 155 158 1339 2855 1008 887 156 1341 953 1342 1349 1791 176 164 159 167 1340 207 805 585 220 832 194 1348 191 648 882 1494 646 972 833 186 647 1069 2000 1405 1748 870 1648 752 810 180 736 130 40 81 946 1704 1044 847 1158 2230 902 86 748 1162 1808 995 1837 901 1821 88 1338 989 915 1798 1030 90 1972 678 93 761 763 764 778 760 1576 1842 229 283 278 157 254 247 1753 768 756 143 237 257 255 256 494 377 675 1558 29 1074 236 1707 27 1067 172 173 2180 819 879 1717 1121 674 2734 205 1026 62 199 259 900 1119 1025 809 586 212 676 888 1816 848 817 216 260 853 834 222 1954 813 1222 1688 373 729 2223 1765 1814 835 208 1336 1958 1956 966 1570 1818 883 1084 252 877 9 1783 16 19 226 228 649 786 20 523 245 1148 861 227 17 14 904 94 43 7 1611 32 109 1652 661 327 744 2184 139 484 2203 1009 650 997 49 1976 950 1905 466 1991
239 936 242 766 663 1069 748 39 145 61 1821 586 103 185 812 869 816 10 685 670 1190 995 2520 150 756 377 278 236 157 254 237 255 158 296 229 672 1748 879 179 1648 164 29 143 902 257 167 768 159 1194 199 207 62 1753 585 1067 366 173 819 203 1707 942 809 350 674 945 76 205 1121 888 216 212 186 956 813 260 209 805 1074 817 124 208 713 882 1355 1813 1688 1119 834 848 202 853 1765 1231 1222 973 924 2196 1762 729 884 1253 949 1084 908 1358 81 1955 1954 835 135 1336 883 878 1046 1272 252 974 1818 951 1302 139 873
240 39 736 147 161 1673 87 1839 94 44 3 109 46 111 42 2053 626 22 1425 501 681 1862 84 105 320 2154 1505 100 1422 710 1444 104 390 629 647 2139 61 83 12 523 97 67 1412 642 1387 57 124 1429 1969 1152 1450 705 52 392 719 1510 1634 1132 1537 85 243 1037 122 2015 9
241 733 145 1085 161 297 1142 1464 16 10 7 11 1106 606 2232 1656 25 149 2181 1110 340 13 1105 653 684 32 651 157 1012 156 158 163 1060 50 597 813 159 171 167 1420 169 181 76 191 207 182 1995 1032 141 197 566 177 214 1345 186 224 216 35 205 211 1343 964 1069 202 832 645 190 576 1130 1029 1222 1355 647 1688 834 208 592 812 729 876 2200 1737 1546 1346 924 837 1966 2802 1553 2010 1523 1358 877 139 1955 155 150 4 1 230 179 236 472 672 257 411 172 517 756 175 162 185 180 200 673 173 164 830 183 187 198 1335 195 366 1076 1077 1563 206 260 805 585 215 1097 888 1080 212 193 1081 219 882 1079 959 218 1087 838 1221 1089 977 1084 1310 1094 109 443 43 46 1587 55 53 650 652 770 783 49 226 9 1748 245 40 228 244 1009 19 611 1787 309 682 523 26 693 715 1107 2654 659
242 2856 864 1224 2721 301 1119 763 764 1139 1576 1614 3 2027 2857 503 2142 782 459 254 833 1707 1144 1162
243 288 558 74 284 718 1010 250 1115 10 240 681 90 63 167 62 1399 157 1100 163 156 158 149
244 320 2346 2858 1 2087 347 245 2043 699 1673 88 1576 763 2297 1162 901 761 2694 1840 677 1578 858 1461 2258 46 370 105 681 168 390 2086 65 102 22 66 705 938 67 182 97 54 108 642 639 2080 1968 725 1937 2084 48 1152 647 1697 957 947 856 1176 1402 1395 1135 2088 2083 1951 1739 1390 1507 2044 1453 1946 2142 124 1936
245 1943 167 1363 285 1059 2044 2097 143 1012 774 905 266 872 777 639 16 2059 157 236 158 426 1546 764 761 81 41 109 10 94 44 1684 46 49 443 107 51 652 661 105 53 390 650 985 865 1991 102 651 68 1986 50 1118 48 1683 1795 775 350 997 1685 1005 658 847 655 996 75 783 735 664 54 45 938 1657 670 710 66 659 65 62 3 776 880 1008 156 223 149 163 597 1065 13 1069 953 1015 171 1344 220 1060 1020 870 205 189 993 184 1014 1101 203 2449 1420 178 168 1100 39 113 970 182 1689 224 36 148 204 194 1131 169 214 230 247 29 159 1954 1067 176 27 768 202 124 1494 207 1025 1791 76 834 853 1128 216 1704 729 209 929 949 973 884 1958 1956 945 1955 139 1688 208 924 878 1355 835 908 1336 1136 684 574 225 30 1447 1432 320 1102 1176 2214 1201 1210 1732 1192 1235 1181 1239 1066 1216 946 1179 916 1032 874 646 833 2859 2217 1233 714 1222 179 153 86 722 915 914 2182 43 1945 42 9 108 2557 607 904 370 1155 1662 552 1425 2139 1422 642 1115 4 331 502 240 1463 614 375 773 250 229 505 499 676 769 844 316 595 496 498 175 561 200 2 830 641 999 1627 1338 932 762 1123 678 155 672 150 1 161 1075 162 472 185 1080 366 411 173 1076 195 206 804 164 183 260 1078 1097 882 1079 252 1085 255 278 585 817 848 1570 121 122 116 245 1017 18 1895 1110 1070 1368 948 1366 1029 71 1073 852 573 1056 780 145 188 147 284 533 879 146
246 19 2630 2681 385 571 2353 1338 37 861 2413 1577 1162 2650 942 1702 90 989 89 1129 1578 81 2299 2663 1975 2092 901 1139 2237 981 241 343 1987 458 2229 824 1646 1928 635 2068 2562 2572 2860 286 636 372 1643 792 329 559 488 301 2034 1850 1579 556 409 2062 728 1794 793 794 551 1469 52 392 800 2377 2637 413 243 103 2036 2375 2378 1642 187 1561 336 643 527 1634 926 1537 719 2041 1127 412 1480 587 259 2861 2257 2862 2825 1132 2038 1408 2037 2356 1482 298 437 245 462 7 440 233 302 254 2159 2781 288 572 456 284 1009 2543 786 453 1677 226 153 1833 515 1175 354 524 290 448 477 490 2822 2282 1062 345 715 380 512 2668 1753 1678 323 369 348 351 1061 606 2151 1010 904 156 575 2369 2812 179 1059 158 1076 552 1065 1058 531 164 163 1368 546 2696 2451 1036 384 2165 768 2164 2529 1060 2720 997 184 955 1017 948 1165 1066 1773 1067 754 2598 220 257 2863 178 1705 691 574 2221 148 2286 193 207 912 1071 702 2213 2214 182 1073 127 941 2864 2865 751 1070 1346 2717 224 373 1032 2866 2722 1072 1210 2287 2246 1813 192 2216 1879 1041 1995 1919 171 1447 2456 1069 1954 1540 2867 678 214 753 1543 1130 1459 1688 2278 1370 2222 2197 961 1364 2761 2723 2868 1028 927 2869 2870 1267 1837 1808 884 1958 1083 963 1891 208 2009 835 1835 2784 1049 924 2513 724 1336 1358 1741 2871 2621 2808 1550 2486 877 2721 2872 1511 2484 2508 2507 1645 2232 2474 16 10 2490 1618 686 8 2239 1527 1679 11 1449 18 626 2330 2620 443 721 2873 1619 2874 149 1621 25 1105 712 28 370 1653 632 1157 2176 1713 26 656 733 628 467 2231 2875 50 651 2248 130 2326 1631 622 1655 404 2876 1699 29 2877 597 2570 1658 2192 594 685 244 2475 1657 55 1101 681 907 1011 1660 2478 653 1867 1427 607 2878 1110 367 623 12 684 1683 693 30 1013 1434 1019 45 327 1376 2846 2016 2879 1652 1993 1155 1940 1106 688 1656 20 1532 2252 1607 864 2880 2137 520 1420 352 692 980 1714 1431 1585 689 33 1654 734 2601 2695 1439 1428 682 1421 602 1027 1980 660 2181 393 34 2096 2736 2783 2797 2881 1989 1534 523 2882 1668 1373 1387 2883 629 1851 605 2884 1866 1598 247 1738 1425 2268 2322 1326 1429 84 1992 511 720 13 2400 1662 73 2885 1725 24 2442 1380 2641 2471 1983 2886 1664 1220 1665 27 2054 2887 633 2888 2602 2318 2104 23 2624 2261 1672 1671 1848 2889 1033 664 2124 1667 2217 2260 2890 2891 36 1597 340 2156 2892 2893 2441 732 1740 2894 2481 2895 2582 2479 2896 2897 68 2055 2898 1450 1514 99 1669 920 1530 2343 2525 2899 2900 98 2901 1022 2902 31 1031 1759 1492 2824 2139 1430 2219 104 1436 1541 714 1551 576 717 2212 1345 2466 1924 2903 2904 2494 2905 2628 1363 2545 2906 2907 1146 1455 1142 1542 2908 1039 216 1176 1440 2909 2393 2910 1538 1903 2911 1391 2090 1997 2769 2912 2086 1458 2913 2550 2642 2758 2768 2914 683 1722 2461 1454 2915 2916 829 2917 1451 2714 2918 338 2919 269 1910 2066 304 1783 424 776 285 442 330 1649 452 787 978 466 322 1417 263 843 41 2613 470 2920 2521 649 501 773 325 272 1684 446 492 2645 400 294 617 43 1339 1682 478 6 789 476 502 823 234 271 522 542 991 291 4 2921 44 316 1908 42 105 483 240 395 614 1587 375 986 2922 107 513 331 791 1849 46 774 398 1826 777 2283 953 489 346 600 2170 1912 1911 48 1852 1512 784 499 2183 525 2444 1967 655 496 938 57 1795 842 2564 311 865 2249 360 53 652 657 1789 676 229 315 538 2725 775 650 2547 544 1158 2263 770 1001 484 411 350 505 2923 2065 250 659 1991 573 925 1846 1685 661 49 764 1633 374 2924 844 709 2297 568 743 985 994 390 769 386 2020 2107 999 32 498 992 1935 394 64 846 74 1627 554 2061 75 2127 1528 54 1986 1615 62 102 595 896 935 63 2345 670 555 880 2103 1573 586 1004 71 1382 1760 847 1881 2163 2108 737 995 70 780 403 1978 783 1841 59 1030 665 818 200 1982 570 919 1379 668 1388 584 583 97 540 1386 1473 588 1593 2790 560 67 2686 1632 2925 2585 1936 1006 745 1375 990 988 1104 122 1201 108 1325 60 567 248 2460 1466 1125 1636 2926 886 667 124 1037 2927 2117 2113 1398 1981 590 1126 591 1383 1402 1806 738 2267 72 708 1470 849 2581 2210 812 2023 860 852 2821 2209 2803 213 1143 1463 379 2305 2928 1360 984 2392 2185 514 851 2 1167 2289 954 958 1465 2633 2319 641 899 1467 1801 1188 1464 175 830 1211 2929 561 1471 183 848 2463 558 1929 845 2730 2244 2578 2634 1796 2930 1476 1984 2586 2204 1477 1484 1478 885 1930 1078 1472 2931 977 2518 1681 1007 1479 1568 1628 1710 765 1255 1468 1475 857 2208 1481 2228 1085 2932 2312 1474 1933 1485 2308 2933 1853 1606 228 2648 2934 2372 2687 2541 1498 1857 1622 2352 2355 2135 2397 1497 2544 1854 1499 2935 2936 2937 2938 232 2119 2939 1500 1502 2651 889 431 428 1159 292 383 147 486 1899 223 1916 281 1727 1873 2363 146 1153 1647 887 2656 1181 2802 517 2362 1042 2654 905 2230 585 1012 185 2528 1014 1016 2940 2526 194 2941 1895 744 2504 2097 2364 1015 1614 275 2070 279 1962 337 2331 543 565 471 1825 295 469 1371 1366 1963 1029 874 1964 191 1023 197 1131 1490 1625 93 2450 2850 674 2793 2942 695 1035 1965 873 2193 2206 1350 2401 1948 2943 2672 2387 1863 2669 308 1052 1915 300 239 227 293 1827 461 1178 2944 9 282 445 283 420 604 1154 280 1 615 460 2357 519 2594 382 151 596 2168 1856 553 296 277 472 598 150 2074 225 1361 310 287 253 273 268 145 1108 261 359 625 475 2073 353 506 332 638 2063 1703 307 132 371 334 217 1166 603 631 278 235 767 750 2579 637 799 1624 2945 449 619 491 362 1748 459 1056 1788 1676 464 274 306 377 1053 2946 557 441 319 1855 344 1418 40 297 396 2171 14 1920 1892 165 399 1927 2947 2834 654 255 2565 879 333 378 2851 1164 1774 2180 535 109 155 2403 2376 365 358 690 166 321 610 1755 613 480 2623 1985 157 2948 2071 1869 2949 2406 1111 616 230 2477 238 2455 423 2368 1102 2950 324 415 94 1352 497 1666 160 170 500 86 1559 495 231 741 862 1790 397 368 236 1730 2780 589 1882 2169 727 154 2678 1423 1054 1422 161 361 162 246 1080 237 703 1571 2293 518 2446 756 242 1184 2799 401 1114 1778 1340 549 2245 2336 1884 1901 111 2122 3 630 550 347 1876 1486 2951 2952 152 624 481 313 1190 922 1040 2069 468 1378 474 687 418 779 1331 521 1648 143 902 748 950 762
247 1298 19 167 1937 927 10 1144 782 1162 1442 852 913 127 917 916 1418 919 133 921 925 683 2103 2567 129 2043 1146 929 928 86 17 732 43 906 2104 2447 130 716 1747 744 748 933 935 861 678 1578 828 1150 93 947 887 2178 745 107 44 1152 946 1925 136 731 722 657 700 40 2106 949 94 948 138 1063 950 752 760 951 2339 677 902
248 1503 2758 1195 1630 576 771 1797 1119 942 2109 81 124 39 110 742 122 112 821 114 118 1723 822 116 803 2953 1138 2051 950 1809 791 1761 1342 171 340 1348 167 870 1748 159 168 953 813 796 350 62 194 186 646 2954 224 2514 246 961 871 964 647 965 1349 812 208 211 973 836 123 1711 648 963 729 816 892 884 890 2517 883 2050 2010 970 1742 891 869 873 841 1769 974 2049 2510 2710 1770 1771 893 2704 1690 147 146 727 145 440 321 153 188 237 377 1193 238 394 530 533 1174 879 1339 199 2358 2169 798 259 1493 1127 1764 1766 320 903 1152 1053 255 732 139 1008 207 1168 10 41 924 2229 130 931 858 85 946 949 952 1791 2300 675 108 768 690 748 13 157
249 250 1170 229 4 638 710 1393 480 1453 886 957 1540 1103 13 40 225 109 19 905 56 685 47 244 44 1156 10 626 639 642 1923 1363 1803 1492 682 186 213 1658 523 701 68 1063 866 106 1057 167 84 847 3 725 163 2081 597 691 1115 1455 692 1383 1633 189 2571 938 101 1432 1730 178 695 393 712 1017 214 1969 169 573 61 102 1390 74 1381 782 243 698 853 1759 948 51 1538 73 100 191 1531 1028 1117 1071 177 63 657 1112 1370 202 647
250 161 819 904 1 1118 954 902 748 678 2836 2672 1783 2186 1679 2390 1747 427 438 843 2933 266 269 292 227 147 457 296 226 16 1647 241 1987 466 649 41 279 278 1863 433 337 43 145 686 2300 1498 6 19 150 1588 2303 1332 598 7 654 606 715 488 538 42 46 501 475 318 1677 2945 240 2955 255 2666 770 153 271 1754 188 158 2956 693 750 461 789 331 1620 636 236 1622 408 823 37 513 480 417 179 4 467 314 367 1852 8 2182 1587 684 794 1330 774 1529 1980 792 363 430 2555 2100 10 1420 285 1683 842 44 107 435 298 440 420 275 2368 456 295 40 895 431 245 310 1105 500 1422 524 421 445 377 277 365 1726 1618 1619 428 450 492 1643 2957 346 542 784 478 259 991 1127 483 1881 452 981 2283 777 250 229 568 187 505 484 795 676 999 498 560 200 591 641 844 527 558 1255 2244 1007 925 1211 817 586 1006 992 845 830 1476 590 570 885 1796 1126 765 2003 857 1481 1472 1475 1933 1485 1479 1480 1133 1143 1710 262 1934 1844 1630 1629 1681 673 1183 1168 1170 1180 1247 1298 1294 1291 2146 1282 2220 439 305 756 672 1054 1614 316 242 1648 143 162 752 1164 810 2 155 1172 410 1194 1832 519 185 808 811 1560 2369 256 1026 1076 1616 1931 848 2958 805 617 903 465 621 448 254 166 494 381 1775 939 1642 515 1114 635 1777 690 503 378 788 551 1792 372 2959 2075
251 19 1251 313 1130 821 952 1535 912 1476 503 782 2142 1393 254 1024 833 1538 2480 1707 2832 1144 2189 2402 2395 1370 818 1366 1557 257 669 70 77 1085 417 2792 64 899 1395 1376 2960
252 795 145 518 1177 573 842 1978 897 844 47 847 488 796 202 2115 550 72 1709 40 109 94 1690 187 2201 1838 991 1537 67 591 902 2532 2284 84 2043 1931 1806 1517 1149 314 555 554 2258 1700 111 2961 86 138 1641 1132 362 88 906 646 1116 441 2752 670 1761 472 2515 38 1798 930 1840 90 2038 91 677 678 2101 1809 2782 986 503 1393 39 161 150 277 1049 415 302 860 32 105 52 121 56 2242 667 658 62 588 1400 2103 1937 122 834 2042 49 548 2385 1125 708 846 1604 988 2748 2384 124 1636 990 2462 1404 1742 803 917 1640 2795 243 113 1723 2033 2255 2567 2051 2253 301 782 2256 719 2040 657 130 858 828 983 43 1432 1334 169 158 230 220 852 895 2024 992 1464 1839 811 1724 689 93 238 95 1687
253 13 1 1114 160 609 10 622 1911 400 47 478 285 188 175 1076 527 483 101 488 445 278 1463 529 235 1056 315 981 1052 230 455 362 236 600 305 323 375 465 328 514 505 1826 229 331 2486 823 662 350
254 378 484 806 315 1019 1442 135 1921 670 1418 920 47 916 919 652 446 925 129 2042 43 17 1146 1923 130 931 26 1278 279 134 735 939 569 1117 2572 142 945 941 1151 738 326 1713 107 44 1152 136 131 1774 506 752 1063 1108 2200 1034 750 1785 2784 1881 1076 1044 1564 1327 1802
255 241 638 560 2117 209 161 902 791 950 758 350 41 862 145 150 1 163 4 147 266 149 179 187 158 155 151 748 1774 175 236 156 188 157 2204 172 173 230 814 756 1076 366 146 879 185 2288 517 62 196 1775 159 153 1079 1063 533 1060 217 164 1581 204 837 411 170 180 189 183 200 205 182 206 160 2502 195 169 39 199 203 202 181 592 407 1097 212 977 35 176 1706 191 1777 192 1733 1492 213 813 828 1764 888 1494 260 1369 2197 812 222 1083 832 215 216 2598 1221 1104 1734 76 190 590 219 724 129 208 198 1084 1688 82 1818 1957 1222 2697 221 877 1140 1035 876 834 1135 1765 1954 729 2199 1355 838 2962 883 816 1284 951 139 140 1763 252 869 1358 841 1359 1310 283 296 278 254 237 255 377 229 2179 676 247 1648 396 1067 1172 27 478 143 257 1194 2254 167 958 1196 1026 586 1558 674 943 259 186 805 848 960 673 1705 1707 956 853 1816 558 900 882 373 2610 1136 1213 1766 957 884 1958 1234 2202 1767 1046 1231 1959 1814 1302
256 84 280 164 1926 155 2022 2 880 293 988 145 39 932 83 642 109 2920 47 10 653 650 46 2181 19 9 225 2316 13 149 7 11 38 606 607 630 1831 16 862 864 32 863 523 14 245 1017 191 874 1071 684 3 574 202 1334 1447 1176 1333 813
257 57 826 439 1910 1 595 767 181 2844 622 478 1076 2690 4 285 1911 400 820 16 2486 22 108 70 455 1751 325 298 147 1825 1645 2362 823 440 2358 2359 2365 398 188 1873 466 1646 311
258 644 161 131 250 1491 833 10 670 852 127 1418 2123 917 916 133 129 927 926 928 732 350 931 505 2105 935 937 134 735 941 745 1152 946 136 95 657 40 2106 94 700 902 951 662 862 157 597 158 13 149 156 62 178 167 203 1015 2963 181 1130 39 953 646 832 192 205 35 213 1029 908 202 813 191 176 961 1103 1344 197 1115 1492 208 209 113 834 221 1032 1816 648 729 1408 1046 236 41 1121 1438 1111 257 782 1145
259 618 1547 154 2747 149 38 130 41 40 946 862 948 1840 1935 39 735 722 920 1533 1923
260 608 225 293 569 149 1584 37 791 782 254 1707 2964 1366 70 77 417 64 1395 2153 144 151 181 1878 1598 312 445 10 263 710 737 395 14 76 290 32 573 852 42 706 1492 229 848 853 2163 1071 185 812 392 777 827 398 498 917 415 74 991 916 460 1727 1135 1153 73 378 1362 250 297 299 600 47 291 2209 369 367 1609 1429 178 1396 865 234 591 1710 1432 574 712 340 396 65 550 2288 679 1380 925 204 214 230 469 165 1561 617 69 662 129 283 310 269 794 522 681 1936 192 1345 493 842 682 613 6 390 692 931 2071 1930 146 147 576 484 1783 977 638 267 780 224 244 152 582 1399 63 403 46 1987 823 1638 338 817 163 1267 206 155 202 1458 364 330 289 2151 564 300 412 1052 409 1641 245 795 210 1375 729 2777 1949 1776 1986 475 466 630 1371 72 635 2266 294 596 1150 1789 356 545 1453 570 595 21 322 802 1133 4 458 1 437 704 666 668 745 326 1161 626 624 528 2066 606 1607 1632 169 2582 551 240 1581 205 39 948 157 571 2193 1788 495 170 2411 1993 386 182 97 1868 227 58 401 1143 1782 636 752 951 241 1533 1649 94 332 311 482 51 424 489 981 44 375 1643 505 109 105 423 650 48 652 1908 3 315 1167 111 131 53 985 175 68 2319 556 49 1002 62 642 200 558 61 1465 183 561 60 379 1125 1991 248 259 100 849 83 1211 806 78 588 639 847 1440 1615 104 1022 348 145 237 150 172 143 1030 775 50 9 19 7 1679 520 523 12 16 5 30 623 864 247 2451 1773 1422 84 597 907 1142 27 2965 22 2260 691 1542 733 1379 393 1514 35 696 1103 1073 1803 1391 2393 451 288 510 886 1652 966 590 2747 90 1483 1999 2634 196 40 282 834 859 1798 761 2297 901 764
261 145 1464 440 638 10 127 916 41 915 2424 925 446 926 86 927 732 43 350 130 505 716 279 861 937 134 939 569 941 945 943 1151 107 44 136 731 95 657 40 948 1774 1063 2227 306 1824 7 280 146 226 459 239 282 445 297 1 225 19 981 245 538 283 606 188 228 1154 9 11 288 277 302 241 598 437 420 1185 1856 274 321 466 278 307 1987 458 42 610 325 38 153 269 234 773 824 235 395 1009 377 236 353 233 1873 462 756 476 400 398 617 1110 397 266
262 1927 1130 703 147 826 452 1912 2589 359 1542 348 2966 420 1768 232 1107 337 2407 308 298 322 2967 1649 268 500 2100 1052 824 332 459
263 161 1523 211 1942 351 670 41 852 76 127 920 916 923 47 924 129 26 744 931 505 1747 935 735 938 1150 828 738 887 40 946 657 700 948 752 694 978 442 1910 617 360 466 271 16 7 226 11 146 147 245 1009 1010 2344 1013 661 1852 27 1018 1020 907 997 1012 1024 905 1021 175 1076 1015 2528 682 874 1017 1028 183 1592 2097 575 812 1038 190 576 177 665 19 459 293 297 491 149 288 445 241 420 235 441 471 42 237 282 443 305 332 862 240 2172 254 370 14 289 365 981 321 606 153 277 415 188 1066 1192 287 217 1193 1170 1168 954 1180 530 1174 2968 1516 1210 714 1220 1364 527 1179 1211 2143 1244 1270 1206 1291 1242 1202 2439 2422 1274 1271 1241 2150 1267 1688 1275 1298 2217 93 857 1231 1264 2144 1233 1247 2146 1812 1294 1003 1286 1259 2145 1284 1965 1255 2292 1317 1292 1313 2149 437 456 295 302 179 157 236 230 1175 380 290 156 462 354 163 1165 512 1065 189 184 164 369 366 207 169 61 644 384 171 574 531 674 1062 1059 1058 490 1060 178 257 691 1071 552 2260 2216 2221 181 1430 961 214 2853 647 1734 1130 208 2507 35 729 1367 1073 2214 1371 2001 1562 192 1044 278 448 228 283 151 130 662 685
264 1 177 836 1615 278 269 10 1984 474 740 1915 147 285 146 245 437 458 94 7 226 11 16
265 242 2068 84 1118 576 149 375 57 2153 1390 102 2969 1127 105 1383 1561 108 195 925 1150 671 647 1506 3 1432 162 2082 1571 147 673 1282 1247 1244 1258 1270 1252 1066 874 2434 870 646 1202 1235 248 641 1172 570 560 2228 1482 642
266 150 203 1255 213 229 884 10 627 41 40 38 948 736 1533 1111 95 93 678 758 1798 91 748 932 762 145 39 626 158 1775 202 1581 172 188 566 175 257 647 1777 1706 1776 183 190 959 645 533 153 199 147 879 1284 815 4 1 179 161 472 155 756 230 206 517 187 236 185 195 804 164 162 180 585 198 1077 954 1079 590 1097 672 888 882 219 1098 1081 1084 2022 1082 1087 1092 1094 157 1342 156 13 149 1100 953 163 1065 167 184 870 159 169 171 181 220 1060 1069 178 189 1063 148 168 191 62 806 813 182 214 1101 35 1362 207 224 204 833 197 208 216 186 1014 828 177 1130 646 2197 76 648 961 1115 1494 192 1343 829 211 1687 1743 908 729 141 1131 924 36 724 2120 1507 742 2503 1350 113 1035 1032 2398 1447 965 1347 1140 1351 1345 1346 835 1688 972 812 837 2000 951 1355 1358 1222 963 974 1555 1818 1966 592 973 816 878 836 1046 821 2702 1816 2507 139 869 2125 1556 873 841 2705 140 2316 19 225 244 130 393 16 863 2034 20 7 11 682 276 904 340 25 1448 1061 864 27 14 32 84 1067 1102 574 1106 710 681 29 58 1598 1155 1730 697 1157 320
267 288 1639 19 602 923 748 1338 858 758 149 276 227 863 163 109 13 460 14 156 32 46 692 340 1100 955 167 102 3 309 573 243 202 681 83 213 1530 1492 159 189 320 2481 181 68 168 231 1 445 155 1052 179 472 550 230 498 229 4 485 613 278 610 417 1168 1056 362 1170 187 323 842 506 242 251 484 808 200 811 162 331 1194 2 1822 206 6 1211 641 2319 558 591 804 971 2265 1476 585 564 586 817 1097
268 649 250 378 706 116 150 285 41 862 488 847 844 552 1376 202 691 527 95 1382 647 925 586 1397 645 2024 992 1479 1464 905 1562 2287 4 842 259 307 1687 762 678 831 614 1022 10 244 16 1009 1598 675 1546 45 293 1986 225 226 280 276 241 145 2483 445 24 94 272 44 240 313 636 653 282 42 14 978 461 466 242 155 1705 229 1571 230 1192 370 161 505 109 6 30 767 485 769 550 985 795 289 1102 2 393 597 652 650 607 1643 571 783
269 714 573 1519 161 1479 2288 209 19 10 145 293 459 11 277 297 94 298 151 150 2229 1053 285 445 321 365 408 238 392 362 235 237 42 325 46 41 632 397 254 331 1168 109 153 752 638 480 1727 1153 147 233 167 1 282 271 1464 86 549 217 535 1943 1881 1460 340 399 484 2003 2154
270 280 1105 323 161 86 157 150 223 164 147 13 230 145 169 155 291 179 153 146 236 229 366 445 505 711 9 16 226 887 40 109 916 424 186 813 159 931 1968 141 1743 61 211 646 168 928 180 876 213 176 189 108 62 22 130 3 220 167 748 10 696 1791 1067 149 208 83 1343 661 254 856 1035 732 984 1834 1904 725 1677
271 167 2273 1774 150 1764 130 40 129 2105 2490 2970 147 1803 605 565 446 471 1679 9 280 307 297 225 2190 711 2359 12 1422 305 440 237 347 1713 30 863 465 2017 455 596 8 276 481 20 2455 342 496 16 507 10 285 978 96 458 94 44 2727 823 271 291 787 311 842 56 109 707 498 86
272 2260 1247 161 1 592 37 930 915 778 87 942 89 150 283 278 143 157 158 179 153 236 254 350 172 247 164 768 1194 674 1748 672 203 27 29 953 62 558 255 209 585 903 1067 39 848 176 809 256 207 813 1289 186 1707 205 260 216 1025 124 221 1813 1765 819 729 1956 1639 853 1222 949 1494 1355 208 1688 1958 1957 1245 884 908 1358 878 1814 1818 974 713 877 1817 2636 883 711 9 16 1679 225 10 280 38 20 149 234 615 440 365 7 626 1532
273 149 3 150 13 315 606 2105 40 304 308 9 146 229 19 626 1022 340 624 166 472 387 1056 445 775 297 237 475 44 163 328 1168 109 271 2194 637 2084 569 145 39
274 1302 1646 2621 867 225 10 257 76 912 135 2123 916 127 923 652 47 919 1922 922 129 927 17 926 86 92 928 931 732 2691 1528 26 1278
275 1460 600 440 947 881 529 2075 2920 268 19 9 293 1927 2314 451 279 277 353 145 308 16 40 1168 46 38 237 980 153 331 375 599 1210
276 812 147 968 161 378 228 559 10 41 40 1011 95 279 1159 292 431 298 233 245 278 448 456 1823 348 752 369 2409 302 437 337 471 463 295 1825 1614 2070 552 477 565 490 290 1986 543 948 997 1110 1366 407 191 1073 546 197 2634 1350 1371 1022 1126 873 19 7 288 453 277 382 284 1727 468 254 495 345 1175 469 236 447 323 230 159 169 524 515 473 2158 1170 1165 2379 2246 351 163 1060 1065 366 702 207 164 905 2866 1861 2680 2151 661 178 189 577 384 1830 414 184 2165 2850 691 192 204 257 2971 182 2668 1130 181 141 575 224 1369 1533 171 2287 1063 432 1649 2066 285 343 978 2067 1909 458 330 395 1676 234 44 338 94 443 263 1910 325 42 271 2854 400 482 109 294 501 43 446 240 981 315 4 96 316 1682 476 470 823 229 20 272 53 375 2074 513 6 386 525 1826 614 409 492 1678 390 2319 498 47 706 478
277 50 229 1355 13 242 1646 2968 2777 595 1007 844 1450 751 2164 316 94 403 234 291 42 488 514 466 271 6 556 285 498 263 105 842 331 795 3 360 478 555 62 46 375 784 386 1921 213 58 72 175 409 780 121 108 68 1127 200 2244 540 773 259 527 558 641 101 107 573 100 513 51 642 1385 67 2 1125 1386 777 106 1465 102 83 183
278 19 62 2589 245 1159 3 1614 2163 505 1923 350 40 662 132 127 128 129 131 2044 95 39
279 1453 161 150 1255 1521 4 3 1100 46 523 681 375 323 1102 710 84 1563 195 697 61 409 1127 97 1176 390 1505 1822 560 145 179 153 157 143 237 164 229 167 29 173 27 62 247 1067 39 1648 199 209 585 216 202 813 1765 176 260 258 205 208 819 888 1136 222 1494 1358 878 1957 1958 835 1141 1 13 236 230 533 159 155 1012 156 517 175 180 172 169 213 185 257 1492 206 171 1065 181 183 186 203 647 191 806 959 197 192 204 1343 214 965 566 190 961 876 76 1507 1135 814 1344 2008 1687 648 729 812 724 1098 829 1103 1686 1369 645 1692 816 877 977 1083 113 908 1966 1130 821 972 1081 82 1084 2513 1080 883 963 1405 2053 2705 869 140 840 2508 9 225 241 550 242 682 42 613 14 340 250 305 630 1457 1110 780 595 1487 1543 1455 2393 1868 704 1759 698 68 1440 1007 109 316 466 842 505 6 47 795 52 777 1167 775 108 100 72 558 846 642 848 899 64 1381 1839
280 4 912 703 390 1014 291 161 1145 782 916 919 2123 2496 129 17 43 928 350 1528 1690 279 1846 1117 828 939 1503 2572 745 85 326 44 1152 752 1063 1926
281 19 378 293 209 1969 1576 37 87 89 1675 1162 90 677 758 906 91 1129 88 748 757 86 930 678 1972
282 1399 2628 145 16 59 704 183 1338 861 1702 930 87 989 91 942 89 1162 90 906 1129 81 995 1807 677 791 1590 902 37 950 86 748 88 1123 1675 678 758 915 762 1808 1973 858 914 1978 1977 1461 2155 2109 92 2258 1975 1145 833 852 76 1144 670 1921 782 47 916 1418 919 2123 921 922 923 652 924 2042 2567 129 17 43 446 929 928 1923 350 130 1732 2691 26 1278 1690 1148 2329 279 935 735 1846 937 856 1924 828 1150 940 939 1503 201 2572 943 1151 1713 745 85 944 738 945 947 326 136 95 107 44 752 2106 951 1774 1063 952 1791 694 10 257 911 41 2256 912 917 2424 683 2103 926 927 2229 732 2447 716 505 938 1149 93 887 40 946 657 2281 94 948 1184 2660 287 450 188 217 1196 153 277 1168 954 253 415 1193 953 1201 1216 672 1190 299 1181 238 1066 310 1192 530 1174 1191 2972 1194 1209 1210 1000 1197 1180 515 1186 2374 1170 1199 1213 406 1215 1227 1238 843 1206 2698 909 1221 1214 1223 259 714 1208 2538 1258 1211 1516 2973 1230 2307 1231 1207 874 1237 673 1200 1235 1219 2520 1715 1240 2302 1179 2278 2726 646 2788 1255 1244 1364 1252 1032 815 1239 1234 1242 1228 1187 1262 1246 2439 1257 2217 1812 1271 1249 1224 1688 1241 1254 1251 1182 1222 1261 1291 1286 1256 1226 1260 1247 1298 1259 2002 2434 2145 1245 857 1136 1267 713 1253 1268 2699 1263 1282 1284 2146 1294 1295 1049 2144 2700 264 1269 2974 1320 1318 2975 2435 1279 1317 2440 1324 2488 2220 1322 1314 1310 431 298 1823 428 233 275 1915 292 1914 448 245 1159 456 486 1916 278 404 369 348 768 2409 754 288 681 1106 331 1907 1175 240 157 290 103 2799 1205 1903 62 13 160 167 1902 63 583 551 1161 1163 1270 2003 1719 729 2473 976 2167 447 302 437 254 337 463 1825 295 490 543 1108 565 471 469 2666 750 18 1059 1023 1674 552 407 1070 1986 546 2850 674 2206 1366 71 1707 1131 2450 191 197 1371 1126 1625 1035 1071 1358 873 109 399 408 241 706 314 42 397 392 792 261 243 784 143 52 409 797 541 2045 410 1122 556 790 2351 794 1074 1979 488 1537 799 578 418 256 555 301 811 809 795 2422 854 503 894 808 796 956 1718 1325 1517 1839 2047 818 554 1644 962 2514 548 1471 79 1573 1384 112 855 868 2711 123 534 817 871 121 2030 620 1931 2267 120 2346 1742 1510 2976 1604 2977 1570 803 1723 2385 2384 1549 841 2792 2051 2957 2253 283 2499 150 255 377 296 236 229 903 237 2501 158 879 29 179 675 2317 2179 2052 1648 396 172 27 196 247 161 401 366 176 164 159 1067 212 1664 779 203 1782 1025 585 199 173 207 1763 1764 1026 805 848 39 888 205 1879 373 819 586 124 558 2978 258 1766 960 1877 1705 1762 813 2187 2575 853 1954 222 966 1706 882 260 1121 202 1494 834 2075 186 209 1813 1128 216 2979 973 2022 1767 1355 835 1084 139 208 884 1814 1955 1704 1336 878 2272 908 1639 252 883 877 1728 2195 1092 786 649 330 294 787 466 489 1198 343 338 2066 458 285 1649 443 4 773 424 1620 46 1826 617 978 789 476 659 400 271 774 981 395 304 96 1682 1361 482 614 291 432 2067 269 442 398 49 842 1463 653 1911 322 6 823 263 538 111 1631 2182 2074 272 311 844 595 2 492 478 380 958 56 325 1985 50 332 1912 2319 777 661 1795 651 769 980 991 1001 45 20 1611 561 1339 498 499 600 379 1991 770 48 484 386 470 53 650 997 105 54 2249 68 411 316 106 1802 1678 360 390 187 1341 1778 1945 32 2444 514 57 525 1587 1760 1030 1464 200 1929 51 2261 663 65 101 573 2018 2613 394 336 403 985 147 266 146 1754 293 9 225 421 321 2817 297 19 598 1920 1645 11 601 1154 440 475 460 149 627 235 2589 280 1164 282 1703 472 352 38 606 284 1153 347 638 441 359 459 1679 625 1653 365 733 615 307 610 420 904 274 2353 154 863 349 362 1056 629 354 607 244 2017 318 323 250 864 1908 370 357 1821 480 1869 523 622 1892 1486 1662 604 1061 30 550 289 684 533 1055 14 1110 517 1616 682 907 1062 175 2171 327 2616 2164 1013 1667 1714 862 1011 1428 692 621 376 1828 185 734 474 632 485 618 193 2294 2016 2720 1057 1790 340 1005 605 545 23 755 1874 497 1028 1865 2070 477 1017 728 479 2062 453 223 1100 824 631 151 375 2980 775 636 378 1114 1172 2931 1015 641 213 61 635 2134 84 2969 2943 1422 363 2981 1429 2054 2153 169 710 1937 1069 168 3 1505 108 2664 182 1326 2244 570 639 2133 1115 2085 642 97 1382 1651 560 195
283 245 835 644 216 283 254 145 153 278 157 255 143 236 396 167 172 247 158 756 179 161 2179 196 879 1648 779 768 159 257 203 173 1753 366 673 260 27 1067 2052 62 124 199 1172 176 674 585 259 205 207 848 900 258 1764 1026 39 945 805 809 222 1782 221 958 1706 1707 817 888 1816 882 212 1765 186 1355 834 586 729 1408 1814 973 1763 1957 1639 1792 252 208 877 1958 1762 966 878 2075 883 1955 139 2610 951 1046 1628 1293 1767 1269 1638 1084 1092 1306 1307 1312 1272 1959 913 790 1822 777 122 498 112 389 641 742 256 810 784 819 808 804 123 811 818 116 971 1138 2047 2037 113 803 118 1723 126 822 1137 1086 2051 1819 150 1 147 266 146 149 155 188 13 472 144 217 230 953 162 284 1339 160 163 175 166 1100 1338 517 194 169 1775 1327 164 748 1581 170 185 180 533 830 200 597 1776 870 1063 1060 1686 168 1076 198 1077 1065 213 2729 210 206 1115 576 1533 195 224 178 1492 993 806 1221 832 76 813 833 812 1078 209 407 959 214 181 1447 646 191 177 836 758 215 1104 1766 1335 1097 2449 202 1081 1737 1494 1103 190 814 2288 2344 1493 219 592 1592 1887 647 724 82 1098 1284 977 2703 1252 829 831 1733 648 2008 1043 1087 838 1523 816 1035 1818 1083 1044 2013 2010 1141 1082 1089 1556 869 2011 1088 1099 1769 140 1692 1550 841 1555 1557 1310 839 1359 1690 1093 2982 1770 2253 241 1987 1643 103 792 981 635 1646 636 52 399 541 261 187 556 1642 2229 793 551 1616 2068 372 794 243 409 795 1794 1537 587 1127 527 488 301 2039 1469 800 796 85 1561 926 1132 2375 801 1886 889 1517 827 1480 868 2038 898 802 1510 1720 1482 2201 2861 353 903 313 4 239 752 954 154 344 557 826 374 381 340 962 2960 964 828 967 2050 2983 1710 892 891 2049 1570 1729 2984 2985 109 94 392 408 410 657 397 797 798 894 418 518 895 788 503 1718 578 1800 1074 896 2828 120 1719 2795 1809 2986 1709 897 2987 799 314 42 706 555 554 356
284 147 167 242 150 1358 37 942 1129 90 81 2076 1807 902 1797 1123 2099 1030 1119 1837 41 19 245 9 226 1009 228 11 10 40 149 863 158 460 13 111 1748 7 370 2627 2945 1010 29 46 864 682 352 1175 1760 861 744 597 3 501 45 84 393 27 14 2192 156 1991 103 675 68 75 1653 327 340 662 1019 692 159 56 51 997 1062 768 171 1060 1420 1530 184 733 1058 176 2213 54 168 653 402 1945 390 874 63 691 107 65 1014 670 1986 896 101 70 1831 62 178 1017 201 1025 191 2534 21 731 846 941 213 646 714 64 1438 2641 203 938 674 1689 588 1023 1995 1066 1804 1655 97 1101 1529 948 255 1027
285 781 1457 1263 225 1216 1126 882 1248 161 1906 2988 909 1280 1139 145 150 1 147 158 756 179 146 4 13 153 236 188 157 155 162 987 156 230 152 149 1015 954 512 517 163 189 879 748 175 1012 1100 172 180 200 1014 183 953 171 597 411 173 174 1063 184 678 1776 870 1340 148 169 585 1020 50 902 210 185 1101 164 1060 201 199 1581 366 533 36 830 195 178 213 1335 206 833 993 1782 202 215 35 212 204 205 176 1076 1077 39 1706 959 224 168 198 646 1492 260 804 182 258 76 1362 207 566 177 806 1032 1345 1080 191 203 1995 214 964 2398 190 832 1078 197 2504 805 211 1734 647 1346 1343 209 831 576 1533 1447 1494 970 888 1523 192 1131 828 590 963 1104 812 1689 1737 1222 216 645 961 221 2645 222 141 1130 1123 927 1103 1043 1350 2962 965 1563 742 186 1957 1493 2702 1688 1765 729 837 932 1740 592 835 1352 834 829 1355 1693 129 973 208 977 2811 1495 1687 876 648 1394 1837 836 2942 1691 1135 2506 883 924 2507 724 82 2198 2963 1035 1357 2703 219 1369 1083 1098 1507 1405 877 1743 1099 972 1358 2513 1044 252 974 1284 873 878 1046 838 1694 1084 1555 139 2200 140 869 2510 1553 1351 1088 908 1093 1550 822 1137 1557 1272 1769 893 1556 1092 2298 241 752 240 340 257 167 194 784 813 62 159 955 1559 899 811 809 591 958 957 817 971 967 976 803 884 968 816 1710 2010 1742 1807 1570 1805 1728
286 1638 835 161 154 276 404 901 686 10 44 43 46 501 94 109 111 42 55 443 47 105 706 3 1632 53 653 980 1795 662 51 45 49 50 658 985 1993 1986 107 770 1376 2280 32 431 2799 297 288 338 1907 1175 290 275 37 157 792 681 551 331 791 1205 861 676 160 728 167 103 259 62 366 1902 2531 1162 2286 1176 191 2167 729 786 294 1783 429 1649 649 2168 2559 424 432 1909 330 1676 1827 423 269 2365 452 787 304 466 2067 489 41 482 343 470 1360 322 395 1910 2066 1987 1643 476 234 978 96 6 789 285 400 398 844 375 325 2065 502 346 1912 538 2521 2074 311 229 271 332 4 458 823 1826 411 20 1858 1361 981 614 991 478 617 488 651 1463 707 525 390 1911 2790 1678 380 1327 1985 442 2036 315 1862 514 56 2161 336 655 496 1852 314 492 175 187 556 600 505 571 106 379 1841 527 447 582 1167 499 561 360 483 2062 48 2185 1685 2163 1778 498 2257 403 54 1972 777 2989 1611 547 364 350 266 147 1915 9 1823 337 292 239 428 437 451 420 312 225 295 298 233 278 460 302 293 241 145 421 281 439 308 1825 445 19 144 365 434 2362 1052 461 1 279 254 16 280 377 227 598 2595 277 1009 245 1154 1659 467 287 1872 1873 283 382 606 282 2594 1619 153 1053 472 307 150 1920 1679 226 321 353 475 284 2059 510 1677 441 1646 2990 236 459 11 727 638 309 188 13 274 235
287 285 283 245 1249 585 852 915 47 916 919 920 652 17 43 350 2177 130 26 935 735 828 142 745 85 107 44 752 951 700 1063
288 2991 2635 1674 370 229 824 1158 1675 758 1156 10 2367 38 149 16 25 2123 17 244 1418 627 320 607 2318 1160 1155 1803 84 1755 624 13 622 1017 2081 1924 2570 701 50 1492 1730 1862 1146 1334 1697 2830 68 2535 216 2992 131 1442 2466 1451 2049 2050 96 94 786 43 789 41 649 111 56 108 735 917 46 109 32 1925 95 47 102 52 1505 106 1935 3 350 64 670 782 1937 67 83 63 1393 1633 737 639 947 896 1150 852 993 745 122 853 103 534 1516 124 667 834 70
289 229 1942 2078 146 1338 791 748 1842 831 758 678 677 983 1498 1591 254 150 903 283 278 237 255 153 236 396 756 296 1748 377 253 2179 143 157 158 29 179 172 366 161 27 879 207 1067 1172 768 1026 1194 1213 257 62 196 159 203 205 939 2254 585 199 1025 216 900 176 1782 674 259 805 258 1706 956 673 39 819 586 1231 186 1765 1822 777 1648 498 808 804 784 971 121 810 122 212 116 821 279 298 233 245 456 431 238 277 1168 271 188 287 217 1192 415 450 1185 515 1193 299 1066 870 954 1190 1217 946 995 953 310 530 1210 1174 1188 1211 1207 921 1236 1180 527 2538 2422 833 1000 1220 920 874 1179 916 714 1197 929 1182 1240 1244 1181 2217 1032 1516 1241 1364 2302 1206 1732 2307 1262 1183 1235 815 665 1222 1688 1268 1274 1255 1267 345 226 786 440 40 19 437 288 295 1009 1175 7 734 2543 302 1061 2993 284 1059 606 156 1010 462 384 1165 1062 1170 163 323 1057 715 293 434 239 460 225 149 1703 482 727 1052 13 684 321 162 472 1178 3 30 2293 147 1721 830 1825 1076 960 866 1790 902 662 10 735 736 130 627 41 749 2269 948 915 94 228 16 1418 1148 42 1656 18 1631 2397 11 227 109 1620 46 43 309 12 26 1011 1105 17 1624 318 685 1679 111 1857 597 520 650 1795 25 443 5 1653 370 653 1659 688 1019 55 1428 681 24 367 2330 659 1658 404 632 657 607 265 1155 2889 68 1376 244 1655 710 57 135 852 76 2965 47 919 923 1864 924 446 926 86 2176 928 732 350 931 505 932 771 861 1924 858 81 1149 828 142 201 938 941 1847 738 85 1151 745 1848 93 107 44 731 95 131 1851 1063 950 760 752 951 1820 789 28 1342 34 1156 352 1622 693 2263 53 1106 706 1755 320 223 2627 1714 327 1619 105 340 390 651 48 775 562 14 1439 985 602 103 2781 2719 45 623 904 518 865 864 247 629 1012 1100 862 905 1017 1528 101 1607 1065 54 2182 980 573 2475 2815 1654 169 639 1101 1753 907 66 2791 1674 1016 1015 243 996 1862 1438 922 576 1677 1094 145 466 773 291 496 823 6 1912 234 617 285 325 978 314 501 763 2283 614 981 844 2319 1327 1002 676 901 398 1463 538 250 600 476 4 375 316 575 1167 769 400 1910 451 649 241 282 445 280 307 1332 615 420 1754 438 1053 297 1647 1154 38 459 286 235 467 1613 1056 365 1852 1051 1054 363 1915 380 1077 1581 1776 224 182 848 260 1886 853 1075 485 387 1386 1385
290 149 1839 2246 161 229 120 1076 852 47 916 1418 2567 129 2042 10 257 1761 2256 917 683 1842 928 732 130 350 930 505 946 40 95 752 2281 94 951 902
291 280 41 167 1476 250 37 1162 283 145 150 158 157 377 236 1753 396 229 1648 1191 143 779 257 1025 768 809 674 819 76 805 853 1639 1570 773 653 240 770 20 991 285 46 4 777 43 111 44 774 661 105 980 651 187 59 650 103 847 2181 880 53 1789 919 573 1146 2791 2103 2460 51 933 997 782 74 488 52 98 641 102 990 1386 2585 68 1465 560 79 66 1032 63 1937 670 1633 2117 110 812 3 642 854 834 1122 70 213 1380 108 852 2782 1735 1610 745 667 1516 2746 1545 860 1037 1506 1150 856 1409 1078 71 75 1535 1930 2681 1104 2404 1520 1402 1398 988 2130 1693 2209 1518 1941 1638 2113 1392 1521 2115 2994 669 1603 1359 302 2331 874 1017 1131 1962 1029 873 241 2252 412 16 367 130 681 685 404 597 244 979 734 626 32 30 1105 659 523 1433 1157 27 717 692 607 864 340 1013 1155 712 1176 2156 58 1529 1018 1531 36 1773 1866 1443 2157 33 687 1379 1005 1345 1492 2124 1333 683 2628 850 2481 704 2088 2217 1039 1715 1459 1538 1404 1144 2995 1740 2996 2914 2883 2778 2620 301 109 518 795 657 243 739 896 1793 794 811 417 2422 855 1134 107 1863 595 415 614 363 1647 162 1164 251 637 1865 86 440 727 307 690 378 638 902 512 1100 2504 168 1015 62 220 762 742 181 1957 1394 1284 2125 155 350 39 804 899 186 2047 817 961 1711 226 1009 744 905 1024 2941 1033 116 450 1201 1066 946 916 1257 2700 1308 12 323 54 2071 97 2722 1663 1163 1977 2282 40 1991 1734 1430 2224 2997 136 1835 225 1703 2595 335 807 112 7 2262 1527 904 1748 763 2548 452 1987 1383 736 2998 1129 1585 2100 1850 2655 10 887 95 1578 1158 2552 1477 147 381 1621 760 1051 1337 1852 289 453 466 278 480 29 550 842 55 49 652 392 65 101 752 2755 418 206 551 870 100 2907 568 849 484 846 1125 827 1452 1397 2762 885 2999 1561 1126 1364 1456 1943 886 668 1143 78 679 1410 2023 2742 2783 2909 448 3000 920 296 1420 2541 2819 1038 2259
292 242 1154 315 363 229 10 130 41 948 285 844 291 188 1360 2779 478 637 925 1614 997 488 1881 483 614 7 245 226 11 980 847 443 1653 1106 1175 53 20 17 244 1009 2475 1679 1598 16 404 1418 1857 2263 1105 109 629 18 1010 1634 14 655 51 1110 651 659 1862 628 50 29 2103 390 866 623 169 97 650 1021 1031 54 685 1439 59
293 638 1690 440 315 363 399 635 241 392 1646 824 301 1469 151 145 236 156 291 155 230 4 44 307 340 222 159 1172 167 172 185 168 368 646 813 742 961 817
294 185 644 714 161 1798 1109 1881 997 941 2244 7 62 606 241 101 860 538 815 1038 158 201 335 188 1310 2762 49 75 1326 16 2221 1680 197 1179 1870 1067 1210 2115 1509 56 1 150 229 240 1056 179 1648 505 331 143 242 752 1172 528 1170 379 777 2 842 1616 844 795 558 527 780 568 206 1004 1180 830 212 1211 921 885 739 1561 195 586 1133 1247 1475 219 1480 838 1308 1493 1555 533 259 215 19 156 1009 523 1012 367 864 651 50 243 167 392 652 2005 32 34 919 51 708 1346 670 169 1379 1125 76 926 935 60 846 1261 70 2207 202 63 2004 872 917 124 1968 108 1369 1639 1545 1135 1104 121 1345 1693 1958 1392 2218 1507 1411 2024 724 2209 2486 2010 1402 821 1692 669 2395 1364 1168 874 1041 153 667 187 1415 181 1633 1019 1694 2908 819 45 1059 53 999 2645 784 105 440 164 909 408 895 397 896 103 417 112 462 204 257 1543 207 1130 140 977 250 924 1367 937 2740 1146 2654 1677 1717 1806 13 370 130 216 978 657 59 360 573 1007 852 1632 129 646 162 2819 451 145 1010 288 4 10 127 731 662 280 2114 1871 916 2996 2123 9 776 903 2644 828 772 938 932 983 1216 3 1054 1202 237 39 1949 37 43 2109 1370 1118 1284 735 102 901 1018 744 3001
295 150 608 65 773 280 498 891 964 171 1343 149 156 13 157 597 62 178 159 169 163 189 184 50 204 1014 39 1063 176 181 1492 208 224 806 1032 646 1025 876 813 192 203 214 1533 35 207 177 1115 190 186 1734 182 211 201 191 1362 197 220 566 216 1130 205 648 961 1369 1816 729 924 1689 724 1954 834 2513 1966 2000 645 1688 1687 1346 1692 340 246 350 213 167 209 870 957 968 647 112 2514 114 796 123 972 812 803 973 829 2010 2351 2046 892 873 884 878 1055 445 349 1056 610 613 175 143 242 472 9 19 2696 225 10 7 130 244 158 109 661 3 538 670
296 764 39 1146 1507 229 155 2621 1410 1477 654 157 158 1748 29 1664 176 1067 62 247 167 202 768 813 779 124 216 1688 1954 884 945 834 835 1121 1956 1957 1704 1046 878 1958 973 1408 877 949 902 150 255 756 179 161 278 1648 236 172 1194 164 805 257 143 585 256 366 558 848 882 1558 260 673 1570 1084 782 1162 10 911 852 41 916 127 1418 920 652 2496 2289 748 758 762 191 932 87 88 46 44 887 681 1677 626 370 2122 904 523 1425 1422 30 320 1532 607 84 1069 390 65 2882 102 105 169 61 1179 639 552 938 1326 3002 22 1015 2722 703 213 642 54 83 687 1867 629 67 1429 1112 45 1862 97 1633 2320 957 1102 1155 2152 1861 829 2280 1115 1660 108 725 100 1176 2338 1375 1395 197 3003 1377 1737 66 1968 2088 2054 724 1936 1505 697 1383 1387 1711 1390 3004 699 1033 647 698 1152 3005 1739 2915 1460 1946 1412 2453 1969 2454 2086 1453 3006 1550 2916 2087 1938 2918 2995 1025 159 208 16 225 11 19 149 685 734 2232 7 244 122 742 117 116 1175 606 245 2781 226 1009 40 1012 2282 1057 3007 778 1158 2297 995 1798 3008 1461 858 1578 763 86 3009 1119 350 1128 501 3 1730 775 710 1139 1821 2655 958 901 1864 1576 1905 37 2025 1850 859 1051 540 1609 571 830 1735 1797 987 13 163 597 50 171 1014 1103 148 961 94 42 109 56 107 43 20 32 96 661 1515 980 650 1991 55 53 1683 111 662 3010 57 2980 846 1685 670 49 996 651 997 770 2182 1993 1160 207 4 614 638 375 1114 363 634 323 1662 969 2283 641 1172 200 560 772 2550 389 195 1127 2154 925 2531 856 663 1466 2081 2244 1561 671 705 1150 1567 1563 590 1389 1976 1482 1569 140 1511 978 649 285 773 466 823 686 496 538 316 291 6 240 315 514 842 981 1327 774 1167 2718 250 573 1620 769 360 979 568 777 386 175 595 498 101 379 103 656 664 187 1004 847 1376 1465 58 780 659 1469 2 1881 484 1627 843 865 74 2248 880 583 2561 1632 1615 999 2451 259 935 183 394 1001 2611 1700 849 1125 2441 1467 2838 2258 1972 771 283 145 153 254 237 879 377 1782 196 1026 1877 939 373 586 1706 258 1792 817 1762 1955 561 1822 784 808 810 804 147 445 234 9 461 596 460 438 293 430 146 280 241 25 38 1587 2640 2234 2100 1124 709
297 733 467 576 1001 161 901 670 10 1145 852 41 916 47 1418 652 925 86 732 2176 130 26 930 748 1528 861 828 142 1578 569 945 1847 1151 745 1713 946 107 44 1652 40 948 657 1063 752 951 245 225 7 501 454 16 19 2643 627 1624 632 9 42 30 1622 1532 622 15 681 1498 46 1653 367 606 980 392 1587 1192 770 156 53 706 370 1860 684 523 49 48 57 607 14 1376 45 1105 1057 688 864 653 2446 111 167 1110 320 692 1607 24 1547 624 1106 1611 37 762 277 515 513 2181 404 390 1424 77 3003 1022 475 1871 462 514 498 997 844 331 583 259 1 149 291 150 155 145 230 188 109 243 894 638 824 285 191 445 20 420 3011 777 641 808 122 1168 505 1170 238 1579 551 340 991 1176 152 1052 482 1056 727 347 440 158 792 254 2266 1804 1727 97 773 1053 235 1167 375 229 323 362 550 316 328 240 315 363 255 637 1166 613 242 175 6 143 2455 499 600 377 2531 741 2265 162 280 325 272 263 237 311 823 491 321 507 533 608 1790 334 1174 286 43 791 2475 12 298 2059 771 2233 763 764 1051 1419 398 1054
298 803 1129 2396 51 1549 1224 10 782 91 670 983 7 2094 63 1399 130 917 1978 657 1384 40 138 2038 914 1798 2775
299 1556 2002 84 224 776 250 94 68 978 880 505 44 1386 466 109 652 4 234 240 43 331 271 1001 650
300 928 147 681 280 150 559 1783 424 482 390 51 44 46 50 20 32 984 540 658 62 350 591 709 74 64 95 1615 1469 122 558 1937 493 1125 814 83 1127 61 1117 885 60 63 77 737 852 1390 667 817 1506 1724 2457 75 851 579 977 1904 896 1397 857 1710 1128 668 872 1518 1522 262 1116 1523 2393 1177 128 2524 1396 1391 1410 1934 1844 2857 2384 669 1630 1751 19 3012 146 149 615 2364 321 16 244 237 13 342 307 254 1332
301 150 147 141 223 2290 833 10 257 1761 912 852 41 914 915 916 47 919 133 922 923 791 925 446 2103 926 17 43 929 2229 732 130 26 350 505 744 931 748 431 1175 297 792 338 331 160
302 147 1402 3 1987 213 791 191 90 157 158 156 460 1014 13 512 159 149 1012 204 163 1101 1060 2322 50 1065 184 169 168 167 171 597 76 207 178 1222 576 192 202 961 813 39 209 1362 181 832 36 1063 214 1346 2001 1345 1343 141 35 221 129 1816 1130 1688 647 186 216 1494 9 10 7 11 443 12 244 42 1624 18 693 1106 25 352 14 32 5 24 523 607 1652 1061 1655 45 1102 653 30 1653 684 404 58 1434 1062 327 866 623 34 247 340 1424 688 574 1439 1989 682 581 692 520 1067 84 867 624 594 2095 1607 150 283 254 145 377 153 278 229 237 756 179 236 879 958 676 257 161 2179 1753 2180 478 143 172 939 350 1194 196 27 62 1648 1172 585 203 366 373 673 205 558 199 1025 819 173 1782 805 848 212 834 259 882 1877 1707 1764 1221 245 1895 308 353 1 752 240 155 144 381 151 419 464 4 154 462 180 411 784 200 193 955 389 206 249 1792 2078 804 1559 591 260 407 112 889 959 963 1151 2625 1785 1480 1765 590 977 814 648 803 1082 2202 649 426 1649 466 41 234 502 346 325 398 94 285 291 823 482 1826 44 400 109 290 458 538 489 1463 46 789 6 375 614 272 514 617 271 315 446 269 1910 175 1911 2740 981 522 2183 332 1912 52 409 505 2319 395 379 316 49 331 844 842 991 1167 386 780 655 1778 662 743 1795 556 360 658 483 68 107 2185 499 600 51 1802 985 994 2170 582 101 641 2305 1469 998 996 560 997 710 54 1022 394 1002 540 60 737 575 484 1005 2129 74 1789 544 2280 1004 571 999 583 83 1007 642 1572 806 1078 2392 95 1387 570 63 1514 1379 1466 925 1982 2742 108 1470 849 2377 851 1393 1634 1881 1948 1505 1380 709 2928 567 1143 1228 745 1796 1468 1477 1839 2228 1568 1389 872 1522 2588 1475 1474 1405 2463 130 1175 297 792 160 1161 298 279 1915 292 233 275 448 348 1154 342 255 164 672 1763 1664 1958 1882 311 2168 1853 763 758 293 274 631 225 239 321 727 1052 474 1178 439 755 165 162 1056 1100 2293 580 1790 2760 16 146 517 266
303 644 1739 225 667 1157 1152 345 285 297 10 338 37 1013 331 583 191 1161 728 1032 2286 89 1163 976 109 41 44 46 52 56 650 57 50 390 1589 53 49 45 68 350 65 101 106 847 1382 1632 1986 3 223 523 169 552 681 1102 370 108 639 710 22 1160 1861 100 1422 602 67 84 687 1429 725 168 642 83 1381 1862 703 1176 1936 957 2086 213 1968 647 699 2084 320 2142 1375 197 1444 2085 1505 2083 1412 1450 2088 1946 698 1390 1145 923 129 928 86 43 505 931 856 941 201 569 758 738 1151 326 722 948 131 760 94 1063 1926 245 469 1022 1059 1110 1073 1366 1490 1070 1071 1371 2787 695 293 1676 453 824 638 12 626 307 342 631 375 635 582 4 448
304 68 149 161 1 311 670 782 852 916 47 446 875 1146 43 931 1150 856 745 44 947 1152 1063 752 10 791 1842 2103 129 86 505 748 758 40 506 94 902
305 293 2071 857 2001 1304 2877 292 897 275 1915 451 2034 266 502 353 298 233 598 147 440 2314 239
306 167 644 283 1479 702 250 157 779 350 29 159 62 202 205 207 209 853 221 1957 834 222 675 1816 878 973 229 145 150 158 278 161 143 236 1008 1 266 4 1075 887 154 163 187 151 165 174 758 353 241 419 240 340 180 172 411 258 168 213 39 366 178 206 203 959 246 882 1765 260 963 112 212 1792 252 756 1172 879 676 199 173 27 259 1707 805 86 81 254 243 52 518
307 1561 696 225 84 293 519 316 2295 147 2372 226 482 146 272 449 285 297 241 1987 150 274 277 281 40 11 234 1 263 243 244 6 624 143 610 379 242 503 375 386 349 682 790 163 538 362 41 188 145 149 7 298 16 867 9 324 282 440 311 245 1178 19 471 25 445 284 485 240 1873 631 1985 235 727 38 268 2158 1056 370 325 166 411 507 529 1559 230
308 309 37 663 774 161 758 10 1702 904 984 13 1056 240 605 331 157 86 47 62 1162 1161 909 63 1834 1241 1032 1243 1213 1129 2003 1228 1399 1904 763 764
309 636 242 293 745 3013 613 84 763 686 15 2535 2367 38 7 18 626 30 1624 627 522 320 1619 19 12 1611 454 3014 607 467 622 367 1860 1858 2353 632 2054 2181 1387 1699 244 633 653 749 22 1714 1422 1061 688 45 2260 1848 14 692 863 523 42 55 629 58 1773 2268 864 1831 402 3015 850 2481 710 2889 786 649 443 94 43 105 109 46 707 501 44 2391 53 54 59 111 107 1585 52 56 1376 996 47 103 65 390 919 583 650 57 350 74 2103 708 1633 783 66 938 1146 124 2577 796 735 997 3 1037 663 1380 828 61 1517 100 588 72 67 63 1935 2457 108 1610 642 128 1022 1516 1409 102 1545 1505 1117 78 1385 131 2040 668 2113 667 2349 917 1953 856 2544 1853 1463 1622 1498 2281 2652 241 343 1987 458 824 2062 635 488 1579 392 409 1642 1643 795 2376 1469 794 187 868 800 527 1132 719 259 372 1634 1561 801 1127 2037 912 925 446 86 505 2104 1148 1846 1713 738 1652 40 506 752 951 2837 1703 775 2390
310 629 576 146 147 1947 314 161 10 43 109 53 44 443 522 650 651 652 770 107 501 52 55 63 54 46 1760 1631 101 659 244 19 7 9 38 863 2252 11 229 505 842 240 1463 375 316 331 315 984 777 250 774 614 379 568 773 514 595 360 1464 498 484 1167 561 844 845 554 527 571 540 570 591 899 560 851 885 1470 765 743 2463 1078 1477 1475 1133 1473 925
311 19 790 1720 1992 375 2051 488 86 758 124 1117 39 116 121 122 396 145 150 158 179 153 953 278
312 627 74 285 229 556 1493 2297 1797 44 307 638 1114 681 105 1437 795 390 46 329 4 1100 161 687 320 342 65 985 84 642 200 1884 169 938 66
313 19 216 815 2147 143 167 984 13 196 288 86 681 331 160 1778 758 909 515 729 1834 340 39 203 205 209 178 149 472 1100 574 202 813 474 537 2138 1097 834 120
314 143 19 912 693 981 146 150 147 149 460 145 755 188 284 472 163 165 155 1065 151 13 161 185
315 1471 149 13 197 167 157 605 796 681 196 1904 47 160 984 63 1785 90 729 81 1834 1807 2003 642 523 710 639 108 663 84 213 61 100 1505 967 83 647 1936 1152 1739 2084 2218 229 145 150 153 236 179 143 161 1067 172 247 173 159 203 558 205 209 853 202 1706 819 1816 1355 139 1 862
316 1338 260 1715 213 161 902 37 748 758 191 995 762 1129 81 89 157 10 331 240 681 13 1106 1013 1194 167 62 930 90 63 583 1032 1399 713 1298 1291 1975 27 247 158 29 159 203 350 207 768 1753 202 39 176 1705 186 209 1494 834 1954 1222 1688 973 1121 1046 949 1144 670 41 852 915 916 923 652 875 129 1146 446 926 732 43 931 130 505 744 932 1148 861 937 678 735 938 828 201 887 107 44 731 40 948 752 951 245 404 684 574 149 1101 3 7 9 19 16 606 1722 11 244 607 32 2316 14 523 24 1438 1062 1011 1057 1142 581 682 904 691 733 1653 5 1019 993 864 68 2097 907 58 1683 1439 1005 651 1023 1021 1420 687 1061 661 905 226 1009 1014 1010 997 874 1017 1059 1368 674 1070 1350 1625 2450 1366 1035 873 862 156 1012 184 1060 189
317 161 732 848 229 1769 1338 791 748 932 902 678 81 157 158 149 163 156 223 1012 171 189 182 50 169 62 224 159 167 178 220 1063 201 1492 207 213 646 216 192 870 197 39 1346 961 1369 1349 1689 202 1494 191 876 129 813 2000 645 1032 2372 19 16 10 266 309 1155
318 1080 1724 280 1176 161 761 763 757 2007 1117 39 1677 742 121 122 112 116 803 120 821 117 157 887 156 158 149 460 1100 318 597 163 205 189 207 213 171 50 159 181 220 1014 203 182 1492 204 176 141 62 224 197 828 209 1345 202 1533 191 221 1063 186 1115 211 813 35 812 169 647 832 729 648 129 724 1688 1025 305 150 445 981 439 235 240 596 449 1056 545 455 465 242 452 362 363 143 550 2326 420 599 9 225 19 7 451 281 786 466 43 96 269 10 94 443 4 233 30 245 278 298 292 752 404 145 377 153 334 565 440 476 1865
319 242 153 637 614 379 285 748 678 349 2967 596 9 1645 239 283 440 278 228 282 1052 1649 274 146 254 337 887 11 279 420 353 234 464 150 272 1053 145 10 1175 308 20 325 475 307 482 40 1703 41 293 281 625 149 1676 1 377 240 44 763 19 245 225 1156 7 96 244 158
320 1609 2076 3 830 2747 1338 906 89 90 37 1129 81 1162 91 257 670 782 41 1145 135 852 76 912 127 915 917 916 2123 923 652 47 1418 920 925 1922 924 2042 929 928 86 17 732 931 930 2447 130 932 748 934 2691 936 1690 2329 935 937 861 2610 2125 858 938 1150 940 201 1522 941 2600 758 738 945 2044 93 326 745 107 1152 946 731 95 657 40 2106 949 94 948 1063 752 951 1926 1797 762 1819 3016
321 19 1562 982 1494 494 1352 94 20 109 44 657 42 103 46 2247 652 45 390 52 51 107 663 32 111 2249 659 48 350 651 68 62 710 122 108 670 2613 76 588 985 642 61 121 1125 2115 67 79 72 1760 70 60 639 1440 124 655 59 1839 583 849 1005 99 880 763 573 735 605 10 3
322 758 103 250 2326 1009 763 145 4 240 241 151 161 340 155 810 257 167 1742 914 206 159 784 752 180 203 350 62 200 39 804 808 171 796 950 293 44
323 1326 1171 1 1291 1170 10 670 41 852 2256 917 916 652 683 2042 928 732 130 505 744 935 938 1150 569 745 657 94 752 951
324 237 231 200 39 161 460 163 169 62 203 159 191 176 1343 834 283 145 150 377 153 254 158 29 236 396 229 1648 143 939 247 676 2060 429 3017 277 308 649 459 234 437 302 445 297 269 466 1682 353 280 279 16 311 2559 787 981 1649 773 44 400 398 285 1910 492 46 505 271 2730 325 395 1911 316 263 446 653 293 151 448 638 363 600 323 57 681 641 375 1172 48 985 390 84 795 523 792 94 109 1642 261 752 797 243 673 1842 1709 803 241 451 440 777 784 121 498 817 123 2037 275 245 253 188 1168 415 1174 1190 238 1194 259 530 1228 1213 1221 515 527 1066 946 1211 916 943 635 551 1579 187 409 728 103 1561 800 1825 1614 463 750 1071 40 1727 230 156 322 255 257 172 478 173 2180 779 199 2179 196 558 350 674 209 879 902 205 260 809 1879 258 221 186 216 1792 212 1765 202 1231 945 252 303 991 291 166 1 179 152 744 139 484
325 39 2347 245 2084 63 948 145 887 291 1 4 179 953 1075 149 155 156 13 284 161 196 756 162 223 175 1014 512 172 517 533 159 169 180 902 167 257 1076 1012 62 224 585 954 171 1169 200 1065 672 201 164 178 213 168 206 204 173 1340 189 182 76 176 183 212 194 148 1077 220 646 1080 1492 229 617 978 250 842 240 360 316 505 614 773 999 1167 331 498 6 187 795 774 386 984 777 595 769 600 992 568 514 2 558 844 555 848 586 1465 899 885 554 527 1211 561 845 780 560 484 1078 1467 2244 830 1004 1929 570 1615 1471 676 1470 1000 1472 1475 1143 817 765 1133 1796 1476 857 2003 1477 1930 1801 1479 1628 1710 1255 2312 1896 1484 262 2308 523 46 44 681 629 48 775 390 105 65 1730 2722 639 54 663 607 1326 102 1155 703 1069 1066 1192 714 1179 870 1364 916 2698 1715 946 929 1732 1003 1136 2217 1516 1222 1688 1249 1276 1226 1262 665 1267 1235 1239 1259 1032 2700 716 2434 937 2002 1965 2148 2292 1049 2150 1320 2145 93 109 52 799 94 1148 42 392 801 265 47 518 103 894 95 796 1768 1537 2351 1839 121 1536 1803 855 800 962 1384 854 667 112 113 871 123 534 897 1742 1638 1548 1400 839 803 118 1518 2035 892 1549 890 822 1410 1134 1137 80 126 2755 2752 841 2051 2253 309 340 1176 1394 806 853 1107 1740 1396 1403 987 678 1123 762 124 1117 122 821 116 117 157 27 247 768 158 29 1067 813 779 207 674 809 202 203 205 221 1753 1025 1791 1494 834 186 209 222 957 216 1816 973 208 1269 1813 1639 1958 1956 945 1355 2196 1046 835 908 1128 1704 729 878 1408 1957 883 1818 924 877 139 1336 873 1959 2785 1030 868 243 1720 1510 19 7 606 40 226 1009 1175 1059 1991 862 661 905 1010 1057 574 1062 1017 691 997 1063 1071 16 744 682 1013 650 907 1021 1024 904 2097 1028 874 1023 1895 1027 177 190 928 2529 645 812 592 963 1035 1038 837 816 1044 1047 3018
326 393 225 1607 821 1069 161 2416 764 763 901 1864 2694 466 649 978 10 902 771 942 81 1162 88 989 791 37 1030 1972 858 778 1111 983 1116 1461 2258 86 930 89 758 915 1673 914 1702 748 1338 678
327 1154 3019 4 1656 2075 440 954 10 167 157 681 2805 37 995 989 331 1199 290 515 13 551 103 800 62 676 758 1213 63 861 583 259 1719 2828 1162 1586 1241 1163 729 2003 677 1812 909 1243 3020 1272 1578 1291 1270 1298 2146 1299 1292 2144 19 786 288 453 245 7 226 302 456 1010 40 1075 277 1009 254 448 158 345 230 1677 606 862 905 179 380 163 156 1012 323 284 1066 2720 1057 1067 1061 574 1170 1864 763 930 81 87 89 297 238 787 1789 471 748 627 792 1013 1176 791 2297 762 2531 2229 950 1633 728 191 90 709 889 712 1868 1810 2829 1051 1119 1158 1673 2014 913 1863 309 340 991 3021 152 806 1107 1781 1396 1900 853 765 1403 964 293 824 329 614 343 44 285 151 2178 322 631 626 12 375 223 636 105 46 638 887 523 409 635 501 390 1422 637 625 370 552 1425 169 600 1822 320 1862 1015 318 775 985 2294 569 1576 833 670 782 852 76 1160 911 912 41 917 2123 127 915 47 1418 919 920 923 925 1842 129 446 926 86 17 43 931 2104 350 1747 26 934 1528 1148 935 1944 1846 279 134 1117 856 1924 735 678 938 1149 828 1150 201 1713 85 738 945 2044 745 1152 946 107 95 948 131 760 2281 94 752 694 764 859 451 466 147 146 281 236 347 231 794 623 804 367 774 168 2277 585 39 1179 176 1632 181 1450 576 1765 671 1392 821 2308 2149 1313 1071 488 2138 1125 899 801 403 1461 1936 655 2244 591 2260 150 306 2614 1634 378 1386 394 1514 443 597 789 2045 2416 1480 1832 462 209 1993 1056 1840 1419 1850 529 1124 392 688 844 2265 1697 595 1469 461 2733 2858 662 2048 14 2084 399 701 2584 3008 793 2069 898 1904 1734 278 404 768 1895 754 1919 225 16 1527 9 11 241 2877 1618 1156 598 282 445 365 20 1920 1659 863 2293 1703 154 653 2405 1624 280 325 149 727 305 395 244 460 472 864 359 978 685 15 240 38 613 235 465 1621 2072 1053 242 352 289 621 514 602 237 18 480 143 1157 609 603 607 481 24 693 8 610 1110 682 2399 533 328 452 449 485 684 571 617 2320 867 2565 1062 32 2667 2353 1755 358 1860 532 3022 1436 659 522 363 608 250 2194 778 84 1611 550 692 362 1443 50 2330 2343 1679 1653 5 632 687 25 1654 175 45 1701 1714 1992 1683 251 993 393 327 368 1652 780 1155 2627 1869 630 1547 689 1773 1867 629 402 545 718 276 757 761 562 34 1730 2098 183 98 1027 1142 1820 1598 1658 1487 1989 1488 528 628 1102 387 1831 2896 2266 58 2338 2269 1427 1530 2157 564 68 1607 1101 1429 1430 1542 696 3015 247 2097 2494 743 710 1334 540 1432 2534 1423 1491 1376 104 1387 1560 1601 2034 22 2478 2232 714 719 560 1492 1803 1345 2079
328 157 19 153 400 1194 501 774 1047 163 167 422 1751 2325 1898 3011 282 2340 1825 1645 1332 266 241 451 2059 2607 28 424 430 427 436 10 439 1754 2555 348 433 1618 9 2574 1703 440 2368 334 3023 475 1418 307 443 280 460 18 2279 1619 11 42 297 1750 420 147 293 2232 2332 2566 711 612 434 274 1053 281 286 1679 617 1052 1656 1154 30 445 601 16 684 383 288 1971 321 606 8 38 452 371 1659 1153 2191 979 328 981 130 235 524 347 2616 1621 2684 2804 463 2546 2364 1713 284 3024 2399 2559 429 304 432 41 43 285 269 325 442 659 1463 346 482 466 656 109 4 773 1826 311 46 600 107 316 6 980 446 823 44 240 96 676 105 56 409 1611 2283 502 505 279 1915 292 431 298 233 245 278 448 456 1823 275 404 752 1895 145 1822 777 498 1648 389 122 956 143 641 277 310 287 299 450 238 271 415 188 1191 1196 1209 253 217 1210 1192 515 1168 530 302 437 471 1614 254 477 565 490 469 948 1110 377 236 283 296 255 29 179 2052 879 478 453 2543 462 7 226 1064 323 792 301 399 392 793 3025 144 151 381 239 353 464 3026 1853 350 40 2329 732 662 2098 3017 2269 39 132 748 2275 2169 1752 1662 2405 1585 2231 1010 3027 915 2100 993 3028 833 622 1821 605 911 1551 861 2418 2900 1859 3029 3030 2235 1158 2834 763 778 2297 1119 688 154 523
329 143 938 242 864 39 166 472 188 4 1 158 236 157 150 223 153 156 411 50 1581 94 443 10 41 482 229 237 29 768 1719 161 155 159 180 257 752 167 62 810 953 591 206 870 213 169 241 649 466 271 991 1904 331 2316 1598 2372 684 669 70 49 147 773 505 857 46 109 573 852 983 978 981 316 6 600 360 844 498 777 595 842 769 386 250 379 514 641 561 2392 175 780 1615 1154 7 16 227 307 280 61 1075 181 47 84 238 1170 1066 939 1216 670 353 162 1052 1056 1665 784 808 40 1059 149 946 1533 830 907 1210 185 321 1190 848 550 211 1546 834 322 145 674 11 9 226 19 538 681 1009 306 107 1647 289 528 1106 774 523 1161 179 954 845 102 786 662 1346 912 2010 428
330 708 161 202 1213 1084 1212 101 226 1337 2203 1074 662 607 902 886 846 2398 657 3031 769 185 812 869 816 145 39 150 2336 16 493 155 1267 1965 2720 554 1819
331 167 1479 1083 1607 1719 2877 1650 795 620 782 677 722 1119 1147 852 573 1662 392 73 12 158 1461 906 2027 140 169 2088 109 94 10 775 657 607 681 985 390 105 1155 1179 1015 1066 1192 1216 874 714 2698 946 646 1516 916 665 1715 1364 929 1239 1233 1267 933 1260 1003 2002 2143 241 1642 103 87 662 2237 2258 683 1973 208 781 102 864 3032 1578 674 670 776 858 37 1162 91 1975
332 2260 1484 2954 1889 143 763 761 1139 1850 1119 2027 298 1823 428 233 1915 245 292 456 278 431 1914 279 448 1154 486 1916 752 275 404 348 3033 3034 3035 2409 768 1895 2993 754 1649 2314 304 1783 3036 285 1907 786 426 330 432 1360 482 1827 1910 787 466 322 338 43 41 234 442 443 10 96 789 261 478 1198 400 1676 3037 773 44 2067 617 4 1682 2718 6 109 1339 476 271 774 981 1631 107 263 360 978 991 1001 1882 1611 488 311 954 380 777 1852 42 784 1684 20 1361 600 538 653 314 659 2170 492 105 1167 823 499 1678 1341 980 2319 2921 250 953 2247 1420 2183 2181 37 770 655 316 53 652 775 2185 657 1849 240 3038 650 1789 513 658 2280 59 111 505 57 791 2305 2725 1375 2645 660 409 55 484 411 390 229 1795 1462 573 2054 1387 1938 993 556 1913 48 958 68 1465 1528 498 568 58 1338 861 1702 2418 995 3039 1577 906 81 677 1821 2230 748 88 983 2108 1030 778 2107 3007 915 678 1123 1798 2840 92 1111 2447 913 1977 1012 1727
333 329 1915 245 240 206 242 157 290 288 10 13 1175 681 551 1194 655 861 1106 515 62 583 63 763 19 7 40 226 1009 512 1677 606 1010 905 1059 1991 1065 862 2556 16 427 225 11 460 18 9 1750 1679 454 1105 3040 370 25 244 8 1422 626 42 149 443 12 653 17 863 327 1418 733 404 30 467 1713 2232 320 1652 684 520 26 1611 1736 367 1618 1376 622 1591 426 1360 2168 285 44
334 857 161 646 1211 19 1581 833 10 257 670 41 914 852 76 919 47 920 683 505 298 245 278
335 1310 437 315 1027 66 10 1783 291 458 316 109 981 787 42 447 649 429 470 653 466 789 476 482 2351 2283 311 652 501 791 271 1676 773 488 105 229 47 1167 953 314 774 568 52 779 484 6 991 45 660 505 556 101 50 53 595 513 2 1376 662 849 259 62 1921 57 1469 65 548 514 985 175 708 1000 1188 386 1002 1789 651 573 3008 555 561 1004 1884 844 1217 1032 1122 641 1127 544 812 1504 591 76 200 999 97 124 394 104 3 1834 885 1839 855 122 1133 571 899 1412 817 806 586 847 558 64 100 2003 992 1467 680 114 1700 2244 1471 1385 1931 70 2356 935 2085 668 590 1037 2132 78 828 554 886 1149 2193 1681 853 3041 1801 442 1083 705 2711 1394 1325 2932 2267 3042 2957 77 667 1610 1472 73 1480 1744 814 2350 1399 1104 857 1815 745 177 534 1968 1517 1143 3043 1904 1796 2024 816 1481 1723 1085 1401 1479 1397 1641 2040 1518 2520 1930 2983 1739 2467 1953 1574 821 1934 1630 1628 1963 1177 2567 3044 2384 2195 1359 1629 1120 1482 2256 1415
336 243 210 2045 196 158 143 1338 2386 681 160 167 62 157 63 729 377 162 1391 149 862 662 819 111 1831 1592 2982 1342 652 880 607 1066 1364 93 1267 1965 1770 2253 1074 675 903 828 1017 112 113 822 1137 841 840 518 1708 2613 236 76 220 185 176 585 1069 164 199 805 180 1706 1494 566 148 202 213 191 959 214 812 888 1350 2703 1042 1816 891 816 2199 1408 1405 970 883 1046 1523 1084 873 837 869 1092 997 917 846 907 16 836 852 573 2002 1299 2440 1118 1206 1264 1313 2149 2147 884 1115 1341 109 1148 1953 935 61 505 857 1537 992 978 52 962 2748 1226 1239 1003 803 1389 1638 817 1518 770 928 9 124 1636 2114 32 10 1125 1114 205 145 161 1995 980 7 722 748 1427 759 1119 657 752 799 896 1720 1709 2237 764 2344 902 122 831 533 646 40 96 905 279 1595 1106
337 1450 146 1516 541 558 2536 2485 2926 10 223 291 2644 783 905 266 399 968 1754 1562 1059 30 581 1923 1060 1837 674 840 130 664 940 29 3045 360 1734 1957 1648 1142 1438 2182 222 1493 219 838 1555 533 259 1656 2406 1386 1057 1058 369 34 1236 2602 685 670 1471 1190 1825 1674 1506 2134 1989 2441 2219 1624 1106 2329 1987 471 2457 475 1903 1022 148 939 660 1291 1180 2628 2950 2278 1239 1024 2331 1507 3046 965 272 2716 842 1118 46 2885 1669 202 157 422 108 1363 393 1432 2863 45 69 2887 2130 675 1008 2305 1268 2545 2308 407 1497 147 2358 440 1873 280 334 284 321 269 1463 4 240 229 981 773 617 978 446 502 954 614 316 496 1852 676 774 505 331 484 250 769 2307 375 175 777 595 2183 844 498 499 568 187 1464 466 285 311 271 482 1682 476 823 398 263 314 478 394 784 538 991 150 1154 445 1053 1647 1164 528 1614 1055 162 349 242 1172 143 989 748 1821 778 37 16 7 404 226 11 245 1009 744 1011 2055 887 907 1010 1012 1023 661 1020 1895 1013 650 122 27 194 1015 2528 715 1014 874 1019 1027 1040 1365 185 575 517 1026 1418 41 2282 2779 40 2886 1158 50 640 32 1898 3047 461 400 1986 554 1037 1177 2696 1680 1836 2236 1282 1242 1259 2547 1748 1415 1526 938 207 1050 282 1833 1995 2248 3048 1007 3049 72 2106 948 1634 2127 679 583 2316 1405 693 2519 49 8 453 2004 985 2221 643 1558 220 720 899 70 178 1043 176 2040 1802 1763 2129 1766 2921 352 861 153 107 431 233 1 43 1653 145 984 979 459 283 1620 307 606 19 288 254 653 443 18
338 591 94 384 250 876 1267 86 37 87 88 1810 678 932 150 4 1 236 155 230 185 517 164 161 162 180 1221 200 257 411 187 172 756 175 407 195 804 959 585 1078 805 183 673 206 1079 888 830 590 2598 882 977 82 1083 252 1085 1093 3050 1316 1342 109 649 789 786 1148 392 243 675 265 47 896 796 801 894 85 1210 1192 1181 870 2698 953 920 1066 946 929 714 1216 874 1179 916 1220 1516 646 665 1032 1245 2538 1715 1256 1222 1235 2278 1364 2217 2002 1688 1261 1136 2520 2434 1262 1259 1300 1281 112 1677 121 122 124 39 110 742 123 116 117 1703 445 981 1154 1053 240 617 978 1647 614 363 452 2283 1164 1852 595 242 772 1172 514 550 637 600 1026 513 743 1614 780 2369 1488 499 1865 3051 618 540 560 2531 1616 571 1466 2427 671 1567 2485 2311 2310 3052 795 1480 2647 1482 527 1469 1561 52 103 1132 1408 2038 501 1012 223 158 887 156 149 157 597 159 50 169 1065 62 512 1025 167 141 189 1063 1015 806 1014 1060 204 566 176 211 207 220 191 224 1115 181 813 148 1043 2001 1069 1345 213 1492 177 202 182 1131 1533 201 35 1791 1104 961 832 828 190 1103 186 1546 1494 834 1347 197 647 837 814 1737 2120 216 1521 2702 2196 1733 129 965 592 1816 1405 812 1350 208 1355 1740 1035 729 1394 973 1995 1346 972 724 835 1507 1966 1553 2000 924 648 1042 821 1135 816 891 1523 877 878 1693 2010 1692 873 1955 951 1550 1769 869 1358 2125 1690 140 229 375 773 316 505 6 386 958 1167 842 502 331 498 315 777 676 769 954 774 561 360 1188 568 484 2 379 555 1464 845 1465 641 1929 1211 992 899 1467 999 2305 2204 885 1004 586 1000 567 2244 1476 1126 570 575 1006 925 765 1212 851 1133 1479 857 2003 1143 1477 2228 1474 2518 1225 1485 1932 179 1075 198 1077 2962 1084 93 1461 81 1807 2122 44 904 45 46 681 607 48 782 370 105 65 54 2154 626 775 523 1102 552 12 99 734 30 1100 710 57 1155 1730 3 687 22 61 390 962 97 102 1503 320 67 1150 1422 1862 84 1699 1861 639 663 66 1633 1381 1697 1448 83 100 104 2192 697 642 1937 1382 1429 705 1660 1936 108 1383 2722 3013 2083 1505 2087 1696 1112 1868 1390 1453 2250 2110 1176 1506 725 1969 2085 957 2088 1509 1444 703 968 1395 2152 2116 1152 1508 1968 947 2084 1951 1925 856 3053 2089 1389 2090 1739 1163 640 1511
339 1789 161 19 258 2376 17 250 1342 220 512 1245 1069 1032 318 1344 887 156 814 1346 194 159 148 157 1100 646 1063 36 1015 62 50 953 1104 158 837 169 176 840 1025 39 1688 870 182 1733 1417 94 3048 875 109 53 10 1722 2263 105 1587 501 350 46 77 1631 58 390 315 978 1360 496 773 446 676 6 489 774 614 4 484 2185 316 513 954 379 777 505 331 229 386 958 844 2319 984 411 842 499 1982 375 568 514 595 830 1677 145 810 498 784 1648 143 389 212 808 1008 150 1 147 146 230 153 879 756 162 236 155 672 188
340 3 2818 84 151 440 476 791 902 228 227 16 226 649 245 443 40 225 7 789 17 1156 2282 30 1061 367 1064 770 20 158 1105 3015 46 681 1653 1587 1448 1655 1013 25 2353 45 107 996 340 732 632 1658 2235 901 786
341 729 864 1719 1 678 791 1904 586 145 39 2289 2017 2859 1192 2698 277 1715 1216 874 287 253 299 843 1185 833 1000 1181 943 1193 153 953 1198 1182 1210 1170 1168 954 271 672 415 530 217 1229 1213 1189 1183 1263 238 310 259 2374 1218 1194 2660 515 1244 940 1223 2290 1278 1217 2431 2217 1256 93 2788 1364 1208 527 1234 1211 870 1191 1204 995 1201 406 1190 1241 1245 1207 1251 929 714 2302 716 646 1265 1180 1174 1262 921 946 1202 1267 1214 2538 1188 2439 665 1516 505 857 429 2062 1676 338 1072 2927 3037 649 2989 1504 2341 2673 1899 1909 3054 786 3055 3036 2608 2564
342 1564 978 812 1013 242 1338 37 1577 758 915 185 799 869 816 669 70 107 950 202 1648 566 13 904 320 2083 2237 861 157 681 676 331 160 167 655 942 1983 62 583 1584 63 1176 89 1032 2607 298 833 257 1144 670 782 41 914 852 912 917 919
343 1638 225 19 638 1555 2371 991 150 676 236 229 756 161 173 848 293 359 2071 510 532 2380 480 2323 147 280 146 237 325 284 272 1790 263 608 1886 1571 508 2288 1878 1890 1887 1193 238 153 259 1241 530 1174 188 1304 1284 1173 1170 1168 505 1211 1240 1206 1213 1215 1187 253 1200 515 277 415 2374 939 843 1217 1218 409 541 1794 728 824 793 2376 2039 556 1642 1987 636 488 551 2861 2257 792 898 794 1928 151 434 274 631 297 401 326 537 342 474 165 353 755 3056 174 2591 1880 580 321 347 482 1328 1052 1335 780 179 162 1056 1087 302 437 1108 469 279 290 337 303 2173 333 152 361 291 249 3057 391 2162 1782 335 526 2267 378 307 1884 1706 1127 375 200 795 570 560 925 1561 2531 1083 2621 1482 1822 777 1648 498 143 817 212 976 112 114 122 123 39 116 115 1723
344 254 1884 280 367 347 758 709 1338 771 1798 1978 748 762 1842 3058 932 3059 983 678 858 859 1976 2837 3060 2447
345 83 1037 574 143 1391 167 27 422 435 427 322 19 786 749 1 283 225 239 282 297 228 295 227 241 451 763 2325 287 1360 298 293 1052 151 454 285 440 1056 307 278 234 245 268 280 377 1156 791 902 86 37 748 88 1798 831 950 678 1840 1116 10 7 11 1009 25 44 1618 2240 226 721 1008 9 157 149 657 41 626 1175 13 40 46 2552 1653 29 707 1530 52 5 652 887 1058 523 706 1621 390 96 105 130 392 597 367 1423 863 1110 53 522 904 692 573 1101 244 905 653 65 1714 775 1062 21 57 864 320 1105 2478 184 662 708 1439 68 2269 1100 1342 34 862 688 623 1387 56 2534 687 85 2097 3 159 101 1543 207 948 2138 1862 518 67 828 2103 1107 710 2607 783 1014 36 1216 74 97 801 189 996 1023 2316 1334 2805 1986 62 1379 63 60 1633 124 64 642 809 1142 714 204 1060 696 178 1535 77 737 39 1071 1370 2468 1492 717 1381 1506 202 1176 100 2139 191 1517 1669 1734 1063 1650 725 216 1179 2524 2845 1533 832 2054 121 70 852 197 213 745 812 1069 576 1345 1760 108 181 1636 1510 205 1372 1735 112 592 1689 1440 221 209 679 813 2018 1447 69 1103 1130 1268 1609 588 98 1104 2916 1834 3061 1943 683 961 2221 668 1958 1540 836 647 222 1350 1904 78 1900 917 814 855 729 208 667 1128 666 1392 1639 1355 1554 704 1399 2345 1868 648 886 1625 1121 1994 116 1739 816 2629 1137 1134 1947 829 1396 1412 1177 2716 2384 822 1723 669 1897 2483 1818 1949 821 891 1638 1690 869 1410 640 2747 1359 375 773 842 331 240 229 614 4 6 984 777 250 774 316 505 1167 175 769 315 187 200 568 795 386 780 641 999 555 571 1469 561 540 845 1465 484 554 586 992 2305 1006 899 560 527 183 848 558 925 1471 1615 567 1930 1133 1007 817 1078 765 885 857 1481 1143 1126 1628 1083 262 1934 1844 1629 1630 903 150 179 161 236 1717 257 256 172 888 1558 173 164 212 260 1074 819 1570 1084 252 445 305 362 242 449 387 363 609 328 550 1614 517 162 600 529 485 545 514 613 185 2319 1487 1822 1616 1491 1564 564 671 1832 1567 1569 82 1088 389 808 804 810 498 752 155 180 407 591 206 959 977 969 439 410 1719 2030 195 1563 2244 1561 472 145 147 153 146 466 325 1646 321 476 727 482 823 271 538 188 608 1193 347 237 314 1682 1580 1876 991 238 784 542 199 1581 394 259 900 418 798 578 2047 827 1762 1765 353 233 277 438 1987 458 615 475 254 152 166 342 1153 551 160 313 1496 1775 556 488 378 1777 369 636 826 503 2246 1114 843 788 2167 1902 889 1644 579 818 2037 2346 437 266 1649 1676 824 2682 412 409 154 793 301 790 401 493 1794 956 430 442 279 338 290 792 557 289 397 603 794 269 638 1910 217 2017 1184 365 399 1461 1808 670 127 1222 1688 782 901 861 681 103 309 340 1394 964 806 853 684 1102 1333 850 1012 512 158 163 156 1065 148 182 171 201 691 169 66 61 1028 646 224 1032 833 214 2540 724 129 1346 2486 877 1741 203 176 350 1494 835 945 841 115 607 1860 501 12 48 30 1422 1453 54 629 370 552 946 45 84 22 168 1505 1737 1326 102 1450 1968 1135 967 1389 2090 868 800 796 243 1537 2035 1516 122 113 117 20 1527 1620 443 16 1376 651 1157 1654 24 327 42 682 520 1656 1428 907 1989 1655 2627 33 58 1443 50 866 632 1668 32 630 1992 393 697 602 689 402 104 1363 732 1759 1701 680 190 177 2215 698 1020 1458 1531 892 2050 2135 265 79 854 1393 871 186 1536 211 123 893 1344 1523 873 139 880 1795 655 49 2446 51 72 1923 1125 935 75 849 110 1632 1120 2117 2130 988 2393 3062 1864 1789 930 1456 1576 778 761 2297 2109 764 722 859 2258
346 2163 1086 147 1965 1133 2799 1902 984 1834 143 229 283 145 150 254 158 161 236 350 902 167 172 247 1067 259 203 173 199 62 1194 813 205 176 674 848 39 212 260 888 256 202 221 586 949 216 186 1954 222 1221 208 209 853 1765 1222 834 1639 729 884 835 973 877 1958 252 1638 139 873 1955 841 41 10 109 466 44 4 20 331 46 458 476 42 107 111 791 777 842 953 556 47 784 409 32 58 50 573 488 1005 795 780 658 484 101 49 68 783 213 64 1127 737 588 847 542 102 554
347 1523 150 161 13 152 167 1105 309 1107 16 158 10 904 226 11 245 7 517 1012 661 744 194 837
348 1 729 288 1150 293 2799 1109 2669 1491 10 670 782 1145 852 916 652 683 17 931 1528 937 1117 1944 856 1503 938 85 945 2044 1848 745 1152 947 1925 731 44 40 948 752 635 241 343 824 399 412 636 301 392 52 795 2692 793 488 794 243 790 541 868 551 796 1794 2036 372 801 728 1127 527 827 1634 802 2035 1823 233 279 1915 245 292 456 448 1159 2409 302 437 453 277 382 226 156 468 447 380 469 354 2971 1057 384 477 163 490 531 2164 1062 552 1067 351 2668 546 2174 1070 2165 1060 575 178 66 874 2853 3063 1063 1028 2224 1371 646 2001 2850 647 1540 208 1958 2006 961 1355 2226 2808 1282 2486 1649 109 330 432 978 466 322 1676 338 1910 1908 240 476 614 2735 842 777 105 1632 775 501 110 513 1361 4 409 175 46 595 53 658 315 984 505 6 62 784 229 556 58 375 525 77 111 498 641 64 650 493 847 65 1862 390 68 1440 250 183 48 49 710 651 100 403 1604 588 2569 2163 3064 99 737 122 540 1326 814 51 2561 1969 3 2117 573 2465 74 571 783 394 568 106 98 67 591 846 1125 780 639 663 848 708 200 60 1379 845 63 1471 880 61 2713 897 213 2152 97 560 1007 1610 1383 1104 104 3065 128 1834 69 177 121 190 817 2110 1942 679 72 1505 1946 853 812 667 1516 705 1936 854 108 2018 586 1506 1520 78 1968 1037 1904 1535 2345 2525 860 1545 666 117 1126 75 3006 1143 872 124 83 1548 886 1638 2745 855 1735 781 885 1402 816 534 765 766 668 1163 1133 1481 988 1128 1396 1525 857 2038 1400 80 1710 2112 1951 803 2023 977 2053 1549 1404 1696 1048 2748 669 1397 1047 1177 115 2384 2371 1641 2116 1410 1134 1896 986 2130 262 1934 1526 2115 1629 1630 2211 2395 1844 1482 1359
349 145 2228 1633 1890 4 2139 2167 1228 1778 984 1901 1491 3066 1478 2851 44 109 1649 424 294 291 458 325 482 978 466 496 263 1682 6 311 285 489 290 304 403 991 96 2067 271 330 1910 501 773 338 777 1761 229 774 1676 1826 316 498 478 400 346 395 315 505 240 46 398 259 375 2319 261 1167 784 409 2 476 1528 2074 103 272 331 111 399 792 241 343 286 824 1646 636 1361 329 635 2572 1987 412 301 52 392 2068 2637 488 794 551 1928 1579 556 336 1642 1794 793 243 541 796 827 1469 2062 2376 2041 728 527 2257 2036 868 889 2377 372 1634 1127 1643 1561 1132 1886 2037 2201 1510 1480 2861 2378 2862 2860 293 638 453 151 12 307 378 637 322 380 626 363
350 1562 84 2089 145 149 150 4 1 188 147 13 153 266 146 157 291 158 230 179 161 460 1776 236 154 155 1014 756 1797 517 217 223 284 159 166 170 1581 167 172 162 210 171 185 755 213 152 1775 1533 1773 168 165 200 181 207 169 180 1777 196 182 580 164 1077 39 1069 762 1060 189 194 224 1169 62 879 1012 178 220 204 1686 1335 201 678 260 258 50 1783 245 226 11 7 1873 175 904 1727 1013 27 1010 905 183 1076 1037 404 650 1895 1023 122 585 1024 1019 1022 2598 831 576 645 812 2526 963 575 1035 190 1919 592 997 177 1032 928 1030 837 665 1047 869 1049 2125 450 277 1168 253 415 505 1193 1170 939 1179 530 238 353 239 482 3 902 761 3067 763 758 1124 2661 2653 1972 760 859 113 742 121 112 124 116 1723 2192 1110 2695 1366 1059 874 191 1073 1071 1070 948 197 674 1371 1029 695 1625 1511 1067 350 247 29 203 853 202 76 1494 176 1705 1222 908 1688 221 209 1958 957 835 208 1136 1955 1816 729 877 884 1817 878 1046 951 1959 1302 1272 86 1837 1129
351 4 203 62 1 1487 2218 743 763 757 568 195 761 37 1119 1086 2007 1576 1972 1491 10 782 1162 852 127 923 47 925 2103 1842 129 17 2042 43 926 928 86 931 350 505 748 1528 932 934 1944 939 201 85 1717 745 107 1152 93 44 40 94 948 752 760 951 605 76 919
352 1025 145 1506 229 39 19 9 226 225 649 244 1618 157 786 652 84 13 7 40 32 158 880 41 1857 3 454 94 86 37 861 915 1030 677 1075 465 1 278 617 150 472 240 1647 449 773 1703 255 6 375 1167 331 230 550 614 455 316 175 143 236 411 1076 1464 386 498 613 164 200 1055 379 561 257 568 795 366 142 1077 195 147 179 153 146 318 154 4 942 217 223 163 1008 597 755 156 166 161 187 155 196 160 1775 162 512 1777 1822 172 185 1776 1065 517 284 879 159 1339 1100 144 50 748 1012 180 1581 167 189 207 210 171 1344 1340 206 169 1060 1691 182 204 831 585 194 1042 1069 62 1686 178 198 181 1995 224 213 183 220 1447 176 1343 197
353 644 5 257 4 29 245 279 1895 752 241 19 7 396 254 10 520 693 358 533 528
354 638 151 1122 309 19 44 1591 1490 268 491 2652 786 292 649 293 147 282 298 437 451 280 287 276 9 448 1825 266 445 1649 461 146 1645 273 456 277 1613 15 330 241 978 1679 234 288 7 458 471 233 469 10 30 274 1873 420 434 440 38 430 1052 28 281 475 616 1153 297 359 231 625 1655 149 400 307 553 457 604 334 42 11 150 446 235 1106 1874 263 25 1053 598 383 3068 528 324 363 395 443 606 289 532 2574 354 510 2072 763 938 569 1151 1713 887 107 1152 40 131 506 95 948 1063 94 752 1823 1915 278 275 1159 404 348 486 1895 343 824 1646 1579 981 635 1794 636 336 2572 286 329 2039 2068 488 551 285 46 453 323 631 432 525 322 319 626 1590 614 320 499 318 223 1422 378 600 1662 2319 370 390 1985 1678 380 607 1892 3
355 167 150 95 1820 418 161 1954 1517 1464 278 1258 271 310 188 843 1798 1170 238 153 1168 505 1192 515 530 1194 1210 673 1190 1213 1189 944 1193 714 870 943 874 1180 527 1231 259 921 2422 2698 1255 1516 2538 1274 1247 1715 1732
356 638 315 224 2201 13 1063 420 2916 7 225 1910 282 824 9 786 227 19 42 149 789 1453 44 626 40 14 46 367 693 41 725 904 370 404 48 17 1575 30 911 3069 1755 24 696 651 2618 1326 642 650
357 597 167 1911 462 515 2164 242 3070 750 1881 1798 3071 1830 277 415 1277 395 3056 1789 492 234 458 1987 2729 3072 2193 2526 2246 1153
358 1 143 161 13 280 1134 3 291 773 47 263 498 109 346 311 505 758 244 1458 340 597 191 931
359 1863 704 149 800 442 732 1076 143 902 748 791 758 1798 678 2072 1598 146 9 147 19 10 11 20 8 225 1677 16 1105 606 686 45 42 1420 370 3024 1697 1653 735 948 41 662 2016 1438 622 350 920 946 736 1533 1585 915 2178 93 2109 1808 1170 1168 505 1194 1190 1211 1180 527 1247 857 1244 1270 1271 2220 1291 1298 1294 1225 2431 649 43 234 786 458 654 269 482 1463 466 2168 272 1649 978 46 2182 6 94 4 661 271 777 773 538 1987 842 2406 107 109 111 657 476 653 981 331 380 1643 1685 314 250 229 652 1991 769 991 1587 650 1795 770 651 1682 513 980 105 47 659 1993 2181 1683 187 954 775 1378 1001 1747 783 555 1376 1167 1326 997 411 54 51 844 58 573 846 985 843 498 658 1802 1939 48 1380 52 62 60 56 1386 3 845 782 1379 561 64 77 59 919
360 838 321 307 39 2172 1488 2674 1198 2325 726 2565 2061 2827 2357 279 1201 451 422 420 1915 461 239 283 1618 282 598 2672 298 266 7 458 2066 268 475 460 308 273 459 445 288 280 824 625 227 500 337 2060 277 285 15 10 612 1052 302 228 437 330 241 1175 619 638 2063 464 9 438 233 253 8 225 19 449 234 482 322 294 145 94 439 773 686 622 627 41 662 2016 2269 1438 862 350 1442 946 948 911 736 1840 1841 1160 1030 2109 1121 1461
361 1700 917 143 1876 862 2000 2200 1478 1076 1044 1564 1704 1327 1802 859 858 1094 762 1491 847
362 245 2052 143 2496 523 978 42 2115 1359 240 290 229 291 773 285 991 791 2524 2371 4 332 272 538 496 774 331 2588 482 111 1463 6 50 375 316 505 1327 259 49 1921 379 58 498 3073 1912 1465 65 101 2163 1789 1002 527 1167 175 985 68 641 394 514 588 420 293 225 19 280 9 440 150 615 638 273 274 347 263 365 237 1178 500 235 152 1780 341 340 2595 361 1779 1781 309 270 1176 1900 2267 2382 1078 241 151 145 1 308 462 154 161 155 172 381 1172 591 389 62 828 200 900 185 167 2706 968 1785 1536 804 191 114 813 827 212 1792 802 829 2047 146 147 266 2645 755 153 517 162 230 2204 597 1775 1029 1012 164 163 13 474 196 1115 174 1774 1822 223 1346 159 183 1335 195 1782 2288 176 257 1060 1151 129 1688 7 1727 284 226 431 1159 311 348 1013 11 1076 751 1027 122 2598 997 682 2526 27 1045 575 874 1031 1022 2914 576 279 298 275 254 1108 463 1071 543 1110 1070 1073 1490 1963 197 1035 283 278 29 377 236 1753 256 247 1067 373 958 1879 1762 558 1194 834 124 1128 202 586 819 1958 713 1355 1056 342 631 321 297 165 30 727 3 2537 1880 780 320 1103 850 1097 277 40 323 606 380 2851 345 2070 1057 1165 515 1014 2866 960 1058 2853
363 276 280 1176 161 2149 13 3 229 109 403 291 44 175 4 482 991 1386 53 505 845 1923 145 150 153 254 237 158 377 159 879 259 167 172 558 199 173 1707 257 1792 674 209 203 1763 260 1765 853 585 202 216 176 208 834 1766 252 817 949 924 1136 1355 951 124 1639 873 884 1958 1628 1084 1638 1336 877 1302 1092 307 293 322 342 46 1858 638 45 375 552 2071 1102 390 378 635 1100 1387 30 197 626 607 1862 1115 168 1937 1127 61
364 706 570 243 1334 225 10 2269 350 948 1808 255 237 1059 862 41 2048 1709 109 241 94 265 1148 518 81 760 763
365 1391 638 1553 1043 1523 135 2359 2258 39 40 1533 95 2043 167 158 153 1706 29 62 186 27 247 202 1813 809 259 207 729 1688 929 883 1074 1222 1170 238 1168 253 188 1066 874 530 1211 870 1206 646 916 1247 1264 1284 1292 2002 2148 1249 1313 2147 2539 1965 2149 748 19 10 244 145 150 1 147 179 166 161 90 678 1338
366 242 288 149 145 161 415 1055 605 441 9 282 445 14 1730 550 485 362 305 1363 626 323 491 289 1 953 291 230 2507 150 165 155 517 597 1060 167 195 533 199 241 4 240 411 2983 340 649 556 243 798 143 42 16 311 175 650 1153 1027 585 682 269 229 375 56 250 978 842 600 228 498 1648 225 278 459 19 236 297 24 156 244 644 613 1155 67 1565 2 573 382 710 1161 846 1052 106 158 886 1176 520 545 773 235 502 390 46 3 523 48 57 105 1429 320 97
367 2927 1123 1764 161 638 2008 2154 875 38 1533 95 350 41 39 40 2269 1438 1011 132 2339 662 1935 732 128 129 2137 2123 127
368 150 42 255 823 1193 291 2 275 348 1614 1921 1231 241 1646 635 981 1814 283 2169 295 2279 565 290 2366 152 361 391 1782 1396 777 498 784 641 121 817 453 2066 12 4 1860 322 151 323 501 375 626 2122 637 638 681 1862 636 57 105 48 1326 2039 925 1382 315 421 233 457 293 7 445 1183 844
369 150 520 17 293 1469 1282 161 158 887 156 149 597 50 159 512 1011 501 94 443 44 109 653 980 42 340 246 62 167 427 225 16 9 3068 7 25 460 454 1679 1422 12 370
370 288 289 2526 2750 245 157 2 446 275 236 40 257 2282 365 415 248 265 2151 1487 569 920 129 2450 2044 928 927 1125 1773 9 19 16 42 226 649 606 44 786 14 684 43 24 789 227 13 887 661 1009 158 27 46 651 904 163 47 1654 156 1685 402 574 327 58 51 101 21 1012 1991 18 710 55 1061 171 1059 2320 1010 1142 639 1019 1060 178 404 1057 1432 213 181 189 1753 97 182 1063 211 1716 50 607 202 670 997 768 207 49 1014 1058 1505 184 691 996 674 201 1021 737 642 953 204 74 2665 1528 1024 209 1371 191 2337 205 696 1900 935 127 2303 176 663 2719 2156 1919 2287 190 1017 1070 2395 192 1698 2103 2120 2853 214 588 1543 1791 1025 576 2218 874 1369 832 1364 1071 141 814 2813 1813 645 1370 1036 2000 1103 177 753 849 1688 931 1687 833 949 1692 1032 944 738 1245 2702 2002 2527 1267 1521 1851 1355 884 803 837 937 3074 135 1724 1741 2125 1817 1302 1454 140 1511 978 1 278 150 1053 1052 773 363 1613 305 316 383 1892 349 505 6 143 1826 610 179 489 1727 235 514 230 242 375 1464 1056 2455 1167 161 323 539 155 386 517 1165 250 609 498 485 550 600 1054 618 543 780 568 1170 175 958 595 571 187 1822 366 379 172 200 206 2364 558 545 922 2531 142 2244 183 671 567 3051 1236 2598 345 1007 298 1895 3075 7 552 1023 1073 1366 1035 197 1022 1350 650 223 2728 1028 1731 1042 1041 149 1926 1106 280 286 147 145 321 311 347 482 476 466 285 271 398 237 188 346 495 284 153 325 377 1579 263 1874 533 463 727 462 334 1682 1880 478 2606 507 608 1193 414 1871 394 199 2668 258 582 1782 547 1151 373 1884 1765 1887 572 1284 282 277 353 233 1153 165 291 488 254 615 1789 515 372 551 174 503 249 826 2537 274 302 297 151 525 341 2726 451 279 348 338 468 241 638 144 294 351 1651 29 501 1066 62 169 30 350 682 1107 340 203 1110 1695 2627 1423 1610 1181 923 1368 934 72 813 1457 2216 133 216 208 1130 2700 35 973 745 968 76 683 3076 1639 961 2659 3077 293 2621 2863 460 1863 56 48 597 53 1102 985 2595 1146 965 1100 1348 1699 1436 1013 2097 1993 647 770 740 1026 991 1154 830 1885 1825 1488 755 1780 879 756 805 2485 2319 1873 105 2709 2680 2688 2812 580 1469 724 3078 1848 744 3079 2158 1108 847 1076 1397 948 626 225 456 428 734 447 644 1109 1778 1327 1178 2434 653 791 2561 518 17 692 1653 905 1072 65 3 167 2941 955 1689 1038 870 974 1144 1395 1358 970 1458 2010 2486 445 2191 1185 411 2599 529 641 842 360 741 754 499 2392 2787 540 1686 1982 590 2470 538 418 146 464 1101 2864 987 2018 716 3080 2023 1577 2495 1624 523 109 1598 632 1065 520 22 1068 84 1429 2298 2772 2763 979 2965 2329 3081 1379 154 1055 1865 972 1568 2543 41 1011 1332 296 450 94 11 81 678 3082
371 146 36 280 595 1759 203 225 150 4 1 240 155 173 185 389 954 206 172 959 810 260 811 1480 590 971 804 977 252 1570 1084 1082 1092 869 799 812 816 199 888 145 39 161 10 649 94 786 109 789 2521 44 41 46 443 653 107 45 53 51 770 650 111 1685 651 652 48 58 657 1634 1587 3 105 2182 938 997 49 390 735 50 1005 101 103 996 953 98 782 68 846 122 1386 1986 74 1387 60 2249 1125 97 65 102 2248 1515 106 100 1382 583 853 852 66 1505 83 1516 670 1942 73 1001 75 1379 2110 1512 1397 1968 77 2406 1539 1545 124 663 108 1739 881 1399 177 1032 1392 834 1735 745 679 1393 814 708 1535 1952 2128 947 872 968 70
372 161 145 147 393 167 293 451 280 9 10 241 626 324 638 289 16 305 323 497 240 244 480 24 14 535 279 461 129 684 40 20 283 233 44 156 7 254 1061 644 369 1065 657 41 158 1161 1423 30 773 928 996 658 573 101 32 710 639 108 1380 642 74 1936 83 51 63 1037 863 607 662 163 1060 2456 1 150 472 230 1100 160 1775 173 189 175 307 1488 523 45 375 370 46 3 636 2320 282 1389 239 155 224 171 2754 784 185 172 200 206 381 178 752 168 62 39 212 199 203 191 260 591 209 888 205 590 967 802 225 445 110 482 606 824 529 242 2534 229 1985 235 2455 1056 2286 352 49 75 794 42 1800 365 1192 377 617 635 1107 1463 6 17 340 513 331 842 1714 1064 1010 356 550 360 392 597 692 488 327 5 402 111 681 386 693 533 556 2713 1439 864 314 243 58 795 467 349 574 568 1142 169 21 27 1015 2 558 100 1363 541 741 1110 1794 19 647 195 149 84 1846 1755 448 1151 228 521 86 403 56 281 437 1125 122 598 1915 605 997 311 2594 151 53 685 192 143 1047 70 852 1649 931 923 181 2003 1062 691 207 702 1372 912 61 182 2723 214 1355
373 1882 62 149 321 636 86 930 89 995 90 81 428 486 279 278 293 239 283 460 297 151 2327 347 727 1101 1330 401 1880 834 1097 1104 10 466 649 269 44 1682 478 240 271 981 513 2183 651 398 657 51 499 641 484 187 1326 175 925 259 958 64 899 1516 896 183 665 779 1945 1535 254 255 153 236 396 157 158 179 2179 29 143 1067 199 2052 247 159 257 809 1664 1765 819 1355 1 147 188 160 230 163 474 1060 169 204 1344 1025 16 1647 904 1024 1751 445 237 1052 306 524 344 464 462 145 1753 164 437 288 40 369 345 1064 1058 227 109 556 409 752 503 530 238 916 1613 2541 681 22 482 150 302
374 714 1987 440 1015 19 350 40 1533 127 39 137 927 145 150 1 146 291 147 217 149 157 2589 179 153 460 13 230 266 151 4 1196 236 472 154 196 2008 158 164 169 152 163 401 156 597 517 165 166 162 954 167 1012 1100 185 144 1822 159 1581 175 411 284 213 1775 174 195 257 178 160 953 170 203 200 187 585 1060 987 474 1101 1492 1782 62 361 813 199 1065 215 35 206 210 171 672 1706 189 194 1063 1169 2204 2284 1764 181 204 193 1774 184 201 366 870 2189 186 50 576 176 804 580 806 566 2504 1151 833 191 198 1077 202 1014 205 221 1069 407 258 209 180 2323 192 260 214 190 1097 3083 212 1362 1887 224 2697 3080 3084 1335 959 1221 832 2052 1025 148 1766 888 1343 168 197 1115 1032 647 76 182 1350 1345 648 1691 2598 876 220 2398 2197 2196 1348 729 1103 1763 1765 1493 2288 1346 1954 141 1131
375 293 1381 696 846 280 89 764 757 1576 87 90 748 791 758 762 1675 677 2072 2071 289 453 2066 322 336 792 2068 794 397 408 330 241 343 1910 399 638 1361 2062 824 151 2074 1676 1794 793 409 541 2036 2039 2153 902
376 378 1054 706 1654 777 2937 39 508 2475 740 750 268 2172 2327 1750 325 532 273 616 19 601 1864 1052 1825 282 383 147 1011 438 15 281 1885 1860 404 449 1645 443 1679 2688 1873 454 3085 3086 451 2357 297 272 755 1108 1056 2843 2822 441 237 1703 286 598 2948 1164 14 7 146 460 528 150 3087 634 727 1788 365 11 18 475 461 1872 355 626 627 400 240 863 1427 439 318 615 276 1754 307 2191 274 457 446 631 12 2330 2160 306 606 254 1055 559 1647 981 2064 321 347 625 1714 357 861 480 42 623 381 13 467 595 367 25 1898 395 733 323 1418 162 26 514 244 16 24 342 485 612 231 2322 30 313 2059 1822 637 452 358 29 693 624 340 1062 2072 545 352 247 2180 3088 2399 617 250 622 68 632 597 1422 2644 3089 1655 684 613 143 499 497 533 2095 1901 5 481 520 1588 370 2455 1558 2732 2617 3090 574 2877 2627 607 1067 862 2589 690 2565 2866 550 2170 1061 1677 1876 2136 1157 2806 356 1759 55 1790 506 2727 600 681 327 1547 1832 517 1713 3091 1114 45 346 911 864 1871 368 539 58 2578 2164 21 507 621 1571 1660 2602 1874 2156 1924 1110 717 1831 544 2309 34 2425 993 1490 687 1102 732 175 1659 2246 521 511 2364 926 2270 866 2606 376 2097
377 202 161 1142 149 225 2273 285 44 636 887 375 775 307 2110 323 30 46 105 320 607 4 45 48 84 523 22 1730 748 39 390 1326 445 11 145 10 109 43 649 1649 1 41 392 227 478 449 94 20 37 727 150 1052 1056 328 472 1101 684 13 901 2248 786 2624 1051 763 367 2906 626 904 233 9 38 1422
378 520 202 147 1535 1632 1052 150 1 155 472 9 225 1832 688 11 1056 21 1579 1334 2084 773 134 363 298 305 1142 402 714 1530
379 3092 2859 4 489 161 1851 1853 1622 1499 2355 1856 1463 1857 2281 2372 2135 2544 3093 1613 2353 2542 1498 3094 2541 1496 3095 2119 2834 1647 147 223 11 2230 404 226 1009 431 2656 650 2941 887 1852 428 1014 1821 1011 997 2246 1592 665 122 1919 1037 592 1022 150 1 239 462 464 145 240 241 958 1748 1648 2078 350 784 752 155 199 185 180 200 810 206 171 212 2375 39 191 1792 888 828 961 742 2517 973 729 3055 2657 298 295 437 451 278 288 279 1677 153 302 245 686 283 733 1909 225 1154 280 1676 443 824 255 7 445 330 254 41 601 296 1052 398 1682 1360 502 2074 2122 358 307 10 1703 352 1175 285 1168 43 166 654 553 1826 237 152 236 290 13 345 1645 476 331 160 791 103 902 800 748 366 259 903 253 675 158 879 396 939 401 29 179 478 143 196 2180 494 62 676 834 563 1915 146 1970 1649 233 293 337 282 466 1053 16 371 432 2067 1631 1782 258 373 1762 1879 392 94 706 42 47 243 518 801 2675 615 438 324 342 457 2164 2729 2068 348 2572 792 289 480 359 2070 336 470 3096 37 728 655 583 1981 778 901 761 86 1462 303 291 991 361 1779 452 524 978 362 235 472 449 1614 1164 446 612 528 305 323 363 2183 981 637 514 2369 1892 1588 741 743 250 499 519 513 387 1558 772 3051 1832 1491 1865 1490 3097 1564 1567 671 2496 2823 294 269 1339 865 823 501 458 395 773 311 1620 315 617 263 980 6 538 45 2444 775 20 777 53 316 2036 844 1465 770 483 111 380 50 105 1830 1216 527 1189 1201 1516 2425 1207 584 447 2558 2948 1920 900 498 641 256 808 819 1117 2047 3075 2189 207 2882 1105 286 635 1646 2376 559 1579 551 1469 1127 1132 1634 1480 238 562 2611 1158 1599 678 1820 1948 3098 2342 2669 382 2934 18 2687 606 328 2379 130 709 2531 638 1907 2332 1497 690 1056 1587 1714 314 1609 1392 2308 2108 2835 2838 2718 271 1658 1632 176 804 3005 3099 491 46 790 1995 1474 202 384 3100 2397 3101 304 8 475 631 456 596 107 1106 469 1755 370 2781 1679 861 17 327 30 659 1342 2185 1869 657 505 34 1654 2161 1659 2268 3102 2888 656 2367 2263 1061
380 768 39 1268 945 161 618 263 9 649 978 1154 1701 280 1 599 188 1908 226 297 7 278 321 445 791 153 157 24 293 94 451 44 42 1199 240 179 291 109 163 242 230 20 1616 238 375 150 4 158 145 149 155 236 152 902 756 257 156 1069 164 159 175 1822 585
381 155 161 293 206 84 49 775 30 46 3 40 288 302 156 469 764 791 88 1030 1116 748 758 678 932 762 145 150 4 1 340 167 62 213 836 645 729 829 86 37 87 9 523 375 109 42 52 75 47 68 642 846 65 72 1100 626 1955 66 466 978 195 27 811 229 853 309 1862 984 1834 1904 224 191 1125 14 1505 108 639 196 1055 81 19 684 1636 1097 838 1689 211 2156 769 806 1107 122 121 316 331 2107 858 2447 3103 831 2109 501 1118 573 53 51 106 670 667 1005 2713 1326 852 1037 1936 896 847 83 2755 1152 100 1639 2130 60 2005 1104 1397 1520 1839 1897 1390 79 138 2394 1693 1806 2395 1402 264 1603 2053 605 247 393 1013 242 981 550 484 102 901 178 763 188 862 157 812 848 816 864 390 394 356 1367 1213 287 795
382 1880 167 142 1168 109 3 901 764 748 791 762 81 1860 1820 225 24 7 25 16 149 454 32 29 520 681 864 130 340 13 1713 1714 632 50 605 84 30 34 699 22 2805 2535 1022 697 948 1334 892 197 1674 501 46 49 47 62 53 48 1585 985 72 64 83 737 639 95 706 70 679 157 247 158 159 176 202 208 2021 835 40 1175 163 207 647 35 931 1 155 179 257 206 212 445 235 278 229 242 143 519 305 362 375 328 1054 1463 505 535 773 363 752 449 1170 6 612 386 780 2190 1194 2455 558 1330 819 1469 1211 575 569 958 567 484 590 145 727 1825 285 188 237 280 272 321 476 1874 263 2169 565 1971 478 259 1879 572 2690 1886 1887 377 400 398 284 311 238 533 991 2186 580 373 483 1151 1127 1765 153 1873 466 462 394 258 1821 2230 722 2834 90 1593 678 1586 2100 2077
383 167 146 941 997 773 1339 4 852 678 777 314 437 62 556 768 158 315 147 236 268 488 672 153 143 161 202 229 649 227 1688 10 340 415 7 11 155 188 635 828 466 280 515 164 585 225 295 199 159 179 445 41 278 1778 1067 350 505 857 43 253 1009 1168 240 145 172 157 804 257 150 1 316 175 230 375 568 2531 614 323 187 550 517 575 498 555 842 1165 786 752 94 109 1206 1264 1299 1292 1313 2149 2147 2440
384 415 1881 321 167 147 595 1143 902 37 791 191 89 91 763 901 764 761 103 297 338 10 748 331 655 515 366 583 1032 2003 283 654 786 649 41 109 94 2921 443 653 1684 43 42 46 56 107 44 661 980 657 64 53 880 651 659 573 2181 2182 2263 1587 1795 45 979 1001 57 350 2207 47 32 770 55 62 670 54 985 662 846 2103 111 706 1685 74 834 79 100 83 2249 812 1380 1700 737
385 285 161 84 533 557 1569 791 758 87 151 44 1114 375 46 3 1505 1100 962 600 635 1448 342 409 1730 22 241 343 412 399 392 541 488 794 2068 636 301 551 52 795 336 243 1517 372 728 24 9 149 863 14 25 340 244 1363
386 1685 440 285 1634 515 29 229 10 1418 627 41 130 662 2450 228 245 16 11 226 443 1679 733 1656 19 1854 30 2475 628 43 1795 367 1622 653 1655 1009 1653 1787 50 1747 1587 1683 1013 34 681 684 14 907 1668 1439 623 2544 2783 1105 18 1010 107 651 53 997 594 54 654 2182 700 327 693 2331 21 602 2280 1012 65 1936 204 996 2248 124 2482 919 1005 59 207 864 511 650 941 2249 1502 2103 2941 847 1031 66 1346 714 1023 1125 1919 213 1543 872 852 592 1017 1942 1370 832 708 1535 1130 1904 2128 1104 1640 7 1624 1175 2135 156 1422 46 370 659 2372 49 1654 980 744 2263 652 573 1059 2934 169 2781 2885 657 1065 1986 905 51 682 1748 1110 938 390 1662 2097 562 3 101 1380 696 1665 720 1032 1367 76 191 2908 1033 1386 1463 316 1614 842 1647 230 528 375 6 1168 595 505 644 502 600 514 544 1865 743 1190 185 200 1464 2 379 206 999 751 198 1006 147 280 377 823 298 466 371 491 271 345 311 398 476 538 1911 462 188 237 314 272 533 784 483 1881 2425 400 464 1882 507 1871 1193 210 577 547 2690 259 2697 394 1888 1581 1151 2288 2606 1887 1493 1890 1889 1284 9 458 307 277 492 166 1775 2729 170 415 456 151 486 289 241 638 606 331 225 2474 1061 1631 318 1058 1598 985 520 122 665 2286 2624 1585 747 2828 1011 1853 1856 255 302 1178 774 323 240 320 984 1993 2319 922 610 24 242 1194 199 948 279 1052 989 995 2866 886 2297 2237 761 37 901 1 308 94 236 1684 499 637 250 1572 1167 778 763 408 498 670 1279 1962
387 644 608 1064 280 708 229 3104 429 330 10 981 446 43 109 443 649 652 1826 489 20 325 2727 842 502 1846 316 6 37 50 53 1685 499 1332 293 147 1645 288 475 461 1053 1679 307 491 7 19 11 460 2475 9 733 628 2886 370 1677 622 25 244 597 1656 367 1660 1869 1106 34 404 1699 1105 681 17 659 607 632 1647 617 445 1154 452 235 363 610 449 1892 162 1052 383 2369 362 472 2319 2180 2333 2684 524 528 2579 349 2059 146 463 321 347 2365 237 727 507 565 533 1885 1613 1608 228 2544 1498 232 774 2185 375 676 315 1004 1469 200 250 514 1465 570 1133 2244 571 2003 1614 466 285 271 311 400 398 991 784 538 823 259 2632 1855 791 86 1840 227 226 40 1587 1011 887 1747 245 18 1624 41 8 501 693
388 167 1774 163 7 2044 242 353 145 1 344 239 340 1926 171 151 159 180 62 178 509 374 1536 200 249 206
389 644 1765 2309 145 212 291 150 1 188 147 146 157 154 156 179 158 230 153 149 163 597 217 165 166 161 755 1822 517 756 155 196 175 159 257 172 162 185 180 1101 164 169
390 242 644 280 167 453 462 9 19 445 244 325 529 638 297 306 1052 24 485 340 2455 618 2260 608 545 506 692 613 2606 2169 532 2164
391 19 1492 1148 242 2017 86 1601 358 480 978 289 712 491 235 445 340 143 149 159 957 167 62 213 191 968 1742 729 116 2753 803 1550 109 10 94 3 42 32 52 46 639 53 710 45 106 642 101 108 68 663 67 65 2795 72 83 796 806 97 390 1632 2117 1125 706 57 849 1393 2393 708 100 1943 1407 1387 705 1382 1968 1383 1946 1545 1389 1640 854 872 881 2024 131 1739 738 850 1397 1390 1969 1412 1405 1152 78 1508 1395 666 2118 680 2925 79 1400 2829 1414 523 370 61 697 1505 48 2084 2083 1448 1450 2139 647 1444 1510 1112 695 1697 1135 1868 1453 698 2085 1507 2088 1952 2044
392 847 182 440 1769 1476 11 16 1009 130 10 257 1144 670 782 41 852 76 912 916
393 1831 237 695 440 213 1466 375 775 697 4 84 44 626 318 293 448 343 2066 12 307 453 319 824 46 1676 380 1114 432 637 635 634
394 280 3047 1133 19 230 86 605 930 1162 1837 2077 10 46 32 44 3 108 68 65 101 710 847 58 50 639 62 1022 1505 72 69 106 67 993 642 131 2924 737 679 60 1117 2085 1402 102 1037 83 1635 1937 853 1520 705 75 71 2205 2201 70 1508 1047
395 2948 1 668 229 582 1350 86 1338 37 90 906 942 1838 1807 298 233 275 279 245 292 278 431 448 1159 1154 369 456 768 754 1895 753 1919 978 1649 466 981 330 773 269 41 109 338 10 285 489 234 443 304 6 446 482 1676 325 263 42 1682 476 502 290 1910 322 105 478 346 380 1985 46 271 316 331 1827 538 4 395 49 43 2161 954 1826 1802 379 980 2 984 846 1912 374 403 32 187 103 614 375 513 261 536 795 48 542 50 175 493 51 573 568 650 1862 314 3 68 101 1789 1643 360 411 62 58 106 1327 579 784 483 488 1167 556 641 595 2463 200 99 527 780 394 56 122 710 997 66 3105 1467 2257 1993 848 499 540 1000 1939 575 74 76 350 1006 1022 1125 2163 783 54 663 547 818 1469 992 845 259 64 986 1211 2392 851 642 110 1881 100 213 1382 484 1127 670 854 1936 560 1632 1228 61 1505 558 1004 2204 899 2185 177 1037 2110 248 1700 1408 72 1609 1002 60 591 2227 806 570 63 567 745 190 1937 77 67 844 1078 1122 3042 1545 812 814 1798 849 852 1150 738 2304 1393 1968 1470 1535 121 2520 2205 1411 2711 2083 853 2393 1126 885 1627 817 590 1516 2262 70 1796 75 782 2117 2244 667 1834 78 1030 1472 1943 1471 850 1143 1405 2464 1249 1481 765 2228 1904 1479 589 2930 855 2924 977 1397 968 1475 1212 2588 1476 988 1003 2132 2208 1480 3106 1947 2395 857 1083 2200 1468 1744 1404 2209 117 2394 1897 1047 1400 803 1085 886 1710 2567 1402 1949 2385 3107 1723 1474 1396 2053 897 3072 1410 1641 1519 1638 2384 1483 1844 80 1896 1484 1934 669 2712 2755 1482 936 264 2856 3108 2255 2523 2211 2747 1415 1526 2820 3109 1359 757 599 312 225 19 147 9 282 241 239 353 293 472 297 13 145 226 283 451 288 151 7 638 24 235 441 461 289 1646 445 365 2572 158 459 307 635 598 601 153 149 308 453 2851 603 362 146 253 1917 953 1056 287 345 471 277 150 157 344 242 321 340 1856 244 631 437 341 230 143 1055 546 480 14 392 1915 653 824 608 1873 498 377 2455 1009 399 415 323 748 254 756 623 1053 610 291 11 1892 179 2017 1175 156 1779 1065 356 154 358 255 862 440 351 272 485 155 632 1054 111 626 2967 2230 792 1714 284 529 160 309 310 328 236 303 1778 629 166 1775 161 682 165 1107 30 16 196 1153 1168 520 334 223 607 545 257 348 551 991 384 1010 347 905 397 864 727 130 1015 692 188 408 163 507 517 600 525 247 752 327 1647 755 1727 2165 521 1579 396 662 1713 481 462 231 777 370 463 1012 1192 684 1057 505 1366 401 1114 107 1193 1185 2070 597 167 574 404 1667 904 758 409 52 2375 315 21 550 1064 203 335 805 1209 65 27
396 84 762 100 467 280 229 336 403 706 1649 380 2163 986 263 1908 311 400 1587 2024 1852 2262 109 234 409 458 2067 786 981 773 424 1463 2444 538 10 1909 330 2559 43
397 2153 701 271 638 378 245 735 2181 2441 285 20 502 617 10 375 496 41 96 773 55 315 1912 514 398 45 547 2163 658 2319 1125 2390 571 639 1610 851 32 1383 847 1789 50 63 86 605 989 225 9 307 241 280 445 500 7 624 305 461 2565 420 237 497 281 1927 363 324 130 13 1578
398 84 167 145 493 150 258 161 236 396 283 2179 237 229 143 377 196 247 39 401 478 1200 207 199 203 62 172 260 209 1194 257 956 373 205 1707 221 1026 817 1765 1792 1879 252 285 458 1987 1167 991 46 1912 42 400 331 1682 476 105 773 514 505 1789 641 483
399 250 1299 2196 1161 52 2146 245 706 10 40 38 862 350 130 41 1923 2269 736 716 39 2105 927 1533 232 146 147 615 280 263 19 2877 241 42 981 1052 297 305 20 242 440 5 693 451 150 685 978 475 1703 1053 460 347 307 14 276 321 143 1874 240 867 34 446 162 748
400 229 250 51 62 143 145 150 157 161 236 164 756 257 172 173 159 203 1782 813 848 558 1194 817 76 960 809 202 221 879 1706 853 939 1764 966 1639 805 1816 1766 252 1763 1638 1767 1815 1762 234 505 4 6 777 53 200 3 706 842 122 823 101 108 844
401 280 768 484 158 84 711 1677 145 777 1648 1822 641 256 2186 879 302 437 254 295 298 1825 245 278 404 1923
402 1179 19 156 568 161 38 1853 10 622 627 41 350 2577 39 37 791 2329 662 134 852 47 919 652 446 926 2239 43 17 1146 505 1747 1148 279 935 142 828 887 107 44 657 94 2281 649 109 501 46 443 51 787 105 20 659 1899 111 1795 45 390 54 283 278 145 150 255 377 229 143 157 158 236 27 879 756 1194 676 179 247 779 207 1782 159 167 173 366 674 585 259 176 124 203 199 373 558 256 62 260 209 212 202 813 1222 882 205 186 1688 1494 729 1765 208 1355 252 2474 1857 1618 9 16 460 227 1008 1009 7 228 245 225 1653 226 1175 1621 309 1622 11 1497 404 223 1527 1659 2544 653 661 25 681 1010 30 2475 1863 2182 1105 367 980 244 1748 29 18 55 1773 773 334 445 1613 4 1 1075 981 596 363 617 1053 502 472 240 1154 316 1647 958 1892 349 6 595 614 1463 496 1852 842 1648 2684 1588 2725 375 2180 1056 777 162 774 230 498 360 1465 362 242 485 250 550 844 644 571 769 600 1076 185 517 2254 187 772 514 200 2265 2305 780 379 613 618 561 2 1007 535 540 2372 2247 1498 2119 1502 869 812 816 830 1044 805 2485 1790 1632 1592 459 1658 1036 32 24 3110 1649 1684 325 823 330 466 322 538 311 314 991 1991 386 1167 263 998 175 331 1118 692 597 1012 1727 324 1904 235 1541 2451 2133 1662 669 285 130 732 88 1210 1192 1516 50 163 512 13 2471 1100 169 171 1014 194 191 961 220 832 148 222 1130 1345 645 1995 836 647 192 2398 1346 821 648 1704 1135 340 1652 789 48 650 573 57 770 1685 58 985 103 1587 2460 655 1376 996 101 1986 2181 3 651 1620 68 1326 846 1420 60 1936 74 1514 1948 1001 642 1512 2406 108 1440 1022 67 70 2494 2207 1942 1037 803 1609 2673 2820 1408 989 3008 902 1840 155 449 528 2369 903 1190 1164 1168 411 1165 1170 637 743 315 752 2732 1487 560 195 2392 795 545 1006 251 591 2244 999 567 1865 1615 570 2647 1616 564 804 2227 586 885 810 1079 1133 2634 1561 765 590 971 1473 819 1489 1248 2311 262 1097 1568 1475 2533 977 219 2496 1933 327 239 241 165 307 289 476 280 188 233 1183 727 997 352 2773 1666 1706 320 608 907 1439 2221 520 297 102 904 3029 234 607 543 784 274 8 1023 268 22 1895 281 146 147 638 687 254 321 365 2743 636 551 482 478 483 1002 1881 394 1127 295 792 1493 838 533 549
403 161 4 1361 143 638 820 1908 242 1404 1546 375 10 40 662 41 39 350 1533 1923 95 1026 1085 1550 830 1564 882 2584 1632 145 150 1 158 147 266 157 156 149 517 166 1775 887 167 185 170 1065 172 173 178 160 1777 195 1822 213 180 189 2204 407 1060 200 62 206 191 257 176 203 204 220 216 208 1776 205 471 9 293 282 226 353 2158 451 1360 227
404 2457 250 888 288 372 1685 38 10 41 40 662 130 39 1585 948 686 94 786 1858 44 501 46 1684 43 3 42 2055 779 710 55 1991 2263 97 107 660 1747 657 770 54 997 1587 980 111 1380 390 105 68 1836 157 156 149 460 597 62 158 1060 13 223 181 167 1015 1492 1069 576 1501 2355 228 2135 2397 617 978 446 229 981 773 331 1463 1826 452 489 240 774 316 496 502 600 2307 6 499 958 2183 360 1852 2 1167 1615 845 676 375 484 1007 514 544 992 3111 2319 527 4 302
405 324 3112 250 225 37 995 1193 153 271 530 1174 188 978 496 446 842 502 489 2183 316 1188 484 240 981 498 315 4 411 774 614 379 505 331 1463 499 1465 1852 1167 540 375 773 6 200 641 2244 571 360 514 175 1991 1336 2956 158 406 310 287 515 1194 1170 1168 672 1000 1190 10 861 2176 3113 2657 3114 3036 46 443 2446 1611 390 41 1685 732 298 1235 176 207 62 27 768 1753 1025 130 2362 284 2990 147 272 1873 2230 1895 916 870 1659 1012 2649 223 907 658 664 2781 623 2182 1058 369 653 2279 431 646 1830 1278 2841 1962 382 833 1853 2574 38 2331 1418 1011 1614 844 40 2282 415 2812 257 783 1059 607 997 735 1470 946 736 920 202 1592 2450 1205 2417 2100 1338 831 678 2186 2232 3115 1825 451 428 295 1823 2357 1915 233 285 228 1721 145 281 19 288 1613 283 2616 302 1649 280 450 2372 461 319 475 2460 307 7 456 325 1 445 627 2060 528 482 1009 1647 226 245 16 631 598 469 750 447 2303 2397 438 30 2135 617 529 2263 2340 1656 179 734 1845 367 1064 353 109 462 321 1826 289 237 733 2718 478 659 157 565 370 1105 1874 318 351 775 149 1653 608 11 2659 1588 1192 253 1106 525 2170 345 991 309 277 1210 238 2959 1209 2698 1201 1256 1066 1216 874 1804 1032 2422 1179 1260 2859 714 2217 1715 933 1267 1222 1732 1220 2278 1136 1257 1049 1239 944 1268 937 2366 414 463 2666 199 2358 400 371 263 549 1790 1774 2590 1884 314 784 483 1572 2325 458 1153 2379 2656 492 1678 2160 416 2246 150 278 437 434 279 448 1159 86 2259 942 778 748 1808 1837 2109 9 49 2317 2212 1684 887 110 1916 404 1677 1619 3090 626 1624 2475 43 660 323 2318 1795 2474 255 1439 230 628 1172 994 2293 1863 2936 865 1010 8 693 922 17 2843 609 2270 1867 44 1061 490 652 1667 58 244 156 107 777 33 14 904 1027 1428 573 595 1062 480 684 1773 2127 1183 162 1674 327 948 45 1699 50 550 169 996 101 143 629 1662 955 919 687 1065 1747 517 2280 1375 247 744 1587 1431 531 2568 229 1881 830 1076 2690 1911 2543
406 885 161 2199 304 140 285 472 538 466 400 271 398 482 991 272 314 1682 325 311 823 1882 476 2170 582 547 478 483 4 676 502 2183 981 773 505 315 446 2718 240 331 498 386 452 1852 360 316 1784 109 10 42 46 44 653 41 443 775 2324 37 1905 1158 2417 778 995 1030 2109 858 987 16 7 744 226 11 245 1008 887 904 650 223 2055 1019 1020 1009 1013 661 734 2654 1017 1023 905 682 1014 997 1018 1024 2529 874 1031 2696 1543 194 2097 1043 1021 1028 1036 983 86 748 1338 915 2662 90 1842 678 1837 932 91 93 395 1987 234 291 458 75 157 1899 149 1012 1100 597 2880 318 163 156 184 1101 1362 207 50 159 169 870 176 1420 1791 1065 1015 171 62 813 224 202 167 181 220 1345 197 964 566 201 216 213 211 2060 145 146 298 286 147 440 280 334 1825 1875 1645 284 2059 321 153 2362 345 377 727 237 495 1874 1579 238 263 2502 1193 530 1774 2169 784 1677 158 191 350 424 151 150 1 1075 460 188 165 166 236 862 130 627 40 735 662 783 2182 107 2 1106 861 2157 656 1105 2282 370 49 2083 1066 1364 929 1210 1192 1181 953 2997 195 816 1168 1789 492 2441 185 1647 411 517 1727 2364 175 751 585 183 1006 242 1002 2209 2765 2574 432 307 347 371 491 732 1152 1056 1094 1095 733 179 954 524 155 172 756 230 2942 257 366 187 162 180 1076 215 673 206 198 160 300 266 1783 2330 607 1775 442 1777 2084 699 1935 1145 1806 770 244 1395 247 29 1067 203 768 255 283 278 605 9 2657 1659 241 239 353 313 516 308 462 1648 174 333 273 309 303 341 279 1915 431 233 404 1154 486 1916 1884 1706 2283 637 375 499 614 363 293 434 421 1703 225 1332 2190 297 269 342 684 631 1061 1833 1346 1058 19 302 437 288 277 2543 1910 2065 523 880 912 189 961 53 641 256 811 143 980 445 3116 1613 2684 229 305 617 1164 496 842 1053 513 774 844 6 1055 349 387 644 1167 449 550 600 613 2401 1170 2180 1464 2568 2943 786 686 43 20 1587 1795 2263 1118 51 652 573 657 626 681 45 105 48 320 1532 57 1422 629 1662 12 3 2557 2545 2280 54 84 102 710 22 390 97 687 639 1375 700 649 2541 1618 227 1622 2824 1679 268 324 475 615 378 254 152 690 515 170 2159 2807 750 1059 1986 18 1110 1366 2331 1070 948 1071 451 338 289 275 430 2332 2067 2864 281 2246 1153 1010 907 250 560 1581 200 210 879 512 755 2590 1634 1614 787 261 52 1580 47 399 408 409 541 534 397 122 659 1747 1379 506 1754 598 2558 438 1156 439 3068 863 25 2281 2651 2650 3095 643 2939 1914 920 1516 946 762 134 39 902 693 1911 1776 611 1798 1533 99 1114 782 663 2320 2809 1802 1832 1865 1032 1220 646 1222 1245 2434 1688 916 1267 1965 2002 1261 429 1620 2735 1337 769 743 571 996 2504 2425 1189 3024 606 467 1653 1698 1619 1157 1714 1428 1654 594 2475 1989 327 367 2601 3114 32 651 2719 31 1057 1869 1607 1699 2451 58 1683 1993 2887 3029 2762 914 1527 1621 17 2318 632 2474 5 2695 3046 24 660 3117 528 251 535 780 772 231 1007 540 2392 564 1558 1616 2787 2730 507 394 259 1881 1148 1116 602 2326 1363 894 112 124 212 709 1593 1973 1850 763 2802 1859 1434 1069 1326 66 1633 725 938 67 2722 61 1382 1112 1163 761 764 2107 3118 2857 1871 1971 549 2990 1327 577 418 508 484 362 1360 38 1139 1119 1051 1907 2268 3089 2163 1643 670 918 917 919 924 2103 1146 926 906 1923 771 935 856 941 738 136 731 949 760 1851 2259 88 2235 8 1637 864 2252 1062 352 34 2628 1175 1064 1857 1685 562 2286 2611 101 658 1991 111 1657 2386 655 1001 74 1912 2301 1840 243 706 1864 2815 1674 1962 1029 1625 1350 2266 621 485 2455 2495 901
407 3 2504 75 274 3111 1777 279 298 245 275 1154 369 348 1919 255 2186 253 296 278 254 145 377 153 396 756 158 236 229 157 676 879 958 1231 179 1705 672 675 1067 366 164 768 956 1213 196 585 259 167 2022 1026 1194 1782 62 943 203 558 199 1200 373
408 167 685 245 1210 466 608 761 763 1850 901 1139 1051 1119 431 1175 240 2229 791 627 157 681 37 13 930 331 655 103 902 1106 1338 1013 1194 1584 676 748 995 1586 800 861 2286 2473 62 583 762 2698 90 909 259 191 1129 1205 91 729 1291 145 150 1 147 266 146 149 2230 1590 758 2099 764 778 983 678 1797 1030 709 89 1864 915 831 1798 1842 1810 93 3103 2109 1761 298 347 572 440 1825 285 462 188 321 153 476 346 2359 284 400 538 237 1876 1873 311 271 482 495 530 334 263 879 1193 478 1579 1174 314 991 199 2809 1763 1780 1580 1871 1881 394 582 978 596 278 445 236 229 610 844 1154 502 1168 981 155 773 446 472 2191 230 179 1614 672 375 187 235 323 349 242 842 1892 162 1056 305 617 449 528 756 250 1464 175
409 2088 161 1633 167 2018 97 10 649 984 789 109 476 505 49 285 4 614 43 791 774 617 2080 861 1162 191 758 1129 87 1905 1578 677
410 399 229 691 361 288 1483 1471 902 791 758 191 762 995 2663 2034 157 228 9 1858 2937 149 10 1148 797 1110 14 2330 225 19 163 1456 2614 392 44 626 25 109 1333 657 34 693 318 1142 169 1730 13 574 2465 68 597 276 3 1060 2371 203 243 42 2587 863 602 1058 1803
411 229 189 1110 293 1028 1119 15 786 1750 1499 225 19 228 16 10 649 11 12 149 25
412 1490 740 242 1151 1919 792 635 241 2376 458 1646 1794 301 2564 399 790 336 824 636 551 409 329 541 343 1987 412 793 794 1579 52 392 556 2375 800 243 1361 795 2562 1642 2377 413 1469 2036 728 527 559 372 424 1907 322 429 330 1649 44 269 1910 94 109 294 304 1909 3054 288 293 451 147 365 1547 2824 282 434 1109 334 1825 144 151 145 1 472 154 291 150 524 755 156 411 188 217 4 284 166 153 431 298 1823 275 279 1915 448 292 456 486 428 233 245 1159 348 768 1917 278 752 1914 479 290 302 437 254 337 1108 18 295 490 447 2070 1678 477 2331 471 469 638 1827 703 626 432 3119 637 453 2574 307 1676 681 2066 323 631 285 383 1862 105 1892 1985 30 400 614 380 2071 501 363
413 127 683 1454 147 161 157 156 1100 1020 223 158 1014 1060 50 184 171 1420 953 19 9 11 226 245 149 38 1618 43 1591 244 16 10 404 753 661 1009 904 650 907 1010 905 1019 1021 874 1017 1023 2097 1028 1024 1365 1018 2222 645 1029 1032 2926 150 283 1820 2781 1 7 2812 40 155 1065 1061 862 715 517 1899 162 1991 1062 1011 2471 1015 13 887 2372 1929 1796 585 691 1540 752 1836 224 167 1993 1067 853 130 875 1841 763 37 778 762
414 399 167 161 2 146 901 764 1119 288 10 791 792 37 331 240 157 954 103 902 366 2229 13 62 995 1213 515 2799 1194 63 2473 762 909 889 950 906 1905 2698 1032 191 2003 1243 1399 1812 1291 1298 1299 729 2146 1292 2144 1106 861 1199 1161 800 551 930 748 758 763 302 682 1052 1055 531 778 164 533 540 1864 761 171 1027 985 571 830 646 1115 97 1797 1493 739 219 838 881 1511 1556 145 150 1 147 887 4 230 149 156 188 158 517 175 179 162 155 1065 185 159 183 953 187 184 189 169 200 2204 196 1339 585 201 1076 1338 207 806 1344 176 213 204 993 168 180 39 212 1025 202 220 1080 206 831 186 1362 1340 2196 190 181 1447 1335 214 36 2120 1343 1816 927 197 1131 1245 1345 876 832 961 208 2962 1791 678 648 1348 673 1957 1097 882 1954 2510 129 2702 924 1494 1350 2288 1346 1887 836 834 816 1351 1704 2199 977 1355 1130 113 878 1347 883 1085 1081 835 869 873 1046 1104 2419 978 649 298 227 245 1332 445 19 94 282 787 226 312 11 7 225 40 42 16 1148 598 20 241 1168 314 377 662 254 2316 732 106 851 1124 2262 1341 670 1761 782 852 76 41 916 913 2236 47 1418 919 920 652 921 683 309 236 3 1193 784 529 1587 774 1058 555 51 67 1879 808 591 1275 1566 1071 811 2154 1271 1392 2149 1313 35 1129 1586 1140 466 438 231 281 1658 1067 1179 1765 1349 627 46 1523 833 2416 1702 614 939 607 2266 523 1155 644 2392 1479 1474 268 2623 561 215 2483 771 3120 812 1013 688 769 1814 1087 1009 498 130 907 72 1220 1304 404 1677 824 392 1588 386 1127 1249 1225 2010 2440 229 143 513 775 458 1653 848 121 260 2976 853 724 1014 283
415 2700 143 646 161 1125 1576 40 1134 1798 667 1410 871 243 109 94 1147 566 149 1101 870 158 84 757 781 886 670 725 1943 768 875 2522 167 729 169 2106 917 2752 1806 1400 748 1570 145 564 82 1088 839 39 1267 1965 855 113 822 1137 181 961 10 762 647 49 86 930 758 1972 831 93 1461 1692 9 19 244 523 14 156 684 44 42 1192 905 216 208 902 678 140 1549 2042 1384 85 13
416 1430 149 109 820 288 1644 297 13 87 627 240 157 989 331 861 930 748 2531 167 792 1106 63 62 758 995 1162 676 1176 366 2286 90 1161 762 1456 191 89 2003 1129 1973 1399 2545 2167 81 1241 2737 713 91 763 757 1864 37 1675 19 245 904 7 226 156 606 862 1010 1009 1012 1065 158 1753 40 1064 1895 159 955 1773 1060 1061 201 1368 204 184 1059 2451 661 574 1067 691 189 905 169 61 171 1705 197 696 912 674 1073 1366 874 2120 1995 1734 1028 1540 731 1372 2000 1036 1371 220 931 1367 1063 2853 192 961 1130 753 1689 2484 941 833 1346 972 1919 647 2665 35 2216 214 1958 965 924 2226 1687 1870 1135 1816 2482 928 974 1692 2287 927 1370 2723 1947 1835 884 2722 208 837 1550 2486 835 2511 2510 135 140 10 257 670 41 914 852 127 915 917 916 1418 919 2123 923 920 921 1922 129 446 926 92 86 17 732 1923 130 26 505 2105 936 735 1846 134 856 678 938 1149 1522 142 569 945 1151 738 2044 326 745 107 1652 946 722 700 131 506 949 948 1926 147 451 2073 1178 225 315 978 773 514 502 489 229 600 614 1826 375 316 617 4 411 1167 498 187 360 379 2 544 842 175 386 641 595 1463 1465 984 568 777 540 200 1466 780 1467 571 513 1007 795 558 2204 560 1627 845 899 484 183 1590 2299 1972 1840 1030 163 223 460 181 1014 993 50 178 1369 1101 597 2398 205 176 36 806 213 202 1492 646 141 207 168 222 832 113 209 211 1447 812 1394 1103 1025 76 645 1345 813 648 1343 729 1347 2503 1740 1420 190 834 1405 1035 1044 816 177 1954 891 1733 908 2200 1553 1355 139 1704 1966 2513 1555 1523 2053 1358 878 970 841 1521 873 1797 1837 932 371 2678 325 263 146 727 347 280 440 272 1790 321 346 2060 237 491 565 1876 507 1874 533 608 463 2990 2170 1871 549 1571 521 2606 1971 1493 2288 1878 1887 1883 1885 1582 1889 1890 2622
417 323 1070 1867 242 618 192 280 764 2007 786 649 96 68 44 32 3 109 2249 653 501 49 72 58 828 66 51 1862 1683 659 105 996 993 102 1037 63 639 65 710 108 2519 350 1528 110 2345 61 64 2103 2111 2713 573 938 1993 706 588 1384 1633 655 62 79 74 97 1991 75 1700 124 95 121 122 213 1125 1937 745 806 935 1383 2083 70 919 642 1632 1375 1505 2042 667 1397 1381 665 855 917 666 708 2087 849 679 1152 104 988 1839 1968 852 705 2465 1969 1946 872 1508 190 1390 2200 1806 881 1389 1548 1128 2750 177 1943 1396 1639 2383 1400 2089 80 2112 1518 1944 2384 1410 1359 891 1401 897 803 1690 2763 1414 2206 1953 2567 757 791 37 901 86 930 778 90 2828 1030 1162 1842 758 762 709 3008 760 859 677 81 2299 2258 1675 1116 1673 94 42 46 985 1587 57 47 735 847 54 846 48 67 106 1382 76 100 83 2775 663 2081 2351 853 1393 1150 131 1506 1517 548 1412 968 2117 1742 2394 1145 2019 886 1739 834 2743 3121 2776 2603 1951 19 9 149 7 594 244 3025 523 13 14 367 862 693 340 2719 1448 682 2326 24 1157 1843 630 327 574 863 8 247 1598 864 320 866 712 1432 1701 1429 1656 1924 1067 1061 1730 1142 1989 27 681 402 691 1926 520 1146 1759 84 1112 923 1102 2852 687 696 948 602 1176 1430 1363 1103 699 704 1027 1073 807 1803 2453 1531 1421 1436 1658 35 2120 1387 2086 695 2582 1716 2769 1868 1453 2695 698 2897 1458 2813 2514 1554 1041 1135 1452 2044 829 2142 1555 2756 157 163 156 158 167 223 169 813 1065 1100 189 1954 1060 39 178 1063 211 202 181 1369 1362 1734 832 129 191 197 876 965 1343 729 222 833 645 1687 1689 647 2000 2001 648 1495 1507 1130 592 835 1550 873 2010 140 978 150 328 235 472 240 614 143 185 305 609 231 250 175 517 2265 499 600 1054 349 362 1055 613 513 780 529 2531 1172 1007 2459 540 571 1799 545 183 564 1488 142 560 1564 569 820 1468 2309 2306 3122 838 1569 229 375 773 4 316 505 842 331 795 315 514 6 769 386 498 558 568 641 1465 1464 561 200 567 1627 992 484 999 848 575 899 527 2932 570 248 2244 591 1471 817 2928 1476 765 590 1982 1143 851 1475 2228 2588 1480 1481 2308 226 1649 311 1010 1919 2598 2814 282 293 241 451 307 288 491 430 237 263 626 608 1714 533 378 1998 87 521 1864 356 1831 697 2287 2139 216 2080 1457 2215 2218 2893 945 1493 219 82 3003 1915 2209
418 1896 591 2647 2785 1359 748 2100 678 995 1123 91 1162 913 983 1808 38 10 40 1760 735
419 392 84 19 149 1058 3 109 1991 60 1760 46 49 229 498 446 316 411 250 505 360 175 6 1167 331
420 1523 1200 13 150 60 145 1 157 4 161 236 155 533 175 185 748 171 164 180 39 203 1533 206 1063 176 224 804 566 182 201 959 220 1493 466 331 229 46 505 493 1167 51 795 784 983 1518 2243 864 1211 1249 113 822 1137 893 1081 1087 84 927 931 946 40 1119 902 831 678 1123 1837 761
421 493 161 183 2306 242 1921 1794 40 265 844 527 1800 257 1007 260 586 959 1397 855 2153 1928 928 1454 437 337 275 145 283
422 638 255 250 305 1237 814 2054 1611 20 538 44 10 1649 42 978 4 94 686 823 773 109 650 96 980 241 2805 399 392 2068 343 1642 2034 488 52 790 636 792 301 551 1361 541 800 372 243 728 103
423 774 280 491 229 708 38 662 10 41 40 350 130 39 134 1923 37 86 748 81 237 145 150 158 29 161 143 172 247 1753 672 1067 199 173 2589 1 146 147 155 188 230 533 166 163 993 180 175
424 109 136 258 147 1123 90 748 678 1338 81 157 158 13 149 1346 163 156 167 203 176 169 953 159 171 62 178 1115 213 202 1060 870 39 35 1492 647 181 1063 220 1014 168 2507 221 1103 832 76 834 186 209 813 1131 837 1737 961 1130 190 646 828 1350 1035 177 724 2120 812 814 1405 1355 1135 1689 927 670 2256 852 47 916 921 2496 683 1842 926 928 929 931 1278 716 934 1732 936 935 142 941 945 85 40 94 752 150 161 240 260 145 1765 205 252 172 173 476 466 586 46 130 1822 238 143 5 805 2115 194 568 66 674 180 1141 991 830 1367 879 882 1172 728 762 949 950 831 858 902 1076 960 1107 10 1119 2007 771 2155 86 1819 833 917 2042 925 350 1690 1148 134 735 758 201 947 1152 2281 1791 951
425 167 2574 996 315 149 37 1338 989 678 709 913 10 330 400 1649 338 432 41 291 452 343 2066 787 3123 496 42 443 991 44 1676 2126 285 774 1188 346 2283 823 229 429 501 109 773 1685 476 1611 46 1417 447 676 2074 650 53 997 316 505 484 600 47 470 542 96 1587 380 1827 2103 423 1910 6 409 290 784 2263 1632 2451 1469 52 2319 655 403 538 64 547 3 1862 843 1968 658 2569 1528 2444 641 390 103 1516 1993 795 1505 200 660 665 664 49 1465 259 849 2062 570 571 806 1627 2244 1380 67 3124 925 1393 108 666 2163 737 590 1212 1353 145 3125 1 1748 241 150 350 344 464 155 172 62 151 366 462 159 958 211 161 178 260 955 591 168 2954 171 827 206 209 814 224 646 647 648 729 829 1710 1769 153 299 271 253 188 238 515 874 310 1194 1210 530 1197 1221 1246 939 1190 946 2439 1066 2422 714 1179 1244 1206 833 940 1364 1248 1264 1032 2217 1173 1271 1284 1309 40 130 732 1533 29 296 278 157 254 179 377 236 401 2052 196 1067 2179 674 1026 257 1782 1753 585 2180 207 258 956 817 1879 2254 1958 1688 835 1046 437 279 337 295 524 275 245 302 1678 490 18 2206 543 2557 1895 1614 2070 477 1059 1986 546 1071 695 1131 2193 292 2407 456 431 428 233 1159 404 348 1154 1822 122 742 116 1233 451 598 7 2325 293 612 328 2073 19 307 2333 16 284 981 17 2684 1106 653 604 606 980 681 1164 1655 522 1736 305 1656 513 25 1607 357 1624 362 22 154 1892 430 623 365 1061 12 1714 2607 1869 387 625 1619 864 30 608 358 327 2071 637 1057 485 340 1438 454 1658 2627 84 378 50 1860 320 21 2369 629 1865 1996 1434 1443 1989 682 402 697 656 1419 1373 1861 1432 1457 689 1660 1616 1530 923 1759 2481 581 33 218 2909 560 2156 887 2189 160 1775 156 169 597 1063 210 1581 181 204 1592 183 832 927 1734 812 1097 35 1737 1887 2360 1642 824 796 399 392 329 635 301 800 243 541 889 868 801 2036 1510 1361 2816 453 448 370 2122 322 105 525 687 602 2320 1488 2305 97 182 1431 1435 2088 2090 1170 226 1064 382 469 644 2717 1058 577 2720 1367 1562 1540 2484 2723 2300 1158 1418 127 747 2421 3126 2010 710 754 395 1225 1255 208 32 185 869 816 848 1633 777 498 870 415 514 74 1569 1135 916 2054 250 414 1130 1795 583 2482 607 793 873 558 652 237 197 247 1543 1115 1825 552 679 363 654 592 230 1387 283 1561 143 1936 2047 511 929 176 78 1000 957 61 2376 736 147 139 748 146 977 638 1127 2427 582 1211 1193 1755 180 1382 54 1460 532 163 1065 1183 289 202 2611 412 217 3004 810 1405 2399 175 1832 2405 1684 2748 531 879 2165 834 488 2084 158 3003 191 1412 2072 57 72 1467 828 288 639 1180 450 280 281 569 2572 1174 1247 2377 2517 1060 2989 499 4 277 696 1848 2327 1350 533 194 468 473 220 225 882 528 1679 1823 2282 1168 642 968 27 2486 551 2039 373 671 186 39 203 1915 199 1172 8 1563 826 1033 1648 308 213 1464 1868 2218 58 804 100 375 102 1571 2164 752 728 540 323 83 626 842 751 2535 1853 38 622 735 902 791 20 86 605 1584 1586 677 81 764 1585 2107 901 2108 722 1840 627 905 562 1119 517 733 2135 94 556 418 503 397 518 894 85 578 788 1858 3079 717 1421 1123 1944 2857 1798 909 1222 815 1304 1242 1241 1296 1261 264 1270 1324 2291 287 1209 2374 1302 1268 1336 26 1593 763 2297 2837 166 138 1808 813 342 1422 303 1856 1622 228 1498 1497 2243 1499 2281 2834 2119 1011 2362 466 686 492 43 331 294 398 482 107 1215 1664 1420
426 644 207 225 2139 150 906 87 88 995 1675 2076 597 1 223 156 149 36 188 217 230 155 178 169 189
427 3127 146 1175 1071 293 1743 1357 90 678 1338 86 748 89 2258 2076 81 400 237 396 283 401 2501 278 143 254 654 255 153 229 253 157 196 158 29 179 236 205 172 2563 247 164 377 161 672 2179 2052 768 176 350 1196 1648 167 203 173 27 756 2610 943 676 1705 199 942 1026 879 1213 1194 366 779 1782 62 1191 953 585 939 258 1221 813 259 819 1791 39 260 2180 558 900 2187 1879 1245 2576 956 817 673 212 1766 202 373 929 207 1222 888 2978 1273 1707 216 209 1688 586 1763 949 805 853 208 1813 1706 76 834 1208 221 954 10 684 40 38 1923 1935 1011 627 41 1418 652 26 1278 935 934 1732 937 279 856 201 1150 828 1717 745 738 1151 136 131 107 44 952 951 1774 1063 1807
428 378 2071 2446 2309 68 1 349 1936 293 322 637 44 636 307 638 626 600 681 285 46 1678 614 1862 1985 30 525 1892 1505 1378 12 2319 641 323 375 639 22 161 320 1179 1377 1944 1488 248 200 642 705 195 84 1466 1127 523 168 499 83 2333 2080 725 169 582 61 2531 570 569 213 1633 2088 3128 3003 1561 1409 1697 1435 695 1399 1444 1460 1868 1412 2126 2084 151 2122 380
429 1179 242 147 1884 161 763 761 1119 1864 298 233 1915 292 278 279 1159 456 348 752 275 404 1895 2409 145 777 956 498 784 1648 143 1822 641 804 818 819 124 820 39 212 123 817 825 1723 115 1819 119 150 1 266 146 460 291 188 152 153 149 472 157 755 284 179 672 1327 217 165 166 236 155 537 230 162 154 156 164 361 1776 411 993 748 517 13 879 187 1012 200 163 172 1782 90 533 196 830 366 206 204 1686 1060 183 199 401 167 169 1076 1346 189 173 580 213 646 195 260 258 585 1492 205 178 806 198 407 833 181 1222 1706 961 964 1151 888 834 214 1063 1688 762 882 1079 1764 592 1335 1130 190 1766 1763 924 647 2284 815 1103 222 590 1097 1816 1887 219 1523 2323 1405 177 1081 648 1043 2200 835 1957 1083 1135 1818 951 838 1087 1141 1090 1550 1555 261 392 792 47 410 657 791 894 800 1761 308 353 374 151 159 368 1793 180 1172 340 249 234 343 773 285 429 332 1649 466 269 330 1676 10 4 424 325 400 1003 311 1907 482 43 823 447 398 1987 476 229 44 272 395 1463 446 46 346 653 331 403 514 2074 271 1783 991 290 364 442 1826 37 375 263 105 538 56 1921 240 676 1167 2247 984 571 42 600 336 573 525 64 1912 544 49 175 478 1985 617 844 595 315 53 1789 360 842 2163 1778 58 386 568 51 662 938 1469 780 54 350 992 101 554 1643 394 1006 484 846 582 527 1802 61 2 3 68 1386 1007 108 542 670 547 558 575 885 2392 304 978 338 1682 316 322 428 7 16 1873 11 1727 1153 1647 682 2526 1026 831 1027 194 576 751 932 1046 2125 228 1856 2933 1608 1500 451 9 19 268 225 297 282 445 420 1788 293 280 439 610 440 615 1332 307 241 1053 288 461 2190 371 1178 14 727 305 497 624 510 274 1920 1056 608 254 3129 1790 334 491 631 471 1055 1114 1109 523 321 396 520 638 862 532 235 347 358 601 1874 356 1157 1871 2164 613 324 1054 387 463 289 506 535 354 237 2949 1166 625 474 741 507 362 2071 365 485 342 357 313 349 2455 1989 370 2579 681 1571 616 448 486 2452 916 946 1715 1804 1249 716 1136 2143 1278 824 329 1642 636 1794 1579 372 551 2039 259 1127 926 889 1886 2035 1480 2201
430 638 971 514 623 1864 761 764 37 2961 778 10 94 501 43 107 44 41 96 661 109 42 1611 390 55 650 53 652 651 49 849 68 3 1329 47 993 1382 573 58 100 97 2280 213 2054 737 70 1968 83 1125 63 663 1760 67 1037 1395 1508 2152 738 1152 1163 72 1739 1381 968 1389 1412 455 496 363 1056 614 2333 1588 242 485 2455 387 550 250 2230 30 46 1422 523 320 25 1591 245 16 226 907 1012 1013 904 1010 636 2053 975 1618 9 28 17 1684 244 1418 522 20 84 1061 247 158 1989 1652 24 1376 29 1659 56 864 692 40 1862 1390 1654 2249 2320 1841 1505 2297 240 684 311 1651 102 1021 763 1680 600 443 1859 732 2277 852 86 930 71 15 2571 386 2479
431 984 146 293 2172 642 502 496 315 2319 316 1852 595 489 375 4 773 842 505 571 1167 498 187 1469 1463 743 600 386 2392 2305 780 560 1615 1467 10 43 41 443 522 1760 46 111 96 778
432 245 1769 39 638 229 578 533 10 680 149 520 9 25 158 1059 44 1179 168 710 105 83 725 642 874 948 1371 1017 1073 1035 1022 191 1267 673 150 173 164 161 278 143 366 819 558 888 260 252 2172 280 282 420 147 445 461 307 293 862 480 297 475 693 244 289 19 451 281 905 311 682 1727 272 2246 1028 1041 592 279 437 151 145 40 624 302 637 53 321 792 2948 758 154 615 238 1159 488 1114 24 467 237 777 408 409 254 166 412 155 345 415 49 86 513 864 392 523 1775 2531 3 175 551 403 823 172 636 1646 606 1642 187 47 595 556 795 527 242 1632 790 505 2 380 485 784 336 1192 2071 582 793 51 1979 378 418 160 52 170 2604 62
433 938 4 280 1003 1865 150 10 1175 902 791 157 37 13 676 1586 1338 103 1194 1106 62 1161 259 930 758 1032 909 1243 1270 1272 761 763 2998 764 748 191 942 833 670 41 852 76 127 917 919 652 926 2103 927 43 130 1747 744 326 887 107 946 657 40 949 1791 903 283 145 255 1748 153 278 654 158 377 236 229 29 179 478 161 953 1067 1753 879 1648 256 172 164 2180 159 958
434 146 83 167 650 576 764 302 369 644 226 254 477 1165 156 230 153 323 158 189 163 574 1060 1076 490 691 169 948 207 384 546 178 61 1372 214 181 1367 197 678 1540 208 2849 2920 147 241 282 285 482 293 304 280 437 245 19 538 150 451 16 466 1332 151 7 1 288 44 42 902 758 191 2155 1809 930 277 331 1013 90 1160 2003 1456 518 828 748 613 1055 560 84 109 94 791 958 145 122 498 143 641 784 808 804 818 817 39 811 124 116 120 229 253 237 179 236 173 1753 159 1194 161 585 199 205 172 27 673 62 216 203 260 848 813 259 1706 950 853 222 1765 883 1958 1814 835 1084 552 754 1071 2634 695 1707 1148 895 399 392 408 409 752 795 503 541 265 793 301 798 52 47 243 556 788 1842 1800 429 1783 978 46 773 240 4 41 271 991 375 505 981 600 316 476 360 48 314 1993 568 51 175 379 68 101 847 573 200 844 65 394 3 780 74 58 1467 32 710 1002 106 999 558 97 743 1168 188 1192 415 1193 217 1190 1170 1189 530 2422 916 1211 857 815 1284 1248 1182 760 350 157 472 149 166 13 223 155 517 533 185 210 2284 1581 806 206 213 183 195 171 1151 888 812 129 1887 1063 190 592 1687 177 252 837 219 2001 645 1135 977 838 648 869 1550 1726 1535 340 765 1396 40 684 638 626 681 30 523 390 635 102 100 1382 1127 2244 22 642 108 1448 67 1152 705 968 1450 1508 1482 826 956 2375 899 591 959 827 962 1122 790 819 2047 239 926 1493 623 1632 800 667 1839 841 1058 696 204 1035 1479 1458 1523 762
435 229 515 1629 3 72 902 758 1338 906 191 942 1807 81 89 145 150 153 278 157 675 158 161 236
436 161 225 1128 276 2307 84 902 953 813 988 886 1278 1280 145 150 278 157 158 879 756 179 396 675 2179 172 196 143 903 585 401 673 62 164 159 779 1067 888 167 805 950 39 203 176 809 1792 207 260 1764 186 848 586 205 1074 1494 1766 853 222 216 221 209 817 1954 2855 957 1222 1688 834 1815 1816 835 1818 1958 1639 973 729 924 877 1638 1084 1336 1046 1570 139 252 951 873 878 841 1092 1959 714 870 646 1179 946 2278 916 937 665 1275 716 1516 1260 1249 2002 1267 1049 933 1817 264 2539 229 153 236 257 173 350 2734 768 674 259 1763 1717 882 1121 202 1765 1767 883 188 505 277 271 287 954 299 1209 1211 1216 1227 1230 46 466 94 1682 652 1987 42 43 6 1611 314 331 789 984 777 111 107 573 240 784 390 980 498 52 997 706 1643 2103 844 47 106 32 51 183 379 65 1001 795 394 488 155 1937 245 752 109 399 792 799 793 408 556 2229 301 392 541 418 788 243 397 798 800 794 555 811 894 808 1839 554 1537 796 2514 121 855 797 1393 534 667 1149
437 71 1 1748 1065 118 696 3061 2222 146 37 861 902 90 748 791 758 1586 1338 87 2828 942 1577 1905 1162 950 762 191 3118 1129 81 89 995 989 91 1578 1807 3007 3130 677 2836
438 1535 773 119 250 183 1094 3131 3132 1184 2799 1906 2988 3133 1199 1254 1228 909 1243 1280 293 151 44 626 46 1114 795 1100 638 1160 3 1425 681 957 560 320 641 168 1155 195 84 1127 725 67 647 1737 570 971 104 1510 1561 145 1822 777 122 123 143 112 790 1117 212 808 810 819 39 742 256 804 784 124 114 2047 2037 126 817 113 803 1723 821 822 115 117 118 1616 1482 150 445 242 240 175 1056 550 387 780 185 564 1564 740 1566 1560 1491 743 671 1468 1569 219 2532 2485 3134 1567 838 82 1088 1 278 4 155 229 6 1719 161 1167 505 1007 236 1463 756 485 752 1800 954 331 200 164 848 527 1170 558 673 885 173 1168 379 2 366 2022 1004 360 1194 1197 1211 992 1190 1078 644 407 2431 899 1475 575 830 811 805 2598 966 417 206 1247 1097 585 1467 1083 1477 1628 252 1253 1180 959 2003 888 925 2228 851 586 1232 1143 1710 977 1248 1263 765 1255 1264 1479 1206 1074 1717 215 1240 1251 1084 1092 1282 1630 1274 1291 1896 1301 262 2312 1081 1090 1271 1087 2146 1303 2488 1310 1934 1286 2211 1089 1292 1095 1314 2149 1483 1317 2147 2440 2144 2977 1290 1091 1321 1313 1410 729 2483 40 19 156 1992 13 17 953 109 14 1862 1460 94 157 1067 2029 47 624 1443 163 350 390 1148 42 1267 1965 714 829 1239 217 815 935 2075 2975 2032 412 243 135 76 748 279 134 1151 85 945 745 1152 95 657 952 951 9 147 1908 149 792 461 158 16 7 635 480 399 241 277 340 538 25 356 52 61 857 1839 1493 1555 259 533 1761 798 144 869 826 704 668 788 1570 2753 1536 116 180
439 1560 145 2530 161 1275 2434 2145 1193 1271 1324 1286 2144 1206 1264 1299 1292 1313 2149 2147 2440 241 1021 1250 1287 2609 943 130 952 992 2977 113 822 1137 1066 93 1364 939 672 1168 978 244 1813 515 1561 1256 1180 1291 1270 1298 2146 1812 2698 813 1261 1248 1705 942 1282 685 1161 1272 909 1243 1280 2216 862 162 149 505 857 1224 1454 1125 159 921 1251 836 1062 1222 1688 179 153 171 564 82 1088 839 1245 1216 393 1267 1965 16 1032 1308 127 946 777 844 1192 1103
440 63 869 576 766 245 2606 2942 1366 669 70 7 1010 905 764 10 911 41 127 915 919 37 90 762 930 1013 167 103 515 1161 191 2286 1176 861 748 1797 763
441 662 229 19 60 161 7 150 145 9 16 44 283 978 94 278 4 109 282 954 313 163 505 14 693 399 3 234 379 237 1714 1009 188 46 682 612 773 792 652 556 392 752 13 247 1443 250 52 790 681 1105 167 111 162 243 175 1058 697 360 61 2017 621 900 1097 780 301 51 613 408 68 201 401 636 1184 1015 37 630 498 56 1333 984 102 629 62 393 555 183 1171 2154 1800 472 466 40 823 41 864 550 3135 241 17 488 420 240 651 755 349 661 314 1016 244 29 551 795 331 2375 810 1862 774 417 410 608 784 53 418 1170 72 390 811 1611 344 409 1464 187 541 866 537 189 169 45 97 1529 199 1071 728 503 895 712 1927 845 2 533 178 903 1537 591 467 213 242 307 1701 1056 514 47 289 1452 842 1168 650 171 476 1912 397 574 1841 254 798 179 153 185 1492 321 953 916 297 362 230 214 143 735 1157 157 138 49 159 236 538 54 1420 848 554 1005 1383 844 573 828 624 195 377 2221 759 1346 1972 588 666 3131 3132 607 880 1127 259 2795 905 1494 1523 586 1538 1507 980 1379 1719 788 804 819 1175
442 242 993 19 4 225 27 149 49 763 2322 9 226 245 228 1148 1156 1009 41 32 44 581 1531 20 38 244 393 523 1110 40 25 309 1869 16 2398 7 606 3136 47 29 340 18 905 130 1106 862 907 623 163 775 693 55 84 1105 13 158 1620 14 1058 1010 30 923 46 682 630 12 1500 874 68 1065 681 904 21 367 658 101 684 663 390 1680 650 735 169 105 1061 1713 58 1895 1428 48 520 1142 1101 1027 167 62 45 168 108 894 691 320 864 706 583 1017 63 67 106 732 2902 1448 350 710 1100 1924 1024 1831 639 1023 935 189 1073 1014 75 110 204 642 800 1543 680 1372 1381 926 2602 1492 74 674 1005 1043 39 2214 736 1018 224 566 916 1060 737 97 2403 1540 197 731 186 945 1343 2393 697 61 191 1716 181 76 2001 1104 192 213 1388 902 2229 87 748 762 1972 2349 10 863 37 2233 2458 778 1051
443 98 1842 140 4 19 967 208 203 247 1067 68 946 681 10 662 505 857 39 145 1850 1418 402 861 930 87 1162 1577 677 1675 1578 2077 763 1119 134 811 1161 167 62 1291 1812 2145 1270 1298 2146 1299 1292 795 392 1132 1457 863 905 1562 1 226 41 652 149 887 8 40 1106 1503 105 1717 1138 808 902 86 748 762 1798 678 1673 914 771 1974 1978 22 20 607 1105 244 1017 605 736 735 243 197
444 644 1363 1912 13 349 681 1194 37 10 861 1161 157 288 1241 800 515 655 275 1106 583 758 1213 63 976 331
445 1018 356 149 293 291 13 905 1957 157 288 10 515 861 331 160 240 37 676 681 800 954 167 62 1161 1243 1176 583 995 909 90 1032 1129 1577 2003 1812 713 2997 81 1291 1270 2144 3137 1272 2146 1292 292 278 752 245 754 1919 283 150 225 297 321 460 1056 727 179 162 328 161 472 684 342 1616 574 813 320 1101 1335 3 202 2303 1104 834 850 1081 1097 1098 891 1087 130 147 2238 280 146 7 9 19 16 440 445 1677 42 11 254 978 38 28 363 117 2 226 1009 734 1010 744 904 1153 1015 1647 907 2654 650 517 1011 175 682 1013 1181 661 185 1014 993 1916 1016 2225 1031 183 1076 874 1019 2097 1017 1025 1543 122 1021 1028 1029 1050 1033 1024 1022 1038 1043 1037 645 177 2363 928 1035 1036 190 837 1046 1047 3138 1041 816 869 1049 2125 606 26 244
446 13 737 848 1729 2425 242 2486 145 150 1 179 149 157 155 162 188 158 887 4 284 165 954 163 196 756 166 161 156 517 175 187 1342 154 159 185 189 164 1076 207 953 109 903 649 556 790 410 47 657 752 409 798 418 788 397 245 16 226 905 1009 1008 744 1010 661 682 650 904 907 1014 27 1023 997 960 585 194 1017 122 1032 1012 180 673 1148 94 172 1037 645 1139 932 1044 1047 928 1046 869 1499 1622 229 255 278 236 153 675 1748 29 1648 167 247 879 676 39 257 256 1194 674 1067 199 350 62 202 176 942 958 186 805 586 259 212 819 76 1705 882 809 949 221 208 853 1688 1956 835 1222 945 1957 834 908 884 1355 1958 878 1638 1570 883 841 777 804 498 143 641 808 810 811 784 112 113 956 123
447 672 771 167 17 146 414 1874 2170 2359 266 9 226 353 233 1424 152 11 278 1622 153 308 292 10 619 456 1178 225 461 359 631 1853 293 304 2074 433 1682 245 324 1056 441 1783 459 239 275 325 1009 16 2034 149 1053 466 295 823 302 440 638 319 727 451 277 38 279 241 5 1 285 298 288 2158 46 1649 395 307 431 342 477 501 1156 365 604 383 179 2379 2357 229 299 1774 321 462 150 2475 370 242 305 1971 306 1653 2544 24 2063 236 375 2064
448 674 161 2422 208 243 10 670 782 41 914 852 76 913 919 923 922 925 683 2103 1146 926 17 929 86 732 43 1147 744 748 279 861 735 1117 678 81 938 142 569 758 947 107 44 1925 700 40 131 2106 948 1063 677 1153 147 461 19 293 451 149 1579 308 288 225 239 325 226 460 245 453 615 234 712 268 150 439 307 302 482 1 1332 437 763 312 145 617 353 375 1053 448 459 38 289 244 151 981 2017 472 254 236 240 157 37 636 415 826 230 784 1156 20 283 285 1649 400 298 233 440 7 277 351 380 348 469 284 309 991 1107 408 153 278 16 404 614 4 200 323 795 641 560 195 1567 146 155 597 188 223 1775 154 156 158 166 1338 175 160 187 210 170 194 185 13 163 169 215 167 1076 1581 1776 206 205 224 159 1074 1060 832 182 178 762 39 1533 1706 258 213 1797 1130 9 1676 456 733 322 1869 601 1768 1864 764 901 228 392 443 627 523 1010 734 684 46 1106 467 693 653 30 1759 520 111 2334 48 311 767 1418 863 905 1601 14 662 685 32 1065 681 327 651 2391 682 1160 242 229 774 485 349 316 250 842 1055 505 1167 1463 535 743 811 570 676 498 196 165 474 172 533 1012 180 164 171 1101 879 241 950 340 313 956 809 525 466 347 371 263 314 521 1127 1571 1790 199 259 1493 1886 1284 372
449 415 644 2098 55 702 147 3139 1854 3140 371 1598 1825 292 1823 293 279 456 437 288 1159 298 241 637 282 791 2159 302 40 226 462 7 19 254 2668 469 763 1850 764 1119 1576 2694 37 861 1702 989 748 2235 2828 930 995 762 2473 950 758 1586 906 191 942 87 89 1162 1675 91 2418 1129 1807 81 677 1578 3007 1864 10 257 911 670 782 41 1442 135 852 76 912 127 2965 916 2123 918 923 47 1418 133 920 922 925 683 1922 924 1146 2103 92 86 927 17 732 43 931 1923 2229 2447 130 1147 1747 505 1278 744 932 716 934 1528 1690 937 134 1117 856 678 1924 735 858 938 1150 142 1503 201 1522 1151 941 1713 1847 85 738 945 2044 1717 93 745 107 44 1152 946 947 136 731 722 657 131 2106 949 94 948 700 1774 1063 752 760 951 1926 694 1051 901 2076 928 129 1905 761 627 792 167 90 103 902 1013 515 2413 1584 728 1161 2531 1176 2286 583 259 1456 1163 2894 729 2997 1973 2296 1139 1593 983 1972 1158 3058 1976 709 1116 831 1798 3060 1673 771 1978 238 3141 1342 712 331 2297 905 1789 1633 1160 1868 1495 1233 2007 1981 2606 3103 1944 1333 468 2215 2616 9 727 351 289 16 1 145 225 150 179 277 447 2594 685 325 461 459 307 2589 109 11 400 353 451 1168 2421 188 244 13 502 978 158 842 153 228 272 174 229 384 230 1915 253 661 475 151 409 156 991 149 453 387 239 236 240 480 602 397 466 1154 285 472 25 161 311 408 155 448 768 652 1659 263 485 162 305 237 626 650 20 3 6 445 2455 1614 607 12 265 2165 42 595 636 2870 981 173 250 862 49 398 163 172 14 488 473 280 377 1676 382 146 1056 157 154 385 2755 245 349 529 1011 392 1587 354 617 4 345 793 363 638 2153 1680 863 614 375 1010 784 774 992 608 242 1057 243 399 324 492 2405 359 159 551 340 185 360 555 1170 632 323 356 143 775 449 111 615 622 635 365 2570 1618 482 367 794 1193 1066 2897 734 1677 1867 206 24 811 1885 18 777 2096 672 56 1064 471 653 1683 3003 1987 3017 1065 369 1174 8 1165 613 993 29 574 1795 550 512 1571 690 2070 370 3142 693 659 1452 1820 175 692 1490 418 623 357 51 105 790 597 1061 255 523 1156 315 1019 1463 1055 223 1753 46 164 2329 556 773 1110 57 169 322 682 32 463 2732 412 1167 514 247 1012 1059 178 386 733 1667 404 651 541 495 1527 503 1986 1674 1335 327 38 108 1127 706 2397 499 1537 380 528 395 564 681 1172 1840 1727 1125 800 530 1707 183 1380 624 1112 477 1189 1562 568 808 316 533 1102 2451 68 747 2481 72 275 393 256 1054 517 1030 2249 540 203 390 1027 45 1542 2998 778 759 2236 2027 2102 2093 2108 1761 2094 2234 2107 2092 2661 1797 757 2452 2857
450 39 1640 905 340 1535 1465 149 1338 37 861 989 942 90 89 1162 995 906 1129 1175 19 245 7 226 1009 157 606 158 40 661 1753 2282 1012 1065 1062 1014 1059 862 1991 1058 574 159 1060 1017 189 178 1773 207 674 171 691 182 1063 930 758 2737 1578
451 2245 245 118 1893 39 1576 761 763 757 764 2237 2653 2027 1139 1819 2093 903 283 2186 1196 153 229 888 145 150 1707 1204 848 278 396 157 672 199 158 377 143 203 173 62 179 161 167 172 350 1782 247 956 585 902 254 27 1763 1191 159 1067 2317 768 879 756 373 1648 558 1213 1194 401 253 809 256 853 1797 176 1766 221 805 835 259 1792 1121 1767 674 164 882 186 209 960 813 1816 1765 1814 1046 1954 1762 729 2576 1224 771 1957 586 216 212 252 942 966 2978 81 2784 817 974 834 924 945 819 1705 495 40 226 237 29 236 4 44 1437 2187 2179 1200 196 2167 1902 1877 258 1764 2202 257 1172 1558 2180 260 1208 1026 1628 713 1084 1092 1570 205 1025 202 957 949 207 1136 222 2734 1639 1818 1355 124 1688 1336 208 884 951 1958 1956 1257 873 877 913 950 225 149 472
452 19 2203 1994 143 291 130 7 9 11 149 1009 46 776 685 44 10 768 56 43 1192 40 887 606 3027 28 1820 283 239 297 269 482 434 472 293 150 13 1056 328 321 162 1100 684 161 2138 1102 758 1101 780 4 400 370 285 499 223 30 824 309 333 1779 335 341 1107 1109 526 1863 991 1078 1900 964 806 1394 298 233 245 292 278 275 279 752 404 1917 763 901 451 147 1156 461 146 282 1825 16 280 1620 440 306 1053 614 241 981 467 601 145 777 784 1822 808 498 39 804 122 811 825 113 308 1 144 462 1648 185 155 381 826 154 180 200 167 206 340 888 62 171 224 590 900 812 882 254 377 157 158 236 478 902 229 879 164 199 779 674 848
453 100 19 1538 3 782 459 254 1024 1466 70 2200 331 1598 10 763 740 670 263 710 737 911 538 285 1442 894 1129 14 321 2007 208 2244 32 852 573 24 1337 1145 229 1470 851 2252 848 853 3143 1492 1560 185 1071 913 1436 896 41 777 901 769 514 997 1550 74 2130 1568 991 916 2228 2629 1569 1727 187 918 127 1106 915 1519 2110 1418 919 708 73 250 491 920 867 583 316 291 2 1058 1062 1119 607 992 978 1244 605 923 1396 652 178 645 105 1487 1864 588 2749 1023 2857 591 683 340 65 1507 770 550 727 985 462 1806 875 874 204 214 230 990 446 1561 662 2042 926 129 2394 283 1647 1146 485 75 143 1478 381 150 43 1520 927 86 1936 2118 1479 92 732 1166 1345 1870 1448 7 360 644 1397 682 613 842 130 215 691 743 1567 6 2104 999 1564 1923 957 2083 390 1704 930 1118 53 162 1796 931 61 505 748 744 1653 147 26 146 244 932 582 11 1027 1127 353 862 1399 46 63 650 1468 1372 1935 846 774 1335 37 2316 771 667 1669 1410 1382 705 349 1388 2920 1460 163 993 1267 1528 1696 3060 1065 155 1458 2713 206 38 1690 934 1110 2139 1210 907 188 982 2040 523 2778 2235 1083 564 82 1088 2214 88 935 245 608 48 2885 68 370 1125 177 175 183 190 2114 3052 527 1976 2777 1657 482 2995 861 766 880 735 1986 2242 1002 2154 858 764 2084 62 856 411 475 855 1412 678 1475 315 3006 2457 1007 630 72 783 248 2266 67 1826 101 2533 984 1055 1346 184 1467 881 2485 1989 1165 975 1883 124 639 1116 761 1383 1789 938 1929 2237 2081 3144 1760 251 1514 1790 1803 347 680 758 1540 844 34 762 2628 697 1946 21 443 1056 1133 262 1934 1477 1483 1484 945 1151 108 1423 1057 1005 567 1450 2398 1428 16 499 738 327 402 1 242 1053 1081 1087 773 2044 595 1060 561 1379 1837 850 757 1009 161 983 520 1167 666 1493 219 838 533 1555 745 1021 1161 89 1152 2204 882 107 614 2297 149 393 2387 1798 845 528 831 44 1338 9 1454 1326 832 568 40 91 946 1233 2097 709 59 27 66 1649 1398 1474 1797 657 551 586 140 169 641 240 671 39 145 701 311 1047 379 199 700 888 651 948 492 2107 440 157 1563 1486 571 236 49 765 1063 684 1735 2018 663 84 2086 195 860 1880 386 2783 864 213 647 2466 2647 90 1343 1572 517 698 226 1464 2024 781 1640 1391 2208 2027 886 2311 51 1535 1139 885 1143 847 367 2372 375 1363 2102 60 1030 1801 1017 784 241 1440 778 694 2694 902 540 1533 83 914 1603 988 917 498 1977 1627 2776 961 377 828 1972 1505 307 325 1871 2416 2092 1853 1158
454 161 39 1776 198 143 1121 3 46 20 61 501 1376 985 661 706 588 2034 244 14 276 149 1061 864 693 340 1102 1432 630 682 574 688 27 84 32 1716 320 1334 1100 13 225 202 974 157 40 163 156 158 1067 1060 178 171 189 184 696 876 192 1533 208 1540 1130 835 729 247 167 62 203 216 853 626 168 57 191 71 52 243 1510 714 112 116 1117 592 109 1148 894 47 518 150 1052 1056 780 1081 1 4 445 505 278 6 981 756 230 229 236 349 472 323 1054 155 187 305 242 842 175 1167 1588 2265 2 676 641 903 613 644 1488 558 848 591 514 183 550 260 212 195 740 805 1133 819 1558 1930 888 751 1084 147 145 466 280 285 321 237 238 398 533 482 727 991 542 879 565 1782 608 210 784 199 1880 258 1151 1182 1764 1763 1493 1887 589 1774 311 400 478 325
455 229 1782 49 266 1035 84 998 1734 627 1175 240 288 10 160 157 954 275 551 331 290 681 37 861 1584 103 167 655 62 1194 906 1106 259 515 1241 995 1032 1161 1243 909 63 1399 729 2003 2223 1291 1298 1272 2146 1299 147 1798 786 2657
456 13 881 280 350 181 244 106 9 145 777 810 498 143 256 808 121 1648 817 742 804 122 784 112 1117 39 212 124 116 118 1723 976 241 636 488 392 409 792 243 800 793 52 551 103 795 801 527 1127 827 1132 259 2039 1561 926 802 1510 150 1 188 147 149 163 158 161 155 236 157 169 62 211 185 189 187 171 162 673 942 257 203 146 1063 167 647 646 205 164 206 207 1737 76 176 961 199 209 224 1014 2120 2001 191 832 1494 182 1103 1123 888 870 883 1344 1546 816 1687 1130 208 924 1692 837 1084 834 729 1733 1954 1837 835 592 1135 1358 2507 869 1405 2010 2014 1769 1553 1556 140 1359 1092 94 10 466 4 1840 109 32 978 1611 331 791 652 111 505 314 41 229 775 3 47 271 774 37 375 107 53 773 994 650 680 2491 761 45 1935 1528 56 769 845 55 1379 651 708 780 899 658 662 849 49 105 2261 997 571 1167 547 58 1760 1862 735 1162 61 641 885 1471 1211 980 670 1572 591 1133 776 63 848 83 705 554 1470 1072 484 1149 586 770 2003 782 51 74 1508 72 847 843 642 1337 737 390 1633 64 573 1382 828 1125 765 1700 1146 2004 858 745 1839 1032 814 1381 1122 668 2209 1111 935 1535 2024 886 667 1104
457 852 229 167 763 242 764 757 1864 771 2027 791 88 1030 1840 1798 1461 2314 955 9 149 107 1148 10 244 327 2249 863 32 1536 630 350 687 629 158 49 1803 622 3 47 84 894 34 156 43 864 658 320 130 639 782 53 2005 184 518 573 985 121 680 243 923 662 1760 783 1037 919 72 216 202 1923 708 1125 886 670 129 1742 2242 1177 948 1381 651 732 860 892 1025 1451 701 683 698 128 1922 2387 1692 177 1640 124 766 1697 2803 936 657 859 983 613 1055 176 778 605 375 316 842 498 844 848 984 558 554 591 1470 245 986 685 523 682
458 1092 161 1598 1048 653 1821 576 909 1243 1280 10 257 911 670 782 41 852 76 2256 912 127 916 1418 652 2496 920 921 925 2103 875 2042 926 929 928 17 732 130 505 716 26 744 935 1148 861 735 937 940 941 939 938 1149 828 1150 569 945 1717 887 745 944 738 946 107 44 40 95 948 752 951 1476 503 2606 459 254 1707 1466 2395 1370 669 70 1085 958 77 64 899 628 417 1658 2200 331 2003 52 1222 1026 179 1093 2696 1853 2602 685 263 1831 1190 1941 2010 1314 1241 2627 737 1682 538 1947 285 894 14 321 467 1225 2216 208 2244 32 953 573 1769 24 229 1470 851 2252 848 853 1031 1492 566 1560 397 2163 1792 185 1665 1668 1071 869 812 816 1559 896 827 777
459 181 229 649 161 293 2016 901 41 916 652 683 446 43 926 86 732 505 744 937 858 828 938 944 887 107 946 44 657 40 752 1791 283 254 145 150 478 157 158 179 377 153 278 255 172 756 953 236 654 247 676 143 196 1748 29 167 256 585 1067 259 1558 27 1764 159 212 205 176 879 586 813 207 848 39 258 882 260 1074 373 853 202 805 1688 2855 147 1754 451 16 266 225 280 288 268 321 445 1154 20 11 440 162 439 1653 454 241 1332 347 727 496 1677 1056 681 2055 904 371 1852 363 1053 286 1619 370 452 614 250 313 2425 240 1105 1679 45 613 1424 1659 1360 466 981 10 4 109 482 325 46 774 443 331 476 311 37 784 617 650 1620 991 458 314 538 6 187 49 653 984 761 651 1795 1339 501 263 48 394 661 842 1802 111 514 51 575 105 54 488 360 573 764 2100 1761 748 1008 597 50 460 163 13 1065 1346 62 194 168 1115 148 171 204 812 566 2471 214 592 213 645 816 729 648 1408 1587 56 390 53 52 662 2181 847 2423 770 57 101 996 97 64 102 1167 316 595 844 568 777 555 499 561 780 1627 513 958 830 527 560 591 1819 340 185 903 1 173 811 763 1576 298 279 1159 824 1794 728 301 636 1886 1127 1059 997 1625 1071 1614 1126 302 437 469 271 285 823 1882
460 253 1523 167 977 19 1139 902 761 757 1797 2236 1119 1972 1620 176 833 41 852 76 913 127 917 652 47 920 2289 921 925 350 930 505 932 935 933 937 858 1117 939 938 828 1150 942 738 946 44 40 136 657 752 951 240 157 4 953 954 681 904 984 103 1833 909 1243 1338 800 101 62 63 259 796 1032 1030 1129 89 1834 1837 1904 2200 769 1471 1548 710 2520 1939 6 1516 573 2958
461 83 39 1958 4 701 257 1905 836 157 1341 158 171 163 156 178 159 207 148 169 184 1065 176 182 213 1060 1492 1362 1012 197 1995 76 1369 1343 168 576 181 224 1063 1533 62 211 202 2120 961 177 1130 1687 214 2001 191 190 646 813 645 35 1689 965 1743 2000 1352 1692 216 973 729 1115 1495 2703 924 1737 129 828 724 1694 2201 723 1740 1523 951 816 648 1507 2513 1553 1405 869 1556 140
462 161 1057 4 2484 124 902 170 590 157 179 153 236 188 13 230 152 163 166 1100 155 517 90 748 1012 533 171 185 1340 1069 50 160 164 175 159 1076 210 1344 173 189 182 1065 172 207 1077 167 204 194 585 672 1341 758 200 203 1362 1493 678 1706 193 195 1078 1063 183 1345 202 1353 215 181 961 214 211 213 201 216 191 36 832 2197 1492 647 1394 1103 806 724 888 221 1097 812 959 977 209 830 1130 1533 882 1343 2008 190 219 592 1816 260 876 2702 742 1494 1081 113 205 82 1104 729 2000 829 2053 1084 1083 648 1284 878 838 252 816 1405 1087 1523 1550 869 924 1088 1092 1046 1555 1093 2125 145 150 1 239 240 752 462 826 1648 350 224 807 62 810 39 808 804 811 206 762 817 746 2625 1536 957 645 208 802 112 2078 1926 2312 116 1765 968 1480 2014 1569 2514 1570 1642 94 109 392 409 792 47 397 52 556 503 790 801 408 243 399 1800 578 85 798 868 800 1510 978 10 234 466 773 538 229 314 331 614 271 1587 46 375 250 505 106 49 68 984 111 386 45 51 105 663 527 639 65 1862 102 851 706 2791 394 846 558 992 844 101 61 1211 76 848 1125 1993 999 72 586 1382 1022 588 591 1007 642 100 2117 2393 121 97 1505 63 567 1133 1381 484 885 83 75 860 70 1700 138 667 1472 1834 1506 2083 1390 1475 2242 1904 1037 857 2024 1249 1399 705 765 1397 680 988 886 1481 1085 1047 1930 2581 1508 1402 1474 1396 1742 1410 262 669 245 226 16 682 1010 2246 1023 1543 1021 122 1990 928 1035 1039 228 861 9 225 38 467 349 863 305 241 20 235 242 17 149 244 606 254 1109 130 143 1054 25 1701 387 370 684 2399 347 523 624 19 475 630 289 356 864 1055 574 1061 1114 613 617 14 629 520 481 480 545 1155 681 247 1067 21 1334 1110 732 550 1142 2017 24 1432 923 1176 692 780 1102 1161 691 696 581 251 926 1697 1073 84 1832 948 3013 2058 2079 697 564 1448 1560 2139 683 1144 177 1350 1456 1453 1716 1759 704 1333 2215 1135 2535 1868 2483 1458 2496 2721 1454 777 498 784 641 256 819 1895 287 253 1168 238 1170 1066 946 1200 1180 1688 1242 1291 921 1255 1298 1182 1247 1270 1812 1282 2146 488 551 1059 1070 1071 197 44 3 169 108 569 725 2084 1946 967 158 942 1797 805 1958 853 834 81 1336 139 156 40 1058 644 1346 1741 1540 1367 1372 2761 2226 328 1671 309 1107 1900 1157 1598 1192 1430 573 1060 662 1734 402 566 847 178 95 912 291 1775 168 199 165 1581 673 993 1369 1014 1776 220 257 198 646 964 1689 1447 192 212 1079 932 1837 1098 927 1687 140 1137 883 1711 1710 42 554 555 548 842 763 41 316 991 48 1683 411 774 938 764 2 67 1464 1937 769 1383 1929 852 1943 881 2003 1143 1404 1479 2112 905 7 1853 2663 862 1821 327 2265 714 1491 1487 1363 2629 702 2487 1698 931 2287 1267 1707 1964 1371 2154 1253 2540 2717
463 378 145 1790 2034 703 863 44 20 1061 1528 342 2229 642 94 47 1443 203 622 550 630
464 242 1363 4 243 1346 240 861 681 1106 2828 157 86 13 167 984 60 63 1607 1161 101 677 1491 2200 1253 803 1904 2258 1163 1835 1551 10 94 41 109 234 43 763 285 466 322 44 263 375 482 538 823 46 650 250 37 49 476 20 6 652 777 657 498 32 52 111 505 662 1464 573 651 103 2 55 991 1118 175 774 658 784 556 998 48 106 770 568 56 350 360 639 409 795 105 780 706 1420 595 710 513 183 708 992 74 670 488 769 51 847 2713 1326 1146 66 560 997 880 65 1465 62 555 1514 1379 200 1382 663 1722 848 586 110 737 122 641 1471 554 1125 1700 72 591 75 64 1127 70 1634 659 1002 1078 1380 919 97 642 95 83 590 776 1735 1546 98 588 935 1007 1509 1030 852 1393 814 917 1573 1470 1943 854 1395 853 1143 988 2117 812 781 190 1407 925 765 1104 579 1796 2094 1436 605 979 226 851 2879 2368 791 748 902 758 87
465 150 515 225 39 1073 149 10 852 1418 919 923 925 129 446 86 17 931 26 505 856 1151 87 1152 40 94 1774 1063 752 109 443 44 43 42 635 636 488 551 372 761 437 293 285 241 1915 638 448 282 19 277 263 302 445 288 274 245 343 1159 238 632 311 307 226 9 420 1 414 244 145 325 305 601 291 347 398 362 415 824 234 375 610 38 482 315 606 378 14 236 520 11 529 25 230 24 30 253 2376 376 309 188 322 1422 323 16 1646 331
466 56 349 1116 167 1077 229 748 959 685 13 1155 10 19 9 1156 16 225 149 1161 86 862 652 41 53 109 51 20 49 938 651 52 657 662 2004 770 1152 902 678 1123 44 681 887 370 46 904 626 607 829 1425 168 523 84 3 102 182 917 988 860 4 1 1768 145 240 1717 241 150 752 155 161 257 172 810 180 171 173 224 159 462 313 1792 808 340 39 804 673 811 882 206 191 646 208 178 212 812 209 116 213 817 112 590 1480 1765 647 222 82 645 648 968 815 1082 971 729 892 1138 878 118 836 1569 883 2050 2538 978 538 94 466 43 842 250 777 556 991 505 981 706 568 784 187 984 394 498 1118 919 586 2920 488 795 639 1615 776 70 390 896 670 1146 710 708 1516 992 1127 67 72 60 98 851 375 105 342 48 638 946 1822 409 1114 1431 30 169 663 962 1115 1706 195 320 569 83 2110 642 108 1561 699 1399 1450 2083 1567 1735 724 1135 1673 147 153 157 179 162 236 158 879 230 166 188 1775 185 163 196 517 175 164 1776 533 585 189 199 176 220 204 207 1063 1080 993 183 198 1060 813 260 805 1592 1345 202 1533 76 1492 1079 888 35 834 214 1097 1346 190 177 1074 1816 1995 186 2507 1494 927 1343 1103 1493 1222 742 216 977 832 1104 1035 876 219 877 1081 908 1507 821 838 951 1690 2010 1955 2012 840 226 1009 1175 40 734 244 905 864 42 1105 130 309 156 17 573 682 684 327 103 1059 2181 597 1058 14 1106 27 1062 1340 1066 574 21 201 1017 1713 247 846 68 696 1047 2714 399 408 503 790 788 397 392 541 418 794 797 798 243 900 800 1800 1719 301 143 793 809 1762 667 2047 1393 1638 1518 1570 2049 1168 217 238 277 253 1210 1194 1180 1211 909 921 714 1206 1242 1715 1247 1243 1364 3145 857 1259 1267 1264 1281 1136 1056 780 117
467 727 280 293 610 755 1646 225 239 538 599 145 306 353 279 365 226 459 19 234 451 149 437 150 445 271 288 1714 7 291 399 1580 636 3 6 1649 14 1052 331 278 1985 1754 109 375 748 760 390 688 606 377 38 635 2822 153 551 1102 277 46 188 263 823 1871 1579 2078 489 340 231 72 730 4 30 466 163 211 337 597 520 229 453 608 157 242 305 1057 303 1157 1777 550 1598 462 691 930 308 309 804 863 172 323 480 1107 156 101 87 630 1060 600 111 175 108 1633 396 1168 574 369 1652 814 1114 1773 1367 792 725 164 1776 1010 41 545 316 1394 595 1065 410 335 250 1432 505 178 42 1361 392 2502 991 43 488 609 767 1759 1142 710 842 103 946 393 2376 639 2986 795 1471 1548 314 1709 800 256 810 763 2137 266 9 311 1109 245 281 151 362 348 25 325 343 52 409 241 85 527 372 1469 556 243 1561 1127 1510 2035 801 889 1808 1066 1551 605
468 1 161 439 857 305 2546 445 280 9 426 10 11 281 282 19 420 268 276 623 1056 863 332 13 342 862 307 24 629 150 362 284 638 1061 1153 485 237 755 1873 240 533 32 615 250 601 378 403 748 539 348 610 12 741 340 396 621 400 1172 608 352 1701 2172 339 517 682 2403 68 1432 653 2455 545 2916 550 761 96 501 44 56 111 3 45 46 847 157 149 158 156 159 163 167 1069 213 597 1060 1100 50 178 176 189 168 1014 204 191 1101 1689 205 961 201 1343 202 129 1492 806 1737 214 2199 1494 197 39 1222 1135 647 190 1035 35 1130 2000 645 729 208
469 1177 84 1379 169 2375 315 645 1598 2229 225 226 19 245 13 9 2034 276 862 158 905 367 626 109 1680 2601 11 320 111 809
470 644 280 356 282 229 2239 225 19 293 241 1332 440 9 234 11 10 615 693 685 20 381 16 1440 735 321 297 1053 1105 522 1611 981 244 461 1056 240 305 617 130 1647 1614 1865 23 162 607 323 514 533 867 623 472 520 2054 904 263 7 605 1785 1833 1802 736 175 60 172 488 714 1766 183 1834 1126 1491 1764 647 190 1030 1388 1121 786 226 41 245 649 1618 228 887 467 861 43 606 40 29 789 1418 1621 1653 443 44 744 46 3146 149 309 681 734 158 109 864 783 1607 670 1569 651 147 278 146 475 283 302 2934 1009 150 1360 152 145 377 1 153 307 370 980 12 657 638 2331 763 773 30 792 233 375 482 1192 188 3147 328 614 777 105 1649 687 331
471 496 147 49 794 1271 761 763 528 16 10 1591 42 223 1679 1624 653 657 327 9 226 244 94 443 370 1175 157 109 1009 103 632 53 626 864 40 158 1061 1192 732 1699 1358 884 283 237 145 150 255 377 153 278 229 254 179 143 236 29 161 257 1172 196 879 159 1648 902 199 172 27 2180 167 674 203 205 176 350 943 558 1067 207 62 848 1221 259 173 221 39 2254 260 1782 1026 805 209 373 817 888 1879 1025 2784 216 186 819 258 1764 222 124 1791 853 813 1763 1289 586 882 1792 1765 834 1766 1807 1958 1136 1767 713 81 951 878 1141 873 1817 1570 1336 19 786 245 7 606 1010 1014 156 905 552 768 1062 163 1991 169 1028 204 1060 696 997 61 874 2260 646 1346 1063 1032 66 178 961 1372 214 941 702 833 931 937 1073 35 647 2218 2216 41 44 43 46 652 111 791 86 1162 90 92 1 146 149 472 188 291 4 230 155 162 517 175 597 1822 50 748 585 180 1773 533 206 1076 1015 183 200 212 1492 30 1100 629 523 22 681 2320 607 48 390 320 3 705 1434 687 45 105 639 65 1862 1660 717 2154 102 108 83 67 168 3092 1453 97 1505 699 100 642 1150 1936 57 947 104 2454 1450 1152 1739 1389 1460 2087 288 792 331 240 515 551 950 2531 191 729 976 37 52 392 894 47 399 397 752 503 418 1580 409 1721 241 314 356 408 826 556 784 488 790 2422 706 746 1644 3135 1803 121 112 2625 1573 2984 981 978 1682 330 482 325 446 538 823 398 614 1826 316 502 773 263 375 6 51 489 386 600 582 658 315 250 498 499 525 842 774 379 991 573 1167 770 514 650 547 106 958 560 58 1465 617 403 360 641 568 2392 818 68 780 2163 575 248 527 213 75 1466 570 885 743 925 1125 1637 899 1127 60 2244 1007 72 1535 571 1700 591 919 567 1937 63 665 679 745 2494 852 738 225 14 1653 24 404 907 1992 32 1714 298 302 495 440 277 437 1727 456 1066 1170 922 644 1165 323 193 2164 546 1189 2151 1070 691 2185 2366 1071 928 1367 1562 835 924 1370 1267 2010 1416 1491 861 1373
472 145 1044 2195 809 638 2973 906 13 758 1228 1199 954 681 62 157 1032 1194 1106 930 2698 167 1241 1902 1163 1213 942 1270 2076 259 1272 2145 1243 2223 729 81 1291 1812 2144 1298 2146 1675 1905 1299 1292 1807 764 761 791 1462 1576 1798 902 771 1797 913 950 93 2094
473 2589 108 2095 58 638 1508 1429 44 642 626 67 84 1152 710 1440 244 1491 1397 493 1505 525 53 1675 1450 692 1412 1673 3148 1198 10 32 651 66 52 105 659 43 122 588 103 1503 501 523 46 1699 3 1677 390 681 629 734 1711 1102 30 2178 213 2122 65 697 2085 182 57 725 2469 938 699 705 1969 320 1115 552 2081 109 137 2423 94 47 42 1100 639 904 1862 1434 169 1155 717
474 3 161 1795 62 288 90 9 791 437 16 245 1056 1178 465 1154 293 254 2169 363 451
475 1 939 39 549 1055 711 225 1677 145 498 784 1648 143 1843 389 641 956 817 971 808 2189 116 212 113 2047 2048 1086 157 229 283 254 150 158 179 153 278 237 257 756 377 161 236 396 2179 255 196 247 902 164 259 350 768 1191 199 1172 942 207 62 1902 585 1797 373 813 2576 848 558 900 209 1026 805 1204 819 202 1688 1782 186 853 1792 1257 222 1764 729 1955 1762 1358 1231 1084 1570 431 298 1914 233 1915 245 292 1154 1823 279 448 1159 752 369 348 479 2437 330 1649 1783 426 429 1827 343 443 94 44 41 234 1676 458 285 109 482 2168 346 46 271 398 1910 311 2074 3058 823 442 2319 42 111 1504 380 1911 6 315 316 1463 1778 991 505 240 617 658 496 600 1908 375 488 105 795 499 37 187 1912 53 1387 48 2185 390 2233 52 595 556 735 659 403 544 1921 842 1884 47 1158 2563 573 1469 1005 2377 513 64 1789 3 662 200 830 993 527 2727 2242 743 2351 925 540 639 2020 560 2036 2791 61 591 76 1004 1882 51 394 843 72 849 1037 1127 582 60 570 571 2042 1615 1802 896 2612 814 1466 567 83 95 1117 2346 812 2244 1228 78 667 1639 2006 885 1120 128 1480 1477 977 2730 1083 1126 2861 1396 2209 1815 2750 3043 2676 421 2844 427 147 424 266 451 1178 1754 293 241 461 434 280 435 1679 1332 288 420 273 7 445 1527 9 235 297 19 268 601 282 686 281 2667 1645 1053 1153 638 10 1873 400 1052 500 16 440 475 25 598 358 1599 449 1417 149 472 307 1105 734 1109 12 286 20 491 553 359 1788 454 325 457 727 14 1920 328 615 463 347 284 272 433 1892 2059 1156 362 1418 371 612 2348 381 2660 862 242 354 2455 1114 18 130 524 313 383 162 2364 342 357 323 627 1714 24 1872 608 535 1799 1334 289 605 681 2271 1054 1874 532 154 2948 5 267 250 22 684 533 2817 17 34 606 629 339 1790 2695 597 276 528 2490 2160 2169 485 539 741 340 613 514 327 717 621 607 520 565 1106 1822 320 2294 750 749 231 1820 26 376 387 1832 2627 68 1876 690 1101 2164 2320 780 594 2804 692 2617 185 2669 948 1580 1102 1755 550 569 1862 559 21 1027 2866 1667 1434 2246 730 31 581 1867 545 1488 2682 2136 1541 2100 1425 1713 84 576 714 1486 1695 732 630 2299 2045 1373 2531 564 2300 1492 722 2413 2414 1560 519 1551 1665 2266 1160 2309 1155 2534 3097 699 1438 1737 2097 2259 2849 1421 3059 1886 1103 1132 584 1716 1448 1803 1749 2459 620 2931 1490 1566 1650 1129 704 2642 1457 3066 2514 1135 1887 2787 1489 740 2784 82 2099 1997 2535 2721 829 2496 1569 228 1622 1330 1496 2834 309 1107 392 800 85 243 103 801 868 1510 2035 188 277 1168 238 515 530 1194 1179 1180 916 646 1244 1183 1222 815 1263 1248 1342 399 397 408 792 1148 793 794 790 541 2375 894 518 265 418 788 410 796 950 1842 1719 1708 2241 1855
476 20 1053 53 1213 1830 250 240 290 331 1228 1907 1399 63 259 655 62 676 2003 1032 428 295 901
477 161 700 2012 1546 864 13 735 1923 1806 41 662 1160 1111 39 946 1533 1121 95 736 93 134 927 716 10 302 16 9 147 280 321 904 863 11 451 282 237 371 1168 162
478 820 171 167 61 1371 284 161 843 2259 983 932 783 2812 41 755 188 40 431 298 245 278 752 1895 448 404 768 754 2914 949 350 172 586 202 987 1094 946 714 920 716 1011 997 175 183 1076 928 645 538 10 1635 272 1684 748 758 291 2411 927 190
479 280 39 169 2089 402 84 2230 15 298 233 1962 16 1727 10 1674 1622 627 41 33 501 637 762 652 662 254 320 665 847 46 130 1908 538 263 56 1126 25 2297 622 1609 1752 2644 1825 7 461 2694 1587 989 2556 709 2833 911 887 722 223 770 2349 2646
480 245 1 378 612 280 62 38 1935 948 40 749 350 2098 1442 783 1841 1649 285 424 263 343 311 234 330 42 229 20 338 2854 44 791 1676 452 617 240 46 272 43 842 107 487 9 147 616 293 282 11 445 451 241 225 461 307 496 306 491 2824 440 16 455 150 627 305 1703 288 520 359 362 2283 325 8 289 327
481 1 2562 280 644 39 190 38 10 350 948 1438 95 2105 862 722 748 758 1840 749 409 798 241 2045 42 109 792 47 706 314 555 488 790 94 554 895 397 399 541 794 301 143 52 1793 418 392 503 620 1113 796 1149 788 956 556 800 518 894 2242 1810 1644 246 113 114 1471 19 293 451 9 11 147 225 288 461 146 445 1754 150 459 460 16 325 7 598 529 330 2066 1985 269 1910 466 322 1463 338 482 336 501 2170 375 1649 1827 617 458 773 400 316 1911 1826 311 478 489 332 2365 600 292 281 245 1873 328 157 203 674 205 27 2269 373 277 1385 848 287 815 2265 577 1855 242 80 775 254 1157 2303 1400 1822 1519 211 1117 1253 1178 266 368 1876 1514 374 631 2253 2163 523 1490 144 454 1412 1026 1709 1979 522 1192 728 29 453 342 347 1432 1658 623 343 1676 285 307 636 824 44 2062 448 46 318 1114 151 2122 637 363 329 525 638 383 4 2319 2333 323 30 795 378 635 437 337 463 298 275 302 2070 279 18 471 290 469 145 179 377 236 283 253 278 237 153 229 434 274 239 297 321 353 1052 149 359 1646 165 162 472 1703 684 727 755 13 483 161 1885 474 1101 320 326 1102 537 780 574 1100 2072 226 1727 2158 2570 265 791 243 793 797 578 801 356 826 1517 534
482 1720 383 285 254 2819 369 2743 2568 14 293 289 545 42 44 573 852 1533 782 1192 1181 674 151 323 466 902 1904 452 4 375 1464 498 795 780 484 777 1797 930 758 109 94
483 128 1548 745 242 1993 84 1442 10 2256 1921 913 41 852 47 919 923 129 1922 86 43 38 293 451 359 604 452 465 529 305 143 392 246 2570 94 42 1148 518 2791 801 409 790 356 793 301 825 541 2828
484 293 139 1006 1517 1846 1278 753 38 10 1935 862 622 948 130 40 2016 1585 138 1418 41 662 2269 1160 735 350 722 1011 747 946 736 92 39 1533 2104 1121 1752 920 2740 716 2450 927
485 19 2594 517 2001 168 6 1026 754 1085 1550 830 1564 1248 1076 1044 960 866 3149 1388 879 756 805 2485 858 1094 1095 1816 882 1790 1172 1632 2307 1476 503 782 459 1393 254 2480 1707 956 2189 1466 818 257 669 70 77 64 899 1395 144 151 331 2003 52 179 153 1598 1688 598 145 150 283 278
486 1533 280 884 19 1087 3150 2836 9 711 245 225 149 16 10 13 887 7 370 3028 2330 157 626 46 707 1620 1527 775 14 392 2546 467 867 662 53 49 243 2084 2176 1101 996 1714 681 559 56 1421 204 122 111 393 84 1738 108 1532 868 51 1540 871 182 737 224 203 1071 74 876 2079 1968 197 202 64 812 686 670
487 250 1707 398 147 293 88 466 441 451 9 245 19 241 233 225 655 2544 1185 1148 824 288 282 153 285 283 311 7 773 417 227 157 145 150 350 278 254 237 236 396 229 672 478 143 255 109 649 786 228 1613 2397 1463 1330 2281 769 489 151 1 1652 462 4 353 185 206 784 340 200 161 173 199 172 460 1052 2191 445 149 459 362 528 305 465 363 323 43 774 322 314 271 331 277 1210 1190 415 1249 1194 259 1174 1170 2788 2422 789 792 657 52 752 223 156 166 472 1587 1558 287 437 226 302 110 498 808 817 256 124 811 39 819 981 488 409 541 1642 551 392 431 30 1647 404 517 27 682 175 997 2246 1027 1543 1022 2097 812 146 365 315 617 743 978 235 316 455 449 485 842 514 6 568 777 1167 155 375 230 386 484 516 600 540 613 505 845 545 844 2305 164 257 595 2 571 379 1865 1464 958 325 482 476 188 1682 495 347 483 394 1002 1572 158 1175 1910 247 62 674 159 813 167 203 221 202 76 1829 196 373 205 888 260 586 208 209 1954 1688 1121 1639 1638 835 951 232 187 561 46 45 443 58 650 56 107 1685 48 573 51 664 390 65 55 2280 710 101 74 3
488 638 590 145 146 704 1 150 9 1052 844 491 226 291 225 293 228 149 147 280 1618 241 1527 347 461 16 459 363 2558 14 143 305 4 158 153 188 230 156 13 161 472 155 597 169 179 166 160 1775 163 175 62 172 533 39 195 109 398 1912 1910 229 842 311 240 538 400 360 316 331
489 4 46 1523 1339 163 107 2182 1748 145 39 161 1386 99 96 1326 43 789 41 786 652 42 44 32 661 770 20 658 993 706 2371 501 938 53 775 111 1631 47 56 48 59 350 49 919 390 548 103 1337 737 1118 935 776 2795 2004 102 779 70 846 880 10 146 147 314 1198 94 105 650
490 1467 250 162 1505 1865 2201 143 2279 2186 2055 1851 3061 1945 446 450 334 616 631 277 295 338 428 461 456 285 2325 1649 457 302 452 1613 296 431 151 7 598 453 458 2662 675
491 1943 147 161 472 1110 41 40 662 350 130 39 10 145 9 2966 225 298 19 2179 149 11 529 1871 7 238 150 302 16 792 226 638 443 94 1168 245 109 460 1061 157 244 1010 156 232 523 47 706 370 111 43 393 685 1009 392 21 404 744 46 340 42 682 864 1192 3 1013 84 1492 17 2249 29 813 1059 53 171 49 184 1066 65 651 870 176 894 27 189 102 202 1448 2534 833 257 76 852 916 652 921 922 2103 926 2177 505 1278 1148 569 738 85 1151 44 946 731 657 700 752 237 179 283 278 254 158 153 236 143 196 172 173 247 159 672 199 167 1194 366 207 62 203 939 258 674 1067 768 848 216 1764 259 260 1025 817 209 888 205 221 586 186 853 124 819 729 1954 1222 1494 1688 834 1358 1707 1958 1765 1208 252 713 835 1084 1570 873 139
492 323 83 161 1174 163 257 852 921 926 505 1278 81 939 943 941 1151 93 326 95 40 94 1774 752
493 1193 285 3 1135 784 38 39 40 95 127 109 649 786 44 94 49 46 443 659 980 43 111 985 706 53 51 55 101 1611 47 1685 58 651 59 16 11 245 1010 1009 1013 684 460 225 149 30 320 13 1102 1622 2372 9 1894 7 25 8
494 2232 644 264 2246 2805 167 2476 1156 144 1914 279 1915 448 292 431 298 428 233 348 2407 404 456 275 245 486 1916 3033 1917 278 2993 1895 1159 3035 479 1823 369 768 1918 2409 1919 752 753 2955 288 451 2671 2332 2607 1679 267 427 3068 440 433 241 9 146 1754 2190 420 434 307 2325 457 598 461 324 1618 282 3000 273 441 10 281 430 268 491 7 616 284 2555 1153 19 2660 475 272 2682 438 2183 443 2442 358 1908 2327 286 1872 325 529 396 305 2303 370 2060 597 3151 42 2579 1971 280 516 363 978 334 611 601 625 1619 3152 1106 30 1677 2552 463 2059 2873 1631 8 659 1647 452 237 455 395 2191 2333 12 1703 596 2368 471 524 2566 2017 254 1061 633 5 604 1788 500 2283 632 3040 2573 2455 3030 485 1658 497 553 346 638 449 328 371 2474 327 3126 321 727 637 1967 352 606 20 2399 263 496 3153 535 1660 559 1655 1653 612 594 454 1654 506 1164 2925 614 2948 26 499 339 320 2160 2353 626 459 681 3154 618 522 1422 1713 610 470 1588 1869 1861 693 621 1055 528 231 2369 323 2322 2177
495 288 676 1032 1831 280 2275 2205 1640 38 662 130 40 350 920 39 732 134 2122 307 887 322 824 2557 363 2066 12 44 635 1676 3017 626 46 318 409 375 30 2555 428 298 1649 421 144 1075 146 1008 147 145 150 1 152 153 236 230 149 4 162 13 1342 597 179 361 157 158 954 163 1025 278 1915 456 431 1823 404 245 369 250 790 1677 1580 777 810 498 143 641 256 1648 784 1822 2047 971 808 116 1117 819 389 811 309 346 2595 439 1703 283 225 684 274 1646 2330 399 241 636 458 488 2068 1987 412 1794 1579 793 52 541 1642 1643 981 551 556 2376 259 527 795 372 868 1634 1469 243 2041 277 1168 271 287 2999 437 1422 706 631 386 319 1995 1452 1203 2182 748 2882
496 644 242 285 638 229 1646 446 1007 10 145 864 357 30 1366 778 569 3 84 340 293 342
497 1834 2308 149 1639 783 551 166 37 761 2109 88 791 764 983 1576 1798 709 859 1978 1030 2258 1578 2026 2101 1975 1116 2857 2447 1761
498 885 882 1010 1633 33 13 10 1144 914 135 852 127 917 916 1418 919 2424 133 920 922 925 129 446 92 928 86 931 505 1278 932 936 940 941 201 758 738 745 93 40 731 95 948 131 760 1926
499 219 597 129 161 19 1 938 1508 42 1130 240 229 617 496 316 489 4 446 842 774 600 375 514 795 360 777 505 595 250 1167 1463 499 568 2 780 2392 2283 183 1004 200 558 571 2305 1464 540 1007 591 1078 999 2634 817 1466 830 272 285 784 582 400 280 440 321 237 334 150 235 1056 143 472 1647 449 485 175 363 550 1614 614 387 528 349 1588 613 225 1712 711 9 16 863 1898 38 10 7 606 149 2475 627 17 651 1989 20 370 733 629 1585 244 37 2107 763 764 778 88 185 517 1727 245 887 1010 905 226 11 1009 1012 904 650 661 715 1015 512 156 2863 2781 157 1058 40 1059 1060 731 1065 862 1062 13 223 50 163 1020 993 1420 159 167 189 178 169 323 1417
500 938 13 378 293 1474 2080 147 11 1052 146 451 297 426 1154 241 274 460 38 16 1618 298 302 437 279 245 1159 295 254 18 490 477 1108 469 1131 1895 1110 1070 546 1023 674 1071 1059 997 1073 407 874 1267 191 197 1350 1625 1017 1126 431 1823 428 233 1915 448 292 456 278 275 348 2409 768
501 145 167 670 1298 285 640 761 833 10 257 41 135 76 916 1921 652 2496 47 925 683 2176 732 350 505 279 81 940 939 2600 87 887 107 44 946 136 40 949 2281 1063 752 952 902 290 331 103 62 63 1228 1399 791 1840 88 1461 1798 1836 16 649 227 19 863 7 522 42 1175 12 158 632 626 653 2329 681 13 623 1157 624 597 156 246 30 607 1100 606 14 247 1422 157 340 693 1527 684 27 622 552 84 511 163 1795 658 1993 390 57 1110 692 159 203 367 52 687 847 710 1360 445 1 278 305 150 2455 236 1168 229 323 455 375 529 143
502 1059 644 230 1505 1412 757 1100 2080 322 626 1422 307 1678 2445 46 637 44 380 967 1676 1634 323 1160 248 223 169 83 687 642 600 390 409 1381 523 2139 638 200 1448 1429 2319 87 1361 1633 614 639 197 698 2122
503 304 1 459 1030 638 609 145 2254 777 143 956 122 498 318 151 147 266 146 887 217 153 157 188 284 152 165 472 1342 879 756 1011 361 162 149 156 13 166 160 161 1101 4 2052 230 187 1076 155 517 196 158 1775 533 86 1821 748
504 934 145 576 293 1456 2220 1194 2698 2118 108 646 1127 251 484 122 315 938 817 1047 1572 977 589 482 657 446 3119 229 44 6 897 2989 177 399 418 109 392 556 792 790 798 47 243 752 52 795 1113 408 503 801 894 800 793
505 3 657 602 280 292 456 431 298 1823 275 448 479 245 348 302 437 279 471 295 447 1825 293 434 239 439 269 283 1332 274 359 1646 2330 2327 460 2190 470 151 297 353 347 1885 225 241 1 308 464 145 240 462 150 381 516 784 374 411 509 389 123 154 882 2375 200 808 168 392 2068 343 981 458 824 1361 399 792 2572 559 793 635 2376 636 243 488 409 790 329 2562 2377 2637 1794 336 412 2039 794 2805 551 1469 1928 1579 259 719 372 527 1561 277 428 233 440 288 2594 382 7 1204 254 284 226 469 19 313 1191 524 290 2185 380 515 345 2379 2159 495 2364 351 2070 477 1727 323 285 453 501 307 1676 383 2546 2062 319 105 1892 400 777 641 498 817 112 147 266 2558 427 2555 2574 1703 457 436 1053 1754 438 2358 452 500 430 268 10 273 2565 553 1164 433 281 615 1873 9 461 16 235 149 727 596 325 446 367 305 2682 2678 441 449 371 604 619 522 328 321 467 25 634 2365 1052 365 2063 1422 496 1055 459 3126 1790 358 612 334 1874 608 2455 1714 324 362 463 1614 332 681 337 565 750 1678 2331 490 1986 2366 1490 997 407 674 1022 346 335 991 291 341 2060 3129 303 1780 340 2381 249 1900 270 377 278 654 255 153 236 478 1762 396 253 879 756 676 143 1194 672 424 1987 2964 1649 338 2744 234 1463 294 482 2074 330 1912 1910 954 773 1682 466 2161 2242 395 489 502 322 1826 442 476 311 271 1417 6
506 869 167 84 288 280 1067 6 237 335 349 615 649 147 1 786 149 19 9 146 225 445 109 862 245 758 150 94 297 791 978 291 311 309 496 179 188 475 307 538 10 842 13 1100 282 155 437 143 459 1874 153 7 14 505 321 482 27 276 158 1012 25 163 523 1682 466 773 235 254 464 653 451 485 236 678 17 574 184 156 367 166 49 171 623 533 606 462 670 164 151 1156 1777 498 250 243 1581 597 210 1340 605 1170 476 630 162 999 777 314 242 650 1105 864 1193 752 183 257 852 47 88 1590 983 37 748 145 16 2034 981 4 244 277 229 157 161 887 614 375 657 340 392 240 328 169 51 613 1106 174 160 1448 1537 65 230 172 175 411 1775 187 176 180 204 185 206 207 198 1776 213 181 203 805 1063 170 964 1060 173 879 831 1076 1533 2284 224 178 186 585 195 961 205 1493 182 215 1492 260 168 39 888 1706 646 211 35 190 729 1103 959 212 1130 1032 159 1648 199 381 591 191 956 46 101 3 50 846 573 1118 1005 735 102 823 991 542 165 512 62 1115 361 202 214 201 1077 1081 1087 1097 252 1082 977 647 208 1346 816 821 873 1550 863 681 607 1658 29 247 320 24 692 1831 710 714 1132 696 1142 699 1129 680 1458
507 280 574 1477 242 293 417 275 10 7 240 861 331 1056 681 1106 1821 676 984 196 954 1983 1607 259 800 551 167 1902 1834 1904 1163 1860 2122
508 543 947 4 32 1398 852 76 1144 670 782 915 919 920 921 923 652 2289 928 129 2042 43 929 130 934 1278 735 937 828 142 940 941 201 738 107 951 1063 1791
509 84 225 304 1499 3 3092 1114 167 457 10 622 130 2269 783 3027 722 2413 948 1011 601 1908
510 225 575 9 161 513 10 41 1418 86 2239 732 931 26 505 939 569 1713 887 1152 722 44 40
511 280 2124 2264 229 176 608 755 147 145 146 346 298 1825 1873 1645 377 285 440 491 325 238 311 482 188 272 476 335 284 463 321 271 371 1874 345 823 478 538 727 398 2170 1682 1571 879 1790 2358 495 533 483 542 530 2411 521 2245 1871 1776 1885 1289 1002 1884 2606 394 1782 1780 549 414 373 1572 582 199 1127 1802 1886 1765 179 153 1222 1688 234 277 283 1987 475 307 353 291 254 165 166 1153 1775 515 381 503 636 174 152 170 843 939 2526 416 1 6 1168 278 362 235 236 773 363 610 1054 230 612 255 752 609 316 331 383 777 305 505 1167 1727 489 1852 360 1170 672 173 543 1189 2319 514 143 484 529 585 1076 1055 411 386 528 1648 1588 1172 172 164 161 379 499 200 535 2455 1781 558 569 2579 1465 641 187 600 1004 2392 527 1561 185 2942 545 260 1469 780 195 183 206 1467 960 564 1007 1488 269 466 400 991 259 547 446 981 1463 842 844 375 315 676 175 595 999 591 899 248 925 87
512 293 234 558 1456 161 241 894 791 795 637 323 375 4 200 641 569 150 1 756 230 236 472 775 44 626
513 56 1143 1401 642 149 1338 605 1905 1837 1129 995 90 1675 81 89 298 245 279 1154 278 752 404 369 768 754 2409 325 157 597 887 156 158 163 1065 159 1015 1012 1101 2504 169 184 1345 870 204 194 50 36 222 189 1029 1060 1692 177 213 176 961 1791 192 191 812 1069 576 1533 35 202 592 1816 1492 182 832 39 646 2001 216 1734 647 729 1995 1689 1733 2120 2802 1405 834 648 1035 2506 835 973 2703 724 1521 877 2010 139 1769 2125 124 121 122 932 904 16 7 993 226 11 1009 764 757 761 1774 981
514 32 225 3001 150 1249 1604 763 757 1972 2014 1819 298 437 245 1368 1110 254 1059 18 1490 1017 1023 1895 997 1614 552 874 71 1070 1210 1131 754 1073 1071 1371 1366 407 1022 197 1029 1625 93 191 2450 1035 1511 1965 873 1836 10 19 16 9 7 42 226 38 244 1009 41 43 986 158 157 1418 149 94 107 657 130 599 1148 156 523 2475 46 685 49 29 2543 606 367 953 30 1106 658 905 693 52 2587 861 732 744 2080 770 1652 55 681 2894 733 904 1065 1181 1265 2609 24 327 520 5 393 862 605 1012 628 2249 84 629 653 106 2791 1656 1923 1013 1423 938 2282 34 1057 247 1655 1667 14 340 48 207 33 864 148 1066 1450 1160 2601 1062 1434 583 1019 2242 390 243 1216 993 85 57 1632 232 1428 141 189 1967 948 907 1334 402 1146 2754 548 912 50 104 2471 664 1341 768 171 1598 1438 1517 169 1384 783 735 846 58 2644 1067 696 74 1448 2908 708 639 2260 847 203 45 2097 178 2154 706 1161 920 1060 205 333 3155 1778 391 249 361 346 2245 991 335 526 303 341 1781 765 1078 309 1740 2800 1176 1394 964 1900 853 1107 3156 2536 1396 2487 1403 951 806 1821 748 86 1864 915 930 758 906 1010 223 11 682 27 1015 1016 1543 122 1021 812 1038 1032 1028 2527 2222 1919 645 177 1033 1039 837 190 1047 869 1049 816 983 1840 995 1838 1162 858 278 1154 404 369 753 147 978 280 440 445 1168 188 271 1192 1190 530 1247 1196
515 1671 3021 636 225 149 431 298 1823 233 1915 245 292 1154 1918 278 428 1914 275 279 448 404 456 1916 752 1159 369 2373 348 486 3033 479 1917 308 353 151 145 150 1 217 239 240 241 462 464 344 419 41 443 1684 43 787 2261 10 107 1201 653 501 42 656 1008 2232 16 7 223 226 11 1009 1012 734 1010 661 744 715 1013 2055 650 907 2654 1015 1027 1895 1043 1031 2941 1023 997 426 147 451 2558 424 1825
516 288 1494 1015 392 1795 512 102 10 7 226 11 19 9 38 94 460 443 149 1009 43 41 109 904 25 606 1679 685 1618 46 309 1010 44 157 597 29 1656 156 653 3010 1748 42 467 1989 863 1175 628 632 52 1106 20 733 770 693 223 1527 1654 30 158 1659 53 5 56 2475 2252 905 47 13 657 1587 34 243 1013 775 523 1685 21 1105 14 327 1059 2097 1655 1061 24 159 247 169 652 1027 1621 171 907 1110 84 670 659 1012 744 68 2280 602 731 1142 320 57 111 105 697 107 623 1653 920 687 629 101 2282 1598 574 662 45 1014 998 552 1102 520 870 630 350 894 1658 65 946 1380 32 1423 1674 184 1443 996 18 734 1753 1326 1382 74 717 55 1432 2263 202 181 393 1993 1008 39 846 110 833 59 1899 2353 2016 22 1161 1024 2885 674 692 919 1429 2534 122 1634 1333 800 796 97 178 1425 710 85 36 735 1058 699 1146 61 1601 997 1537 2762 1730 1379 1439 1060 1179 732 2103 910 1428 663 1018 1125 581 783 213 1216 2628 1448 866 1430 691 1665 1155 66 1700 2793 1068 64 1150 1632 664 689 1016 106 2519 1070 1181 1948 3 955 1936 201 98 712 167 696 2119 813 108 2926 1944 127 2127 935 1942 121 1022 1457 1132 1028 1104 806 141 874 216 1436 1031 1995 1372 700 1332 1550 830 2309 1564 1076 1044 960 1802 879 805 2485 882 1172 1233 831 150 1 1703 445 230 610 4 439 236 155 1154 278 1055 242 1170 179 472 981 446 550 1168 505 331 143 255 161 1648 240 387 978 410 842 180 773 1056 449 1167 752 316 6 1463 375 517 187 585 323 175 1588 613 2265 386 595 250 811 617 777 600 514 498 257 528 2 162 774 360 558 780 741 185 992 206 568 769 1832 529 999 844 379 795 641 251 407 513 845 256 1074 527 848 1616 183 1487 560 808 1221 1211 540 586 1007 817 1560 2369 819 195 899 804 1615 885 564 1171 810 1470 1719 1097 1078 976 1800 1561 1126 1479 851 1562 1253 1476 971 1681 1472 1468 977 857 765 1717 1475 1084 1225 1143 1481 1474 82 1570 1710 1628 130 271
517 293 1561 2818 3127 440 1995 1522 2440 145 4 1 188 147 756 149 13 158 153 146 460 236 151 1822 196 748 162 157 217 230 179 161 187 472 185 1101 156 159 165 166 902 155 163 517 879 175 160 170 154 597 2052 223 284 210 180 1581 993 1774 533 169 1076 1100 172 182 1686 257 1069 50 1775 585 171 167 1782 62 224 200 1060 1065 204 164 2317 237 150 255 278 396 229 1829 2179 247 377 1648 833 852 76 1921 47 916 919 920 921 922 923 2496 925 1815 129 17 446 929 928 931 350 2177 130 1278 1690 279 935 735 937 828 142 940 941 939 201 2572 569 943 1151 745 731 107 44 1152 752 506 700 1063 168 953 340 39 203 870 205 809 191 812 961 186 213 209 1536 112 647 813 208 964 211 968 645 891 829 222 742 973 729 884 648 114 974 816 878 2010 126 892 869 873 1550 1769 841 1910 10 489 466 322 314 1649 538 263 269 336 978 316 6 482 493 331 346 458 285 360 773 1985 41 290 409 2319 1840 240 234 423 291 400 981 505 46 271 2725 45 777 325 332 53 658 991 398 1912 1643 478 109 1463 600 111 2074 49 32 55 2 386 662 443 51 375 1883 663 1167 2861 394 513 272 595 542 2163 823 315 411 650 1127 999 556 1826 343 568 514 248 68 997 3 1007 1004 379 573 105 830 54 641 101 846 1037 56 583 102 676 1005 48 586 65 1469 780 844 390 183 680 1986 1778 58 122 1211 1937 655 984 710 540 250 259 95 743 100 61 847 558 1465 737 591 547 1382 1467 560 1862 1030 1968 67 899 818
518 1028 161 1834 3157 1 566 748 87 1162 758 1338 191 762 81 677 764 763 901 353 241 145 150 155 151 313 4 240 180 217 953 784 752 340 185 257 167 808 194 200 199 206 39 211 212 224 809 591 646 813 814 645 742 258 112 260 961 209 1742 815 817 963 959 827 1480 828 186 116 882 802 2514 729 648 973 82 977 816 208 829 2312 2517 1710 2010 869 1690 2507 1570 1084 803 873 2014 841 1088 1092 13 149 460 1056 482 162 1100 780 684 165 483 1102 401 574 3 202 1369 1097 834 1103 1074 2304 1081 1098 1104 1609 1087 1099 1557 2013 1094 1096 229 278 236 157 158 29 143 164 879 159 27 176 62 585 558 207 586 124 259 853 1706 888 2021 216 1224 1136 1639 1818 835 945 1957 139 883 951 2022 2075 1955 908 1817 981 978 773 316 505 6 1849 1465 777 250 842 331 954 360 375 175 992 984 386 844 641 1007 848 484 999 555 527 1615 513 885 2244 1211 1929 845 183 1078 830 1470 1475 851 590 1477 1133 1479 857 2003 1796 1143 765 1930 2208 1801 1481 1476 1568 1474 2307 1085 1896 1048 262 1934 2211 1483 1484 1844 1630 1629 466 285 823 271 538 476 991 1327 394 1002 542 1881 1127 2267 1572
519 800 862 146 378 2586 424 13 10 670 41 852 915 916 919 923 652 47 925 446 2103 17 2042 43 86 2229 732 2104 505 1528 1747 1690 1148 279 1944 856 861 735 828 2572 569 85 738 745 107 1152 93 44 657 40 95 948 752 94 951 1063 902 1791 287 2067 422 8 617 3158 295 308 428 439 451 147 432 786 1825 298 283 275 1108 649 245 285 288 421 225 431 151 277 278 792 448 461 450 433 296 445 290 1159 2475 1909 1342 399 330 470 1053 254 453 2191 623 1401 19 598 1827 1109 1499 1758 456 440 311 2122 1703 1153 1647 773 291 1622 631 302 2948 441 322 1873 18 255 370 307 365 991 594 459 280 789 1646 400 271 235 489 153 145 236 150 62 377 143 157 229 158 478 1822 777 498 1915 292 348 404 369 1919 437 337 2331 997 1614 1070 1986 293 2066 637 626 30 329 525 638 323 775 1861 523 625 46 600 343 1862 629 636 717 7 226 627 282 241 787 2669 9 38
520 798 7 984 1056 1059 1607 2214 60 911 2154 10 9 225 19 606 11 149 17 244 16 523 863 1695 24 682 352 867 1683 340 1106 685 147 226 146 245 150 20 1823 145 280 278 472 40 109 773 905 1009 1527 1621 1439 448 288 378 22 282 13 446 711 596 143 1105 651 242 1053 475 1790 321 349 1052 608 363 289 528 613 733 328 550 595 1871 375 770 311 520 1874 462 322 21 514 775 46 605 522 684 370 904 327 247 320 710 1422 696 732 1062 1161 3090 1176 1028 34 2628 1027 703 934 2514 158 163 1010 179 1012 2282 1165 1058 644 1076 178 1170 1066 257 1063 1071 2286 129 1032 2723 1267 3 65 1015 390 1100 525 1172 200 1127 641 1488 663 725 1567 752 240 617 1055 1431 403 1019 1701 5 480 736 847 1487 1132 2485 2665 2372 41 360 842 1118 650 846 48 661 1491 463 43 342 2455 763 476 238 111 583 545 1564 639 642 762 2486 758 1097 1329 49 101 657 62 102 74 2581 1073 128 1038 1943 988 1047 648 2493 951 1523 869 997 873 691 1677 1965 2778 1832 590 1088 262 599 980 777 411 498 2697 1133 1481 259 394 2163 162 254 1660 852 706 1682 818 1598 734 1509 1569 1153 430 1031 451 291 197 28 1499 250 1242 237 1876 1715 283 230 318 1561 1710 485 292 272 1825 792 2544 2631 1054 1448 928 1367 1800 1653 353 776 284 152 307 505 857 780 63 228 1381 673 774 202 188 2475 849 268 441 715 233 482 531 527 2912 1327 365 1456 1346 72 1175 184 2266 466 1192 314 1007 124 434 1616 443 1060 1753 1157 844 1477 164 1064 171 453 601 4 277 1718 384 533 235 219 838 1167 1021 1591 614 1465 845 157 1202 461 2422 671 140 236 948 2160 1142 182 2466 886 241 1991 784 778 748 2107 764 983 607 27 1986 1125 1502 168 2097 2086 1953 2620 316 555 362 586 885 1628 1002 263 879 1160 42 853 469 88 239 1051 626 130 1154 754 153 1492 187 1727 1460 1350 2319 285 2664 83 1115 1605 2326 309 638 165 408 2651 1113 399 409 542 556 493 488 544 541 790 1777 662 1927 793 189 51 392 1659 491 52 329 14 459 445 181 1471 573 32 538 670 995 331 1668 185 1624 2280 816 229 917 812 848 397 799 914 297 1614 99 2615 460 916 2228 2 1418 652 871 293 496 994 377 298 234 558 591 1023 921 978 2230 2260 75 727 1013 216 1507 204 681 381 2944 1700 876 78 6 1984 215 1730 999 1479 1345 371 45 1390 2221 61 156 1103 1206 576 420 862 166 667 1399 155 3159 1336 253 206 1148 1193 167 243 564 907 175 183 190 82 1110 279 2095 351 795 1004 729 400 512 313 861 843 756 805 856 2263 315 1706 554 3160 1453 1180 1958 356 108 437 567 1 560 1081 1087 1049 1505 161 1620 1493 220 1014 1713 1334 1679 665 66 1562 539 477 379 456 2884 169 621 95 627 274 1618 981 1101 864 84 97 597 2246 159 1648 2307 271 302 1868 1078 1697 517 1017 323 58 324 213 1107 647 195 2392 1858 386 2281 490 8 440 551 701 199 888 1581 2667 1168 1035 266 1326 832 568 44
521 1778 4 153 149 19 1901 1491 1327 1797 1108 3057 467 2171 292 228 1181 706 293 451 348 1649 453 420 631 239 109 437 151 978 263 233 2643 145 25 1 1873 445 1153 441 755 1053 298 474 1571 235 14 475 165 271 613 291 284 1052 525 466 20 456 2666 287 147 308 146 2687 1203 1915 2541 1209 288 295 1917 330 337 277 275 9 279 280 302 470 460 824 2191 241 482 601 378 316 297 312 2948 307 2170 328 240 481 1829 3161 1780 42 2595 278 334 2071 1928 144 991 879 981 342 1730 152 357 597 862 412 463 329 335 506 1606 1963 2135 2319 230 1775 1056 2455 1227 550 1788 539 13 32 1107 557 160 756 541 1239 2651 3162 3163 376 179 984 1054 95 1205 377 472 1830 793 998 1490 1000 1678 529 956 321 618 491 2069 243 162 2526 543 1429 1581 174 399 386 752 1014 1779 387 526 953 894 462 523 2936 1246 3164 3165 336 1782 488 170 158 1885 1697 746 238 157 797 349 373 326 641 2153 1102 210 39 673 2154 1776 505 331 637 389 1777 309 311 315 520 1077 2217 1207 504 3 2173 224 527 3166 195 2456 1151 1781 1170 1022 90 333 1561 530 361 1900 1055 509 1100 663 716 199 890 728 1037 77 72 2726 3167 1066 1542 415 2538 2422 362 64 1194 2116 2160 104 2652 1498 581 150 285 1328 242 306 40 166 155 341 480 289 485 323 630 1822 261 161 6 531 464 188 1204 303 143 844 397 574 391 62 187 375 682 1168 253 517 2265 163 68 1058 231 156 2278 514 507 409 741 1187 2402 351 1876 602 672 237 2937 2592 1836 461 359 638 332 1191 532 267 502 10 1195 154 358 1718 1773 379 900 1872 47 551 198 63 635 3135 792 2531 3168 3155 902 692 2078 1190 24 403 340 347 777 408 995 545 259 167 1879 75 301 313 84 533 809 674 2165 1798 2267 1471 1800 1986 1443 1686 2164 200 732 1335 61 843 206 670 855 1789 564 164 1880 714 725 1179 1350 2323 1026 569 249 2021 639 2229 196 1469 60 819 817 2973 248 571 1222 1180 1257 1251 1393 3169 1713 742 1832 1244 2068 898 1229 1389 2788 1278 2439 931 740 2949 368 3170 598 476 217 497 180 2565 392 1165 2375 578 542 168 1213 2136 818 1646 257 503 591 1492 2269 600 310 406 1237 2045 2290 3171 1223 1238 1230 2956 1266 1285 493 790 2711 2039 1279 1311 1214 1215 1231 1186 2573 579 939 2075 2193 1217 1744 2959 1295 3172 2972 3042 1174 1971 1193 815 943 1173 1241 1284 3070 1289 1182 1309 1219 1304 2424 3111 185 1558 142 1211 1627 954 1006 256 2725 804 1719 1133 567 1185 751 590 959 2244 2003 1283 921 1183 1564 1240 1126 586 1236 1298 838 1252 2146 1258 1294 1255 1208 940 1274 1212 1263 1242 1291 1250 1479 1296 1247 1248 1299 713 1253 2428 3173 1048 1290 1225 1317 2144 1305 2431 2429 1273 2488 1728 1321 2436 3120 2496 2974 1282 1319 1934 2432 1569 1314 2056 1310 262 1292 1313 2211 2435 1483 1308 2975 1629 1484 2433 1630 2968 1324 1844 2859 3174 106 1192 874 1216 1732 1176 646 1003 806 1868 946 642 1895 1364 1261 1516 3015 22 320 1262 937 2698 1715 108 1804 1032 928 1399 1610 1688 665 2699 916 1249 911 929 2302 695 2188 3112 1245 1132 1452 1220 1275 1201 1267 2820 952 1268 2002 1260 1049 2520 1198 1136 1202 1965 2609 2150 1812 2434 1259 1265 2291 2143 1297 944 1554 1757 1141 2145 2701 264 1287 1233 2423 1272 2201 1555 1300 2292 1293 3175 1315 3176 2148 1302 3177 1817 1306 1307 3178 3145 2549 1281 3019 3179 1323 2789 2539 3180 3181 3016 93 771
522 245 315 288 1402 320 272 2866 285 2271 503 2606 459 70 77 64 899 2153 151 1490 1658 52 1878 331 301 598 739 312 603 445 861 2016 911 735 948 946 41 2352 1499 2937 2119 3095 1463 2099 887 2324 30 44 46 501 370 1422 681 523 1867 57 105 1862 104 1015 65 169 639 1421 67 2273 642 317 1633 22 66 3 97 663 100 108 725 1429 2454 61 84 698 1444 2674 1390 83 1135 2088 856 1508 1868 1399 2614 2083 1152 1506 2995 1550 409 790 329 541 2376 728 824 2377 412 793 2036 2862 1794 2039 635 1642 1987 458 636 488 551 1643 2257 2041 889 372 259 286 1127 1646 795 1561 1482 792 2375 2068 336 2572 794 1928
523 229 19 164 941 39 791 1798 858 4 1222 1688 179 153 285 400 86 7 47 1703 1056 188 1059 607 693 904 953 997 172 1840 959 645 1478 2154 1955 1121 40 786 10 649 789 41 109 787 44 46 53 20 57 58 775 650 51 350 846 50 1993 67 62 710 919 658 102 1846 1700 998 917 97 124 896 745 828 61 1516 1939 1839 213 806 1841 834 108 886 2040 705 1969
524 1 11 1066 1731 645 938 41 127 923 910 652 833 135 852 917 76 10 257 1144 2256 670 912 916 782 919 133 920 929 928 2176 931 129 927 17 683 732 2042 505 1146 43 130 926 716 856 934 678 1924 26 861 735 1149 2125 937 1278 1690 828 744 1148 748 947 201 745 85 107 44 945 946 93 722 657 944 1522 1150 738 2044 40 752 902 952 1791 2106 949 136 95 948 951 700 2339 1063 904 693 1059 607 7 984 4 188 1056 637 847 101 172 997 2504 175 183 1607 647 1004 202 60 1123 566 2114 1126 680 1835 2200 1491 1834 1121 1030 1837 2258 1808 1904 1955 1704 1086 1525 862 2714 1797 1175 240 157 954 681 167 62 953 1703 1194 1161 1032 729 63 1129 1399 1024 1538 1370 1366 2402 77 64 669 2901 181 1392 331 2003 179 1799 2010 2709 1190 685 710 2520 894 538 1160 14 321 1954 2140 1048 2216 208 32 2540 1337 1470 1769 1492 706 851 42 2811 848 853 185 1560 812 869 816 896 777 145 147 225 298 245 150 20 9 226 1075 277 278 146 1168 38 428 293 451 16 440 459 377 978 466 773 162 236 307 46 606 824 601 1656 734 863 230 161 149 472 378 163 1068 237 1010 158 1009 235 352 864 48 244 756 152 155 375 661 281 29 1118 1105 991 223 250 1053 1587 450 111 316 784 309 903 614 980 684 775 615 842 682 1055 597 770 156 242 2364 1614 180 1061 629 1062 2 5 1110 879 25 651 675 315 714 1680 907 774 783 59 45 159 1107 360 1014 673 335 49 526 498 550 1100 561 867 1585 381 1015 1013 493 379 1341 870 384 514 512 1172 56 105 1167 386 53 1192 18 484 1874 327 595 164 3 1428 1869 2451 54 1432 1753 1655 199 34 137 366 411 58 574 485 692 251 507 768 1018 1422 585 19 228 905 346 241 1008 1825 187 362 143 650 517 2183 276 523 27 21 1072 1210 1760 674 880 243 1005 1057 176 207 1984 1598 844 528 568 203 999 993 194 247 74 370 148 630 184 407 628 542 106 169 1211 845 68 591 1080 658 65 641 102 213 2391 639 804 2154 776 1131 1069 527 795 2068 215 220 1017 71 696 258 1023 2644 2169 1025 805 1115 171 340 1101 204 1362 1022 178 2097 1734 52 2045 51 697 1038 753 588 810 168 66 1559 39 1171 1494 1367 206 663 1427 2920 558 2204 1423 1338 691 1001 1543 211 708 61 1021 2545 849 1028 212 320 182 1007 1334 1691 2406 846 1102 811 819 108 1697 195 191 1142 1127 964 2021 2078 2181 1125 888 98 1346 1375 88 224 576 809 1505 1533 393 1326 72 1535 1382 1070 899 1078 806 2001 725 216 1386 99 1529 1103 642 646 1937 961 1700 214 186 2263 1073 2217 586 885 141 834 221 197 1379 1796 1384 817 124 1447 679 192 2110 190 781 1516 832 35 882 704 1943 2613 1701 2225 1381 1364 209 2398 1900 83 2624 2503 1343 1468 1475 1042 2819 1564 222 1029 1737 765 2287 2221 1444 112 872 2514 75 1816 1262 860 1956 1130 1545 2800 128 963 1394 886 177 850 2628 2117 1440 1104 703 1689 2196 1143 1345 2393 876 988 1390 2023 2527 837 2316 1957 1397 1506 1562 2311 1448 957 2083 884 121 1074 855 69 1261 1472 1245 967 971 2218 1136 1350 1942 1140 1561 1870 1081 2009 968 973 1455 1135 1389 742 3127 2700 1520 648 2120 2529 1098 1639 1260 1945 1358 1692 857 1958 2507 1480 1687 116 2197 2250 2116 2645 2024 113 1405 829 2208 1044 2710 90 942 37 91 81 758 762 906 930 2946 1119 87 950 791 1972 1158 932 913 887 1863 1403 1495 760 2452 764 1864 2236 2027 763 778 2007 605 1418 757 2178 1973 1820 1065 443 613 985 626 1051 2667 901 1822 2107 325 1653 1342 2059 6 2100 2136 475 333 2401 1821 462 109 57 779 350 86 731 232 84 1222 1688 1036 1145 995 229 830 972 13 727 239 311 94 1748 1871 1085 769 1106 55 2283 132 736 1670 915 390 389 1011 662 875 1995 1479 1523 2228 2820 70 573 737 1458 1978 1603 1641 1873 495 256 644 2475 823 715 525 2230 1713 196 1436 1685 50 761 1019 998 1993 3141 2663 1861 687 2926 1747 874 1067 1012 349 1388 935 987
525 1560 4 1079 1355 503 1083 161 147 145 225 278 445 146 241 150 459 19 7 466 773 791 235 277 43 289 307 362 638 538 40 321 153 440 240 11 1802 309 1330 799 534 236 573 42 394 349 314 1168 2 517 774
526 1033 576 19 191 166 593 1412 150 2107 1491 847 1564 2550 4 44 370 22 638 600 375 1102 363 45 626 681 2280 525 607 1862 985 1730 322 641 1861 1387 320 57 1699 200 3 2283 1561 2999 2390 1713 108 2265 1101 147 2555 2399 146 293 244 13 11 38 143 156 163 1100 597 1060 50 1492 186 202 1695 317 2157 523 629 43 12 390 1429 639 65 1176 697 48 725 2154 245 2331 1110 1071 997 2124 445 229 617 613 242 773 316 595 644 514 323 844 505 187 2455 614 529 1167 1165 2 250 498 175 360 741 485 387 446 842 315 528 2392 6 550 386 2151 1488 780 1004 1466 251 195 484 2823 591 72 1007 1588 885 899 1487 560 1627 1563 570 567 848 1465 925 86 37 989 1162 1117 2239 1063 763 1595 1611 2235
527 876 2098 3182 1797 150 86 930 2653 1595 757 2230 1864 2271 763 2299 677 2667 758 2099 2640 1821 722 87 1158 2414 778 989 1593 2300 1599 3103 748 1675 2840 1596 2100 906 915 2076 2685 1577 1147 10 670 782 1162 1761 41 1442 127 2965 916 923 652 1418 920 1586 2883 683 924 2724 2239 2103 928 2176 927 732 43 931 2104 350 1747 26 744 935 861 1846 678 939 938 1150 1503 944 945 745 107 44 1652 946 947 1925 136 731 40 948 700 950 752 902 1791 2091 2998 901 3183 761 764 2237 3184 1119 2694 3143 283 254 253 237 1748 296 157 145 3185 377 1067 158 1829 674 676 2563 1191 159 956 29 396 172 366 203 164 39 768 558 813 199 1172 1025 1792 173 1782 1494 1954 202 186 834 1136 2415 216 221 1765 1408 1639 1358 1702 3186 1622 3029 1853 228 2648 1613 1499 2935 1496 2241 2235 1590 1504 1051 3151
528 229 1058 242 178 146 37 861 748 191 145 150 1 147 217 149 157 172 158 153 266 4 188 223 533 152 472 155 13 879 230 165 161 236 887 517 419 166 163 1338 257 756 187 512 196 1774 1015 185 401 159 2502 2471 1773 2052 194 585 1335 206 176 902 1014 366 156 959 200 672 62 169 1012 673 167 189 164 830 204 207 171 148 215 1060 804 2729 1533 2963 1492 1420 220 812 213 181 882 186 813 1362 1063 407 961 35 197 590 1688 260 805 1447 834 592 1222 833 190 1765 1733 1043 876 177 222 648 2855 2000 835 816 2010 869 2802 140 913 179 1342 460 1100 180 361 597 199 1076 1782 284 1011 168 1115 1791 39 1346 193 308 240 241 239 752 903 462 784 389 810 340 900 350 381 960 811 817 958 94 1148 109 408 1642 47 657 52 399 790 895 894 243 800 796 85 896 388 1708 803 314 624 488 42 706 256 1644 103 2570 1783 429 1649 10 538 686 978 466 44 316 234 1912 346 482 263 41 493 360 46 32 43 311 991 375 250 315 777 96 994 614 443 1167 386 51 844 641 478 271 53 49 498 446 1991 394 595 379 568 653 2054 1464 662 999 3 1587 992 68 658 659 650 111 58 513 651 846 1789 885 2103 847 573 2283 780 74 57 996 544 61 1007 1326 64 735 390 560 527 431 428 281 226 11 245 1159 7 1009 744 904 905 1647 1013 404 1010 1821 907 997 122 2941 1029 1031 2389 228 1613 1853 2372 1622 1499 2397 2544 1855 2834 2662 1595 778 764 1602 709 1840 758 88 858 9 19 16 225 1748 40 467 606 685 1713 244 370 367 309 20 17 12 867 29 25 693 107 38 2607 1106 130 352 1105 1624 14 5 26 1192 520 605 684 1653 632 681 1753 607 247 1685 1210 45 770 48 1067 24 1795 602 1869 980 993 301 763 76 1129 870 915 1130 652 873 793 1593 65 30 874 924 86 2406 930 505 715 202 556 1083 2399 1355 175 729 258 1737 411 678 828 1081 2343 1037 541 203 883 1101 195 950 2281 1017 1822 808 1648 819 971 124 114 289 824 981 792 636 412 926 690 717 2182 298 233 437 440 295 277 1175 254 731 862 734 1064 1833 644 354 948 2260 696 2070 768 1066 922 2369 1367 1895 1071 1061 955 2853 208 724 973 647 2527 1958 278 237 2179 255 2186 2180 377 296 676 1902 1194 1707 1196 1221 853 586 1813 1231 1706 1814 1208 1792 1570 2229 238 2293 297 321 353 347 328 755 1056 320 1102 574 1616 1097 1087 1094 1763 939 27 1664 674 1026 943 558 2223 945 1728 496 285 307 400 626 363 105 600 1662 323 54 523 775 637 1892 629 84 22 552 66 938 67 102 248 710 639 2244 1488 642 1505 946 570 1434 100 1382 625 772 1633 1466 83 1176 1785 1395 1127 1697 725 1563 703 967 705 1568 1402 302 279 1825 1614 1962 2450 18 1023 1674 1110 1366 1625 409 551 587 889 2039 1480 1915 456 2914 2189 2047 282 451 422 280 1754 445 288 461 615 439 272 28 1820 1054 420 475 305 1677 2475 480 8 349 864 622 617 1164 481 1656 387 1439 1166 550 732 2265 1876 604 430 1714 733 485 34 613 2401 1971 1607 1062 1436 1021 2392 623 692 730 2474 920 1530 2172 736 630 1866 327 1428 1658 3090 33 2479 2176 1759 142 1427 3097 562 1831 1161 1155 1487 1423 2783 743 3187 21 1379 1438 564 1386 691 576 393 1376 511 1459 2628 1380 1716 1489 1851 2906 700 581 23 1865 2466 2138 1468 1666 2485 1144 2534 1551 791 1585 2939 1500 292 682 2526 665 1020 183 1620 773 2206 823 3073 476 762 2230 2418 1527 1463 224 1078 815 2233 2107 761 1850 1864 2100 434 627 1053 2232 1154 235 1168 6 2946 942 450 983 2451 1205 628 2216 1665 2328 901 2649 524 1032 211 1846 661 3188 3069 2499 528 1797 831 675 143 1829 995 2663 2864 15 1118 1158 395 283 1016 365 2912
529 638 302 19 336 545 2054 1632 902 1593 791 293 451 510 480 616 289 604 332 598 2555 1908 288 461 601 324 475 282 342 378 553 2164 2160 2729 241 365 2017 1920 280 1886 263 1580 2425 409 1649 525 1676 380 1912 2036 2074 290 338 322 432 2067 1909 488 556 1678 2163 437 531 456 469 2174 468 453 448 2070 477 233 254 515 277
530 567 167 585 638 641 10 670 1145 852 76 916 652 2496 47 43 130 350 505 933 26 1278 1117 142 938 738 946 44 657 40 948 1926 902 649 239 9 16 150 1 19 245 466 283 282 266 227 1620 978 109 6 461 4 290 2034 236 476 271 163 615 230 2489 862 156 1682 367 756 607 1829 635 247 49 799 847 157 662 1499 13 613 550 410 32 512 597 752 650 154 2601 995 161 1822 185
531 752 2509 19 1555 1457 1264 51 1301 1550 1885 1488 1367 1076 866 879 2319 882 1172 1592 1873 1875 166 191 156 149 1100 158 203 597 62 159 163 184 1773 178 168 1015 176 806 1060 167 50 1954 182 832 192 204 1447 177 205 1343 211 576 1351 964 224 181 1345 216 1492 961 646 1533 1737 209 834 214 2120 202 39 1355 35 729 1130 1347 814 742 208 1405 1350 186 1369 973 1135 724 592 2197 1069 829 1346 1032 2000 974 972 816 2513 1743 648 878 1507 883 1141 835 869 877 552 1366 245 1895 1368 874 1371 1986 1071 674 1964 873 7 40 1065 1057 189 574 2260 207 1062 61 691 696 1073 171 1028 1059 1372 1430 2527 148 141 941 965 931 1540 928 3047 2484 647 1731 2540 1741 2818 2814 1336 681 44 46 12 775 22 30 169 523 710 390 54 320 213 108 104 3 2320 697 370 663 602 1176 957 1968 67 1444 1936 100 83 1381 45 2088 642 1402 1387 1510 2085 1399 1663 1505 1868 1390 1412 2084 1697 2154 1453 2139 1739 967 698 1460 27 1012 16 404 226 11 1013 682 904 650 905 2529 1027 1543 1037 812 190 1047 2021 222 945 1494 221 1958 1121 543 2787 1727 236 323 230 644 2151 1165 257 2870 1563 2598 278 150 1 472 155 517 180 173 175 185 200 164 585 198 260 183 206 1686 215 195 1077 1078 590 252 977 1093 2364 229 505 240 6 315 379 375 498 600 514 316 591 780 540 1465 1211 544 42 653 56 65 111 2206 32 985 121 68 107 75 72 74 850 63 2457 1700 1942 1391 1514 77 78 667 854 849 1385 1999 968 1742 1393 666 1440 1519 2007 831 129 684 38 2109 350 127 1837 1152 10 833 1797 762 760 771 1063
532 315 668 217 576 167 2257 722 40 1160 39 3017 1145 991 466 395 10 322 44 4 94 234 285 311 380 229 291 330 501 1921 476 1910 482 37 1985 290 774 653 6 240 2161 375 1884 331 336 364 1699 600 538 48 409 47 985 483 777 68 488 1923 53 842 1862 2036 122 641 639 74 374 1465 1004 2392 642 818 2020 1789 2686 571 558 3 2054 248 567 102 83 1117 1936 187 1127 583 108 865 919 1505 848 63 2042 591 200 67 49 78 999 2083
533 1423 161 285 1 170 638 109 399 94 752 409 792 503 47 1148 793 1342 896 392 790 541 418 657 301 52 556 795 265 261 800 243 397 797 1718 578 796 518 1979 188 277 415 450 153 505 229 1131 152
534 1600 167 1972 293 1969 1585 161 1051 763 901 764 761 1864 1119 2653 2946 902 2229 1158 748 238 791 1593 950 983 191 740 147 3189 1871 730 2425 272 146 2652 2669 2580 1850 2834 37 2259 2961 778 2235 86 1139 1577 2108 2100 995 1586 678 2251 91 2417 1808 914 1578
535 3043 147 182 2003 84 90 105 1863 37 942 861 758 906 2828 995 1129 2299 3190 790 1677 145 1822 1580 777 1648 143 1117 641 256 808 2189 810 498 811 784 122 123 114 389 212 2047 956 818 819 1717 124 820 39 742 2953 2037 112 1843 113 117 120 121 825 822 1137 116 1086 803 118 1723 976 821 125 1008 150 1 419 153 266 1075 146 291 284 756 179 162 460 236 887 188 223 158 230 2502 152 472 157 474 163 672 217 13 879 1196 149 318 172 2052 533 166 1775 187 180 155 144 597 156 196 194 1011 161 257 366 517 50 748 361 902 1100 401 1782 175 160 585 1101 512 870 1340 159 148 169 170 215 1065 1327 189 164 1076 200 2055 199 205 173 830 1015 813 167 176 207 62 959 1069 198 184 1080 833 812 580 1341 258 1025 1063 183 1773 1060 1691 206 193 1686 805 211 1169 1335 1776 168 1032 1954 2855 1533 1777 1349 673 1764 762 201 888 678 195 1356 804 224 1074 1734 1077 210 407 220 2288 192 141 964 1029 1447 646 76 191 1078 961 1115 171 1546 1343 1763 178 1043 1345 2204 592 260 1766 1995 214 576 1081 1369 1563 1494 963 1816 1042 1689 1130 1221 1104 882 566 181 2704 645 815 197 1151 1140 1097 1394 834 1252 177 2196 190 222 590 1737 1740 832 2472 2702 186 1706 2199 924 828 836 2001 1493 1222 216 1688 1765 973 1044 647 876 219 891 2022 1957 2284 1405 1887 221 1096 2703 724 1791 2503 2200 1357 927 1245 977 1693 82 2708 2000 2198 1284 729 1085 838 2010 2197 972 829 1353 1350 1094 648 1507 1035 816 837 1743 835 3191 1521 974 1408 1046 965 1083 1523 1704 1767 1818 877 878 1955 1687 2120 1084 2011 908 1352 1694 1837 1082 1692 1966 1087 1088 1098 1141 2975 883 1553 841 1095 252 2008 1135 1089 1272 1358 951 873 1550 2053 2289 869 2510 1690 839 1555 893 1092 2511 1556 140 2125 1093 2360 1769 1310 2201 2014 840
536 13 899 245 811 3 1056 10 41 40 920 862 1533 722 732 39 752 678 130 178 962 167 2706 813 191 186 1517 809 807 1536 112 209 123 647 957 871
537 246 2130 1112 1427 642 10 670 852 912 916 919 923 652 683 926 86 43 505 939 1150 1149 945 745 947 107 44 40 948 188 217 98
538 280 196 676 2603 2536 316 38 1853 1923 2104 862 130 41 40 10 736 732 662 783 920 946 1935 735 127 2105 927 138 1144 782 76 670 1145 852 912 1418 917 916 919 923 652 683 129 2103 875 926 43 928 929 2447 931 1278 1690 935 937 861 856 2125 1117 678 939 938 1522 1150 828 201 945 745 738 947 136 93 107 44 657 1152 731 1851 951 694 2261 2900 2316 13 225 9 16 7 25 244 19 979 606 1106 685 21 370 11 1155 1611 49 1072 111 2328 661 3 770 51 102 98 105 651 781 53 1948 50 806 1118 108 75 663 1005 2081 1420 1037 56 880 573 1379 2203 58
539 1230 147 1965 14 214 271 672 188 217 1830 1218 277 1207 1228 1168 299 153 2420 1185 287 253 450 238 1184 2422 1216 1190 2421 1191 505 1196 1193 954 310 1205 415 530 1174 515 1188 1201 939 1215 1192 3169 953 3070 1199 1194 1182 1195 259 909 1209 2425 673 1189 1180 2726 2520 1170 1066 1208 1204 916 1243 646 1187 2290 3192 1210 1224 3120 1255 1213 1214 1197 1179 1217 2374 1183 1233 1221 1200 943 1219 665 1229 2002 2307 1220 1236 1173 921 1516 2973 1227 1715 1223 1240 815 1252 1242 2217 1237 1277 1238 1804 2788 1212 1003 929 1253 2956 1247 937 1232 1246 2436 2302 1244 1259 2291 2431 1250 2426 3112 1245 1263 1258 1254 1272 1226 1261 1278 940 1248 716 1251 1289 1264 1271 1280 1265 1296 1274 1288 1270 296 283 254 145 2501 654 150 377 278 2498 237 2499 255 768 879 236 756 229 2317 196 29 179 478 157 1829 2179 161 1648 401 257 1025 2180 676 159 143 396 366 203 172 62 373 1902 2693 1172 167 779 173 2052 164 388 1067 199 205 1782 2576 956 805
540 155 272 167 84 229 283 145 150 179 377 153 278 143 672 255 756 1648 157 2317 676 254 29 236 939 2179 350 158 237 247 768 879 159 161 1705 257 256 172 173 956 401 196 203 205 176 164 366 585 558 1194 1172 1879 674 373 260 39 199 259 805 848 1213 388 1707 819 1877 212 1782 258 813 1494 209 586 1200 729 949 216 1706 1792 1208 1764 853 202 1221 1224 882 221 1816 974 1121 1245 1958 1763 208 884 1254 817 124 1766 835 1639 883 1628 135 973 951 1084 908 1141 139 1767 1358 81 878 2610 1302 2014 1046 1955 1092 1959 2785 678 191 748 771 932 86 1887 1888 2510 2078 671 72 188 1284 1310 1765 252 186 1 180 1819 931 1151 95 1152 752
541 2284 191 149 1013 13 2316 1051 1864 761 764 1595 1119 1596 288 10 157 681 1106 551 103 240 37 62 930 1338 1161 995 1032 758 906 729 1129 81 1291 2146 145 280 440 377 263 188 237 991 238 1339 784
542 303 1934 161 1 77 229 1136 150 2 101 94 1517 44 1548 350 936 881 70 47 846 1249 103 122 76 121 3 1032 105 64 62 2462 782 573 662 834 2791 49 1037 2042 1516 75 1125 83 667 1177 745 2242 67 1839 124 2515 853 1393 1638 855 2106 821 1963 1410 1518 2385 2209 1121 2019 897 1723 1520 669 1400 2795 2603 1604 1546 2747 2829 80 1806 1690 1415 2195 803 2712 2051 1526 2255 109 46 111 657 2103 847 72 978 777 505 842 498 1465 844 795 555 527 992 845 554 1211 586 1006 1471 1931 817 1133 1126 857 2746
543 321 303 143 1888 2189 1100 1101 13 149 1014 167 748 276 684 309 14 945 2034 163 1498 597 1060 34 159 1065 1106 1160 5 60 1775 1581 1776 755 291 260 1774 580 2380 2591 249 178 340 2691 279 2600 326 1063 1338 678 90 374 1592 831 922 2982 2344 3155 339 2323 645 175 183 190 714 959 1928 647 2295 1094 3149 460 9 245 904 16 157 25 1530 3 184 213 1992 108 62 204 63 1110 181 61 758 762 771 1797 1108 1056 1109 1327 188 101 172 1778 196 488 2411 3057 2381 202 1764 1763 1766 1044 1785 1290 806 2007 134 931 1151 2245 206 155 280 2162 293 274 312 239 297 1052 2072 631 353 283 2537 342 638 320 347 332 328 179 165 162 354 474 1880 727 482 2039 509 504 537 174 416 574 780 1432 1335 1097 974 2599 3193 1757 2304 1081 1087 1098 891 1095 1099 1557 2013 1096
544 228 280 1581 1780 161 414 255 1222 1688 179 153 76 47 916 2496 17 26 350 130 279 2610 937 939 828 142 941 943 1151 136 44 1774 1063 1926 10 257 41 912 2229 505 716 657 40 949 94 158 353 188 1284 4 460 162 727 90 237 229 903 145 150 172 278 236 157 254 2179 879 143 396 196 29 159 1172 164 1829 401 253 203 173 247 478 676 673 207 768 1558 558 366 1026 373 199 1753 848 1213 39 205 674 805 1902 1200 258 202 813 888 1804 212 1119 209 882 1814 1706 1765 834
545 245 469 1849 4 1696 250 1433 225 437 1677 887 228 288 2657 302 453 293 11 277 1823 7 370 2651 447 448 531 363 278 443 377 445 1053 496 1168 240 1164 842 236 774 637 777 485 498 153 440 188 238 1790 19 1417 2557 2475 244 733 3068 12 130 688 16 3024 948 904 159 1012 158 167 94 107 109 1622 2119 1787 643 1192 2859 946 874 1179 646 916 703 1660 626 1429 105 681 552 3185 48 320 390 22 687 2722 84 1155 717 2110 108 2550 213 83 720 1333 1001 1427 1059 1713 18 1071 1625 191 1175 40 226 157 1061 156 1009 2282
546 1523 1958 250 1313 19 591 110 911 13 288 188 47 157 196 63 478 681 984 515 551 172 62 101 1327 800 1763 1764 1241 1228 93 1491 2698 1032 1399 1834 1767 1298 1904 2258 1295 1270 1812 803 1291 2144 1296 2146 167 350 158 29 159 39 203 176 768 813 76 1494 205 209 202 1688 221 208 945 853 809 124 949 216 834 186 1705 729 884 835 1639 973 1957 951 1638 139 1141 1955 841 44 12 523 3 1100 168 946 2339 1697 687 169 108 639 54 697 2612 67 102 390 642 1937 84 61 1115 725 1179 22 57 647 83 1160 100 724 957 2083 1737 856 1412 1450 1735 968 104 2084 2116 1152 1550 1402 2087 140 1511 2044 10 109 43 46 111 32 58 998 106 1216 662 50 1376 1005 1117 1022 122 72 1125 708 74 213 849 806 77 852 78 1516 79 190 1535 679 1385 2446 70 1943 1149 665 1610 745 667 177 131 1839 816 1104 2042 1963 2567 1517 2395 128 855 2611 705 1047 872 2795 2023 1518 73 1396 1400 1520 1723 1045 1724 3106 1806 1522 821 2820 891 1134 1177 669 1549 1953 1413 1359 862 1416 638 375 1017 40 49 26 902 771 1393 254 1707 709 120 2375 373 386 212 2226 864 764
547 35 250 1350 182 143 10 670 41 914 917 916 919 923 683 902 951 949 94 136 731 1278 744 748 350 505 39 145 150 651 16 75 13 858 685 158 852 573 93 1358 176 157 149 40 905 904 1670 109 139 472 225 321 764
548 150 2008 1550 1900 163 280 1501 2565 649 147 225 1 979 145 445 146 1008 744 230 179 153 109 16 466 13 158 19 149 41 3 978 188 11 7 1349 1168 981 228 152 236 130 187 244 32 497 321 864 250 1009 862 1105 440 773 162 238 161 1156 235 289 331 282 650 254 377 472 240 277 143 1190 538 242 1053 155 1155 156 573 1107 533 953 1056 217 1059 657 727 379 904 505 684 356 51 1192 568 243 1015 1066 180 1070 523 2627 45 14 257 613 1106 636 86 605 861 1162 93 1030 81 2076 1100 1101 1176 574 202 1369 813 1447 1104 1557 2404 1609 120 850 2013 780 1081 1335 1097 1098 1074 1094 1099 1095 1096 1432 1333 834 1087 328 309 340 1740 2487 1394 964 806 853 2536 1396 1781 765 1078 991 1780 1782 335 526 1779 361 391 760 157 226 245 734 40 1060 691 1065 1057 1062 171 1067 768 1069 224 159 169 66 1430 905 1366 197 61 1012 181 1372 35 696 182 184 216 1367 1058 204 189 2540 1014 1017 1540 207 1895 148 874 76 192 674 2001 220 1964 1816 1362 1543 1073 876 214 1063 1115 1032 647 1371 702 2260 1130 1688 1689 1028 201 961 1355 1071 1346 2286 1692 724 208 884 924 1670 1135 931 2145 2868 2009 937 1958 2221 1687 941 2197 729 1293 1035 2218 973 1370 2434 837 877 1954 1267 1556 927 2717 972 2002 136 1358 1044 1947 2219 1965 2700 1835 140 1959 2785 1170 369 1076 323 515 903 960 1210 644 164 366 141 1563 178 997 2246 1562 2214 1224 902 1111 597 167 39 1020 203 50 168
549 1077 1955 3 1701 280 255 10 41 661 43 42 53 105 46 652 98 111 985 583 48 298 233 292 278 752 254 145 150 158 29 377 153 672 179 1648 236 157 229 237 196 879 756 902 1067 350 247 159 161 256 164 143 27 2 1108 1986 66 679 1351 241 1 240 4 155 185 172 62 784 366 173 224 340 200 958 203 194 462 808 167 206 899 178 168 171 591 646 260 811 814 813 209 884 407 191 213 809 590 205 812 647 729 375 1561 1482 2228 1567 1569
550 905 143 229 541 691 756 902 2805 4 1703 240 157 13 904 7 188 47 103 259 2947 101 551 798 62 847 1241 2200 605 145 153 278 675 654 150 29 179 377 158 236 257 27 879 256 203 172 247 155 144 752 185 180 205 381 350 159 1793 173 199 808 2375 167 870 186 811 646 212 206 804 194 591 39 260 961 812 964 224 407 209 168
551 245 16 350 1483 280 984 1834 337 37 266 1754 438 2201 187 649 786 538 787 10 44 823 109 107 476 653 6 46 1587 1499 1613 2649 1622 1 283 622 233 275 1915 752 792 458 329 103 1910 991 285 400 784 452 62 307 238 153 450 2067 41 852 917 446 43 2176 732 1148 937 40 951 901 676 1935 861 2103 524 302 474 1570 7 1649 502 241 145 240 217 309 562 773 65 227 789 157 733 298 47 791 165 505 394 1463 259 657 981 271 2447 748 496 375 290 229 763 514 2185 111 379 484 1167 42 774 1685 642 53 45 3 1913 2181 175 654 662 658 1216 513 61 144 706 185 869 816 483 916 498 652 460 55 466 4 277 478 777 262
552 229 585 100 186 3 902 1797 762 204 214 230 177 175 183 190 1697 642 2531 2153 836 108 1152 639 1819 942 86
553 641 440 145 3057 245 484 902 1798 760 203 350 247 158 29 1067 167 176 27 62 39 768 186 221 1753 853 209 124 813 76 729 1958 1638 951 924
554 644 2510 1454 309 26 722 242 109 786 538 291 95 46 10 466 44 325 229 271 706 791 489 482 1649 263 4 42 1377 1339 331 981 991 316 775 773 240 556 360 984 1632 777 107 20 1789 37 861 930
555 315 591 961 638 277 460 763 901 757 764 1864 2237 1119 283 254 145 150 1753 1748 756 377 278 236 672 237 255 29 1196 153 478 396 157 229 1208 196 158 1648 902 903 172 2180 676 159 161 953 675 1067 199 366 1782 674 3185 956 2195 1172 350 247 768 2223 401 257 167 203 164 585 62 240 288 681 1712 10 515 37 861 551 331 160 1194 655 13 1161 1106 758 909 583 103 2003 1241 90 1032 1243 906 259 729 942 81 1270 91 1272
556 71 1730 668 146 84 13 1050 156 168 2010 188 833 10 1144 670 782 852 2256 127 917 916 919
557 2358 1004 2401 1193 143 1620 833 852 1144 916 1418 1586 922 925 924 129 17 929 2176 2104 350 2177 130 1528 26 1278 1846 937 134 1117 828 142 941 2572 943 1151 1713 1847 745 945 136 44 752 506 138 1063 1791 951 389 145 777 2815
558 644 176 517 2784 167 147 761 763 1159 1110 302 437 2070 254 245 18 1895 1066 188 277 217 1193 153 1191 238 530 293 824 1867 322 370 46 635 342 1676 375 636
559 13 14 32 1448 245 748 1505 1937 20 2103 94 661 109 51 41 52 96 42 47 107 1795 390 1713 706 1039 45 69 44 1697 833 670 782 852 76 127 917 916 1418 687 158 1699
560 39 16 408 2790 644 763 757 426 1783 429 1649 978 285 338 458 330 263 269 482 325 42 981 466 94 41 10 791 653 2161 489 360 1912 443 706 44 109 271 773 1682 2067 331 476 865 234 291 3194 398 478 52 332 1884 229 770 2168 777 105 823 600 261 483 6 1546 2725 240 290 53 316 446 538 658 409 844 1789 1167 789 1826 652 1360 107 390 795 488 111 50 3073 2319 1643 536 582 1465 37 775 846 88 57 498 48 1795 992 650 499 55 484 47 710 676 544 998 996 175 1117 985 32 513 114 65 925 1911 568 308 353 241 151 145 150 1 217 239 752 144 462 464 344 4 154 155 389 249 1172 194 159 746 340 173 2189 810 161 185 958 246 1559 167 2375 2045 257 1113 172 784 62 956 178 1648 171 673 1792 808 123 762 960 180 888 206 591 892 900 899 796 374 212 809 112 407 2514 191 224 213 811 3195 804 3196 825 1480 645 815 258 976 817 964 186 1151 227 392 786 649 1148 243 797 801 868 265 800 896 894 85 534 431 428 245 292 226 146 2362 284 1645 11 1009 1153 383 348 1727 1873 311 1014 411 905 147 230 266 460 2502 153 149 236 157 1012 512 152 166 162 524 13 158 756 361 1100 1101 517 748 160 169 1775 196 533 165 184 163 1060 597 1777 164 170 401 204 1782 585 474 200 199 1581 1065 176 2288 1776 76 1686 1076 309 333 303 346 1779 341 1781 2060 273 991 1109 335 526 297 283 293 225 347 1178 312 1332 321 1056 727 638 684 434 274 179 1703 472 354 342 422 1646 328 298 19 437 288 302 254 156 277 1175 233 382 7 440 40 237 255 377 296 278 396 939 2317 253 143 1184 1194 2179 1208 768 399 343 1987 824 793 1361 103 792 541 635 2068 286 412 636 551 556 336 1642 728 2637 527 372 794 790 587 2252 187 1469 1537 2036 301 2039 1579 926 1127 1794 2037 2257 1561 3171 1227 287 450 1168 1185 1192 415 299 1174 188 1822 641 1580 256 122 818 124 121 819 1717 116 275 279 1154
561 378 44 130 708 2261 149 763 901 37 861 930 2235 995 1129 1973 466 325 285 271 398 1572 314 991 1127 476 1002 259 394 2983 2267 2976 1815 617 978 375 4 614 315 773 842 331 6 240 229 984 411 777 316 446 513 600 555 250 360 1465 484 505 498 795 774 568 769 561 200 514 992 641 925 595 527 571 1211 1004 558 570 780 560 1470 1007 590 591 885 1615 567 1225 2003 1929 1471 2244 1480 1468 1481 1479 1476 1482 2308 1474 2228 293 451 289 480 281 601 1908 459 356 2849 2866 282 307 254 268 324 475 313 1153 381 471 1114 403 2160 1644 2729 280 334 440 263 1885 321 1571 491 608 549 533 1790 150 445 1154 1164 1565 1056 2455 472 1647 305 362 143 529 363 349 162 185 528 1054 2266 621 741 387 2177 242 1616 1055 1172 613 569 540 1491 2369 772 564 1566 1171 743 1564 671 820 1567 1569 10 7 11 16 1679 1677 244 38 1105 606 42 1620 443 29 681 712 1994 367 1653 20 13 692 597 276 733 607 393 1431 520 523 370 1611 1376 864 1061 1062 1326 682 980 1607 1057 907 659 32 2157 688 12 664 84 1428 99 605 58 1017 710 2888 1387 1730 866 1443 1020 320 1862 1005 24 21 1429 948 1379 1434 1142 2783 1018 1161 1803 696 2316 340 1450 1073 926 1436 98 1668 73 2124 1543 1112 1345 1444 720 2088 1430 1022 2287 2219 1453 1715 2494 35 945 1176 2393 892 1460 1538 683 1391 2629 2620 1458 1135 2142 2107 41 43 1587 109 657 105 652 651 111 107 49 46 1993 658 350 706 1632 52 51 770 48 65 938 993 57 1935 390 66 662 1382 573 106 102 103 997 1512 998 1735 583 994 847 1001 2612 75 74 59 62 3 919 97 846 880 2110 2004 670 122 896 849 988 2209 745 1118 1037 1383 639 737 738 108 852 1516 1506 828 588 3197 1535 1395 1968 1072 642 124 83 72 61 1545 76 2024 1389 917 1150 1505 2152 1691 1390 1952 1640 78 872 1402 1641 3198 1399 856 2038 2820 1636 990 2023 1603 767 1400 1385 1392 1396 1519 2255 1177 1412 640 1045 392 800 243 801 2376 824 1794 2036 412 2039 395 291 1778 1789 488 2068 887 30 1155 552 1861 233 145 784 256 811 1649 226 1009 1050 650 1727 905 1016 874 1015 1041 1592 1049 2066 638 322 635 636 448 1676 409 525 161 2153 1561 195 946 67 1601 582 697 2154 2969 957 971 1163 1507 3144 1550 2360 2087 253 953 157 237 247 1074 196 1067 199 167 164 1213 176 373 888 1119 1792 1879 1813 1494 586 834 202 882 884 1136 883 1336 277 415 188 238 1168 530 1174 515 1193 1190 1066 1170 1189 1180 916 1249 399 158 3118 2019 1380 2070 2747 793 1355 1720 630 1206 1286 1242 1850 2750 1410 698 903 2133 518 538 1372 921 2127 1798 17 301 1591 1593 1696
562 145 1104 13 315 199 991 573 1853 2544 1836 1463 1856 1622 978 2475 10 150 786 466 1825 649 787 980 1684 657 43 109 46 443 659 41 107 57 501 350 1420 101 735 53 47 1685 50 664 651 953 298 245 902 1837 762 1066 874 646 1210 1192 1179 1181 52 392 894 800 94 243 789 431 887 16 7 147 734 226 11 146 1009 904 517 27 905 1677 122 143 556 790 981 336 2562 1987 458 286 824 2637 413 1646 1794 372 793 399 409 329 541 2068 343 261 2377 559 488 301 1643 1361 187 1579 2861 1928 1616 1634 926 404 225 149 19 440 158 1338 906 995 90 763 764 761 1864 2473 1798 3089 9 1624 18 685 2781 25 228 1679 1655 2372 49 40 29 1437 1105 733 652 654 38 684 56 1993 157 467 606 1064 30 1340 2937 1439 512 247 670 1059 2184 156 862 583 14 1110 105 1060 367 1013 864 1659 111 1631 1015 2247 1656 1058 674 626 2783 662 1667 48 1869 1106 2119 65 32 2650 938 1012 1069 1065 159 460 955 240 155 462 4 1 344 185 206 172 193 161 752 171 1559 205 224 213 617 1053 516 1168 1614 305 1154 449 6 502 229 496 230 323 773 1185 637 255 250 600 992 777 2533 164 175 489 1194 844 349 585 1702 791 37 1162 191 1591 179 153 236 188 533 257 203 411 169 200 1014 1773 167 189 148 1776 35 204 176 207 211 163 1101 201 1492 62 202 181 813 39 1346 192 961 221 566 806 1954 1345 76 1362 812 194 1032 576 647 220 964 1734 645 1688 214 209 1130 2703 1029 592 177 190 222 876 729 924 828 1355 2001 1044 1046 1546 835 1523 2197 1352 1957 951 861 2833 2790 1747 1991 650 880 1795 42 1587 54 655 779 2182 1515 1683 55 64 985 2446 996 1216 51 3002 1001 846 997 2263 3 1913 847 74 2791 2103 110 2834 1119 223 284 2189 170 954 1581 173 1076 407 2322 160 1777 183 198 1077 678 1706 1348 258 1221 888 882 1079 1689 260 834 283 280 823 227 901 930 709 2297 1584 93 1030 1461 1808 3103 858 1116 914 1593 983 913 778 1850 1797 2027 1855 2662 2235 499 375 842 331 1929 984 498 769 1465 2307 560 555 544 641 484 1627 554 848 586 1470 845 591 575 999 527 1051 272 263 614 1910 483 285 505 492 476 2249 398 1682 2127 1802
563 638 484 96 13 10 1713 9 11 19 84 32 682 1425 393 45 370 14 460 523 42 629 1012 245 16 7 1014 907 223 874 1011 1023 122 190 1919 443 44 46 847 3 107 501 53 653 101 47 56 865 105 658 65 163 597 156 1060 204 1343 159 184 171 62 1069 178 213 626 30 1861 57 602 2546 48 687 169 2320 684 2138 1103 202 1447 175 185 1026 183 585 155 150 1 1559 752 200 366 407 591 1480 82 1710 773 316 446 229 315 496 842 331 386 375 505 544 498 600 780 187 1465
564 949 662 752 1418 39 748 1338 942 1030 10 40 946 2104 732 136 862 41 1160 134 1121 920 716 950 1808 1123 2828 913 834 736 130 948 1533 415 257 2 1376 691 1126 202 1800 1007 925 1397 586 92 844 647 680 2076 762 714 350 2154 81
565 638 315 7 100 229 293 824 307 406 44 375 378 635 30 1730 687 46 363 329 2153 525 48 99 636 523 108 607 102 1561 61 925 320 560 105 97 641 200 195 968 67 83 782 168 213 663 699 590 2083 84 1155 1390 197 1735 1506 1448 1179 1412 1069 1083 1453 1402 671 2088 1508 1567 1163 703 698 724 647 2453 1946 2228 1135 1511 1507 1569 1550 10 1649 41 240 263 842 52 322 488 6 538 43 991 498 316 314 4 1118 505 614 774 651 735 53 386 390 555 784 68 777 187 107 360 595 3 844 1632 250 32 652 1841 568 1464 1993 540 74 650 62 58 556 670 241 399 792 551 392 790 793 794 243 1537 795 1127 2647 2041 1132 259 527 926 719 1480 2201
566 1888 359 147 293 320 1 217 922 279 134 2600 1151 326 700 1774 1063 635 333 273 335 526 152 2595 309 341 303 361 340 1781 2245 2800 249 964 391 2382 1782 806 1900 270 3129 3021 2487 853 232 2397 1498 3165 3199 144 145 239 464 151 308 154 174 368 344 173 381 185 167 172 2078 374 462 206 260 537 591 956 557 168 2189 212 729 258 1765 191 961 888 959 647 2516 814 1710 208 977 974 878 3200 1769 2949 292 146 245 311 281 284 16 348 272 383 486 1153 3201 517 175 2526 585 27 1017 183 2246 576 751 1543 874 592 190 177 645 2529 1049 1047
567 1 1121 1249 2043 927 773 157 1614 236 928 609 2 920 41 291 40 1706 350 415 260 1533 249 586 2786 732 1397 136 2610 1801 158 2021 1705 167 203 205 768 809 62 674 29 159 953 813 27 176 207 186 209 1067 1025 216 208 1954 949 1234 853 1957 39 76 1494 1688 878 1136 222 929 729 1358 1813 957 973 873 908 124 834 924 1958 1355 835 1818 884 1141 1638 1046 1664 951 1302 2785 4 161 363 307 375 1100 904 390 169 323 200 108 370 795 1150 641 83 1448 84 1429 1937 182 102 1033 1561 642 1395 2018 782 1326 197 647 66 967 560 1697 2116 1563 2088 724 2084 2044 1569 10 16 244 109 43 46 650 744 1105 47 597 156 1175 3 340 864 247 393 1066 1063 111 1428 163 894 107 101 178 58 213 171 681 1060 1010 1024 1009 797 870 652 35 520 202 1700 181 204 705 190 2205 1438 2112 1017 221 191 683 573 961 1216 1261 1680 1015 941 141 1071 1366 1103 965 2742 1370 1715 738 2103 70 646 716 1502 2001 1371 1222 1245 3202
568 147 959 973 2449 13 3046 2874 430 10 2284 266 436 321 2363 445 440 615 443 711 465 422 904 340 1156 2546 1773 29 2186
569 529 245 1688 83 143 292 1453 211 10 2372 7 19 2347 599 42 11 109 16 9 226 706 1622 606 1009 157 1027 340 523 904 574 597 309 156 650 1730 1106 47 552 864 1110 863 1014 3 203 52 404 1059 733 1060 169 209 905 58 32 62 2570 202 1067 50 39 573 1063 192 697 2097 962 607 35 630 1179 182 642 191 205 186 691 60 1536 576 51 108 121 985 1448 61 2386 320 796 1073 1458 63 2217 1350 1102 1543 1429 1066 2462 216 207 834 122 1032 2514 698 800 1103 208 853 76 2287 1510 852 1125 742 646 871 559 680 874 682 244 13 158 522 14 49 101 693 159 163 167 392 46 770 1107 18 393 246 1065 243 184 1423 214 171 1954 40 149 41 862 29 48 84 111 1755 662 518 710 1069 65 181 168 696 68 948 916 53 1611 1142 670 213 67 1115 2527 106 100 583 1716 102 1506 667 1653 1455 72 926 2954 1753 1037 176 961 725 112 2695 1450 806 221 1346 66
570 2331 161 1222 54 84 10 257 782 670 912 41 916 652 47 919 922 927 43 1146 732 1747 26 1148 935 1150 1924 828 938 941 945 1713 745 887 107 44 136 731 40 948 1063 1791 157 145 179 236 283 278 654 29 229 158 377 1194 247 1067 159 27 558 207 62 813 1025 176 124 4 153 13 149 150 1 381 269 786 452 285 981 6 20 109 980 651 1192 1000 870 122 742 804 120 39 1185 597 38 226 280 227 19 293 16 445 307 598 234 245 11 130 646 7 295 905 862 606 1175 1061 904 163 1861 2451 169 1705 189 2021 777 498 649 1072 902 1358 1463 978 773 865 9 1677 440 734 1674 1855 1418 1837 225 42 823 1154 863 661 789 657 49 395 2921 1420 46 398 502 842 375 53 51 1631 748 1123 1119 2232 784 143 117 954 271 188 953 1066 1216 1170 909 946 995 1196 254 1753 756 768 350 203 879 942 288 1991 1059 1064 761 903 171 997 1701 205 779 763 791 901 778 37 94 223 2055 50 1011 213 859 1051 1821 764 1576 1649 2544 2834 1622 1853 2135 3185 834 81 466 147 116 1105 240 370 744 538 1620 2654 28 628 365 650 105 1828 367 8 985 523 609 1587 573 852 607 345 774 659 390 2281 930 605 685 1869 34 386 86 639 1683 1102 996 88 595 74 195 58 164 1585 484 102 2441 60 658 735 1937 911 737 983 2434 1679 693 1010 1106 1832 1153 2644 244 757 520 1101 644 101 393 630 75 59 880
571 958 1192 3203 440 2539 764 761 2234 1864 2014 757 2007 2027 2076 2640 930 87 1158 748 914 915 758 677 762 678 89 90 92 91 1100 320 225 149 684 1432 574 3 202 1671 834 1103 1334 1101 81 19 277 1051
572 39 440 13 250 245 844 1012 904 650 905 226 734 1010 1009 7 744 1019 907 1018 1015 1017 1014 1028 874 1365 2654 1022 665 1543 1035 1029 1036 2125 1038 1049 19 1755 225 659 16 20 861 12 42 980 149 244 14 523 597 685 247 862 1062 1013 1105 693 1101 864 1831 2214 21 2181 1427 1730 84 34 1057 1425 68 687 607 692 1428 867 1155 926 704 2616 2720 1683 73 1440 3003 98 3100 1697 2783 934 2624 2140 1452 1637 701 683 1625 2216 2868 2944 1851 1715 1538 2466 2907 1144 2620
573 20 638 331 1782 167 480 38 130 40 732 131 1176 2 748 1007 844 10 7 605 9 606 244 1847 1422 30 404 370 623 12 16 632 467 18 1631 4 1 146 291 147 149 597 145 153 155 230 150 156 152 361 1773 517 13 187 163 200 44 2330 1571 316 978 271 773 311 240 1912 290 315 1908 229 263 45 842 53 488 650 514 346 234 685 3204 551 664 583 1056 340 1117 775 1703 228 2353 711 1915 226 239 282 382 451 824 1424 437 445 241 635 1469 1634 1923 1527 677 88 1837 1808 1618 3146 602 1106 15 1621 1376 17 681 710 2054 1869 327 523 1620 1429 1795 46 682 1067 1057 14 2261 948 390 1060 629 57 1702 1461 662 2267 951 351 323 440 1059 189 495 462 644 1430 691 531 1073 1170 1895 1058 1165 1062 931 127 2001 76 833 1563 2216 2869 1346 208 552 912 61 181 905 1334 2154 520 1926 1828 1063 916 1713 733 2265 569 1584 349 257 86 1532 1550 1158 2328 758 859 1333 760 1338 2016 920 1491 2357 1564 930 37 87 771 158 2230 983 1675 3205 1972 763 2874 2229 1339 762 1611 901 764 995 757 2297 1797 2471
574 564 250 209 280 39 47 1148 792 265 898 503 752 657 895 52 800 243 392 261 1471 2347 518 788 1800 896 797 802 1719 2030 2048 803 120 3206 1510 1552 126 1720 293 269 283 27 74 145 777 498 143 389 641 256 1648 784 112 121 804 122 123 811 1723 450 505 363 67 390 151 285 46 2692 378 375 525 1730 710 637 636 569 582 22 2320 213 560 1561 642 1 291 156 187 172 597 203 1533 195 210 191 224 2267 853 94 109 246 42 111 1537 68 523 101 864 61 205 796 181 221 79 809 1942 1037 2446 1697 639 968 2953 393 182 1385 1839 108 855 1455 1516 592 1400 1393 1458 1539 222 2084 871 2008 1152 1507 2042 891 648 679 835 877 1690 3062 1408 1769 466 476 445 981 316 229 248 613 242 550 387 780 528 2 999 142 484 499 260 1487 198 1007 540 925 591 567 586 570 2003 739 1567 1083 1475 1710 252 1635 146 147 160 173 196 166 1775 170 1777 161 1581 1776 199 400 1706 1127 1106 1338 1810 556 409 410 794 3207 534 241 412 1646 728 488 336 527 551 2036 372 2257 259 827 1132 932 950 902 678 10 2229 1652 3 247 4 158 748 176 1103 1063 258 124 742 2047 95 859 791 757 86 1842 764 759 53 667 237 311 314 991 263 398 538 608 1151 547 1886 1573 1574 589 271 153 1168 1210 1197 238 1180 953 995 1688 1270 1812 93 1267 1222 2434 1291 1298 2002 2188 2146 1286 1965 1271 1963 555 1644 554 301 1517 892 2319 1488 2531 1569 150 837 279 635 824 458 212 1765 200 1714 1607 288
575 2009 1 19 105 846 638 109 392 399 792 895 52 408 556 795 243 801 916 127 129 931 505 941 40 948 752 226 1010 27 1543 1025 2097 1015 177 1037 1047 592 3138 1118
576 145 242 213 19 181 1727 72 948 1841 157 163 245 7 606 226 734 661 156 158 1062 905 1067 1010 574 61 1060 904 1058 997 169 1066 912 178 184 1017 1070 696 1063 1073 192 66 1367 197 2260 1032 1346 961 753 1372 928 1540 955 1135 647 931 129 2214 1947 2484 135 724 835 140 775 523 44 223 626 30 607 1102 46 57 105 681 687 104 1505 1448 3 639 102 968 710 108 320 1862 67 390 663 1179 97 13 149 597 39 167 50
577 254 64 857 328 213 225 1798 902 283 145 150 377 153 278 255 158 1748 179 157 229 903 675 237 1753 29 879 143 259 27 350 62 159 207 247 164 672 199 172 173 585 768 958 203 586 888 674 1813 1253 1816 167 205 176 848 882 186 2021 834 1879 813 39 76 260 1688 1121 1222 209 221 208 1136 853 883 1818 884 1355 835 1208 1084 1639 252 1358 951 873 1092 1302 1141 1704 777 784 1648 389 1822 808 804 810 819 113 212 742 821 822 803 130 607 693 175 1703 714 735 183 915 948 190 308 1 240 155 241 557 4 161 752 185 257 954 340 811 953 180 828 168 646 206 959 224 191 258 171 407 812 961 222 977 648 836 1480 816 869 975 451 1618 978 147 146 280 234 358 439 981 460 16 1054 440 9 321 615 367 459 445 659 684 1621 149 1056 347 26 1527 2283 727 19 1847 13 306 162 1105 18 472 550 614 1620 5 517 2353 1005 681 1439 529 242 2451 980 20 1631 1011 904 700 1156 1431 244 84 250 864 45 1420 1013 404 327 1110 50 2330 1832 1531 1157 653 685 1624 2695 1653 907 651 1683 22 58 1019 523 1488 1062 535 2181 1487 1018 866 68 1387 485 1155 1106 2097 1598 2478 276 1654 1023 553 1423 691 1493 1101 1386 34 944 1886 2531 1326 630 576 216 1697 1146 393 1759 2120 1022 219 1616 732 35 1132 1021 1514 1144 1161 926 683 177 2628 1740 704 2217 2624 838 1555 2535 41 10 466 43 291 325 6 109 271 773 46 2 476 661 1682 331 1463 1685 316 657 1760 44 769 458 991 1072 49 842 311 774 32 770 650 997 880 498 386 561 573 54 938 985 505 53 996 1587 662 1991 658 1000 775 3 1038 999 2207 1929 992 935 66 56 919 1505 1001 102 852 1032 806 830 2746 670 1104 70 77 1472 2460 1385 1249 1337 1515 1126 71 872 1546 470 776 765 738 2003 1468 1904 860 1535 1405 1523 886 1897 1047 668 1407 2203 1724 1045 2024 2523 1168 188 238 310 1210 1192 939 916 946 1189 515 1170 874 1211 1174 1066 2291 833 1179 1262 2434 1247 1272 1812 2148 1296 1260 1308 538 844 411 379 107 652 51 2406 663 65 1465 1627 1167 1007 998 1939 60 708 917 899 61 1615 1545 1641 1078 2042 666 1037 1479 108 1933 988 2005 1491 861 1765 1622 2281 3162 2647 798 47 1148 894 870 647 116 82 792 488 1561 1721 279 7 11 226 245 1009 887 733 2626 345 638 40 17 744 230 309 2475 734 748 236 1012 533 163 156 682 1059 543 686 1585 1438 862 1533 1806 1808 2258 1821 2107 3208 1820 984 2815 552 202 1834 995 605 989 1342 905 791 1119 1139 763 1115 901
578 285 150 1 277 149 791 1798 10 862 948 1806 736 1808 852 76 127 917 1418 921 129 92 732 505
579 1781 1267 1639 161 84 951 1317 1802 1107 961 309 179 1222 1688 1026 153 196 1766 1767 1763 1764 157 236 606 1836 10 226 7 225 11 25 657 147 576 146 1065 415 1194 76 517 505 1170 1211 762 158 149 460 1012 1101 156 1420 1015 597 167 201 141 1131 159 169 1060 203 1032 19 599 40 905 163 862 1059 1058 1062 574 552 937 171 922 672 257 1189 230 575 644 1165 164 1076 1563 366 751 1263 2598 247 29 27 62 674 953 145 150 1 188 217 401 411 756 152 187 155 1822 879 162 175 954 90
580 883 809 641 242 1294 853 98 978 10 830 538 109 652 4 651 229 2524 187 505 880 842 331 175 240 379 650 46 386 2 52 394 47 769 44 498 706 200 360 938 784 780 773 62 662 2392 32 902 90 748 163 1065 13 158 149 184 159 1100 141 1063 171 1345 167 181 204 828 1689 2398 39 203 961 207 191 1103 647 35 1101 1115 213 724 1394 53 49 42 770 111 3 846 105 1117 1387 573 51 737 1005 65 663 106 670 710 67 642 72 668 63 1937 782 806 108 680 1841 121 917 855 935 76 66 1440 1150 1506 988 705 968 70 1735 812 124 607 9 19 16 225 1598 130 685 244 684 862 93 1192 2698 1066 946 916 646 1220 1364 1688 2145 40 157 905 1009 574 904 1010 1017 696 1372 1070 691 912 674 224 1687 1014 1346 948
581 4 706 22 3 378 562 292 451 298 293 266 147 440 442 2574 285 30 307 1860 12 501 734 450 277 406 153 188 238 151 146 3149 1101 291 1 284 879 887 187 156 236 154 597 158 50 152 165 162 517 748 179 160 149 792 752 109 541 1580 657 243 896 868 265 1747 912 10 239 226 2438 280 823 2920 439 459 302 254 245 18 471 997 1895 2695 341 309 340 361 1107 783 6 145 39 2047 122 2051 902 157 228 2397 16 404 1009 9
582 1062 245 1776 1244 250 1496 4 691 915 202 2331 847 735 527 175 607 946 1775 953 1059 647 1126 1706 101 301
583 41 1107 1665 147 161 1797 1327 847 1388 1525 266 283 146 861 293 466 234 269 451 145 144 151 291 152 165 472 154 4 188 284 179 166 157 1822 223 158 230 149 155 196 533 1775 361 187 318 156 236 170 411 50 175 163 1338 172 748 2411 185 164 159 585 257 205 62 210 167 174 200 1776 173 176 182 199 1340 189 1097 1344 194 207 169 202 183 1533 1581 191 1492 260 1345 1060 195 2323 206 211 171 1688 214 1025 646 888 168 647 180 813 39 181 201 834 1369 148 1032 1335 961 197 209 742 724 592 1341 1691 2380 141 590 1706 814 1130 1563 212 1362 1078 1734 645 252 729 1954 1079 1394 1284 1083 222 835 44 638 1985 46 681 824 363 342 30 54 409 380 323 375 45 734 1601 635 48 320 390 2280 329 389 552 2319 1102 569 1387 1678 1488 775 636 602 795 971 84 1155 150 278 229 237 2179 377 1648 429 978 786 10 649 787 617 476 271 482 43 789 94 981 3209 1682 991 261 20 996 544 316 105 111 110 573 314 52 58 657 32 303 426 1779 526 309 340 335 391 1781 1900 964 951 790 256 641 811 124 819 1723 1168 505 297 1178 225 239 321 1703 1056 758 3 483 1880 850 2404 298 279 1915 245 275 348 752 768 1919 7 280 475
584 315 146 10 862 758 1797 748 1457 1533 1842 678 1338 932 88 86 913 229 259 186 1841 1121 911 1441 4 488 285 47 680 172 188 693 1703 647 946 291 202 527 1706 691 796 959 478 755 2154 183 1044 60 101 190 1802 3 630 2035 1937 1176 9 309 116 94 84 158 2335 250 1567 168 798 40 902 170
585 1463 302 263 242 280 10 257 852 76 912 917 919 920 921 47 925 2042 129 17 926 928 732 748 932 856 142
586 242 3 1908 19 2172 2414 2574 445 283 1754 437 475 280 151 1422 1331 625 10 636 613 17 2358 346 1153
587 329 1736 10 161 383 1649 509 1038 576 978 1948 263 304 1682 269 458 234 1907 6 285 41 1463 271 476 46 1611 346 44 316 660 1826 240 379 446 360 291 1676 505 478 50 37 1912 488 1167 984 395 777 1882 331 496 779 398 542 651 380 1987 175 400 386 107 676 1327 650 2170 375 1778 573 958 2920 2 498 823 600 350 32 662 364 2681 105 3073 250 2163 484 2054 1528 3 641 2725 571 547 200 1789 996 111 493 183 483 374 57 2257 53 997 844 513 65 68 60 72 61 999 2739 259 121 1382 556 1466 780 100 1968 1981 743 1228 540 1937 848 1469 1930 248 657 642 108 591 830 575 1002 49 527 2632 1470 782 1390 806 78 67 1520 70 567 667 77 853 1834 590 1472 1505 83 1475 1936 1405 499 63 1007 54 663 705 1942 680 1477 69 2463 2020 745 1211 1399 851 925 1255 1468 71 1479 1615 394 1389 2114 2899 1632 583 1883 2003 579 1104 1385 1841 1121 75 1881 817 855 2716 1030 784 2200 262 1083 1801 1904 2638 1133 860 588 1628 668 665 1568 856 1391 1710 834 2244 852 886 679 1122 1134 1392 1518 1523 1999 128 849 1574 1572 1337 1609 1481 2861 2384 1952 423 20 330 466 538 514 311 58 658 290 1678 981 332 773 343 229 582 842 2319 993 390 1700 2731 1178 482 272 261 94 314 1375 3043 315 1908 2957 1986 525 653 991 101 62 403 98 45 2763 847 187 1006 1627 1589 1938 213 568 795 845 1465 1683 710 1001 554 875 885 977 2634 1884 1467 560 558 639 664 2081 670 814 74 998 338 707 1910 1846 2264 589 122 52 103 561 985 2161 2036 1795 64 102 3120 570 1381 899 42 1085 66 586 1078 3111 1380 1037 737 2118 3074 896 1022 2117 706 2083 1152 97 708 1404 1636 1604 2791 76 1517 738 124 766 1535 816 2208 968 850 190 1146 1353 2777 1545 1127 843 919 131 1143 1509 2127 1396 1348 2289 1839 818 1639 2467 2614 1471 857 881 854 2711 1744 2983 1573 3042 1724 2930 3106 1461 1949 1640 1047 1690 2350 1407 1638 2115 765 640 2053 2304 80 2829 2567 1412 2395 1723 2976 1483 1549 1415 1641 1896 2856 1838 1953 1401 2712 1359 3064 2211 1482 1630 669 1484 1414 2709 2447 1786 299 2034 19 1670 147 598 9 40 225 420 2911 441 150 337 1 288 557 281 308 486 298 1788 283 282 302 279 451 233 306 239 543 1779 230 153 445 297 461 280 344 12 278 7 1053 727 606 325 284 277 293 158 287 615 1109 861 244 16 149 157 638 365 13 631 634 1825 347 382 824 792 254 371 14 1622 156 17 756 179 1184 348 755 307 1052 2948 616 377 217 274 310 495 1646 255 3210 459 296 321 241 529 154 1056 741 267 165 610 611 1055 1901 2071 309 333 155 151 688 1790 236 188 25 613 1924 2358 163 2320 349 1106 1824 172 500 475 29 162 2364 2678 523 863 237 1168 1054 2399 491 357 2866 517 862 1822 5 1991 608 152 289 480 2060 1727 635 414 2189 485 462 86 242 24 378 358 166 2245 2164 342 1425 1989 2374 415 733 474 2780 601 1775 469 550 27 1102 356 1422 160 334 2046 526 396 326 533 752 629 1107 1831 574 328 1058 520 196 1794 367 361 1780 1010 368 481 257 1076 1113 143 1902 1774 1014 21 1193 1874 1192 449 327 174 718 2045 2455 340 798 732 1571 1496 1190 173 504 595 243 381 621 1101 956 22 1642 1648 171 1753 164 313 408 1060 1185 238 692 2166 1166 2903 205 690 521 84 204 2526 193 3161 2934 1334 632 2422 939 674 169 2246 731 2151 1013 351 1199 2627 180 1194 406 915 1439 539 681 2260 366 1488 1653 256 1169 1004 199 232 2397 203 2268 1532 597 1214 922 387 793 2680 51 2169 528 1644 2177 181 1877 95 1581 249 176 549 182 553 397 585 1793 503 948 594 1993 644 545 2113 1802 1762 1829 923 794 2052 703 1721 691 2172 697 224 1833 607 2726 736 2720 210 605 221 1025 889 1575 938 1492 699 1023 1969 1432 2376 1782 258 1686 1423 1340 206
588 143 161 245 4 3 885 842 195 226 661 297 10 167 748 191 81 91 950 1063 101
589 874 150 54 1130 293 1139 763 1850 2092 764 2452 2027 1051 761 431 792 10 160 37 748 331 791 103 515 2229 930 758 1338 762 1586 89 2003 950 1032 729 1975 1577 2235 245 279 448 1154 278 752 768 786 787 41 43 42 46 94 44 661 1747 789 109 53 651 662 49 880 654 993 107 2103 111 735 58 75 32 783 779 650 652 102 52 2181 350 50 79 710 3 83 997 74 3211 62 658 1945 1376 1005 796 639 106 1516 122 66 737 1528 67 1146 1504 1022 213 642 659 1846 806 1380 70 1949 896 1117 1383 72 990 1700 1125 2129 1037 1634 1935 708 1378 812 190 77 1386 2577 834 121 2491 1337 1545 1505 59 1760 1405 933 680 1038 1045 803 1392 666 968 886 177 816 137 1806 2201 1404 131 2523 2114 128 3106 2038 2118 1690 2714 1403 1413
590 145 315 242 1540 4 161 206 101 1737 538 674 870 345 167 143 245 813 159 247 216 176 222 205 945 39 186 762 902 81 950 30 819 109 3
591 84 2457 263 1 1004 597 9 19 225 226 149 228 11 46 244 606 156 157 682 16 1014 523 56 1443 629 2493 1995 603 2247 2218 2397 1366 2802 2226 204 214 230 153 155 175 236 4 62 178 1065 167 411 213 35 207 50 876 187 191 1362 1774 1689 192 961 1343 181 1463 842 229 375 240 386 595 710 250 272 466 360 331 65 101 493 501 1466 514 44 784 780 6 777 1467 498 403 1007 61 540 1685 51 70 53 1125 75 72 122 849 984 1834 1904 2278 440 288 620 349 7 907
592 638 181 161 13 145 47 52 109 46 94 42 106 710 111 663 51 1387 1117 62 680 65 687
593 1284 146 1839 814 378 2466 163 1101 993 176 189 224 178 1012 171 182 62 214 167 1100 186 213 202 201 168 191 184 742 870 2120 148 211 177 1115 1346 36 169 1688 1447 646 1131 566 50 2196 35 647 220 961 1737 729 1533 208 216 2001 190 1103 1362 724 2503 645 1043 648 2000 828 1687 1369 1042 924 1689 833 129 927 1135 832 837 1507 1355 113 816 2197 883 834 2010 126 1405 970 1693 1357 1394 835 1222 1671 1035 1556 2704 1523 2506 1743 951 1555 2008 2125 873 140 869 1690 839 841 2253 840
594 855 1554 143 256 3212 84 1175 1205 748 10 930 2972 160 167 90 758 89 2286 191 515 1013 366 1161 909 91 2531 729 81 1243 942 2997 1299 2145 1272 1292
595 638 2714 2760 1628 161 655 902 930 748 950 191 758 762 89 1162 81 91 670 1921 833 135 852 76 916 919 2496 922 923 652 925 2042 1146 43 446 17 929 350 928 2176 931 1923 130 26 1690 2691 279 935 937 1148 134 735 1117 2125 828 856 142 940 941 939 201 1150 2572 569 85 738 945 1848 1151 745 44 1152 136 700 2106 1063 752 951 763 901 761 778 757 2107 1124 1797 1819
596 1564 51 149 2634 1464 10 259 90 331 758 728 191 2003 86 762 1798 1119 1030 37 901 644 1176 167 670 852 127 923 652 1146 732 931 935 745 44 40 1063
597 19 245 378 637 644 635 1777 1114 239 166 1643 515 636 556 690 488 324 1642 551 2470 278 1056 305 179 235 323 756 143 774 614 773 498 363 1168 978 229 449 514 2 519 554 230 472 550 386 360 1170 240 172 529 175
598 1120 4 200 242 293 493 782 1834 984 1116 847 2213 1704 1564 902 760 987 1 41 145 9 226 10 19 978 466 7 280 11 445 331 2616 229 153 16 13 40 1009 236 349 459 130 1915 451 188 149 244 223 158 862 32 94 1168 573 187 761 313 25 289 842 321 155 217 43 241 1056 38 684 166 3213 864 240 201 257 501 756 1616 18 689 538 156 49 613 197 214 2004 1057 14 88 323 1192 247 653 143 204 681 1856 768 281 107 196 774 1065 360 1018 213 189 354 692 392 1114 66 205 163 907 880 1905 748 791 758 89 762 191 677 171 778 61 164 646 1576 1115 739 2027 881 1639 2236 926 2715 1408 1282 1556 764 86 2025 678 906 2946 1147 93 1976 1578 1797 682 314 199 162 540 662 732 533 418 219 1493 838 972 2749 1212 1084 1092 1555 1459 1034 887 685 953 1106 157 607 1118 2215 109 770 46 54 1107 523 167 652 1333 905 393 84 29 1730 111 1013 1991 674 1110 103 203 186 148 169 52 734 47 243 27 34 51 1740 178 2018 846 1062 935 639 65 670 1005 2879 1622 2713 1598 624 68 1019 518 1025 181 714 779 350 99 574 1069 1680 108 55 1448 894 1020 961 663 742 1343 1732 48 50 1456 35 736 737 642 2514 1367 168 1060 597 220 813 2717 1428 2095 1235 781 59 2221 1017 776 1150 874 837 207 1514 190 1125 63 1440 1870 1506 64 100 2468 1179 192 101 2360 1543 683 76 39 67 1063 708 1382 645 1345 832 1058 127 916 70 962 964 667 814 745 58 177 1958 1073 853 702 2402 871 222 2629 1516 79 1068 1540 1346 812 1394 2181 1494 870 133 947 868 1104 208 849 928 1395 1249 886 1733 1032 1715 2198 1364 1390 77 129 1400 113 1381 137 850 927 700 2097 1121 2700 2997 931 872 949 668 2742 209 1544 1103 1130 2024 112 1640 1549 2196 666 1397 78 1136 1510 2117 2083 729 1355 1904 767 60 124 908 1035 1999 1140 592 2209 2540 855 1442 2134 816 1520 1177 1636 2994 1220 1347 2000 1357 2398 2507 1399 2503 1144 723 69 834 1957 854 1522 1897 1546 680 1536 2613 2002 2702 1458 835 1641 2019 1534 1723 878 716 1128 1405 877 2121 3 230 159 585 811 1071 591 1535 1129 82 1392 2387 2308 1710 1313 2149 1088 150 179 161 300 175 954 1822 1015 1100 185 176 173 62 879 806 182 1078 804 830 195 1492 1764 1050 1335 212 959 224 831 202 183 407 888 566 215 1101 882 141 1533 805 1954 2284 1766 1763 2645 977 1043 932 2472 1080 2197 1688 970 1350 1074 1767 1083 1098 836 1743 648 1550 1523 252 1081 1046 1521 973 974 2053 869 1085 1135 2199 1272 873 1553 1086 1096 1356 893 1090 1137 2508 1694 1966 839 840 841 1087 3016 1495 44 250 505 316 1993 784 844 498 980 595 105 651 1464 386 561 1167 600 379 777 568 74 555 938 845 1469 1211 588 995 554 848 558 735 1002 983 1007 536 885 394 122 998 83 1972 560 852 484 72 1572 1030 1004 1127 1798 586 1545 992 248 1126 589 1468 1133 860 534 399 794 1040 671 821 2132 2092 915 859 1119 1675 759 858 1461 971 1479 2821 2753 1474 1099 1603 769 1582 2130
599 230 2284 3 39 1338 1032 161 414 255 309 227 269 440 145 466 280 1783 2559 300 442 287 304 424 638 3073 454 777 810 784 1648 641 256 122
600 753 225 529 146 2358 259 150 145 278 396 157 229 254 1648 283 237 2179 1664 654 756 161 153 143 255 879 179 672 158 1753 253 172 247 676 159 401 366 256 1763 1196 478 939 167 1558 768 164 1194 257 673 1172 2075 258 62 953 958 1200 173 1782 956 585 558 1213 39 1804 207 1764 674 819 199 1792 1879 1025 2180 1026 805 431 298 275 1915 245 292 1914 233 348 404 754 1919 2186 147 1825 1109 1618 1188 277
601 842 161 242 229 1776 394 150 505 857 157 236 1533 1421 649 497 283 145 280 9 538 278 1802 188 179 2381 466 271 291 440 1873 153 1647 981 398 18 109 337 672 49 279 32 166 46 237 991 1779 4 155 167 173 62 159 213 641 143 389 212 808 777 1648 158 676 196 1763 172 164 2180 3049 2248
602 564 379 20 147 638 2009 2672 887 10 1419 3214 875 225 3024 44 390 1620 661 1611 43 1528 654 55 2181 3121 650 522 46 1940 51 107 2528 16 226 11 1016 7 404 744 1009 905
603 303 7 1133 3 309 147 29 902 1533 1123 678 748 157 13 158 149 1060 597 887 156 1100 163 1346 167 207 1345 62 50 159 171 1344 204 214 1115 168 1101 203 189 1069 1063 340 870 178 186 224 1926 961 213 646 813 828 211 191 812 729 884 816 1769 869 873 10 20 46 44 49 650 57 846 107 53 105 51 48 68 573 1216 663 658 782 979 938 390 67 97 997 102 122 74 72 639 2054 710 100 642 76 2205 670 2085 1935 852 1386 61 60 1841 2750 83 738 1022 946 93 684 30 1369 2303 320 1103 134 202 1176 834 974 1557 1900 853 1107 1863 951 19 245 40 226 1175 661 905 1009 1059 1067 1210 1010 1753 1705 1058 1062 169 731 904 1065 1791 2213 768 574 1014 201 2214 1833 182 912 1773 874 148 181 955 1017 674 27 39 176 1813 929 221 124 1222 949 1688 1136 2196 1954 1816 1245 877 2021 908 139 293 2271 607 824 1860 734 370 307 681 4 161 363 278 404 752 753 3027 1821 145 150 1 1168 1182 188 153 277 237 236 353 1052 239 16 90 89 1837 1808 1338
604 894 2921 1082 1517 3 1046 1497 1853 2544 3136 228 2372 556 981 2572 1987 458 2647 824 2034 187
605 937 121 161 229 1021 175 10 273 54 758 762 983 915 735 948 1160 1030 2109 1837 2714 984 1056 1496 7 291 188 904 823 693 130 605 478 196 1833 997 60 2214 183 714 740 691 2411 645 2213 190 1704 1418 11 16 226 245 1009 2372 684 43 367 370 40 46 309 1068 107 1057 715 733 13 661 2475 1653 2601 149 659 1157 650 45 49 744 1064 1015 597 157 1192 867 1500 657 864 573 1110 318 18 1013 1106 156 1065 404 907 1107 2545 1624 467 1058 2654 768 1061 520 935 874 350 700 1427 1066 327 3 1425 699 1023 390 1018 167 105 708 919 66 203 1668 1062 692 732 159 916 828 2192 2908 872 834 682 1060 1367 176 1903 1791 211 1031 2034 62 658 1014 702 84 32 36 1017 663 896 201 576 1071 813 1155 941 924 33 670 1366 129 806 213 1516 1831 2783 917 1029 1027 1432 181 1688 1038 207 134 35 202 833 1039 1222 1502 61 2098 1992 886 221 694 186 781 737 1816 1448 860 393 83 1731 1022 875 2217 1545 724 832 753 1047 1520 2503 2090 127 988 1392 1505 2199 1540 949 22 2230 748 2301 150 1 773 331 445 1053 1168 179 162 240 596 1166 2293 328 6 155 610 316 2265 363 1647 517 362 676 842 323 230 236 1164 514 505 1727 411 379 250 1464 375 2 528 609 164 1188 752 360 1055 613 242 1832 1172 172 1614 251 1167 1170 498 1006 1189 1180 644 754 1892 922 1487 575 999 1171 808 585 180 780 366 2319 1165 751 569 386 1616 206 193 845 1000 641 212 485 1781 558 389 2531 2266 1007 591 173 851 1211 540 570 888 848 921 2078 1560 215 1486 2788 2244 819 1244 1077 1097 1470 260 959 1561 765 885 805 564 1335 1478 1563 567 195 2621 1564 1133 817 882 219 1274 1098 2485 1081 1477 1480 1247 252 1248 838 1569 1099 1087 1308 1629 1630 1310 1844 506 1493 533 145 280 147 153 146 466 440 377 476 285 462 1873 491 263 321 482 538 345 238 311 347 346 495 991 272 879 2245 2060 1780 1327 335 526 1193 1874 608 727 1877 394 530 1174 2697 1782 373 1002 900 199 1883 353 283 333 268 475 307 1779 471 391 2595 381 174 154 303 151 358 368 308 293 451 439 340 152 1176 3155 3161 964 2487 951 3021 225 234 606 187 19 1010 158 734 1059 515 1785 278 756 1101 1382 681 39 1123 2178 93 914 911 86 1702 1807 902 791 191 1972 930 942 1978 90 1233 1495 1338 9
606 19 777 743 1889 307 902 791 762 678 758 1798 3057 1178 2552 1360 7 1652 693 1703 1056 488 291 301 1059 948 527 1775 2331 86 605 175 1076 552 188 997 946 984 1607 847 1224 960 60 1581 1776 2269 691 925 1764 566 714 749 1533 2870 202 1491 1904 740 2604 722 1808 190 959 1766 1290 1767 862 93 92 1030 1842 930 90 831
[truncated: 3,860,012 more chars]
