# Supplementary material for: Graph convolutional network and self-attentive for sequential recommendation
Source: PeerJ Comput Sci. 2023 Dec 1;9:e1701. doi: 10.7717/peerj-cs.1701 (PMC10702940; doi:10.7717/peerj-cs.1701)
Supplement: Supplemental Information 1 — To ensure a fair comparison of models, the majority of the code in the files datasets.py, utils.py, modules.py, main.py, and data_augmentation.py is adapted from the code provided by S3-Rec and ICL-Rec. However, we have implemented the code for models.py and trainers.py according to the approach we have proposed. [file peerj-cs-09-1701-s001.zip › data/README.md]

## Datasets

We provide four preprocessed datasets, Beauty, Sports_and_Outdoors, Toys_and_Games, and Yelp.

The first three datasets are originally from [here](http://jmcauley.ucsd.edu/data/amazon/index.html).

Cite following one or both if you use them:

```
@inproceedings{he2016ups,
  title={Ups and downs: Modeling the visual evolution of fashion trends with one-class collaborative filtering},
  author={He, Ruining and McAuley, Julian},
  booktitle={proceedings of the 25th international conference on world wide web},
  pages={507--517},
  year={2016}
}
```
and
```
@inproceedings{mcauley2015image,
  title={Image-based recommendations on styles and substitutes},
  author={McAuley, Julian and Targett, Christopher and Shi, Qinfeng and Van Den Hengel, Anton},
  booktitle={Proceedings of the 38th international ACM SIGIR conference on research and development in information retrieval},
  pages={43--52},
  year={2015}
}
```
.


The Yelp dataset is from https://www.yelp.com/dataset.
