# Supplementary material for: Graph convolutional network and self-attentive for sequential recommendation
Source: PeerJ Comput Sci. 2023 Dec 1;9:e1701. doi: 10.7717/peerj-cs.1701 (PMC10702940; doi:10.7717/peerj-cs.1701)
Supplement: Supplemental Information 1 — To ensure a fair comparison of models, the majority of the code in the files datasets.py, utils.py, modules.py, main.py, and data_augmentation.py is adapted from the code provided by S3-Rec and ICL-Rec. However, we have implemented the code for models.py and trainers.py according to the approach we have proposed. [file peerj-cs-09-1701-s001.zip › data/Sports_and_Outdoors.txt]

1 1 2 3 4 5 6 7 8
2 9 10 11 12 13 14 15 16 1 17 18 19 20 21 22 23 24 25 26
3 27 28 29 1 30 31 32 33 34 35 36 37 38 39 40 41 42 43 44 24 45 46 47
4 48 49 50 1 51
5 52 53 54 55 56 1 57 58 59
6 47 60 61 62 63 64 65 66 67 68 69 70 71 72 73 74 75 76 77 78 79 80 81 82 83 84 85 86 1 87 23 88 89 90 91 92 93 94 95 96 97 98 99 100 101 102 103 104 105 106 107 108 109 110 111 112 113 114 115 116 117 118 119 120 121 122 123 124 125 126 127 128 129 130 131 132 133 134 135 136 137 138 139 140 141 142 143 144 145 146 147 148
7 149 150 151 1 152 153
8 154 155 156 157 158
9 159 160 161 162 163 164 156 165 166
10 167 168 169 170 171 172 173 156 174 175
11 176 177 178 179 180 181 156 182 183
12 184 185 186 187 188 189 190 156
13 191 192 193 194 195 196 156 197 198 199
14 200 156 201 158 202 203
15 204 205 206 207 208 209 210 211 212 213 156 214 215 216 217 218 219 220 169 221 222 223 224 225
16 226 227 228 229 230 231 232 233 234 235 236 237 238 156 175
17 239 240 241 242 243 156 244 245 246 247
18 248 249 250 251 156 252 253 158
19 156 254 255 224 175
20 256 257 258 259 260 261 262
21 256 263 264 265 266 267 268
22 269 256 270 271 272 273 274
23 275 276 277 278 279 280 281 282 283 284 285 286 287 256 288 289 290 291
24 292 293 294 295 256 296
25 297 298 299 300 256
26 48 301 302 303 256 90
27 304 305 281 306 307
28 281 308 309 310 311
29 312 313 179 314 315 316 94 317 318 319 320 321 322 323 324 325 326 327 328 281 329 330 331
30 332 333 334 281 335 336
31 337 281 338 339 340 341
32 342 281 343 344 345
33 281 346 347 348 349
34 350 351 281 335 352 353 354 355 356 357 358 359 360 361 362 363 364
35 281 365 366 367 368
36 369 370 371 372 281 373
37 374 375 376 377 281
38 378 379 380 281 381
39 382 281 383 384 385
40 281 386 387 336 388
41 281 389 390 120 391
42 281 392 393 394 395
43 396 281 397 398 399 400 401 402 403 404 405 406
44 407 408 378 409 281 410
45 411 281 412 413 176 414
46 415 416 417 418 281
47 281 419 420 411 421 422 423 424
48 281 425 426 427 428 429 430
49 431 432 433 434 435 436 437 438 422 439 440 441 442 443 281 444 445 446
50 447 448 281 449 450 451 452 453 454 455
51 456 457 458 451 459 281 460 428 461 462 463
52 464 465 281 466 467
53 468 286 469 470 281 445
54 471 472 281 473 474 475
55 281 476 477 478 479 480 481 482 483 484
56 485 486 487 488 489 490 491 492 169 493 494 495 496 497 498 499 500 501 502 503 281 197 272 504 505 506 507
57 508 281 509 510 288 511 512 513 514 515 516 517
58 281 518 519 429 520 439
59 521 281 522 523 524 439 525 526 527
60 528 529 281 219 530 531 532
61 533 534 429 281 535 536 537 538
62 539 540 541 542 543 544 281
63 545 217 546 547 548 549 281 550 551 552
64 281 553 554 555 556
65 281 285 557 558 559
66 560 561 562 307 563 378 564 565 281 566 567 568
67 569 570 571 281 572 573 574
68 575 576 577 578 579 553 336 580 581 281 582 583 584 585
69 586 587 588 589 281 590 591 592 593
70 281 594 595 596 597
71 598 599 600 601 602 281 603
72 604 605 606 607 93 281 608 564 609 610
73 611 612 434 613 614 615 616 281 617 618 180
74 619 281 620 621 622 623 624
75 625 626 281 627 628
76 629 630 281 631 632 633 634 635 636 637 638 639
77 281 640 641 642 643 644
78 281 645 646 647 648 437 649 650 387 651 47 652 653
79 281 654 655 336 437
80 656 657 658 659 660 85 661 662 663 664 665 666 667 668 669 670 671 35 672 673 674 675 676 677 281 678
81 679 680 681 536 682 467 683 684 281 534 463 643 685
82 686 236 687 487 281
83 688 689 690 691 692 281
84 281 693 694 392 283 695
85 696 697 281 698 699 700
86 701 702 703 403 281
87 281 704 705 706 707 306 57 708 709 710 711 712 713 714 715
88 411 716 717 718 719 281 720 721 722 723 724 725 726 727 728
89 729 26 281 583 693
90 385 281 536 730 731
91 281 437 319 732 733 734
92 735 736 737 281 738 739
93 740 741 281 742 743 192 744
94 745 746 747 748 749 750 281
95 441 281 420 751 752 392 753 754 464 755 756 757
96 281 378 429 439 470
97 281 365 758 759 734
98 281 760 761 762 763 764 765 766 767 444 768
99 769 770 771 772 681 180 773 774 775 37 281 776 777 437 778
100 779 780 435 781 782 783 784 437 281 785 786 787 788 789 790 791 792 793 794 762 795 796
101 797 798 799 800 281
102 658 801 802 803 281
103 281 439 804 805 806 807
104 281 808 809 810 811 812 813 814 151
105 815 816 817 281 470
106 818 819 820 821 822 823 281 553 824 573 825 826
107 827 518 828 829 830 831 832 173 833 281 834
108 520 835 836 281 837 838 839
109 281 840 841 842 529 843
110 281 390 844 845 846 120
111 847 281 848 649 849 850 851 2 852 853 775 854 855 856 857
112 281 858 859 748 860 861
113 513 862 863 335 864 281 865 333 866 824
114 281 867 460 868 428 869 870
115 281 871 872 873 874 875
116 876 877 878 281 879
117 281 880 414 437 881
118 882 883 884 281 885
119 886 887 888 889 281 890 57 891 424
120 892 738 893 894 895 281 772 896 897
121 281 536 439 591 898
122 899 900 281 35 730
123 901 902 903 904 183 829 158 281 333 905 906 907 908 193 336 309 596 909 910 911 912 913 914 915 916 917 918 815 919 920
124 921 922 923 281 924 752 925
125 926 927 928 929 930 931 932 933 934 935 936 281 937 938 939
126 386 752 405 281 643 940 941 649 942 943 944
127 945 40 946 947 948 949 950 951 952 953 130 954 955 956 957 281 958 959 960 961 962 963 612 964 756 965 966 967 968 969 970
128 971 972 564 567 281 973 57 974
129 281 975 793 976 977
130 978 979 980 981 234 982 983 984 985 986 987 988 989 281 990 730 991 992 993 994 995 219 574 996 997 998 999 1000 1001 1002 1003 23 1004 1005 24 1006 1007 1008 29 1009 1010 1011 1012 1013 1014 752 1015 1016 333 1017 1018 695 1019
131 281 1020 1021 1022 1023 620 1024
132 1025 1026 1027 1028 1029 1030 1031 90 29 1032 1033 307 97
133 1027 1034 900 1035 1036
134 1037 1038 1039 158 1040 1041 1042 1043 1044 179 77 1045 1046 1047 1048 130 734 456 850 1049 1050 1051 1052 1053 1054 820 1055 1056 1057 1058 1059 1060 1061 1062 1063 1064 45 1027 97 1065 1066 95 464 751 614 1067 1068 1069 1070 1071 1072 1073
135 1074 1027 1075 1076 1077
136 31 1027 820 1078 1079 1080
137 1027 1081 1082 1083 1084 1085 1086
138 1087 1027 1088 84 1089 1090 1091 1092 1093 1094 1095 1096 1097
139 1027 1098 1099 1100 1101
140 1027 1102 1103 1104 1105 1106
141 10 1107 1108 1027 1109 1110 1111 29 1112 1113 1114 2 1115 1116 1117 1118
142 1027 1119 1120 1121 1122 1123
143 1087 1124 1125 1126 1127 1128 1129 1130 1117 1064 1027 1131 1132 1133 857 1134
144 1027 1135 1136 29 44 1137 1138 1139 1140
145 1141 1027 1142 1143 1144
146 1145 1144 650 1146 1027 1147 2 1148 1149 1150
147 31 77 1151 10 1152 1153 922 820 1051 1154 1106 73 1155 1156 1157 1110 1158 1159 1160 59 1161 1162 1163 1164 1165 1027 1166 1167 1168 1169 84 1170
148 1171 1172 1173 1174 1175 1027 1176 962 1177
149 1178 1179 1180 1181 1182 288 1183 1184
150 1185 1183 460 1186 1187
151 1183 1188 288 1189 1190 1191 394 1192
152 1183 1193 1194 1195 1196 1197 1198 1199 1200
153 1201 1202 1203 583 1204 1183 1205 1206 1207 1208 1209 1210 1211 1212 786 487
154 1213 1214 197 1215 1216 1217 180 410 413 1218 973 1219 1220 1221 1222 1223 1224 1225 1226
155 442 1227 1228 1229 1226 1230
156 1231 501 1226 1232 1233
157 1226 1234 1235 1236 1237
158 1226 1238 1239 371 1240 1241 1242
159 1226 1243 1244 1245 1246 1247 1248 1249 1250 1251 1252 1253
160 729 454 1254 1255 1256 1257
161 1255 1258 392 1259 1260 380
162 386 509 1261 1255 1262 972
163 1255 950 441 598 1263
164 1255 1264 1265 1266 1267 1268 1269 1270 1271 1272
165 1273 1274 1275 1276 1277 1278 1013 1279 1220 1280 1281 1282
166 1283 1284 1285 1286 1287 1288 1289 1290 1291 1292 1293 1241 1294 1295 1242 1296 1297 1298 1282
167 1299 1284 1300 1246 1301 1282
168 1302 161 371 1248 1303 1292 1304 1305 1306 1307 1308 1309 1310 1311 1312 1282
169 1313 1314 1315 1316 1262 1282 1317
170 1318 1319 1320 403 1321 1322 1323 1324 1325 1326 1327 1328 1289 1329 1240 1330 1303 1331 1332 1333 1334 1335 1336 1337 1338 1339 1340 1341 1342 1343 137 1344 1345 1346 1347 1348 1349 1350 1351 1352 1353 1354 1355 1356 1357 1358 1359 1360 1361 139 1362 1281 1363 1364 1365 1366 1367 1368 1282 1369 1370 1371 1372 1373
171 1374 1375 1376 1377 1282 1317 1378 1379
172 1380 1381 103 1382 621 1383 1384 275 94 1385 1386 1387 1388 29 957 520 519 1389 72 628 906 1328 1390 1391 1392 1393 1394 1395 117 1396 1397 1398 1399 1400 1401 1402 1403 1404 1160 1405 1406 48 1407 1329 1408 1332 1409 1410 1411 1412 1348 1413 1414 1415 1416 1417 1418 1341 1419 1360 1420 1297 1421 1422 1312 1423 1424 1282 1317
173 1425 1302 1426 1427 1428 1429 1430 371 1431 1432 1433 1434 1435 1436 1437 711 1438 1439 1282
174 1440 1441 1442 1443 1172 1444 1445 1446 1261 1447 1448 1449 1450 492 359 1451 1290 79 1452 1453 1337 1335 1333 1338 1336 1340 1454 1341 1342 1455 1456 1457 1458 1459 1460 1461 1345 1346 1347 1462 1463 1464 1375 1465 137 1466 1467 1468 1469 1362 139 1281 1470 1262 1363 1471 1472 1473 1282 1317 141 1474
175 1475 1476 1477 16 1478 1479 1480 880 1481 1482 389 844 1328 1483 1484 1485 1486 988 1282
176 1487 1488 1489 1490 1491 1282 1492
177 1493 392 1494 1495 579 1496 1497 1498 903 1499 950 1500 1501 1502 887 1503 1407 1504 1505 1506 891 1507 1508 1241 1509 1304 1510 1511 1512 1513 1514 1377 1515 1262 1311 1312 1423 1310 1422 1282 1516 1517 1518 1379 1492
178 1519 1520 1247 1323 1324 1289 1329 1521 1453 1522 1523 1411 1524 1294 680 1525 1526 1527 1528 1279 1296 1311 1529 1282
179 1530 1531 1532 1533 1534 867 1026 1535 1536 340 1537 332 587 1254 1538 197 1539 1540 1541 1542 1543 1329 1219 1340 1526 443 1544 1545 1546 1310 1282
180 1547 1548 1549 1550 1551 1282 1552 1553 1554 435 446
181 1282 1555 1556 1557 29 1558 1559 1560
182 1561 1562 434 1563 1564 1253 1282
183 1302 1565 1566 1252 1242 1282
184 1567 1568 1053 1282 1569 1570
185 1571 1293 1572 1573 1574 1575 198 1576 1577 1578 1579 1580 1581 615 1582 1583 1584 1585 464 1586 1587 1588 1589 215 1590 1591 932 1592 1593 1594 1216 1595 1596 1597 197 1598 1599 1600 1601 1602 1603 1604 1605 1606 1607 1608 1609 1610 1611 1612 1613 1614 1245 1615 1616 1617 1618 1619 1452 1620 1621 1622 1623 1624 1625 1626 1308 1309 1627 719 1628 1450 1629 1630 1631 1632 1633 1634 1635 1636 1637 1638 1435 1639 1640 927 1641 1642 237 1317 1643 1644 1282 1224 1645 1646
186 1647 474 1648 1649 463 1650
187 1651 1652 1653 1654 1655 239 1647 1656 1394 1657 1615 538 839 1658
188 1659 1660 1661 1647 1662
189 1663 1664 1665 1666 1667 1668 1669 918 1670 1671 1672 1673 1674 1675 1320 1676 1677 1678 551 1679 1647 1680 1681 1682 1683
190 1684 1685 1686 1687 1148 1688 1689 1056 1690 235 1691 1692 1693 1694 1695 1696 1168 1697 1698 1647 1406 1699 16 1700 1701 1702 1703 72 1704 1705 1706 1707 1708 629 1709 1710 1583
191 533 1711 1712 1647 1713 392 1714
192 1647 1715 1716 1110 1717 1718
193 1719 1720 1721 1722 1723 1724 1725 1647 1136
194 1726 1003 1727 1728 1017 1647 1056
195 298 1647 1711 1729 412
196 500 1730 1731 1647 1732 1733 1734 1735 1736 492 1737 1738 1739 1740 649 1741 1742 1025 1743 1744 1745 1746 1747 1748 1749 574 1750 1751
197 752 1752 1753 90 91 1754 1755 1756 1195 1647 1757 1758 309 1759 1760 1403 1761 1762 1763 1764 1765 403 1766
198 649 1767 1320 1768 752 490 1647 1769 1770 1771 1772 1773 1774 1775 1776 1777 1778
199 1402 1779 432 1647 1780 1405
200 466 1781 1782 1783 1784 1785 1786
201 1787 1788 441 1781 518 1789 1790 1791 282 1278 1792 1793 1794 1222
202 1795 1781 1796 1797 941 1798 1586 880 1799
203 1800 1801 1781 1802 1803 1804 1805 1003 1806 1807 1808 1809 1810 1811
204 1781 751 1812 1813 1814 911 1815
205 1781 1816 1817 1818 1819 966 1820 135 1066
206 1821 1822 1823 1824 1825 1826 1827 1828 1767 1829 1830 1831 1149 1144
207 1832 1833 1834 1827 1835 342 1836 841 1837 1838 1215 1839 1840 1841 1842 1653 1767 1843 1844 890 1845 1846 1847
208 1827 1848 236 1849 1850
209 1827 1851 1852 1067 1853
210 1854 1855 1856 1857 1827 1858 1859
211 1860 1827 1861 1862 1863 1864 1865 1866 1867 1868 1869 1870 1871 1872 1873 1874 1875 1760
212 1876 1877 1878 1879 1880 1881 1882 521 1883 1884 1885 1827 1838
213 1886 1887 1888 1889 1890 1891 1892 1893 130 317 1827 1894 1895 1896 1897 1898 1899 1900
214 1901 822 1902 1903 1904 1905 165 1906 1907 547 925 1867 1827
215 1487 1908 1909 1910 1911 1912 1913 1914
216 1915 1916 1909 1917 1918 1284 1919 1920 1921 738 1922 1923 1924 1925 491
217 1909 1926 1927 1330 1240 1303 1296 1527 1928
218 1929 1930 1931 1932 1933 1934 1935 275 1909
219 432 1936 1937 1909 1938
220 1909 1939 1940 1941 1942 941 1943
221 1944 1710 1945 1946 1909
222 1894 819 1947 1948 1949 1031 1950 1951 1952 1953 128 752 1954 1955 1956 1957 1958
223 1305 1947 1959 1281 1296 1423
224 1960 1961 1962 1963 1964 1965 1947 1966 1967 894 623
225 1968 1969 1970 1971 1947 1972
226 1215 1947 1236 1973 1974
227 1975 1976 1977 1978 1225 141
228 1975 1787 1979 564 1980 371 1981
229 1975 1711 1122 1982 1755 607 1983 425 1984 1985 1986 1987 1302 1988 1989 1990 1991 1992 1993 247 1994 1995 1996 685 1997 1998 1999 2000 2001 2002 2003 2004 2005 2006 2007 2008 2009 1930 2010 2011 2012 2013 2014 1747 2015 2016 2017
230 1975 2018 1447 2019 2020 2021 518 2022 2023 1411 2024 2025 2026 509 2027 2028 523 2029
231 1975 1302 2030 534 2031 1245 2032 2033 1293
232 2034 2035 2036 2037 2038 2039 2040 2041
233 2035 1582 2042 1414 453
234 2043 2044 2045 1055 2046 2047 2035
235 2035 523 649 2048 2049 2050 2051 309
236 2035 2052 35 992 2053
237 2054 2055 2056 2057 2058
238 2059 2060 599 2061 2062 2054 2063
239 1100 2064 1776 1546 2054 1148
240 2065 2066 2067 2054 2068 2069
241 2070 2054 1054 2071 2072 2073 2074
242 2075 2076 1776 2077 1640 2054 2078 2079 2080 2081 2082 2083 2084
243 523 2085 2086 2087 2039 2088 2089 2090 2091 2092 2093 2094 2095 2096 315 2097 2054
244 1785 2098 2099 2054 1050 235
245 41 2054 2100 820 2101 2102
246 2103 2104 2054 2105 2106 1061 2107
247 2108 2109 1653 2110 2111 2112 2113 114 2114 2115 490 2116 2117 2118 2119 2120 2121 2054 2122
248 1029 2123 2124 2125 2054 2115 853 900 490 2126 2127 2128 1167 2129 2130 1760 2131 2132 2133 330 2134 2135 652 2136 1156 1211 2137 2138 2139 2140 2141
249 30 2142 962 2143 2144 2145 2146 2054 2147
250 2148 2149 2150 2151 2152 1054 2153
251 1260 2154 1054 2155 2156 2157 2158 2159 2160 1388 2161 2162 2163 2164 2165 1685 2166 235 1778 1775 2167
252 2168 2169 2170 2171 853 2172 65 97 2173 2174 1054 2175 2176 2177
253 1054 2178 2179 29 2180 2069 2181 2182
254 2183 2184 2185 1058 1054 855 2186 330 2187
255 2188 2189 2190 2191 2192 2193 1402 2194 2195 2196 2197 2198 2199 2200 415 2201 2202 2203 1768 2204 2205 2206 2207 2208 1054 2209 2210 2211 2212 2213 2214 2215 810 1776 2216 2217 2218 2219 2220 2221 2222 2223 2224 2225 2226 2227 2228 2229 2230 2231
256 2232 2233 1809 2234 2235 1702 1757 1060 900 1054 1148
257 948 2236 1054 2237 949 2238
258 443 2239 2240 2241 2242 1017 2243 2244 1054 1149 829 830 383 1439 2245 651
259 2246 2247 1054 2248 2099 20 2249 2250 2251
260 2252 2253 1054 131 2254 1145 2255 2256 2257 2258 2259 2260 2261 2262 2263 2264 900 2265
261 2266 2267 2268 2008 790 2269 1054 2270 2271 2272 1437
262 1320 2273 1054 633 857 2274 2275 2276 2277 2278 2279 2280 1139 1032 2281
263 2282 2193 599 2283 2284 2285 1767 1388 2286 703 2287 2288 2289 2290 2291 2292 2293 2294 1054 634 2295
264 2296 2297 1555 2298 2299 733 860 2107 2300 2301 1054 2302 2303 2304 2305 2306 2307 2308
265 2309 2310 2311 2312 2313 1046 2314 1054 2315 2316 1099 403 1767 27 2317 2318 2319 2320 2321 2322 2323 2324
266 1054 329 1917 2325 2326 2327 2328 2329
267 2330 2331 2332 1273 1054 124 2333 2334 2335 2278
268 1054 2336 2337 1400 2338
269 2339 365 2340 2341 1054 2342
270 2343 2344 2156 2345 2346 629 2347 2348 2349 801 90 1054 2350 2351 2138 820 1063 2352 2353 2354
271 2355 2356 2357 2358 2359 1776 2360 2361 2362 2363 1054 2364 965 2365
272 2366 2367 2368 2369 2370 1054 2371 2372 1773 2373 2374 2375 2376 2377 2378 1525 2379 2380 1411 2381 2382
273 2383 1388 1054 1109 900 2384 2385 2386 1030 2387 2388 2389 2175 84 2390 2391 820 2392
274 1054 2393 2394 2395 2396 820
275 1054 403 2397 2398 2399
276 2400 1054 2401 2402 2333
277 1054 2403 94 2404 2405 2406 2407
278 2408 2409 1054 2055 110 2410 1189 2411
279 130 1054 2412 2413 2414 2415 2258 2416 2417 2418 2419 2420 2421 2422 2423 733 2424 732 1974 2425 2426 2427 2428 1952 2429 2430 2431 2432 2433 2434 2435 2436 2437 2237 1932 2438 2439 853 2317 2440 1055 2441 44 923 2442 2443 2444 2445 2446 2447 2448 26 1149 2449 2149 1210 2450 1862 2451 2452 2453 2454 2455 2456 2457 2458 2459 2460 2461 2462 2463 2464 2465 2466 2467 2468 2469 2470 2471 2344 2472 925 2473 2474 2475 2476 1486 2477 2478 2479 1859 2480
280 2481 2482 87 1932 820 1054 1167
281 1054 230 2483 2107 2484 2485 2486
282 1149 935 2487 224 2488 2489 1257 1054 595 2490 532
283 2491 1652 1054 41 29
284 1261 1868 1054 2492 73 2493 1693 1258 820 29 1113 707 803 2494 2234 2495 534 23 230
285 1054 253 2496 2497 2498
286 2499 2500 2501 1054 2502 651 836 652 2503
287 1054 820 2504 2505 657 2129 2506 2403
288 2507 170 2508 2509 2290 2510 2511 2512 2513 2514 2515 2516 2517 575 2518 130 2519 2520 1054 2521 691 2522 2523 1406 2524 2525 676 2526 499 2527 2528 2529 2530 2531 2532 2234 2533
289 2534 1054 1122 2535 1108 2536 2537 2538 2539
290 1054 2540 2541 2542 2543 2544 2545 2546 1269 2547 1805 2548 2482 2549 2550 2551 2552 2553 2554 551 2555 2556 2557 2558 2559
291 1054 2560 1590 359 2561 2562 2563 2564
292 2565 2566 2567 2183 2568 1054 820 1823 347
293 1054 2569 2157 1932 2100 330 2290
294 2570 1054 2571 122 2572 47 130 2573 2574 2575
295 1054 1797 2576 2577 2578
296 1054 2363 2579 676 808 2580 2581 2582 812 2583 1396 2584 2585 2586 2587 2588 1657 2589
297 2590 2591 2592 1054 2593 967 2594 2113 2595 929
298 1054 2330 2596 2597 707 946 1050 2598 2599
299 1054 2600 2601 2602 906
300 1054 2603 820 2604 2605 2606 1089
301 1054 2607 2608 2238 2609 1136
302 2610 2611 1054 1045 2612 1108 2613
303 1054 2614 2615 1063 2616 2617 2101 2102
304 2618 1054 2619 2620 2621 2622 1169 2623 2624 2625 2626 2627 45 2628 2629 2630
305 2631 2632 1054 87 2633 1032 2634 2635 2636
306 1054 1074 314 2637 2638
307 2639 85 2640 2641 1054
308 1045 2642 9 29 44 2643 124 2644 2403 2645 1054 2646 2647 2648
309 1054 2649 2650 2651 2652
310 2653 1050 1156 2555 2654 2655 2656 2657 2658 2659 2660 1054 1320 2661 2100 403 404 997 490 2662 34 94 2663 2664
311 2665 2666 2667 2668 87 2393 2669 1030 2521 632 1054 2670 2204 2671 2672 2673 2303 2674 2076 2675 2676 2677 2119 23 403 50 2678 2679 2361 165 2680 2681 2682 97 2683 973 2684 2685 2686 2687 2688 2689 2428 2690 1309 2691 2692 2693 2694 2334 45 2695 2696
312 1054 2697 1773 2698 2699
313 2168 1115 1054 2700 2701 130 2139 2702
314 1054 2703 2704 2705 23 47 2706
315 1756 2516 1898 2707 2187 2708 2709 2342 2710 2711 2712 97 2713 1060 2714 1054 2715 2716 2717 2317 690 2718
316 2719 2720 2469 2721 2722 2545 2723 820 1054 330 2100 2605 2724 2725 2726 2727 2513 2198 2728 1948 2729 1932 2730 2731
317 1054 1932 2732 2138 652 2491
318 1054 836 1525 2733 317
319 2190 2734 2735 2736 2737 1054 2738 2739 2740 2741 2742 2743 2744 2745
320 19 106 1054 2355 2746
321 2568 2747 2748 2749 1054 1048
322 2750 2751 2752 2753 1054 2754
323 1054 2755 86 2138 820 1050
324 2756 1126 2757 2758 2759 2760 2761 2762 2763 2764 863 2765 2766 164 2674 2767 2143 2768 2101 2769 2770 86 2771 2772 29 2773 2774 2775 2776 2777 2778 2779 2780 2781 2782 1054 2783 2505 2784 2785 2786
325 1051 2787 2788 2789 1054 2790
326 2791 1054 2792 2793 2794 86 89 2569 2795 2383 2796 2797 2798 2799 2800 2801 1932 657 131 899 2802 2803
327 2804 2805 740 2806 2807 2808 2809 2810 2811 2812 2813 1054
328 2814 599 2815 2816 1934 2432 2817 2818 2762 2261 2819 2241 774 1054 2820 2821 2822 2823 1007 2824 1778 2825 2826 2827 1161 2190 230 2362
329 954 948 2828 1054 2829 2467
330 1054 1110 860 234 2830 230 2831 2832 909 2833 2834 2835
331 1054 2836 2837 2735 2838
332 1879 1168 2839 2840 1054 2841
333 2842 948 2843 957 1054 2844 2845 2100 2846 2847 20 2848 2849
334 2763 697 1054 2850 2851 2852
335 47 2853 2854 2855 2856 2857 2858 1054 2383 2859 2860 2861 2862 2863 707 2864 25 122 2865 2866 2867 2868 2869 2870 2871
336 2872 2873 2874 2875 2876 2877 1641 2878 820 2156 2879 2330 35 2880 2605 2881 2882 2778 2743 2883 1146 2548 2884 1117 2107 1116 1054 2306 2885 2886 2887 2888 2889 1029 2890 2317
337 2891 2892 2893 1054 2138
338 1121 820 2894 1932 316 2895 2896 1693 1054 2897 2898 2899 2900 2901 2902 2903 2904 17
339 599 1120 1054 2556 2905
340 820 1054 2906 2907 2908 1269 2387 44 2909 2910 2911 2912 138 2913 2914
341 1054 1030 2915 2916 2917
342 1054 122 2340 2918 51
343 2919 2920 1054 2921 2264
344 2922 2923 2924 2925 2926 2927 2928 2929 2930 2931 2932 2933 2934 2935 2936 2937 2938 2939 2940 1054 2941 2942 2943 2944 2397 2945 2946 2947 2948 2949 2950 2951 2952 2953
345 820 1054 2063 2792 2954
346 820 2955 2956 1054 2957 2958 2323 2959 2960 2961 2962 2963
347 1054 956 2156 2964 2965
348 1054 35 2966 2967 2968 707 2969 2970 1087 1157 2971 2258 2972 2973 2863 2974 2963 2975
349 948 1388 946 2976 1054 2237
350 2100 2977 2232 2978 2979 330 2980 2901 2981 1054 2982 2983 1758 2984 2985 2986 2987 2988 2989 2990 2124 2442 2130 2991 2117 2992 2993 2107 2994
351 2995 2996 2997 2615 1044 2777 1054 2998 2999
352 1054 2794 820 230 3000
353 561 925 1054 3001 3002
354 3003 2365 151 3004 3005 1054 3006 3007
355 1812 1054 3008 3009 3010 3011
356 1388 1054 2236 617 3012 3013 2955 730 2719 2751 1119 3014
357 1856 1054 2553 3015 1045 3016 3017
358 3018 3019 3020 1054 3021
359 1054 29 3022 3023 3024 679
360 3025 1785 3026 3027 1054
361 1054 3028 2138 3029 3030 3031 691 1033 3032
362 3033 3034 1054 3035 3036 1131 2770 3037 3038 1760
363 1054 3039 3040 3041 733 1708 3042 2221 2238 3043 3044 3045
364 3046 2046 2642 2139 3047 703 2164 2862 3048 130 1541 3049 3050 3051 1216 3052 2047 3053 3054 3055 2883 3056 705 755 2 576 1054 3057 3058 1798 1653 318 1986 3059 2175 3060 3061 3062 3063 47 2412 3064 3065 1767 81 2183 732 3066 649 3067 2552 3068 774 409 3069 2461 3070 2699 46
365 3071 3072 1054 2237 3073 3074 2729 23 3075 3076 3077 1114 1052 2830 3078 3079 3080 2989 3081 3082 733 3083 3084 3085
366 1125 2914 1054 3086 3087 3088
367 1054 3089 392 463 3090 3091
368 3092 3093 1054 658 3094
369 1054 636 3095 3096 2772 57
370 1044 3097 3098 2899 1054 3099 3100 2107 2300 1088 153 3101 3102
371 3103 3104 900 2633 2592 3105 2129 3106 1054 3107 2258 3108 3109 3110 3111 3015 2290 84 3112 96 1063 3113 3114 404 3115 3116 3117 820 3118 3119 2915 3120 1062 3121
372 2255 1065 3122 3123 3124 2605 1081 2888 3125 2727 3126 1054 327 3127 1029 2904 3128 3129 3130 3131 3132 3133 3134 3135 3136 3137
373 3138 3139 793 3140 3141 3142 3143 1439
374 3144 2872 57 740 3145 619 3138 3146
375 3138 3147 3148 3149 3150
376 3151 3152 3153 3154 251 3155 3156 3138 2004 3157 614 3158 726 3159 2952 455 3160 3161
377 3162 3163 3138 3164 3165 1235 363
378 3166 3138 3167 3168 3169 3170 3171
379 3172 3173 3174 3175 3176 3177 2701
380 1577 3178 2154 3172 3147 3166 3179 3180 3181 3182
381 3172 2509 3183 3184 3185 3186 3187 3188 1454
382 3189 3190 359 195 3191 3192 184 1796 3172 1946 3193 3194
383 332 3195 3196 3172 3197 886 856
384 3179 1247 1454 3198 3172 3199 3200
385 3172 3201 3015 3202 3035 3203 3204
386 1151 3205 3206 3172 3207 3147 3208
387 2327 3209 917 3210 3172 3179 3211 464 3212
388 3213 3214 3215 1048 3216 2676 3032 3217 97 1045 3218 3172 3219
389 701 2065 1293 3220 1430
390 432 492 3221 1289 3222 2065 1375 3223 1518
391 3224 1181 534 338 1213 3225 1254 3226 2509 3227 3228 3229 3230 3231 3232 3233 3234 3235 3236 504 1239 3237 1288 3238 307 2065 3239 3240 463 3241 457 3242 3243 3244 3245 3246 1262
392 3247 3248 3249 2713 2065 1595
393 3250 3251 2065 3252 3253 3254 3255 3256 3257 3258
394 3259 2339 3260 3261 3262 3263 1128 3264
395 3265 2111 3266 2101 3267 3268 3269 3270 3259
396 3271 3259 3272 3273 3274 3275 3276 3277 158 183 3278 3279 3280 2871 1015 3281 3282 3283 117
397 3284 3259 467 3285 1985
398 632 3286 3287 3288 636 3289 3041 3290 3291 3292 2365 3293 3294 3295 3259 3296 3297 962 3298 3299 3300 3301 51 3302 2830 2410 130 3303 2139 3304 3305 3306 3307 3308 3309 3113 3310 2598 3311
399 3259 3312 3313 3314 2718
400 3315 2508 3316 409 3317 3259
401 3259 3318 2127 3319 130 1932 3320 752
402 1018 3321 3259 3322 674 1560 3323 3324 3325 3326 1116
403 3259 375 1738 1398 2204 3327 296
404 103 1812 3328 3329 131 2100 3330 3331 3332 3333 3107
405 3331 540 1926 528 251
406 3334 3173 3331 1313 3335
407 3336 3337 296 3338 3339 87 3340 2823 3341 721 222 3342 1216 2379 762 3331 3343 3335 3344
408 2509 3331 594 564 3345
409 2466 3346 3347 457 3348 3349 3350 3351 3331 359 3352 3353 1583 158 3354 3355 3356 3357 3358 3359 3360 3361 3362 2138 3363 3364 3365 2156 3366 3367 3368 3369 3173 3370 3371 3372
410 702 3373 3374 3375 3376 3377 3378
411 3379 372 3380 3373 905 3381
412 558 399 3382 3383 3384 3385 2100 3386 3373 193
413 3373 3336 1293 3387 198 3388 3389 3390 3391
414 3392 1571 3373 3393 701 688 3394 170 1039 3395 2508 3396 940 3397
415 3373 1979 1299 762 3398 1928 1224
416 3373 314 3399 3400 3401
417 3402 3403 3404 3373 3405 3406 3407
418 3408 3409 3410 3411 1043 3412 3413 3414 3415 3416 318 672 3417 3418 3419
419 3414 3224 3420 3421 701
420 57 3422 396 3414 3423 400 3424
421 3414 3392 1587 3425 3426 312 1392 2792 3427 2383 3428 2706 3429 2217 3430 3431 3432 3433
422 3434 3435 3436 3437 3438 3439 3414 3440 3441 676 3442 2157 3443 3444 3445 3446 3447 3448 3449 3450 3451 1932 3452 730 3453 3454 3455 3456 3457 1790 957 820 77 90 636 29 2749 2467 738 2595 3458 3459 3460 1926 1327 3461 3462 1386 1289 1248 3463 1329 3464 3465 3466 3467 1240 1407 962 1456 1292 3468 3469 3470 3078 3471 3472 2683 3473 1208 3474 3475 1360 1420 3375 2458 3476 1467 2696 3477 3478 3479 3480 3481 3482 1130 3483 3484 3485
423 1393 3486 3487 3488 3489 3490 3491 3422 1494 3492 3493 1886 3494 3495 3496 1501 3497 3498 3499 3500 3501 1392 3502 3503 3504 3505 3506 2526 3507 3508 3509 3510 2100 3511 3512 3513 3514 3515 3516 3517 1388 2583 3518 3519 812 3520 3521 3522 2996 3523 3427 2786 3414 2751 3524 2977 3525 3526 3527 2360 3528 3529 3530 3531 3532 3533 2036 3534 3535
424 3414 1991 3536 644 3537
425 3414 3538 1278 463 3539 1308 1377 1297
426 2103 3414 3540 3541 3542
427 3543 49 3544 3545 3448 1981 1676 3546 1805 3547 127 3548 3549 3550 2221 2853 3551 3552 3553 263 324 3554 3555 2814 90 3323 47 3056 2139 3556
428 3448 694 3379 3557 1983 3558
429 3448 1822 3428 3559 2237
430 3560 3530 3561 3562 3563 3448 3564
431 3565 2183 820 2989 1694 44 1401 1391 57 3566 3567 3568 752 2087 3569 2486
432 3570 3565 3571 3572 3573 3574 873 3575 3576 2217 3577 2459 3578
433 3565 3579 3580 3581 3582 2090
434 3583 3584 3585 3586 3587 3565 3588 3589 3590
435 3591 3592 3411 1737 3593 1655 3565 2036 3594
436 3595 2706 3577 3565 3596 3597
437 3565 3598 674 1065 29 3102 3599
438 3600 3565 3601 1320 1653 3602
439 643 3603 57 3604 871 3605 3565 1257
440 3606 3607 3338 3608 1653 3609 3610 3499 3611 1652 649 403 3612 948 3600 94 1388 860 3613 2119 2438 2420 3614 3615 2316 1828 1553 365 3616 3617 1398 3618 18 3619 2656 3620 2694 3621 1265 3622 3623
441 3624 3625 3615 3572 3626 3598
442 1731 492 3615 1214 3627 1543 1823 607 1323 1404 1451 282 3628 3222 1521 3629 3630 1013 1525 680 3631 1352 3632 3633 1529 3634 3635 3636
443 1733 3637 3615 3638 2128 3639
444 3640 2492 3641 3642 3643 3644 459 3645 3646 3615 3647 1507 934 2950 3648 3649
445 3615 378 72 3650 3651
446 2214 1030 29 130 3652 3653 3654 3655 3656 3657 3658 3659 3660 3615
447 3615 3661 2683 3662 16 621 1050 3663 330
448 3664 1866 3615 3665 3666 3667
449 3615 965 3668 3669 28
450 900 649 403 2703 3670 3671 3672 3673 3674 3675 3676 3447 1756 3677 1656 3615 1394 2486
451 3615 3678 3679 3680 3275 3681 3682 3683 158 3684 3685 908 3686 3687 3688 3689 1173 3690
452 3691 375 3692 3693 3694 3695 3696 902 2362 899 2165 3697
453 3695 396 3698 3699 3700 3701
454 3695 3702 3703 3704 1867 3705 3706 3707 3708
455 1562 3695 3709 3710 3711 1322 3712 1933 3713 3714 2732 3715 1471 3716 3717 2465
456 2544 2808 1949 860 3718 3719 3695 3720 3721 3722 3723 3122 3724
457 3725 3726 2566 3727 3728 3695 3729 640 1859
458 701 3695 3730 392 520 3731 1507
459 701 523 3732 1756 429 459 309 3733 3695 2361 3734
460 3695 3735 3736 3737 3738 3739
461 1737 3740 3695 3741 3742 3743 3744 3745
462 3746 3747 3748 3695 3749
463 3750 3751 1071 3752 3753 3754 3755
464 3756 3757 3750 1780 3758 1595 1711 3759 492 3760
465 731 3750 3761 3762 3763
466 3750 464 2934 1629 531 3764
467 3750 1985 3765 3766 3767 3768
468 3769 3750 3770 3771 3772 3499 375 3422 3773 649 3774 3775 309 486 3776 3777 1393 1401 3778 3779 3780 3781 1405 3782 2475 3783 3784 3785 3786 3516 3787 2213
469 2476 3788 3789 2238 3790 3791 3792 1111 2067 3793 3794 3795 3796 2362 3750 3797 29
470 3798 949 3003 3799 3800 3801 2282 3802 3803 3804 3805 3806 929 3807 412 3808 3251
471 3809 3810 3811 3812 2459 3813 1706 3814 3805 1320 1197 3558 3815 3816 1759 3817 3818 2138 90 3475 3819 3820 2443 3821 3822 3823 3824 3825
472 3642 2444 3826 3827 3828 3805 3829 3830 3831 1229 1862 3832
473 1394 3833 3834 2174 3700 403 1056 3835 3836 2447 3805
474 3837 3838 3839 3840 310 3841 3842 3843 3844 3845 3846 3847 3848 3849 3576 2217 3850 3851 3852 644 2661 3853 3854 3855 3428 3770 1729 1767 2369 3856 3857 3858 3859 3860 756 2213 3861 3805 3862 3863 3864
475 3805 2631 1753 922 2778 46 2448 2185
476 3805 3865 3866 3067 3867 3488 2029 3868 3869
477 1658 2355 3870 3817 3871 3872 3873 954 2356 3874 3875 300 3876 1400 130 97 2486 3805 3877 2357 3878 3879 3880 3881 3882 2706 3621 3883 3884 3885 3886 2552 3887 3888 3889 3890 3891 3892 3893 3894 3895 3896 3897 3898 2822 2323 3899 3900 826 3901 3902 263 3903 2588 3904 3905 3906 3907 3908 3909
478 154 3910 3911 3912 2362 47 3913 3914 3915 3916 3917 3918 239 3805
479 1938 3919 1670 346 3805 1730 3267 3920 2356 403 2360
480 3921 2192 3922 3805 3923
481 3924 3925 3926 17 3096 3927 3928 3929 3930 3931 3932 1776 3933 3934 3596 3935 2303 3936 1030 1757 3937 705 3707 1669 3938 3939 2361 3940
482 3931 3941 3942 3943 3944
483 3770 3945 523 3946 3931 3947
484 3948 3949 3950 3951 3952 3953 3954 3955 3956 3957 3958 3959 3960 930 3961 1747 3962 464 3963 3964 1070 3965 620 3966 3967 2977 2554 2597 1388 3968 3969 3970 3971 3972 3973 3974 3975 3976 86 3977 3978 3056 3979 3980 2330 3981 730 3982 3931 3983 3984
485 3985 3770 1729 649 403 3986 2397 3987 1562 2463 756 3988 643 1863 365 2362 3989 1402 1393 3846 3990 3991 1398 3844 3992 3931 375 2204 3993 1738 3994 3995 691 3514 3996 3997 1727 3998 3999 996 1701 4000 3691 2361 3044 4001 931 4002 4003 4004 4005 825 4006 1679 4007 875 4008 4009 2217 1762 3578 3270 4010
486 3931 29 3032 4011 2139 3941
487 309 3770 4012 4013 4014 4015 3931
488 3931 523 2356 4016 3874 2459
489 4017 4018 873 4019 4020 3931 4021
490 4022 3931 4023 1210 4024 502 4025
491 3912 3288 4026 4027 756 1398 3931 1160 554 518 4028 4029
492 3770 2565 4030 2091 4031 4032 4033 4034 4035 2128 4036 1823 4037 165 4038 4039 378 3418
493 4040 4041 4042 4043 4044 1670 4045 4046 1005 4047 4048 4049 4050 3770 4051
494 3770 2204 4052 4053 4054 4055 4056 4057 4058 2336
495 2458 3726 3770 4059 403
496 4060 4061 4062 240 1868 3507 4019 4063 2583 4064 4065 196 3470 4066 4067 4068 982 4069 4008 4070 4071 4072 2706 4073 2306 3770 3265 4074 4075 4076 1977 4077
497 4078 226 4079 4080 4081 4082 3770 236 4083 3404 4084 1374 4085 1404 4086 4087 1417
498 3770 4088 1161 2761 636 4089 4090
499 2556 2549 4091 3770 2672 3153
500 4092 2842 4093 2380 2362 4094 571 3770
501 4095 3770 3906 2361 1759 4096
502 2100 563 1087 3714 35 4097 2553 1110 73 2383 87 2867 4098 2532 2371 4099 2290 1032 3807 3598 4100 1997 400 4101 4102 4066 4103 4104 1047 75 4105 4106 3770 460 4107 4108 2224 4109 182 4110 4111 552 4112 2154 4113 4114 394 288 4115 25 4116 2261 981 4117 808 3800 4118 2135 4119 4120 29 3128 2686 3319 4121 2956 2432 2588 3946 4122 1702 4123 3947 4124 4125 386 3104 289 4126 1400 810 825 997 690 652 3906 3378 1680 2129 3523 4127 4128 4129 4130 4131 151 2459 4132 4133 354
503 3770 4134 4135 135 136 4136
504 4137 4138 3770 731 2514 4139 4071 4140 4141
505 1756 3770 4142 2403 4143 4144 4145 1773 526 1402 4146 1666 4147 4148 2451 4149 4150 4151 944
506 1391 4152 4153 4154 4155 3906 2086 2552 4156 4157 825 2381 4158 3770
507 3444 3770 3511 4159 4160 4161
508 4162 816 3770 756 4163 523
509 4164 3820 4165 2884 4166 4167 826 4168 4169 2 1064 3770 302 2492 29 2307 4170 2323 4171
510 3770 4172 588 4173 939
511 4174 4175 3770 820 90
512 3770 2 4176 4177 4178
513 3770 1397 3928 4179 4180
514 4181 3770 649 4182 4183 492
515 3984 3770 4184 1398 3428 4185 3516 4186 2828 4187 3535
516 3770 4188 2703 4189 97 4190 4191
517 4192 2465 3770 2107 2726 2858 2478 833
518 4193 4194 4195 4196 649 4197 4198 3770 468 1761 4199
519 3770 492 4200 4201 3773 2107 4202 4203
520 1756 3770 4204 1396 1891 1760 309 4027
521 3770 4205 4206 3928 4207 4208 3178
522 4209 3770 4008 1405 4210
523 3770 4211 3707 3934 4212
524 3770 3561 4213 4049 4214 1964 4215 4216 4217
525 4218 4219 577 4052 2036 1079 2646 4220 4221 3770 4222 4223 536 4224
526 3770 2612 2334 2446 4225
527 4226 3616 3770 649 1388 1694 2853
528 4227 4228 4229 4230 4231 2370 3770 432 3776 4194 4232 4233 4208
529 4234 16 4235 1046 4236 3770 1729 649 4237 2355 4238 4239 4240 124 4241 4242 97 2187 54 4243 4244 1948 4245 4246 4247 1030 2792 3749 4248 2994 4249 4107 3093 4250 412 4251 4252 4253 4254 672 4255 604 2069 2963
530 3770 4256 4257 1393 2997 4258 3460 1824
531 4259 3846 3770 996 997 2566 4260 4261
532 3770 820 1984 3103 2767
533 1022 2269 4262 4263 3955
534 4264 4265 4266 4262 4267 3416 3741
535 3638 3729 4268 4269 4262 3516 3517 489
536 820 4270 4262 1981 4271
537 4262 4272 4273 4274 1882 3154 4275
538 577 4276 4277 2614 91 4262
539 4262 649 3833 4278 4279 4280 1952 2689 4281 3563
540 4095 4262 1655 386 1172 3511 4282 4283 4284 4285
541 4286 4175 4287 4288 4262 4289
542 4290 504 4291 4292 4293 4294 619
543 4294 4295 3342 4296 721
544 4297 4294 4298 4299 4300
545 4301 464 374 4302 4303 4304 601 3159 4305 4306 4307 4308 4309 787 4310 4294 195 614 4311 4312
546 4294 1840 4313 4314 723
547 4294 4315 856 4316 4317
548 4318 4294 4319 4320 4321 4322 3149
549 4294 4125 4323 57 4324 3165 198 4325 3166
550 3849 4326 4327 1025 4328
551 3756 1780 4329 4330 1025
552 3616 1122 4331 1025 4068 3600 4332
553 1025 4333 4334 273 4335
554 4336 492 2851 4337 4338 1181 4339 4340 564 4341 4342 1336 4343 2688 1013 1308 1352
555 492 4344 3628 1653 814 4345 996 4346 3666 4347 4348 839 2127 940 1774 4183
556 4349 4350 1283 876 4351 4352 4353 1247 4354 492 1404 4355 4356 4357 4358 1566 4359 1352 4360 1921 702 4361 1527 1363 2565 4362
557 1687 2199 4183 2221 492 4363 4364 1655 4365 2138 4366 4367
558 4368 4369 4370 2415 3826 1850 492
559 2907 4371 4372 492 4373 4374
560 492 4375 2239 4376 4377 1083 4378 3222 1526 3223 3473 1546 4379 4380
561 2509 3421 492 4381 4382 4297 4383 4092
562 4384 432 4385 4386 532 4387 1122 4388 4327 4331 492 551 1656 4389 4390
563 526 4391 4392 492 534 3932
564 492 4393 4394 2156 81 4395 4396 4397 4398 4399 4400
565 4401 2600 234 4402 4403 4404 918 492
566 90 2447 713 492 4401
567 492 526 4405 939 4406
568 492 4407 4408 359 2578 1588 538
569 492 513 4409 4410 1163
570 492 1700 819 289 4411 2717 1653 4412
571 4413 4414 492 1799 4415
572 1750 4416 4417 4418 4419 3390 4420 1687 523 1273 432 4421 4422 492 4423 4424 4425 4426 1494 4427 1087 4428 4429 971 1789 2295 581 1548 1428 4430 651 1694 1854 4431 3047 4432 1550 29 2904 4433 819 3606 4434 490 4435 4436 3739 4437 4438 4439 48 4440 649 1767 3694 4441 2119 4442 4443 703 4444 1663 1689 551 2115 4445 850 4446 636 4447 4448 2631 2755 4055 1315 4449 2258 857 2401 4450 4451 1868 3109 4452 2740 4453 1320 2365 4454 4455 4456 4457 2981 1048 4458 97 4459 2046 4460 1704 2139 3452 4461 4462 4463 4464 4465 659 1400 4466 4467 4468 4469 4470 36 4471 2237 4472 4473 4474 3571 1902 1049 4475 4476 4477 4478 3029 460 4479 4480 4481 4482 4483 4484 90 4485 4486 49 330 4487 2921 4488 3100 3122 660 4489 4490 4491 4492 4493 4494 2303 4495 632 4496 4497 4498 4499 4500 4501 2977 4353 4502 1933 2175 4503 844 2801 4504 4505 4506 2068 2069 318 4507 4508 4509 4510 4511 4512 321 2903 4513 4514 2174 4515 4516 4517 4518 899 4519 94 4520 4521 468 3064 2438 1125 4522 47 4523 820 2201 2290 1047 1114 4524 4410 4525 2662 4526 4527 4528 692 657 2408 4529 2839 4530 2330 730 4531 4532 4533 122 4534 2768 2101 45 2052 234 4535 4536 4537 4538 3491 3056 4539 4240 4540 4541 282 4542 4543 4544 4545 4546 2854 2883 4547 4548 4549 4550 2224 2157 2182 2405 4551 2166 87 3924 3947 752 2486 4552 4553 676 4554 4555 4556 2557 4557 4558 1355 3633 2179 2 4559 2769 4560 2265 4561 4562 4563 44 4564 4565 1366 1367 4566 1365 4567 4568 1368 4569
573 492 1398 4570 403 4571
574 4572 4573 4574 4575 4576 4577 4578 4579 492 1375 4580
575 492 829 4581 4582 4583
576 4246 1098 1694 1924 267 2778 412 2362 492 676 710
577 3839 492 4584 1239 282 1648 3222
578 500 4585 492 1461 4586 4587 4382 4588 846 4589
579 492 378 2413 4590 4591 4592
580 2107 492 464 4593 4594 1615 3044 2966 1193
581 492 500 3772 3392 4595 2691
582 492 4596 4597 4598 487 488 1853
583 441 1302 492 4599 4600 1508 1525 4601 1435 4602
584 3600 492 3502 4603 3222 4604 4360
585 492 4273 4605 4606 4607
586 492 1299 4608 1469 3634
587 4609 4610 437 4611 4277 4612 4613 3920 3944 4416 492 4614 4615 4616 4617 529 557 445 4618 4619 4620 4621 4622 4623 1711 296 4624 4625 4626 1372 4627 360 4628 4629 4630 4631 4632 4633 4634 354 4564 4565 4635 1370 141 1369 4566 1474
588 4636 492 4637 2550 4638 4639 4640 4641 4642 2183 2922 4643 2492
589 4644 4645 4313 4646 2938 4647 4648 789 492 4649 4650 4651 219 4652
590 4653 4654 4081 4655 492 4656 4657 1706 4658 649 1393 1395
591 1461 4659 4660 4661 293 4662 4663 4664 492 4665 4666 4381
592 4667 178 4668 4669 492
593 4670 4671 1043 4538 1559 2879 1055 2567 4672 44 106 3836 2981 22 2224 4673 4674 774 86 1271 4675 4676 4677 2046 3721 857 4678 1388 17 4679 4680 2157 3109 179 1515 4681 4682 4683 4684 4685 499 4686 4687 4688 4689 3365 2898 4690 4691 4692 2303 4693 2290 2 1316 4694 2544 2427 73 705 4695 4696 676 1030 820 4697 4698 4699 4700 2142 4701 4702 4703 4704 492 551 4705 4706
594 4707 4708 4709 4710 492
595 2365 4711 3911 2128 3525 4712 3184 1937 426 2119 4713 4714 4715 2881 454 1055 4194 492 4716 4717 4718 4719 4720 4721 1965 1229
596 4722 4723 492 702 1026 3795 4724 1494
597 4725 4726 2833 2217 4727 3985 4728 2767 1393 4729 4730 4045 4731 4642 4502 4017 4732 1667 179 492 415 676 4120 2588 387 42 4733 651
598 492 1862 4734 4735 3315 2044 4656 4736 607 54 820
599 1697 120 4737 492 1424 4738
600 492 4310 4739 206 4740 4741
601 2710 676 492 90 4742 3851 4743 2078 2562 4744 34
602 492 649 403 4745 4746 4747 4748 264 4749 4750 4751
603 4752 4753 4754 703 2420 3319 4755 492 2088 4578 4756 4757 2323 1433 4758
604 3149 4759 1494 4760 492
605 540 908 751 546 1039 492 3342 2004 4761 4762 4763 4764 4765 4766
606 492 3277 4767 4768 4769 553 4770
607 492 4771 4524 2483 4772
608 4773 4774 4775 4776 492 4777 1469
609 2237 4778 4779 4780 4781 851 4782 124 217 1932 4783 492 1284
610 492 4570 4421 3314 2502
611 4784 1254 4785 4786 492
612 4787 829 4788 4789 4790 4791 492 3600 4792 4793 1584 1732 4794 4795 4796 4797 4798 4799 4800
613 523 4801 3595 3994 4802 492
614 4803 4804 4805 2015 4806 498 57 2000 492
615 4807 4808 4809 4810 492
616 4811 1541 4812 681 4813 4814 932 4328 492 500 2560 3764
617 4815 4816 4817 4818 4819 492 4399
618 4820 4821 564 1791 1324 492 4646 4822 1335 2688 1353 3632 1253 1357 1222 1262 1422 4823
619 492 4824 1045 1668 1620 99 4825 4826 4827 2036 4828 4002 35 3554 4829 2403 4131 3946
620 492 4830 2285 3555 4831
621 492 4832 4833 4834 4835 316 2792 4836 4837 2343 705 2228 1932 4838
622 4839 4840 4841 4375 1427 4842 4843 1022 2021 492 4844 4845 4846 876 4847 4644 4608 1515 4353 4848 3712 514 4849 4850 4851 4852 4853 4854 1330 4855 4856 1262 207 4857
623 3267 4858 997 4859 4860 4861 4862 3510 4863 2116 4129 1390 4864 492 4865 4866 752 4031 863 4867 4868 2630 4869 4870 4644 4871 1866 4872 4873 4874 4875 2699 2321 4876 4877 4878 4228 1005 4365 4879 4880 1267 1774 2397 4881 4345 4882 4883 4884 4885 4886 3280 2171 4887 4888 4889 3897
624 492 1910 4890 4891 1441
625 3035 3487 23 2701 4873 492 4892 4721 4893 4190 4894 4895 4896 4808 90 800 1936 4897
626 3166 492 4898 1208 4899 889 4900 409 908 4901
627 4326 3625 4902 620 4903 4904 4905 106 2 4906 492
628 492 365 4494 753 4731 3986 2092 4907 4908 4909 1937 165 1394 3906 1045 4144 4910 4747 4911 4403 4912
629 4913 4914 2091 4915 3326 4719 492 4916
630 4917 1863 492 432 4918 4636 4862 4919 649 734
631 4920 492 4921 4922 4213 2784 4923
632 403 4924 4658 4925 4926 1826 4089 3849 4927 4387 4928 1394 4742 4929 492 4930 4931 4932 4933 4934
633 492 4326 4935 4936 1308
634 3177 4937 1483 492 4938 4939 4940 4941
635 4942 4943 4944 4945 4117 2977 492 4946 4947
636 2362 4948 4949 1017 492 3628 4950 4951 4952 4953 4954 997 4955 756 447 4956
637 4957 492 4958 4959 3649 4307
638 4960 2977 4961 4962 492
639 3754 4963 4964 4403 4239 4965 4966 486 4967 4968 4969 4970 1216 4313 4971 492 4972 1632
640 3729 1720 4973 4974 4975 492 1737
641 2362 4976 4977 3844 3855 2353 4978 4192 4979 756 4233 4980 1824 2516 4981 997 4982 1160 1768 3428 3743 4983 4984 4985 1405 4986 4987 306 492
642 1577 492 1923 54 57 2156 4988 4989
643 4990 1302 4991 492 4302 1908 4992 1915 4600 4993 705 1337 1344 4994 1417 2465 4995
644 4996 4997 492 4998 4999
645 3165 489 2990 5000 492 4109 4728 80 69 5001
646 5002 3392 3564 3992 492 5003 180 2092 5004
647 2999 403 5005 5006 2451 5007 1946 492 5008
648 5009 5010 5011 2560 492
649 1538 5012 777 492 509 5013
650 1944 5014 5015 964 492 5016 5017 5018 5019 5020
651 1400 3896 1657 492 1804 5021 5022 523 5023 5024 5025 5026 1110 3620 5027 5028 91
652 386 492 4737 5029 1016 335
653 5030 492 5031 5032 5033
654 2302 5034 492 5035 752 4656 403 5036
655 492 1624 5037 5038 5039 5040
656 4594 5041 492 1741 5042 4345 752 4727 5043 5044
657 1745 492 5045 2777 5046
658 5047 5048 5049 492 1730
659 5050 1428 1487 5051 4463 5052 5053 3221 620 1543 492 5054 895 1246 1249 1967 170 5055 5056 5057 5058 5059 1986 4302 726 1411 464 1308 5060 3631 1526 5061 1262 5062 5063 3634 3635 1225 5064 4857
660 492 5065 5066 5067 3672
661 5068 5069 1327 5070 1566 492 1225
662 492 5071 5072 5073 5074
663 2740 5075 5076 492 2179 4012 5077
664 1515 4855 492 457 5078
665 1934 5079 492 5080 5081 5082 4711 5083 3693 5084
666 460 428 5085 1746 492 1122 5086 1257 288 463 1507
667 492 4902 5087 5088 5089
668 5090 5091 492 3997 4268 5092
669 5093 1323 492 5094 5095 5096 5097
670 492 5098 5099 865 5100 5101
671 1238 365 492 5102 5103
672 492 3628 4902 5104 3996 2360 1398 3984
673 492 5105 1737 4656 596
674 1711 5106 634 3866 5107 676 5108 948 1388 5109 5110 5111 1877 2155 3499 2499 5112 5113 1055 5114 5115 29 5116 5117 4168 4012 2217 3985 5118 4017 5119 5120 4920 5121 16 5122 5123 4027 492 5124 5125 5126 691 5127 3597 5128 1394 3337 5129 5130 1679 5131 5132 1090 5133 365 5134 5135 4769
675 4019 3774 5018 492 5019 5136 5137 5138 1997 4042 5139 5140 5141
676 492 4345 5142 5143 4904
677 4952 492 1729 5144 1867
678 2001 5145 4721 1612 5146 5147 5148 492 1673 5149 5150 426 2560 5151 5152 5153 4905 5154 3707 1930 180 5155 5156 5157
679 492 3839 5158 5159 2098 1855 820
680 5160 492 2132 2341 5161
681 492 5162 5163 5164 5165
682 4831 5166 1313 4973 5065 492 5167
683 5168 492 4830 5169 2362 1402 4075
684 5170 2204 3507 873 3428 1776 1197 1701 551 3707 4014 4731 4711 5171 4494 5172 5152 3837 492 584 5173 5174 3898 3906 1806 5175 4046
685 5176 5177 5178 492 5179 4996 5180 1257
686 4518 4187 4975 5181 5182 1402 5183 1393 1394 2092 5184 5185 492 3428 5186 1930 5187
687 681 3764 432 492 5188 685 5189 5190
688 492 5191 3502 523 1195 5192 5193 184 1586 5194 5195
689 429 5196 5197 5198 2970 492
690 5199 5200 1301 5201 648 5202 4385 492 1273
691 820 29 5203 2330 2100 492
692 309 2051 5171 1393 492 3411
693 5204 5205 35 5206 5207 5208 3866 29 657 5209 1969 863 2721 5210 5211 5212 5213 492
694 4928 1982 5214 1398 5215 5216 5217 5218 5219 5220
695 1982 3740 2478 551 264 3834
696 5221 874 5222 5223 5224 3270 5225 5226 2839 1982 5227 5228 5229
697 2763 5230 5231 1982 2092
698 1982 5173 5232 4742 5233
699 1982 5234 5235 1157 5236 509 1395 5237 5238 5239
700 1982 5240 5241 5242 5243 5244 5245
701 1982 5246 1361 1360 897 5247
702 299 5248 909 4670 4976 5105 5249 5250 5251 3598 5252 5253 131 2541 5254 1895 5255 5256 5257 2476 5258
703 5105 5259 5260 5261 5262 5263 3807 3828
704 5264 5265 5266 5267 3510 4019 5268 5105 5269 5270 87 3900 997 5271 5272
705 5105 3849 1065 2658 2769 5273 5274 1735 5275
706 5235 5105 403 5276 4725 5277
707 5278 1652 5279 3486 5105 5280 5281
708 1405 5282 5283 5105 1655 4031
709 4029 5284 4026 2087 5105 490 5285 2039 5286 4725 1759 4217 5287
710 5105 1837 3963 5288 5289 5290 3538 5291
711 3572 5292 4153 1405 4026 5293 2087 2204 4174 4236 5294 3494 4041 3493 5295 5296 3392 688 3854 5297 3946 5298 5299 5300 1780 1402 3774 5105 949 5301 2159 733 5302 5303 5304 130 5305 3841 3903 5306 2706 5307 2200 5308 4012 5065 3517
712 5105 1405 4985 527 5309
713 5105 432 5267 5310 5311
714 5105 3889 489 523 386 5312 5313 5314
715 2188 5315 5316 5317 5318 5105 5282
716 4860 3849 5319 5320 4126 4864 5321 5152
717 4825 2360 3849 3392 1394 5322 5323
718 1855 4571 5324 3849 3774 5325 1239 2451 5326 5327 4854 5328 5329 5330 1257 1377 5331
719 4403 4963 3849 5332 1923 4930 5182
720 4416 3593 3756 4924 3849 5035 1655 5333 5334 5335 708
721 3849 5336 3428 5337 5338 4050
722 3849 1398 523 1320 5339 1393 5340 269 5341 4209 4090
723 3849 5342 4299 5343 5344
724 500 4418 5345 5346 4375
725 678 519 1790 282 3222 500 1344 1545 1225
726 5347 500 5128 5348 2113 5349
727 5350 5351 5352 1711 5353 5354 5355 5356 1576 5357 500 169 5358 5359 253 2272 480 3356 5360 2486 4650 5361
728 1663 5362 5363 5364 1937 5365 5366 5367 5368 1981 5369 4236 500 4328 54 28 2858 1388 2427 4285 5370 5371 5372 2250 1904 5373 2661 2916 5173 5374 4300 2219 5375
729 1979 429 500 4327 1398 5376 5306 523 5377 5378 5379 1494 649 1404 3151 1331 1332 463 4355 1241 1507 1343 5380 5381 2165 4747 698 437 4602
730 1428 5382 4936 500 5383 5384 1262
731 5385 5386 500 2966 1395 5387 2446
732 3360 5388 5389 500 977 5390
733 5391 1684 5392 1666 99 4737 500 526
734 4614 3600 227 500 2006 5393
735 4219 2711 4027 2362 1398 5394 2165 2607 3670 500 2341 5395
736 5396 324 5397 2204 309 1760 2037 5398 4068 975 5018 490 5399 4730 4955 5400 5401 5402 5403 942 500 5404 1737 5405 5406 5407 1679
737 5408 49 5409 2901 5410 5411 500 319 1652 5412 389 5413 5414 131 2866 1934 2252 3208 5415
738 5416 5417 810 523 2356 809 5418 5419 5420 3846 3839 5421 5422 300 5423 5424 5425 5426 404 997 3522 3900 1478 5427 3441 3440 5374 5428 5429 5269 812 676 5430 3999 5431 2357 5173 5432 5433 996 5434 5435 5436 5437 4327 5438 4264 5439 5440 2861 5441 5442 5443 1239 5444 5445 4642 4859 4126 5446 4864 5447 4282 5448 766 5025 5214 825 5449 5450 5451 4211 5152 5452 4712 5453 5454 5455 1792 371 5456 2957 5457 5458 5459 649 1404 5460 5461 5462 4326 16 5463 5464 5465 1398 5466 500 3222 4831 4657 5467 5468 5469 4905 5470 1278 5471 3879 5472 2959 5473 1308 5219 4981 5474 5475 4721 5476 5477 691 1655 3219 4042 2355 5478 3910 5479 3851 3848 5480 1377 5481 3634 4563 5482 5483 3485 5484
739 5485 500 2194 1932 4408 4273 5486
740 3760 1122 5487 5214 1964 5488
741 1730 3760 5489 620 464
742 3590 3760 3270 993 3002 1631
743 1730 5490 1743 5491 1128 1906 5492 5493 5494 4344 2563 5495 3408 1257 1711 5496 432 3760
744 5497 5498 3760 3451 5499 4979
745 4771 3760 1020 614 5500 749
746 16 2205 1393 3760 5501
747 3760 5502 5503 1872 1986 5351
748 3314 1254 5504 3760 5505 3663
749 5506 5507 5508 5509 3760
750 5510 5511 4726 5512 3760 4859
751 5513 3760 1204 681 3157 597
752 1060 29 2307 671 5514 3760 5515 2646 3905
753 3760 5516 2721 5517 2175
754 403 3760 5518 5519 4344 432 4326 5520 5521 5522 1122 1655 1743 2205 5523 5297 1393 5524
755 669 4066 5525 5526 853 1052 3386 5527 5528 5035 5529
756 5035 5530 5418 5531 5532
757 4226 5533 379 4930 4902 4217 5272 2183 5168 5035 4344
758 5035 2425 1126 3836 5534 3310 5535 4104 2692 3579
759 386 5536 5537 1180 5538 5035 5539 4896 5540 5541 2209
760 5542 5512 3981 5543 5544 4625 5035 5545 820 2128 296 5546 5547 5201 5548 5549 5550 1773 1668 4445 5551 4562 5524 2361
761 5035 595 5552 5553 5554 5555
762 5556 1398 5035 5557 5558 1219 1525 5559
763 3616 5035 1122 3921 5560 5561
764 5562 1051 5563 5564 545
765 608 5562 1215 5565 464 921
766 5566 5562 5567 5568 5569
767 5570 5562 86 5571 1087 5572 3610 3611 5573 5574 426 5575 5576
768 5577 2412 5578 5579 5562 5580 359 4316 336 2478 5581 5582
769 5583 676 5562 5584 5585 5586
770 570 2660 5587 5588 5589 5590
771 4000 5591 4403 5592 5593 5589
772 5589 1456 5594 5595 5596
773 5597 378 1260 5598 878 5589 3811
774 5599 5600 5601 5589 1016 5602 5603
775 5589 5604 5605 5606 5607 64 4576 5608 5609 1669
776 5589 5610 5611 1939 5612 5613 299
777 298 5614 5615 1709 5616 5589 5617 564
778 1855 5618 5619 5589 5620
779 5621 1785 5622 3048 5589 1652 2862 5623 5624 2197 5625 28
780 5626 5589 658 4960 5627 5628 5629 5630
781 5589 4571 1325 597 306 5631 5632
782 5589 5633 808 5634 5635 4120 3323 3906 5230 151 5636 2468
783 2210 5637 1033 2309 5589
784 789 5589 786 5638 3165 5639
785 5589 513 5640 5641 446 534
786 3746 5589 5042 4762 5642 2183 4773 2348
787 5643 5644 5645 5646 5018 5647 5648 365 5649 5650 5651 5652 1265 5653 5589 2459
788 5589 5654 5655 3371 5656 5657 1953 911 3032 5658 5659
789 5660 738 518 2344 5661 5662
790 5663 5143 5664 829 518
791 518 5665 5666 5667 5668
792 5669 2901 317 330 97 179 5670 1108 518 5671 29 2904 5672
793 518 5673 5674 1666 5675 5676 5677
794 5678 3036 5679 5680 518 5681 5682
795 4789 518 5683 5684 5685 5686 5687 1013 299 2243
796 518 383 5688 1508 4471
797 518 5689 5690 420 973
798 5691 5692 5693 5355 3212 518 3197
799 5694 518 93 1483 4025
800 476 518 5695 1918 57 393
801 5696 5697 518 5567 5698 2514 5699 3236
802 5700 518 5701 5702 4109 5703 5704 5705 5706 2754 3086 446 5707 5708 5709 5710 3752 1913
803 3261 1441 5711 2948 518 5712 5713
804 5714 5715 5716 5717 518 430 5718
805 3242 5719 518 5720 5152
806 518 3766 1441 1271 2383 1143 1096 5721 5722 5723 5724 1036 2628
807 4487 2681 5725 4453 5726 3986 5727 4521 5728 5729 5730 409 1640 5731 518 5732 659 1400 792 126 2127
808 172 5733 5734 518 5735
809 3877 5736 1866 5737 1867 518 649 5738 5739 5740 5741
810 518 1942 1384 627 5742 5478 5743 5744 5745
811 518 5237 5746 5747 5748
812 5683 1732 518 5749 5750 5751
813 545 5752 518 5753 5754 5755 1257
814 5756 518 5757 4279 5758 5759 5760 5761
815 1784 518 2021 5762 5763
816 4425 1494 518 5764 414 5765 1391 648 1355
817 5713 1979 5766 5767 5768 520 1276 5769 4085 3157 5770 5771 1328 3153 1799 5772 5773 5774 518 1563 1288 5775 973 1507 5776 4541 5777 1333 463 4940 1013 1160 692 5778 5779 1545 1360 4302 410 1222 4623 3407 5780 139 464 4627 1440 5781 2099 3716 354 1225 1224 5782 5783
818 5784 825 5785 5786 518 5787 4408 5788 996 4261 2529 5789 1867 5790 1985 5791 5792 699 5793
819 595 5794 5795 5796 518
820 518 1713 5797 5798 4747 5799 5800
821 534 5801 5802 5803 198 518 5804 1244 5805 3229 5806 5807 5383 3347 1292 1219 5808 1423
822 1276 518 1508 1411 5809 1528 1377
823 468 3947 1400 2486 5355 3380 5810 518
824 1895 4976 518 5811 5812
825 5813 5814 1596 5815 3347 5816 4805 518 5190 1541 2272 1452
826 518 649 429 789 614
827 5817 2318 3204 5818 518 4669
828 5819 1511 409 5820 5821 518
829 1797 5822 3151 518 5823
830 518 5824 5805 5825 457 5826 3229
831 2465 518 976 5827 3961 5828 4313 180 615 5037 5829
832 1293 5830 518 5769 4636 3638
833 2366 874 1214 518 5831 5832 1299 863 5833 5834 5835 5836 5236 5837 5838 5839 3027 5840 5841 5842 5843 4602
834 950 916 518 4126 1187 5844 505
835 5845 722 518 5720 5846
836 518 1616 5847 973 5848 2002 1835
837 518 1275 1273 5849 257 5850 565
838 5851 518 5852 5853 798
839 204 1981 5854 5855 408 1486 518 5856 538 963 5857 2329 825 5858 1752 1613 2490 5241
840 5859 5860 5861 5862 518
841 518 5863 5864 2430 5865 4085 5866 5867 5868
842 441 5869 518 5870 5871
843 3275 605 1039 5872 4788 574 5873 1749 518 5874
844 5269 5875 518 1760 1265
845 4265 643 2630 518 5684 365 4644 5876
846 518 5877 5878 5879 5880 5881 5882 5355 446 5883 5884
847 5696 518 5046 1029 5885 4525
848 5886 518 4370 1301 1878 1376
849 5887 3511 3595 691 1767 4757 5888 5889 5890 518
850 1064 518 5891 5892 5463
851 5893 5894 1985 996 4144 518 1273 5895 3727
852 103 427 5896 5856 2486 518
853 5897 5898 518 5899 5900 5901 1475 5902 16 4608 5903 5904 503 463 5809 2604 2159 4117 899 652 1564 1702 2383 5905 3014 5906 2615 3455 24 2303 4066 819 2771 97 5907 5908 5909 2129 2591 5910 51 5911 5912 5913 5914 5915 3508 5916 4428 5917 5918
854 441 5919 518 4590 5920 5921 5922
855 978 5923 5924 609 518
856 1178 1179 5925 1571 518 64 5926 5927 5928 5929 4085 5930 282 5931 5932 5735
857 1487 696 5933 518 5934 5935 5936 5937 5938 5939 5940 5941
858 518 5942 5943 5651 5944 1767 5945
859 5845 5946 5947 3260 5948 5949 518 2204 1868 3915 5950
860 676 518 820 5951 2084
861 5952 5953 518 5954 536
862 766 518 752 5955 490 5128
863 4292 5956 5957 582 5616 518 505 791 5958 4352 5959 5960 5961 5962 5963 5964 5965 4115 5966
864 518 403 490 5967 752
865 720 3027 5792 699 518
866 518 5968 2274 5969 2238 5970 5971 5972 5973 2320
867 798 5241 518 867 5974 286 5975 5976
868 5977 518 5978 5948 3743
869 29 518 5670 5103 5979 319
870 5980 518 1414 5981 371 5982 798 5983 202 5984 1346 5985 1253 195 1262 1298
871 5986 3035 2020 5987 518 4721
872 5988 5989 518 1858 551
873 5990 518 3267 5991 5992 5993 5994 3217 57 5995 5996 5997 5998 1411 2465 2248 751 5999 6000
874 1562 6001 5683 6002 6003 6004 6005 6006 1946 473 6007 6008 6009 4066 4251 6010 2119 6011 2659 1773 6012 4958 6013 1439 6014 518 5255 6015 5659 6016 415 6017 6018
875 518 676 2815 6019 2802 4543 6020 4702 5877 1694 1698
876 518 6021 748 4082 6022 6023 6024
877 625 6025 518 6026 6027 452
878 518 6028 6029 5493 6030 1144
879 6031 6032 518 446 6033
880 829 6034 2171 481 6035 518 5355
881 4443 564 518 6036 6037 6038 2383 279 6039 6040 695 6041 6042 5825 451 2486
882 4478 275 518 6043 6044
883 6045 518 4187 3847 3885 4027 3783
884 6046 518 4902 6047 6048
885 5671 6049 6050 6051 6052 6053 5565 270 649 1321 518
886 1519 2340 6054 1430 2527 2562 3122 6055 4423 3900 2597 1100 1969 2986 2358 810 5418 4065 54 952 2546 957 6056 1932 2716 318 4253 6057 6058 1581 2317 605 6059 4 518 6060 6061 6062 6063 3875 4143 6064 1124 6065 3751 1098 6066 6067 2362 6068 6069 6070 113 6071 2840 1087 2432 2818 6072 604 6073 756 6074 4923 6075 6076 4532 6077 1490 4002 6078 6079 850 985 6080 6081 6082 4822 3385 1308 1977 2619 3011 3622 6083 6084 6085 1297 354
887 518 6086 6087 1326 6088
888 5986 5987 5685 518 6089
889 518 5516 730 6090 4781 6091 6092
890 6093 6094 882 518 6095 6096
891 518 464 620 1444 1173 5012 751 6097 5935
892 6098 409 6099 751 540 4284 6100 518
893 518 441 2672 2539 996 4408 4144 1479
894 4445 6101 518 6102 6103 2127 5470 752 997 523 2656 1767 5601
895 4910 6104 441 6105 518
896 518 2020 6106 6107 832
897 6108 518 6109 2486 226 2992 842 409 6110
898 6111 3225 6112 6113 1561 3397 518 6114 6115 548
899 2328 518 6116 6117 1144 3555 1002 1782 2314
900 518 560 4620 4111 3221
901 6118 518 4855 6119 6120
902 518 1239 371 1249 1679 734 309 1013 3539 6121
903 820 4245 6122 634 6123 6124 3076 1839 6125 518 4284
904 2412 6126 518 6127 3141
905 5963 6128 1015 518 6129
906 518 403 5855 5856 1225
907 518 6130 6131 6132 6133 4700 184 5364 6134 6135 6136 508
908 4000 518 2543 6137 2339 6138 4445 649 4049 5893
909 518 776 490 2322 2486 6139
910 6140 625 5854 6141 6142 518
911 5892 6143 1024 518 1086
912 2877 6144 6145 518 1980
913 518 6146 4937 698 744
914 6147 518 383 6148 1799 372 702
915 518 6149 526 6150 6151
916 6152 518 5161 4982 6153
917 518 649 1285 4418 4541 4601 6154 137 1377 302
918 6155 540 6156 6157 1796 574 6158 518
919 996 518 6159 2338 6160 6161 6162 6163 6164 456
920 518 6165 6166 6167 1959
921 5161 6168 6169 6170 6171 6172 5256 3320 518
922 518 752 6173 3912 5445
923 523 1246 4356 518 6174 5670 6175 6176 137 6177 1019
924 518 6178 2159 35 3217 6179 6180 6181
925 375 6182 6183 6184 6185 6186 518 4518 1433 3942 6187 3378 468 4028 1403 1761 6188
926 518 6189 6190 6191 126
927 6192 518 6193 1700 6194 1196 1203 348 6195 510 6196 5612 6197 6198
928 319 6199 518 1491 588
929 518 798 6200 439 6201
930 1230 518 2026 421 6202
931 5251 518 5469 6203 4863 4366 6204
932 6205 518 2961 6150 5494 6206 6207
933 1389 2576 4479 518 6208
934 6209 532 158 4307 518
935 1577 801 2672 2713 6210 241 518 6211 6212 6213
936 518 1384 6214 564 3027 4528 6215
937 6216 6217 184 6218 6219 6220 518
938 2004 6221 2012 6222 5101 427 2952 6223 518
939 564 546 518 6224 2571 220
940 6225 6226 518 3960 6227 6228 1199 6113 5379 6114 889 6229 6230 6231 6232 6233 6234 1855
941 5761 6235 518 3691 6236 6237 820
942 6238 518 6135 6239 874
943 6240 6241 4922 574 518 6242
944 6243 6244 6245 319 6246 4981 4144 6247 518 5940
945 518 1719 3999 5289 825 6248 4224 4145
946 338 867 5853 6249 5825 3240 6250 1246 1250 5773 6251 1376 1545 3634 4602 1225 141
947 1110 87 2732 2070 4543 29 1007 2899 5853 1138
948 5853 1026 2577 6252 6253 6254 6255 674
949 5853 607 6256 3868 1960 1602
950 428 4782 6257 2285 752 5853 173 6258 6259 4813 445
951 5853 6260 6261 6262 1237
952 6263 6264 1499 6265 6266
953 922 402 3463 6267 6264 6268 2830 6269 179 6270 1114
954 6264 1234 184 5455 6271 6272 5051 1041
955 6273 6274 1128 3330 6275 6276 6264
956 4309 1234 6264 6277 64 6278 6279
957 4309 184 1172 6280 6281 371 5056 1246 1250 6282
958 4309 3636 6283 615 6284 5670 6285 596 6286
959 6287 4309 6288 6289 6290
960 6291 6292 6293 4936 6294 4309 1234
961 4309 5161 2922 4650 6295
962 4309 5763 889 1514 6296 6297
963 3388 6298 1867 6299 6300
964 1800 6299 6301 6302 4766
965 2823 6303 234 2200 3056 3656 6304 87 2830 6305 6299 3826
966 6306 6299 6211 6307 4058 6308
967 6309 2848 6299 1861 2352
968 4403 6299 3986 2204 6310 1394
969 6311 6312 6299 6313 1391
970 6299 4899 4240 997 6314
971 922 6315 6316 6317 77 1099 6318 6319 3928 56 6320 6321 1146 6322 1400 988 365 6299 6323 6324
972 6299 1555 6007 6325 4054 6326 4045 6327 6328
973 6329 6299 6330 6331 253 6332 6333 6334
974 6299 1039 6335 509 6336 6337 2486 6338 2659 6339 4730 6150 302 5214
975 1821 6299 4464 4966 264 6340 1068
976 6341 4000 6342 1797 6343 6299 3636
977 752 4758 6299 1839 6344 6345 1773 1391 5228 6346
978 2713 6299 1595 5236 1424 4464
979 6299 1265 6347 4144 6348 3027
980 6349 6299 4963 1839 6350
981 5050 5587 6299 720 4403
982 6351 6299 6352 4239 5604 1671
983 6299 6353 1862 1867 6354 6355
984 1985 6299 1768 195 3826 1866 4384 6356 4713 3543 4212 464 403 2995 6357
985 6358 4670 7 6359 6360 6299 3035 6361
986 2272 6362 6363 6364 6365 6366 5595 1895 6299 6367 2970 6368 6369
987 4746 6370 5456 6371 486 4403 6299 2002
988 2187 6372 6299 6373 3826 649 5355 5943 4028 4403 1320 4521 6374 6375 3890 975 6376 6377 6378 1670 6379 3035 2659 2250 526 4678 575
989 4237 3026 6380 6381 6299 1773
990 704 5967 6382 6383 6384 6385 6386 490 6387 6299 643 6343 6388
991 6299 6389 2242 2871 486 6390
992 6299 1839 2357 1064 6391
993 6392 6299 1069 6393 174 6394 2698 404
994 6299 1861 1439 1767 2239 2323
995 4904 4227 6395 6299 6396
996 6397 6299 4454 1383 2788
997 6398 6399 6400 3844 6299
998 6401 993 704 6402 6403 6404 1923 829 6405 6299 1656 4991
999 3360 5006 6299 1234 5163 6406 6247
1000 6407 6299 312 1852 6408
1001 6409 2341 6299 6410 1866 6411 6412
1002 6413 169 6414 6299 3281 4965 6415 6416 6417 825 6418 6419 6420
1003 6301 6299 561 1595 6421
1004 5526 1125 6422 6299 6423
1005 2656 6299 6424 6425 6426 6427 6428
1006 6429 6430 6431 6299 1267
1007 6299 6283 57 4966 6432
1008 5787 2480 3167 6433 3212
1009 6434 926 1216 3370 6435 218 6436 2949 359 3167
1010 4789 6437 378 339 3167 3169
1011 6438 6439 3167 6440 6056 2179 6441 4000 551 1673 1491
1012 6442 3167 6095 6443 6444 886 560
1013 6445 3167 6446 1879 6447 6448 6449 5351 727 615 6450
1014 6451 1946 6452 3168 6443 3167
1015 3167 6453 6454 6455 6456 408
1016 6457 3167 777 335 6458
1017 64 4960 1063 6459 3167 3168 1730 1398
1018 6460 6461 6462 6463 3167 383 6155 6144
1019 3283 6464 6465 6466 6467 6468
1020 6469 6470 4496 835 6471 6472 5351 180 1952 6473 84 1136 6474 6466 8 1156 1064 6475 6476
1021 2196 4772 1075 6466 6477 6478 3018 6479
1022 3470 1773 6480 2340 2591 1136 5413 1934 4924 131 6481 6482 6466
1023 6483 6484 6485 6466 5554 1031 6486 6487 6488 6489 6490 6491 6471 688 4279 6492 6493 6494 6495 6496
1024 6466 5744 5877 684 6095 6497
1025 6135 4811 6466 2488 6498 6499 6500
1026 6466 5751 6501 3347 568
1027 5802 3224 5930 1747 6502 6466 6503
1028 6466 6504 1383 6505 6506
1029 5667 901 6507 6293 890 445 4316 6508
1030 64 6444 6509 1273 4290 6132 3025 6510 619 4446 6511 6512 6513 1782 6514 6515 5050 1481 1479 6516 5551 4968 5667 702 4403 876 3163 6517 6518 5755 1246 6519 4532 4541 6520 5816 4854 4601 4822 1566 6521 3391 1350 6522 6523 1783 410 6524 6525 139 6526 5802 4380 1364 1372 3635 6527 141 2023 145
1031 6528 4332 6529 6530 5667 5161 5566 595 6531 890
1032 1189 445 6532 6533 5667 5554 1313 1797 686 6534 6535 4368 6536 6537 260 540 6538 6539 6540 6541 6542 5173
1033 4979 5667 6347 1785 5736 6543
1034 6544 6216 6545 5845 6546 6547 6548 6046 6549 227 5318 6331 2180 6550 6551 6552 6553 6554 6555 6556 6557 6558 6308 830 5154 6559 6560 6561 6562 6563 6564 1640 934 6565 1216 6566 6567 6568 1622 6569 6570 6571 6572 6573 6574 6575 5393 6576 6577
1035 5845 6578 1574 1580 6579
1036 1986 6580 5845 4302 6534
1037 6581 4084 184 1797 5845 1432 4603 6582 6583
1038 219 3405 6584 236 6585 2837 6586 5845 6587 6588
1039 4614 1983 5318 6589 5845 6590 6591 6592 2266 6593 6594 509 6595 6596 6597 6598 1583 180 6599 6600 4284 6601 6602 6603 6604 6605 6606 6607 5365 6608 1563 5809 4083 4166 1067 502 464 6609
1040 6610 6611 2440 6591 6612 6613 6614 6615 3951 2272 6616
1041 6610 3219 509 6617 6618
1042 6610 6029 6619 622 6620 6621 5578 4297 6622 6126 6623 6624 6625 2243
1043 6610 3217 6626 6627 1879
1044 6610 1268 6628 5354 6629 6630 5752
1045 6610 4576 6631 6632 5873 6633
1046 5493 6634 6635 3589 6376 2403
1047 4644 6635 4572 5692 1785
1048 6636 6637 6118 4967 6638 6348 6635 6639 1674 3025 6357
1049 6640 6641 6371 6642 6643 6644 6645 6635
1050 6635 2454 5897 6646 6647 6648
1051 6635 4968 6649 6650 6355
1052 5380 6635 6651 4968 2353 168
1053 5956 3381 2906 1701 16 4636 3986 6652 6635 4968 6510 6653 4605 4963 6514 6654 4685 1045 6655 4359 4737 3601 4345 6656 2183 3697 2839 1689 3378 365 3067 3217 5736 464 910 496 467 253 6657 6658 1797 6659 6660 6661 6662 3589 6663 2990 6664 4874 5483 5606 2588 6665 6666 6667 1821 3170 6668 6669 4890 6670 3572 2456 6671 1612 4593 2379 6672 3966 4494 158 6673 5066 5549 6674 1265
1054 4577 1773 6348 1674 6432
1055 5318 5552 2239 2615 103 4577
1056 4577 4307 6675 641 6676
1057 4577 2820 3914 6677 6678 6679
1058 460 6680 4337 435 4577 1389 6681 6682 6683 6684 646 4768 1051 556 426 4748 6582 1026 6685 270 3468
1059 4577 5103 5335 6686 3391 4963 6687
1060 6688 4577 6689 6690 6691
1061 6211 4577 6692 2661 4967
1062 2883 2139 2516 1886 6693 1776 4577 4808 4495 6694
1063 4577 3381 6695 6696 6697 6181
1064 6698 4577 6699 6700 6701 6341 878 6702
1065 4577 4968 6703 5934 6639 6704
1066 6705 3262 791 456 720 5963 4577 486 4968
1067 6706 3148 4577 6707 6708
1068 4577 57 6709 6710 1244 3223 5237 6543 3634 2695
1069 4573 6711 4577 6712 898 4374 4373
1070 6713 4577 4721 16 6707 6029 1785 3026
1071 2351 6714 6298 3895 4577 6715 592 1773 3826 6716 6717 6718 4735 5898 6719 6720
1072 5966 6721 6722 2323 504 6723 4577 6724 4051
1073 6214 4577 1951 3374 359
1074 4577 320 1444 6725 4299 1849 374 158 6405 3026 5990 4307 6726
1075 4239 6135 4968 6727 4577
1076 4577 6510 6728 4967 6638 1674
1077 6729 6730 625 4151 4577 1674
1078 4577 6731 1324 1328 1871 1304
1079 2426 5865 6732 5301 6733 733
1080 6734 2426 3036 6735 6001 6736
1081 419 2426 6737 6738 902 6739 6622 2605
1082 2426 634 6740 6741 1087 5527 4693 4166 6742 2102 2522
1083 6743 1961 3389 1967 6744 6745
1084 1961 179 6746 6747 6748
1085 6749 6750 2561 6751 1946 3169 271 624 893 1961 6752 5934
1086 1302 1961 1248 1278 6753
1087 6754 5587 5941 1961 3147 3180 6755 6756 5580 4824 198 3166 6757
1088 6243 6112 6758 6759 738 1961 3169
1089 64 786 6332 6760 1640 6761 6762 6763 6764 3391 1961
1090 6765 3435 1328 6766 1858 219 6767 1961 800
1091 6768 6769 6504 4877 1961
1092 1961 1216 6770 3764 4622 6771
1093 1961 1946 6772 1093 6773
1094 1961 6412 6774 5592 6775 3319 1773 5515 2809 6510
1095 6776 1961 5161 4229 5564
1096 4840 1961 6777 6778 1039 6779 3365
1097 1961 5873 6780 6770 5869 1401
1098 1961 1321 5202 6781 6782 6783
1099 1961 6784 1587 6785 6460 3242 6786
1100 335 4992 1961 3246 6787 4601 1565 1262 5481
1101 6788 6789 6790 4299 2465
1102 6788 3036 6791 6792 2025
1103 6793 6794 4996 6788 6795 6796 386 4713 1323 6797 6798 5958 6799 6800 1356
1104 5347 6801 6802 6474 6803 1767 6788 4735
1105 1711 3516 6788 1737 4389 4719
1106 5947 6788 6804 534 4090 564 4960 6805 2133 1729 378
1107 6788 3993 3616 1398 6806
1108 6788 4349 5467 5093 6807 6808 2956
1109 64 5877 6809 3317 4824 6657 158 6810
1110 3450 6811 2551 6812 6813 6236 2263 6814 2276 64 6815 5745
1111 856 335 2851 3199 64 1834 6816 6817 469 1790 6818
1112 64 6389 5376 1246 4967 2098 6313 6819 5679 6820
1113 1694 10 2794 2494 2046 2883 6821 6822 1057 6823 4697 6824 5516 6825 6826 1934 64 2317 6827 6828 2443 6829 6830 6831 6832 2107 1776 2431 2445 6458 6833 2300 6834 6835 6836
1114 64 6837 6838 6839 6840 709 4213 6841 6842
1115 64 4650 6709 6843 1275 3142 6844 3424 737 386 1246 5056 569
1116 911 1153 6845 6846 64 1834 6847 6848 6849 6850
1117 64 4594 6851 901 6852
1118 697 64 486 6755 1850
1119 6853 1029 64 464 1398 2204 6854 729 6855
1120 6856 64 16 5451 247 753
1121 64 6857 578 6858 6859 6860 4073 649 1775 6861 6862 6863 6864 263 1477 1549 2175 6865
1122 6866 4318 6867 509 64 6868 751 6869 616 1477 6870
1123 5573 64 6871 6872 6325 996 1855
1124 6873 4905 6874 6875 3833 4955 6876 6877 4737 6878 4963 6879 4730 2127 6880 64 6881
1125 1834 6882 193 6340 64
1126 1596 6883 6884 4272 6885 64
1127 378 64 6886 6887 6888 5854 1437 502 217 594 4690 884 456 6889 794 720 1848 5695 6890
1128 6891 6892 1425 6893 64
1129 1895 64 6894 6895 5095 5979
1130 6896 6897 6898 64 6899
1131 6900 64 6868 6901 6902 428
1132 6903 6904 5552 6638 64 829 6905
1133 3230 6906 824 235 6907 6908 5798 6909 6910 3736 3741 734 2164 1055 6911 2505 330 820 6912 6617 54 64 5113 115
1134 1785 4509 822 6913 2241 1902 5865 2775 6914 6915 4655 4462 6916 6917 64 6918 5628 752 490 5601 3142 551 6919 5421 3862 812 5066 5683 2486 2772 6920 1862 4299
1135 584 5934 6921 64 5836
1136 6922 4881 5424 6923 64
1137 64 5691 2614 6924 4369 6743
1138 6925 64 194 3278 6926
1139 6927 6928 2062 6929 3006 6930 6931 64
1140 6513 820 6932 658 5412 64 387 651 5769 5064 6933 364
1141 6934 6935 64 1026 6936
1142 6937 3036 1711 3998 6938 4460 6939 64 6940 6941 6761 3534
1143 64 1912 6942 5237 6444
1144 2460 6943 64 6944 2404 2167 6945
1145 64 1287 1293 1465 4604 1352
1146 4572 5785 193 6280 64 1299 6946 4821 1328 1863 1404 6947 1245 195 1278 3578 1335 1524 1512 1344 1295 3632 6948 6949 2086 6950 6951 877 6952 6953 5062
1147 1797 6954 6955 64 124
1148 5194 6956 3360 5584 359 64 4323 6854
1149 64 1427 6957 1248 1522 4357
1150 386 64 4419 1428 5770 1520 5981 1790 1328 6949
1151 5161 5566 6958 6959 5010 1940 2543 2115 5898 6389 1713 4443 4239 6960 386 64 3624 1273 6961 5842 6962 6963 4375 1789 1391 1760 1322 681 6964 751 464 6965 6966 4532 4211 4822 6967 437 5779 1372 5781 6968
1152 64 6280 1807 1045 2553
1153 6506 64 4541 5237 6969 6526 1473
1154 1493 1055 6970 115 151 6971 64
1155 1936 2344 890 6972 6973 6905 6974 421 6975 5197 64 1858
1156 6976 64 6600 6977 6978 6979
1157 1932 4115 41 548 64 4323
1158 6980 64 6135 6981 5878 6982 6757 6983 4848
1159 64 1287 1286 3920 6984 6138 6985 619 1252 6154 1417 5078 1279 1296 1471 6986 3485 1518 141
1160 6987 6988 2576 2187 4937 2138 596 6745 6989 2356 1783 64 6990 452 5060 198 791 625 6991 4333 1468 4986 6992 6993 2128 6647 1370 1474
1161 64 135 5966 3926 6994 6995
1162 6996 882 64 6997 1235 6998 6999 6816
1163 7000 7001 7002 64 207 7003
1164 900 326 7004 7005 7006 7007 899 64 7008
1165 7009 3678 795 7010 4965 7011 64
1166 64 54 29 6458 2631
1167 64 359 6622 6624 7012 7013
1168 7014 4048 64 816 885 4290 540
1169 4136 3228 1013 198 7015 64 7016 1215
1170 7017 64 3945 7018 7019 6979 5564 4863
1171 64 7020 7021 1632 863 7022 7023 7024 448 3146 3150 7025
1172 5579 64 1495 5440 1995 4324 4358 4360 1242
1173 64 6624 7026 193 169
1174 47 2139 64 7027 2909 7028
1175 64 5877 7029 7030 776 7031 7032 197 4853
1176 7033 7034 6532 64 7035 1293 7036 1274 82 2865 3168 1532 4352 1562 7037
1177 5982 7038 5806 1288 1219 463 2455 1293 64 1352 1262
1178 64 7039 7040 620 7041 5935 7042
1179 7043 619 7044 7045 64 7046 7047 173 7048 6026 198 197 5351 195 207 3649 1578
1180 64 1234 466 195 1593 2000 7049 2015 4216
1181 64 107 5590 5876 5761 7050 7051
1182 64 5491 7052 7053 2107 7054 2265
1183 7055 64 1051 7056 2873
1184 452 2418 7057 5747 7058 202 7059 1261
1185 7057 7050 2352 4761 6541 798 1767
1186 7057 2380 3885 3377 992 5724 39 7060 2107 2443 814
1187 2184 5254 1029 7057 7061 4088 2646 7062 7063 7064 7065 7066 7067
1188 7068 2792 7057 7069 1685 3694 7070
1189 7071 4576 7072 1640 7073 7074 6500 7057 7075
1190 1214 1488 7029 371 1977 6233 7057
1191 7076 2508 6893 1389 7077 7078
1192 2508 197 464 643 1797 126 3370
1193 2508 1039 7079 574 7080 7081
1194 372 607 4124 7082 7083 829 6658 2508 1539 1067 3275 7084 7085 1797 992 464 379 3370 614 197 7086 2672 3351 870 445 894 6777 7087
1195 3396 2508 7088 7089 4963 3635
1196 2508 5362 7090 7091 2012 7092 7093 619 1707 1017
1197 7094 2508 3226 751 7095
1198 560 2508 7096 4842 3920 4928 7097 7098 5498 7099 5944 7100 1610 1613 1773 1896 1327 4373 649 1784 7101 1491 1273 1278 1293 1977 3648 1316 4379 6820 1516
1199 7102 7103 2508 7104 7105 7106
1200 5487 6281 7107 3381 7108 120 131 844
1201 7107 6249 6924 5688 7109 7110
1202 7111 7107 4061 1051 7112 385 5495
1203 7107 1979 647 5768 1301
1204 7107 6281 7113 647 3381 1719 6684 3627 1447 3632
1205 7114 7115 4192 7116 7117 7118 2355 3827 7119 2659 7120
1206 7114 1254 1214 1245 1336 1377
1207 7121 197 6658 1797 557 892 7122 6540 7123 7124 7125 6407 7114 5999 7126 7127 6181
1208 4608 7128 7114 7129 4854 5070 7130
1209 4698 7131 7114 7132 2376
1210 7114 57 7133 195 7134
1211 3640 7114 7135 7136 3547 5878 403 5944 1426 7137
1212 5161 3291 7138 1028 3519 2175 7139 7140 7141 2303 7142 5909 24 7114
1213 1969 7143 1733 7144 7145 7114 4020 5942 7146
1214 7147 7114 607 6960 7148 445 5461 4815
1215 7114 7149 710 7150 6581
1216 7114 7151 1960 5736 7152 5953
1217 7114 7153 7154 3547 7155
1218 432 7156 7114 1862 5727 318 7157 3288 3450 2376 1932 4489 1105 7158
1219 7114 7159 5471 7160 7161 752 490 1677
1220 7114 4237 7162 3141 4037 3740
1221 7114 6907 7163 6619 6386 7164 7165 7166
1222 7114 7011 7167 2131 454 4405 7168 7169 3141 6193 7170
1223 7114 7159 1924 6336 7171
1224 1632 1629 7114 3219 5999 6620 3380 7172 6638 6881 1821 5242 4237 7173
1225 7174 536 7175 7176 7114 7177
1226 7114 4211 7178 7179 7180
1227 7114 5685 7181 7182 2189 3691 4184 2170 2535 4967 7183 2219 5670 4293
1228 7184 7114 5494 3352 7185
1229 7114 4403 6655 1017 547 1882 7186
1230 5252 7114 6393 6125 7187 4192 7188 7189
1231 7114 3519 7190 7191 2858 317
1232 7114 7192 6510 7159 1862
1233 523 7193 6430 7194 7114 4237 490
1234 415 7114 2516 7195 47 7196
1235 130 7197 7198 6323 7199 2657 752 2427 7200 2111 403 3309 7201 7202 996 7203 7204 2486 3947 7205 2361 3555 2127 2451 7206 3270 925 7114 1055 7207 52
1236 1325 7208 7114 7209 4576
1237 4024 7114 7210 7211 7212 7213
1238 533 7214 7215 5882 1231 1598 7216 395 7217 7218 7219 73
1239 533 5681 3420 420 647 626 1507 6820 7220
1240 7221 533 1487 6460 7222 1414 6196 371 7223 1290 2688 1465 1526
1241 6916 7224 533 7225 7226 7227
1242 1868 7228 625 7229 7230 7231 7232 6518 3807 1810 7233 7234 7235 7236 3227 3721 7237 1477 2393 808 7238 7239 7240 4144 7241 2543 5273 6379 2568 4223 2385 7242 7243 4323 7244 7245
1243 3125 7246 7231 5039 7247 7248 7249 6046 913 7250 6433 7251 7017 4900
1244 6828 2964 5064 3735 7231
1245 7252 4019 7253 7254 6765 2908 7255 7231
1246 7231 4321 7256 1548 1030 2410
1247 5190 1606 7257 7231 7258
1248 7231 7259 6745 6195 7260 7261
1249 704 5704 996 7262 7263
1250 7264 1239 5704 1246 6043 7265 794 6765 2032 6174 564 1441 7266 7267 1549 1465 7268 1959 1528 4361 2695 6952 1363
1251 7269 7270 7271 7272 439 5704
1252 627 7273 553 5704 5984 520 564
1253 7274 4302 455 7275 169 5704 7276
1254 5704 7277 6671 3285 7278 7279
1255 2049 5704 2239 4968 5457 4308
1256 6262 3465 1396 5172 7280 7281 2562 7205 5704 1548 2648 3428 7282
1257 5663 5685 5704 7283 502 1563 881
1258 7284 5212 5704 7017 437
1259 4466 5715 7285 7286 609 7287 5704
1260 5704 7288 463 7289 7290
1261 5704 751 2561 7291 2634 7292 202
1262 3396 5704 6549 2961 7293 224
1263 4620 5704 3157 4111 7294 6972 3169 1473 7295 509
1264 5704 4935 7296 434 1289
1265 5704 2187 3352 2183 7297
1266 7298 5704 7299 6222 4216
1267 5704 7300 7301 2070 657 7302 707 6280 7303 7304
1268 5704 7305 7306 3811 7307 7308 7309 5695 3212 3166
1269 5704 7310 3093 1260 290
1270 5761 5005 5704 429 800 7311 7312 1000
1271 5852 5704 7313 7314 491 3589 7315 7316
1272 1983 7317 383 7318 7319 29 2101 2785 7320 5704 7321 7322 7323 1576 7324 2269
1273 1587 626 5704 6372 57 6336 7325 4279 7326 7327 4528
1274 1966 5704 3746 7328 7329
1275 7330 2294 6943 7331 7332 130 5704
1276 31 5704 439 4097 820
1277 5704 2351 1790 1377 7333 7334
1278 5755 7335 7336 1758 1081 1962 7337 2307 7338 949 2715 7339 7340 7341 1060 4088 504 2982 7342 7343 2686 730 7344 2886 1151 7345 44 7346 1776
1279 460 7338 4466 7347 7348 536 285
1280 4384 7349 5470 4494 7338 7350 7351 7352 4445
1281 7338 1902 2241 822 7353 7354
1282 6153 7355 7338 7356 7357
1283 7338 890 2753 7358 1205 6985 7359 3078 7360 7361
1284 7338 7362 1838 7363 7364
1285 7037 4324 1251 1334 1348 1545 1279 1359 7365 1377
1286 882 1254 1314 7037 1323 1262
1287 7037 1245 1336 3385 6154 1352 7366
1288 7037 7367 1248 3198 3632 7368 5246 1262
1289 1428 1328 7037 5440 1239 5056 1301 1013
1290 1962 7037 3559 7369 7370
1291 1247 7371 7037 4324 3200 7372 3223 1527 1928 7333
1292 7373 7374 4353 1328 1790 7037 4354 1324 1245 1290 1329 7375 1977 6154 4360 1528 1279 1377 4361 2695 4602
1293 4935 737 7037 282 5982 5806 1521 1240 7376 1013 1222
1294 6389 7377 7037 371 1064 7378 7379 4823
1295 5059 1323 7037 371 282 1240 3539 1262 7380
1296 7381 4352 7037 1288 1653 5778 1262 1225
1297 6972 3169 7382 7037 1262 2696
1298 7037 1776 464 5381 4737 3142 6936 3141 649 490
1299 7383 2164 7037 2356 1324 1767 403 7384 5228 7385 4341 1494 7372 3631 3473 7386 1377 1358 4361 2695 7380 6952 1363 6986 7387
1300 7388 5981 7037 1291 1339 4379 1311
1301 1487 4608 7389 7037 1245 1301 4849 3223 3632 1545 1262 1422
1302 7390 7037 7391 7392 6154 4361 5063
1303 1302 4353 7393 7037 1278
1304 7394 1496 1284 7037 1324
1305 7395 5518 6629 5981 7037 7396 2762 1293 7397 7398 4995 1516 7399
1306 7037 1239 1521 4601 1464 3632
1307 3168 414 1650 4784 411 1866 7400 3239 1674
1308 6777 3168 1556 738 1232
1309 217 7401 1384 7402 7403 378 738 6697 546 7404 3168 4291 588
1310 7405 3168 3169 7406 1946
1311 3456 7407 439 3168 6911
1312 3168 3169 7408 574 894 6743 7409 7295
1313 7410 7411 7412 184 386 7413 751 727 7414 4132 932 3168 7415 4263 7416 4740 1632 180 7417 6286 7418 6284
1314 7419 6285 561 3168 4144 6138 464 614
1315 6892 3168 379 5922 296
1316 7033 3168 620 7420 7421 197 7275 6900 7422 7423 6594 2561 536 623 5383 5154 932 7424 3151 7425 5568 4313 180 1370 4580 1474
1317 3168 3169 2865 82 5868 7426 3378 7427
1318 7428 1473 3168 5660 6771
1319 1071 7429 3168 7430 7431 2547 1540
1320 1273 7347 5326 7432 414 7433 3168 7434 2486 3139 1832 6868
1321 7435 7436 7437 7438 3168 7426 7439 7440
1322 1475 427 3420 7441 2561 3168
1323 3168 6759 7442 283 7316 741
1324 3168 2543 996 4408 7443 7444 6429 451 3142 6195 825 5381 7445
1325 7446 1254 7447 3168 5967 7448
1326 629 3168 7449 6769 691 1863
1327 3168 7450 113 7451 7452 7453 7454 4949 6246
1328 1745 7406 7455 5612 6702 3168 236
1329 7456 3168 4834 3016 3368 2562 5580 2138 7457 820
1330 3168 6107 5499 6997 6348
1331 2018 3168 6166 7458 7459 615 691
1332 1195 7029 1319 1414 1328 7382 240 3168 6787 7460 1292 1342 3223 6095 7461 6154 7462 1467 7463 1355 1377 4361 7464 6820
1333 6924 5754 3168 7465 7466 738 3637
1334 6972 6235 3168 7467 7468
1335 6503 7468 738 7469 6780 3168 7470 7471 363
1336 3168 3351 3710 564 537
1337 7472 707 7473 7474 5269 7475 16 7476 2356 7477 7478 7479 7480 2848 3168 3300
1338 3168 5946 7481 4666 7482 5798 2857 1392 7483 4578 3327 7484 2424 7485 239 7486 7487 6895
1339 617 7488 1192 3168 1946 7489
1340 7490 2588 4640 1099 2318 5903 3168 6077 7491
1341 4078 93 7492 7493 1572 7494 7495 3707 7496 7211 2360
1342 7492 7497 6533 649 490 2355
1343 7498 7492 2790 7499 7500
1344 412 4042 6629 4950 7492 299
1345 7492 1020 7501 6591 6217 7502 4532 6393
1346 7492 3231 4377 1288 1521 1262 536
1347 7492 7503 6582 7504 7505
1348 7492 1985 2239 607 7506 3586
1349 7492 5886 371 5982 1512 1417 5706 1221
1350 7507 4632 597 1383 7492 4290
1351 6249 7508 7492 2171 6361 7509
1352 7510 3212 57 7492 1414 596 6777 7511
1353 7512 7513 2531 7234 6089
1354 7514 4929 7512 1679 1391 1760 2339 2036 2486 7515 2468
1355 3018 7516 7512 3025 523 2323 7517 1760
1356 7512 7518 1578 7519 7520 7521 6334 198
1357 7518 4832 7522 7512 2155 7523
1358 7512 5898 7162 6985 2488 1520 1323 7395 1491 3237 1290 1329 1324 1289 1510 4854 1525 1013 3539 1417 1224 1225
1359 432 3616 4656 2977 5435 1701 4832 7512 2192 5090 2036 3734 4002 7524 2360 2090 2096 6011 5230 629
1360 7512 2514 2726 7525 317
1361 4236 7512 7526 1937 7527 4550
1362 496 7528 3370 1574 5152 5728 4747 5604 2535 4576 2598 7529 7530 7531 7532 662 7512 1050 7533 3788 3463 4752 7534 7535 1590 6624 7536 7537 7538
1363 7539 7540 7512 7541 7011 4364
1364 7512 4537 5633 7542 7543
1365 7512 7522 386 890 359 7544
1366 7545 3035 6301 3926 7546 7547 7548 6268 7549 1309 7550 1208 1589 7512
1367 1773 7551 7552 4868 7553 7490 1652 6184 1737 2276 7554 7555 7556 4175 6059 1394 7557 3599 2403 7558 621 2221 1160 2194 7559 7560 5671 5256 7561 2634 7562 7512 3388 7563
1368 1670 7564 4746 7512 7522
1369 3018 7512 4671 7430 6098 5655 4423 988 5820 5367 596 7133
1370 2483 7565 29 7512 7566 4226
1371 2463 4174 704 7512 7567 5751 2801 3491 73 7568
1372 2221 4143 4204 5285 430 7569 7570
1373 7571 2228 7572 5957 7573 430 2941 7574 1434
1374 4104 1886 7575 6645 7576 7577 3946 430 7578 7579 7580 7581 6248
1375 7199 7197 7582 3657 430 7583 4882 7584
1376 2801 1734 7585 7586 430 5730
1377 7587 5744 7588 430 437
1378 7589 7590 460 7591 7592 430
1379 7593 430 6521 1801 997 523 404 3947 7594 3815 309 2478 4730 5549 7595 4332 2961 2361 7596 6048 7597 7598 7599 1670 3428 7600 7601 4885 4076 801
1380 7602 430 1562 2463 7603
1381 430 7604 7605 4307 7606 7607 6608
1382 882 3652 23 1652 7608 430 7609 2659
1383 4496 5700 430 5299 6330 552 1913 3942 4591 7610 4110 2754
1384 1562 7611 7612 430 7613 7614
1385 994 7615 7616 3522 430 6640 6228 29 7199 7219 7617 3217 3945 7618
1386 430 7304 2330 728 4231 2383
1387 430 7619 7620 1659 7228 7621 5461 1924 7622
1388 430 3353 7623 7624 975 7625 6762 7626 6356 7627 5345 1867 2323
1389 430 5398 4642 3217 7628 3993 1863 1818 1906 1867 7629
1390 7630 7631 1904 2036 708 7632 7633 430 1670 2996 7634 3513 7635 7636 4175 1393 7637
1391 7638 7639 7640 7641 7642 7643 430
1392 7644 940 7645 430 691
1393 7646 7493 3790 1599 7647 7648 430 7649 7650 7651 7652 171
1394 430 2871 7653 6852 7654
1395 6939 1813 5877 1966 626 643 7655 7656
1396 7657 386 7658 6667 7659 2652 7660 1966
1397 333 7661 1966 7662 7663 4479
1398 1966 7664 195 7665 7666 2036 5254
1399 1966 1951 7667 4859 834
1400 7668 5519 1966 3627 7669 5583 7670 7113 4997 371 716 4694 4541 3252 1335 2995 7671 1468 6525 354 6968 3602
1401 4747 7672 7329 6854 1966 7673 3157 7674
1402 386 7675 5309 762 1966
1403 3278 5100 832 4080 5163 7676 7677 7678 7679 7421 6418 7680 1966 6124 7681
1404 5785 1966 184 892 3688
1405 1966 2765 137 502 7682 1353 6524 4619 7683 7684 141 7685 1370 147 7686
1406 7687 4780 901 1966 445 7688 184
1407 7689 7690 7691 1966 4297
1408 1966 1789 7692 702 4608 2177 2383 432 2672 7693 6197 7694 7695 7696 4357 4541 4550 1335 137 1356 139 7697 7698 6524 1372 354 6762 140 7699 7686 4580 1366 1364
1409 7700 1966 1184 583 4002
1410 7701 5299 1966 1190 7702 3367 2352 1408
1411 1966 2028 7703 3609 7704
1412 7705 7706 1966 7707 7708 7709 7710 7711
1413 1966 6699 7712 7713 2652 7620
1414 7714 1966 534 7715 7323
1415 193 7716 7717 2412 4023 1456 7718 7719 138
1416 4608 4935 1323 1239 1791 7489 1451 1329 894 6708 193
1417 193 428 7054 536 7720
1418 193 7721 7722 5061 7723 751 681 540 6669 3276 726 1216 4313 529
1419 7724 478 3630 7725 193 7726 7727 7728
1420 1855 7729 7730 7731 6071 163 7732 2480 57 7733 5670 7734 3963 2020 7194 5979 193 7735 4727 4928 7736 2083 2941 1516 7737 659
1421 193 194 195 1861 5202 1315
1422 7738 3275 2016 1797 7739 226 7592 464 468 193 7740
1423 4375 5984 1451 1289 193 1521 1240 5776 2033 1467
1424 195 193 6504 3368 7741
1425 829 787 193 4406 4618
1426 834 7742 4949 193 7003
1427 7743 2106 7744 193 7448 2726 7745 2187 2514
1428 7746 7029 7747 5371 193 7748
1429 3767 3993 93 1261 3166 193 7749 7750 5747 1487
1430 193 1790 4849 5070 1296
1431 7751 574 7055 2366 377 1491 1039 158 4730 193 195 2127 339 7752 7753
1432 7667 7754 7755 1919 193 195
1433 193 7756 1063 634 657 3063 7757 1694 3042 45 6038 7758
1434 825 863 193 2612 5755 7759
1435 1235 193 395 7760 1109 7761 7762 7763 6096
1436 3177 6699 7764 7765 5152 2156 1426 193 7700
1437 3351 6208 3212 193 619 7766 7767 7768 7769 1847 7770
1438 4303 3394 4164 4588 4944 5799 619 4608 3192 7771 7772 193 195 1247 1278
1439 193 1122 408 4902 2127 6117
1440 193 7773 1198 2584 4450 7774 7775 6818
1441 193 7776 7777 1924 3025 3381 607 7778 437 137 1472 7263 7779 7697 1372 4627 7699 140 7683 4564 5783 1373 141 1366 7685 142 143 7686
1442 4593 4298 4237 3853 7780 5326 193 766 3212
1443 193 7781 7782 584 7783 7784 2996 3494 2692 2694
1444 193 3393 7785 7786 4404
1445 5877 7787 7788 7789 7790 7791 7792 7793 6021 7794 7795 193 4035 7796 199 7797 1443 7798
1446 193 195 7008 1512 1308 7799 2546 7800 7801
1447 193 1962 5580 7802 7803
1448 607 911 193 2077 1217 4310 1913 7804 7805 2686 7806
1449 7807 7808 7809 6608 6616
1450 6544 7810 6407 1983 7811 7808
1451 829 7808 3278 3811 7812
1452 7813 564 5617 7814 7812 7815 199 1995 7808
1453 235 7816 126 7817 7808
1454 6219 3077 460 4302 1986 7818 214 3680 7808 4307 4083 892 7819 5351 495 7820 3709 681 393
1455 2810 198 4263 7268 157 3315 1986 751 540 7821 7687 7822 7823 726 574 7824 5833 5568 5822 253 4274 7825 3812 3954 6286 529 158 7826 7827
1456 3408 7828 3769 5165 157
1457 7829 3053 157 7830 7831 4806 3753 7664 260
1458 157 487 6535 7047 7832 7708 7833
1459 7834 383 681 1022 157
1460 157 541 7835 4740 7836 7837
1461 7838 157 7839 7840 4967
1462 157 4404 7841 7842 7843 7844 7836 7845 1581 7846 2171 7847 4719 7848 1001
1463 7849 7850 672 1047 2294 7851 7852 157
1464 7853 7854 874 718 1200 7855 3651 771 7856 5852 7835 7081 157 7857 7825 3157 5101 7858 5154 7796 7798 2000 3370 1541 3682 926 7859 1192 2615 7860 7861 7862 3107 987 6236 2340 1119 1110 820 1022 930 5243 2231 7863 35 7864 87 1032 7865 1983 7866 730 153 3316
1465 157 7867 7868 7869 7870
1466 1694 523 752 5308 157 7871
1467 157 830 7872 7873 1850
1468 253 3154 7681 236 992 2004 3956 2810 7874 157 5595 1445 691 7398
1469 383 829 7875 1021 197 7099 1640 7876 7877 7878 5247 157
1470 6964 7879 7880 1992 6158 7881 7882 6547 157 7883 7884 6591 1172 7096 7885 7886 3811
1471 7887 5351 7888 7889 7890 157 4585 7891
1472 157 7550 7892 7893 705 4655 4462
1473 7894 539 7895 7896 7897 7898 7809 157 4842 464 7899 7900 7880 3285 5874 7814 7870 474 7085 6098 7901 7902 168 1069 1446 7903 830 253 6305 3154 180 7904 4273 6329 6542 7905 7906 4368 7907 7908 7909 7812 926 6598 7910 7911 6540 7912 7913 3342 7914 471 6046 208 6573 188 2574 6450 7915
1474 7916 1039 832 7917 7918 54 540 7919 829 5898 157 197 7920 7921 7922 7923 7924 7925 7889 7926 530 7927 7928
1475 710 1773 3704 7834 4585 157 7929
1476 7930 1638 7931 7932 6612 2931 157
1477 2177 253 7933 157 1543 519 7934 898 7935 1545 1262 3404 3635
1478 7936 7937 2321 6305 157 1234 3636 1339 7938 1308 1525 1417 7939 1849 7807 158 7940 1852 528 7941
1479 5823 6777 157 5393 7942 2947 1622 6222
1480 1587 911 3755 157 1785
1481 157 6658 1797 7943 1968
1482 3226 1797 659 7944 498
1483 7945 1277 5651 688 689 7946 7947 751 1069 4390 7948 7928 7949 7950 7951 5164 7952 2017 7953 4719 7954 1598 3226 409 540 1067 7955 7956 7957 7606 202 6878 6447 7958 7959 7645
1484 7960 3226 3712 4479 7047
1485 5545 1948 7961 5344 7962 5488 7963 7964 130 546 7965 7966 1894 7967 7968 524 7969 7234 3653 1792 7970 7971 7972 7973 7974 7975 2493 95 3932 1134 5243 2956 808 7976 7977 2557 2543 2128 2459 7978 7979 7980 7981 6054 2808 7982 1208 7983 7984
1486 5544 7985 4228 997 4270 1320 7986 2361 7987 5470 7966 490 7988 7989 1974 7990 7991 5512
1487 1032 7966 4743 7992 7993 7994
1488 7964 6480 1768 7995 7966 403 1749 2588 7996 487
1489 7997 7998 5397 5621 4387 7999 1701 490 3871 8000 7966
1490 7966 752 6636 3786 551 1906 1391
1491 8001 6588 372 5087 4979
1492 5199 8002 8001 8003 8004
1493 5597 6258 8001 298 7884
1494 8005 35 335 8001 7778
1495 1579 5281 8006 1022 8007 5565 1606 772 8001 6591
1496 1769 6289 8008 4838 2069 8001
1497 180 8009 4594 8001 6769
1498 5645 1700 3029 5670 8010 8011 6993 7594 264 8012 8001 1149 6430
1499 755 8013 730 35 992 4246 8014 8015 467 8001
1500 4911 8001 571 8016 564
1501 8017 2185 994 8001 8018 8019 2295
1502 8001 180 8020 393 8021
1503 6907 5622 8022 6279 2239 2456 6909 7615 8023
1504 4494 5622 6909 8024 4246 8025
1505 5622 8026 2753 6414 8027
1506 7985 8028 451 5622 6298 4403 8029 592 8030 6717
1507 752 234 2713 1767 819 318 1685 3056 406 5517 2898 8031 8032 8033 2914 7214 6065 5171 4027 2550 5622 8034 670 4077 8035
1508 5622 8036 8037 8038 8039
1509 5622 5397 5621 3925 3926
1510 5583 2175 6907 4928 6909 5622 6646 7151 3583 8040 8041
1511 8042 8043 1559 5622 3287
1512 6907 7615 1676 8044 6909 5622 5397 5878
1513 938 7199 8045 8046 3886 3438 8047 2187
1514 704 8048 8049 8050 8051 4299 4744 5628 8052 1197 8053 3877 6160 8054 3251 3886 8055
1515 8056 8057 3886 5594 8058 6529
1516 3886 1768 4000 6655 1867
1517 3886 4246 8059 1130 8060
1518 4737 2403 4682 8061 3886 8062
1519 3886 8063 3777 3380 4145 1733 892 4963 649 6540 7589 5378 8064 8065
1520 3886 7112 4333 8066 8067
1521 3886 4236 8068 8069 8070
1522 1260 3886 8071 6866 8072
1523 8073 3886 5954 8074 8075
1524 8076 3392 7244 3490 3886 5618 4366 8077 3427
1525 4907 4419 3812 8078 8079 8080
1526 8081 4419 2466 2344 8082 3001 8083
1527 4419 403 391 8084 1679 1562 2362
1528 4419 8085 302 8086 5590
1529 4419 8087 2656 2111 403 5601 1867 8088 1320 8089 1653 7991
1530 4419 3401 2904 8090 8091 1456 8092 6581 8093 6273 387 8094 2265 312 8095 8096
1531 8097 438 8098 8099 8100 8101 6957 4419 1301 548 8102 8103 8104 1273 6968
1532 7051 4670 5628 823 6653 3986 7623 8105 4719 6637 6907 6909
1533 3601 8106 8107 4144 6907 8108 3424
1534 8109 8110 5049 6907 8111 7887 8112
1535 5397 8113 8114 6907 7151
1536 5402 5397 5403 8114 8115 6907 1676 4326 7302 7397
1537 6029 6907 7001 6874 8116 8117
1538 5265 1141 8118 6907 6358 7102 7319
1539 8119 6909 6907 8120 1738 8121
1540 4148 6646 8122 6907 8114 6909
1541 2034 5202 8123 8124 6907 2163 3561 4236 551 8125 8126
1542 6907 7116 8061 4040 6138 8127
1543 6907 5397 4785 4390 5621 2888 2500
1544 1056 8128 3322 5094 8129 8130 8131 6147 823 8132 820 6907 1969 6335 5719 3102 8133 8134
1545 2309 1653 629 8135 6907 8136 365 4515 6908 8137 6490 3068 6491 423 8138 6119 4766
1546 1782 403 6907 3947 8139 4020
1547 958 8140 2217 3323 8141
1548 958 5318 173 8142 2924 8143 8144 4390 2109 3558 2465 8145
1549 1952 8146 8147 958 1737 8148 5050 8149
1550 958 1921 4738 2871 791
1551 5166 4147 5212 4640 7523 2453 8150 825 5496 3906 4929 925 958 3696 8151 711
1552 6980 710 8152 8153 1411 1730 4391 1110 8154
1553 1730 1042 8155 264 939
1554 3877 8126 8156 8157 5282 8158 1402 4032 691 3744 763 1679 8159 1730 2661
1555 4089 4349 8126 1730 1655 3774 4068 4192 1824 2051 8160 8161 8162
1556 5702 692 3488 3775 8163 1752 4310 6936 1396 8164 6851 1402 8165 8166 8167 8168 4896 48 1406 2852 1730 8169 3996 8170 8171 8172 4187 8173 2003 7928 8174 7414 8175 8176
1557 8177 4089 3428 7452 8178 1730 8179 1017 2362 8180 1679 523 2163 2204 3522 4931 3838 4922
1558 5285 1826 2399 2113 1730
1559 1730 8181 8182 2936 1487
1560 4587 2704 1730 8183 3044 2362
1561 1730 7181 2977 3936 2139 8184 2858 326 2634 6056
1562 3183 7806 198 1730 8185
1563 1730 8186 8187 1149 4203 1267 1862 7001 4403
1564 4012 1730 7514 8021 5293
1565 8188 7227 6043 7253 1730
1566 167 3557 8189 8190 1946 1730 8191 1732 8192 8193 8194
1567 4166 1730 8195 8196 8197 8198 8199
1568 1745 5004 710 3378 8200 1730 3600 1408 5463
1569 1730 5065 8201 8202 1394
1570 5886 1234 6882 5584 8203
1571 5886 7912 8038 3957 7854
1572 5886 8204 1134 8205 1868 2192 2126 1684 8206
1573 5886 5713 1797 1986 5565 1979 1985 6883 8207 7404 8208 973
1574 5886 647 6511 1496 1299 8209 8210 8211 1224
1575 5886 184 1541 8212 1840
1576 8213 1711 2020 8214 7070
1577 8215 4904 3944 5816 5382 5784 8216 8217 4187 8218 8180 211 8219 5276 8220 4183 4720 2199 1986 8221 5605 6088 5292 5618 8222 3514 3929 691 5314 8223 3889 8213 8224 8225 2123 2784 3270 1560 3510 5066 2588
1578 8226 8213 681 8227 8228 7881
1579 8213 1733 8226 8224 1408
1580 8213 8226 8224 3777 3776 3909
1581 8213 6159 4869 8229 8230
1582 8213 4385 1195 6875 4742 8231
1583 4844 8232 5050 1273 8233 8234 8235 3632 886 8236 5661 1220 7080 2577 6097 895 8237 3634 893 4602
1584 8232 600 8238 8239 1799
1585 8232 8240 7111 4620 8241 8242 459 5848 7956 8243
1586 8232 285 2932 3276 8244
1587 8232 8245 4736 820 2239 1301
1588 8232 3211 3147 8246 359 6856 3632 7603
1589 8232 6730 8247 720 2486
1590 5793 6410 8248 8249 2100 8250 6153
1591 8251 6175 8252 1814 5793
1592 8253 2036 4002 5793 51 1965
1593 529 5793 8011 1293 5747
1594 1670 8254 993 8255 8256 7855 615 829 8257 1576 8258 2266 4939 601 8259 5358 2403 1653 5793 2217 1867 8260 7565 8261 3728 991 4575 8262 649 3788 8263 8028 8264 1934
1595 3736 3737 2861 5441 5793
1596 8248 5425 6956 8265 676 814 5793 7336 8266 8267
1597 8268 4425 8269 5793 3645 1002
1598 8270 8271 312 5793 8272 8273 8274 8275 6343 4659
1599 8276 5793 5212 823 418 8277 3908
1600 523 3843 404 7524 3844 5254 6102 403 8278 8279 5793 8280 2362 8281 8282 5298 3707 5944 4006 5158 1398 5407 4008 8283 8139 8284 4569 2661 8285
1601 4721 8286 1390 3036 5793
1602 5793 2659 3408 5453 8287
1603 2561 3169 5660 6743 1470 5793 6050
1604 5793 5173 94 8288 4027 8289
1605 1215 8290 8291 6509 4631 8292 5572 536 684 5580 8293 1829 8294 2765
1606 8295 8296 8294 8297 4630
1607 4950 8298 734 8294 2565 3715 2669 6398 8299
1608 8294 4251 1208 6003 4109 7535 5347 6216
1609 8300 8294 1868 8301 2428 8302
1610 4441 8294 318 8303 8304
1611 8305 8294 8306 992 8307 7782 5351 253 910 3250 8308 8309 3276
1612 8294 8310 8311 393 1508 8312
1613 1614 1216 180 8294 540 3037 253 6535 718 8313 4082
1614 8294 8314 8315 1685 820 8316 8317 2167 8318 2372 94
1615 6032 890 8319 8320 882 536 762
1616 6956 540 8321 890 379 6369
1617 890 462 7053 383 2196 4097 899 900 820 2512 6767 8322 8323
1618 6328 8324 7591 890 8325
1619 184 226 57 890 6413
1620 8326 8008 8327 8328 4504 1127 8329 399 890 8330 2505 490 7594 5512 403 752 2111
1621 1017 5838 635 5720 890 595 8331
1622 1293 890 8332 8333 741
1623 6050 890 5539 437 3229
1624 890 1591 726 7854 910 4284 7956
1625 8334 8335 890 5554 8336
1626 890 7869 3977 2560 3278 7906 1086 681 6692 3315 8337 7950 8338 786 6594 3002 542 4954 8339 8340 222 2076 8153 6556 8341 8342 4307 6595 7708 8343 170 8344 8345 4532 8346 3965 8347 8348 7943 8349 6100 8350 4796 8351 8352 4272 7856 8353 198 5965 5154 4274 8354 726 1022 1216 2805 8355 180 749 3754 6726 4842 4839 7912 7916 4997 685 908 4970 8356 8357 2015 8358 8359 8360 8361 614 1637 8362 8363 1598 247 8364 8365 6453 8366 8367
1627 5583 8368 330 8369 3129 3166 8370 8371 890 4938 5031 6772 2002 3207 6409 8372
1628 692 8373 5152 944 890 6533 8374 4698 4751
1629 890 1055 8375 3520 8376 3511 1952 8377 529 259
1630 1836 5908 8378 7458 198 890
1631 890 5554 1075 595 8379 1293
1632 413 7381 3424 1239 371 1487 8380 890 1278 5471 463 3632 306 5778 1377
1633 890 243 8381 6779 5152 5097 8382 1866 8383
1634 7224 8384 1547 4307 890 5554
1635 4587 6065 8385 890 5580 4813 1733 7762
1636 7884 2226 3749 2290 5345 309 127 996 460 5214 5152 90 8386 2447 752 7448 8387 1965 561 7961 649 8388 1384 2615 1156 890
1637 1577 890 4475 2851 514
1638 8389 243 890 73 1065 3088
1639 1494 890 8390 2165 8391 2283
1640 3491 8392 8393 6822 3653 2209
1641 3491 8394 8395 6310 2691
1642 3491 3444 8396 1998 1397 8397 8398
1643 3436 8399 8124 3491 1400
1644 3720 3598 2274 3491 1009 2683 8400
1645 8401 2357 47 2302 3491 4716
1646 3491 2127 8402 2303 3836 2582
1647 8403 2584 2606 820 2973 2482 236 5251 8404 433 3491 6789 8405 1440 487 8406 1853 154
1648 3491 8407 8408 8409 1250
1649 3491 8410 8411 2743 7562 3029 1559 8412 8413
1650 523 5306 8414 4641 4408 6430 3491 5065 5315 1394 5175 6709
1651 8415 3575 7893 649 3786 2205 4975 2217 8416 3491 2996 2091 8417 3691 2215
1652 855 4088 8418 8419 3491
1653 1540 453 3174 8420 7430 3491
1654 5173 3491 3854 1238 4808 8307
1655 5267 8421 3497 4975 3491
1656 4092 48 8422 4140 8423 4008 8424 8015 8425 3540 3491 2036
1657 3491 8426 8427 1541 3285 464 934 7807 6089
1658 8428 5023 8429 946 8430 8431 8432 2550 8433 8434 8435 1722 1692 8436 8437 465 562 3491 8438 2613 2362 2036 2224 6028
1659 4809 8439 968 3491 114 4245 8440 3544 8441 2778 8442 8443 2362 8444 8445 8446 4625
1660 457 3242 489 1124 486 2996 3507 8447 3491 8448 4340
1661 3491 8449 1032 8450 8451 4676 3822 8452 4731 792 629
1662 1398 5899 3422 8453 375 8454 3491 8455 6182 3771 3443 396 3507 2224 87 1032
1663 3491 1392 8202 2607 819
1664 8456 2044 5232 4090 8457 8458 8201 8459
1665 8201 8460 57 1411 8461
1666 4286 8201 2217 2662 8462
1667 1114 7480 2778 1143 8201 8463 8118 8464 8465
1668 7801 5046 8466 730 4834 965 7793 820 7637 2754 597 288 4116 392 463 6139 2237 2633 4671 73 8467 8468 3111 7219 8469 8470 1200 8471 8201 4236 8472 2188 3692 8473 3446 8474 2705 705 8475
1669 8201 8476 8477 3838 2303 6398 7558 8478 2881 2360 2036 8032 3598 819 3718 2127 8479 4236 8480 8481 8482 2 2362 8483 8484 8485 2778 8486 1974 8033 3738 2914 84 3202
1670 48 585 8201 1707 8487
1671 8201 2077 1767 910 8488 5602
1672 8201 5170 6458 2777 4809 8489
1673 8490 4684 8491 8492 8201 7449
1674 3733 8128 8493 8494 8495 4975 2711 5175 8201 3870 3428 4716 1401 3625 3502 3429 4955 2165 1402 8496 5139 8474 4974 7553 3996 3846 5461 4019 4725 1394 8497 8498 5183 4182 3446 8499 8500 4717 5473 3673 8501 3994 4002 8502 3691 4074 4027 5295 4204 4067 2188 3847 5426 1826 8503 3897 4398 5003 3778 8504 8505 2475 8506 8507 8508 3520 2996 5182 5187 8509 5398 8510 8473 8511 8375 8512 5462 8513 2036 8514 8515 5467
1675 8201 3866 8516 7367 4938 8517 8518 8519 6208 8520 1507 8186 8521 2492 8522 6323 924 8523 2478
1676 8524 3767 8525 8526 234 8201 4282 392
1677 8201 4345 29 314 3378 3929
1678 8201 649 2359 1134 6184 8527
1679 8201 4950 8063 2486 8118 1144
1680 808 8528 8529 8530 8531 5321 8532 2397 6393 8533 2793 702 403 490 4144 8534 2120 8535 8201 1267 6365 2356 5593 8536 1559 3745 6458
1681 7555 8537 774 8538 8539 7102 2106 8540 8201 4670 8541 1756 8542 649 2510 2584 1110 8543 403 4443 8544 23 130 8545 8546 8547 2994 2521 8548
1682 2683 6701 8549 8550 1009 8551 4955 7628 2397 1905 649 6531 235 7065 1149 551 756 8201 2861 5399 2889 8552 2238 2588 8553 2737 4154 812 7239 808 8554 6193 5066 8555 8556 4009 8557 8558 3562 5909 1098 2107 4730 8559 2661 8560 1955
1683 8561 3842 8201 3841 5036 2217 8562 2583 8563 3945 3503 8564 2362 57 7969 8565 8566 5447 5045 2036 3862 8567 4872 2213 1030 6190 8568 2679 6028 8569 2703 2914 3121 5439 8570 5483 8571 2425 1079 2646 5343 5312 3891 8572 8573 2649 3859 8574 8575 3007 6149 8576 2844 8577 8578 8529 4131 4864 8579 4156 2358 2663 3113 8154 8580 3510 673
1684 1776 1583 8201 8581 620 879 2777 3242 7894 198 8011 425 2108 4950 3715 8582 8583 8584 5568 8585 5610 8586 7826 4740 7837 8587
1685 649 7389 386 596 8201 4863 8588 523 825 4132 8315 8589 8590 7237
1686 21 4819 2116 8591 8201
1687 8592 2743 8593 8594 5150 2459 8201 3598 825 5128 8595 8596 8597 8598
1688 8201 2036 309 2362 8599 8600 8601 3616 4014 7514 4002 1651
1689 7067 2139 2199 464 634 2263 8602 2778 45 2362 8201 1396 2157 6582 691 3785 3787 415 2155 3671 1733 2036 8603 4496
1690 8201 8604 312 8605 8606 7949 8607 5274 2792 8608 1117 8609 6287 85 4240
1691 5443 8610 1755 4658 8611 8612
1692 1755 2111 403 3741 8613 264 5024 4053
1693 1755 7252 8614 4195 7480 2040
1694 8615 3067 1755 5065 5036 4963 1017 2307 8616 820 3133 1032 8617 8618 8619 8620 1776 8276
1695 1478 4282 1755 2588 4934
1696 650 2055 2747 8160 8126 4192 1755 8621
1697 4385 1760 8622 8623 8624 393
1698 8625 4385 8626 95 3124 2540 1063 1702 8627 2845 8628 8629 8630 3936 2667 4060 8631 820 7190 1056 3025 8632 5385 3103 1719 2614 2383 8633 2258 1710 8634 2304 2308 5909 1706 90 8635 8636 8637 8638 2401 3654 2425 8639 4188 8640 657 4482 8641 8642 4697 8643 1064 317 8644 8645 8646 8647 8648 8649 2751 8650 7065 8651 8652 7980 1969 1100 8653 8654 1948 1952 669 486 8655 6890 8656 8657 8658 4241 490 2891 919 7343 3836 5724 8659 8660 8661 1065 8662 4676 8663 2179 8664 3359 2899 8665 8666 2157 8667 8081 1366
1699 1395 8170 1937 1393 6480 1930 8668 8142 8669 999 1823 8670 8671 403 8672 1655 4385 3752 3862 3838 4344 5372 4326 8285 5092 8650 2489
1700 8623 4245 1098 1388 8673 8674 8675 8676 2330 6075 8387 3428 8677 8678 8679 8648 2362 3459 7140 4003 720
1701 5032 4003 7453 5936 5695
1702 4003 1110 7108 2403 8680 8681 668
1703 8682 4003 8683 4731 4210 3520 7485 8684 8685
1704 8686 4003 2007 996 939
1705 3037 4393 5899 4716 899 365 4003 3522 8288 4027 8687 5226 1392 5292 8688
1706 1045 8689 6658 8690 4003 412
1707 4003 412 1668 8691 8692 8693 4245 8694 946 8695 5416 7743
1708 8696 8697 7006 8698 8699 8700 733 320 8701 2604
1709 8696 425 5685 8702 1232
1710 8703 8696 8704 4898 5274 8705
1711 7034 4425 5078 7721 8706 6532 4832 3231 4935 8696 6881 996 445 5725 5681 874 8707 3457 1328 413 8708 3424 1977 1347 7934 8709 1375 8710
1712 3564 2071 8711 8712 15 8696
1713 607 2185 1058 1056 1710 97 8713 1063 8714
1714 607 3600 6378 4844 1490 1248 4602
1715 3932 607 1768 4403 7207
1716 8715 8716 8717 607 888 8718 6214
1717 607 4733 8719 8720 8721 992 8722 1439 8723
1718 607 974 2165 8588 3666 5187 271 3892 997 4930 1209 6322 8488 476 526 8724 1868 8725 4727 4024 2362 4445 649 972
1719 607 3251 8053 1959 1262
1720 2740 8726 2309 1127 8727 8728 546 649 234 607 1955 2713 299 8729 2898 8730
1721 607 3204 8731 5413 4558 2332 8732
1722 607 1902 2340 2241 2061
1723 6730 6208 7455 8733 5042 5963 607
1724 607 3754 2932 8734 4217 8735 1108 2085 8736 8737
1725 3169 6972 607 6590 57
1726 1737 8738 8739 607 3605 7836
1727 584 8740 4997 4699 607 1985 4672 8741 8742 879 1374 57 2908
1728 8743 607 432 445 4515 8723 8744 2321
1729 8745 4785 607 4182 8048 8706 5397 1762
1730 4608 8746 3264 8747 3385 8211 4254 1309 607
1731 1216 207 6286 607 6437 8748
1732 8749 4088 2171 2234 6322 8750 607
1733 167 1767 403 4384 3741 7077 4048 607 471 8751 4292 8752 5251 472 8753 1653
1734 797 607 4925 3408 41
1735 607 1384 5152 2790 4194
1736 1302 1214 4352 6165 8754 5440 5054 607 1521 4601 1296 5481 7380
1737 441 6699 8755 1789 1428 4273 5199 607 7466 5662 4854 7671 1420
1738 607 6510 6029 1783 8756 8757 6728
1739 8758 383 686 607 609 8759 8209 8760 1245 6154 1213
1740 711 4140 1562 8761 8762 1932 607
1741 2355 5472 607 5116 8591 8763 8764 649 301 1494 4092
1742 1828 8765 607 8766 1388 4929 2263 8767 8428 3109 4418 2067 3793 810 2397 2168 23 8768 6410 3101 8769 8442 2358 2657 2727 3103 270 2070 29 2958 8770 1113
1743 8771 7126 8772 8528 1722 2867 8773 607 5020 8774 2854 2290 2276 2506 7332
1744 1797 786 607 4273 7854 834
1745 607 5327 924 3479 1091 8137 2850 8775
1746 536 5937 8776 607 5934 8777 921
1747 8778 8779 607 3815 8780 7463 5551 3056
1748 8781 8782 8783 607 7680 8784 8785
1749 1867 1937 607 8786 8521 8787 4000 1005 6388 8788 4949 8789 2848 3740 3249 3877 8790 1439 834 8791 659 8792
1750 607 5214 8793 359 508
1751 607 6797 5532 2767 8794
1752 3647 607 5702 1087 8287 8795 8510
1753 717 8796 607 8797 8798 8799 8800 3388 4617 180
1754 8801 6658 628 607 3796
1755 7159 7001 607 1101 4464 8802
1756 607 658 10 8803 8804
1757 2257 8805 2615 8806 607 1045
1758 8807 607 7923 2207 605 8808 8809 8810
1759 4408 8811 8769 8097 8812 607 1985 4144
1760 8813 607 8814 684 8815
1761 8816 7942 8387 607 5
1762 607 8817 2143 416 3652
1763 8107 607 8818 8819 3994 8820 4813 5523 8821 8822 8823
1764 6111 8824 6503 8825 8826 8827 386
1765 4302 6305 615 4393 2873 6111
1766 8828 3603 5786 8829 8830 8831 2552 6111 8832 8833
1767 6111 8834 2351 3708 8835 547 4365 8836 3283 5496
1768 6111 8837 3229 5747 1261 1760 3245 8838 8106 257
1769 6111 1109 8839 829 1576
1770 1656 1733 4899 6111 705 3605
1771 7508 8765 7009 6111 4450 8840
1772 383 1408 4645 6111 386 8841 8842
1773 3391 6111 6936 5563 996 6749 6981
1774 4410 1113 3076 2803 8843
1775 5261 4410 8844 8845 8846 99
1776 2926 2768 2101 2485 6540 8847 4410 2046 2568 90 8478 1049 6861 2434 6933 8848 707 8849 78 426 1578 2662 5396 1066 5686 6818 7806 2156 8850
1777 8851 2678 8852 4720 3507 8853 659 2294 8854 6016 8855 4410
1778 979 2153 8856 4410 124 2767
1779 4410 2580 8857 3822 820 1032
1780 4410 2553 2554 2794 7205 8858
1781 8212 8859 3730 4410 3202 1694 3719 8860 8861 8862 8863 3822 2814 8864
1782 2808 948 6733 1860 2164 3102 1702 4410 8865 8866 5905
1783 3976 4410 7191 6025 6388
1784 8867 8678 8868 3294 8869 4410 8870 2669 536 23 2049 8871 8872 4911
1785 6963 3773 8385 2568 8428 8873 8874 3701 4410 2673
1786 4410 8875 4964 8876 2522 549
1787 2139 4410 1757 2600 1017 3068 4967 2150 5517 2978
1788 8877 3115 4691 3006 130 6994 8730 8878 2582 3906 8577 7239 2303 8879 820 775 8602 2224 3007 3875 124 8880 3119 808 2107 165 31 8881 8882 4410 705 3540 6808 5475
1789 4410 3773 10 676 8883 8884
1790 671 4410 2777 8885 670 4534
1791 2107 4410 632 2304 2308 7558 2683 850 8886 1393 3428 722 8887 4370 2582 5983 8888 8889 7054 378 1752 8890 439 1790 5440 7038 464 1067 8891 8892 1216 8255 7275 1239 6546 6608 6100 1598 7086 1071 7955 888 8893 5981 3097 8894 8895 8896 8897 1791 8898 8899 8900 2199 8901 8902 8903 1607 6047 8458 2205 282 907 6326 3965 8904 8905 6206 3945 5967 1374 918 8906 8907 1291 8908 8909 8910 5605 8619 1070 1060 825 1304 1760 4824 6300 3603 5236 2833 1439 414 458 3798 8911 1306 1309 8912 8913 1625 1257 8914 16 1680 1582 8915 8916 973 1330 800 8917 8918 1236 564 762 2444 1420 1360 8919 1977 1310 4563 1311 7464 1546 4379 8920 8921 8922 1312 1423 1363 2384 906 1224 8923 1317 8924 4128 8925 8926 7387
1792 8927 4066 961 8928 2309 40 8929 8930 1033 149 15 8931 44 6474 4410
1793 3015 4410 8932 8933 8934 2391
1794 4410 8935 8936 7794 7677 8937 3642 2244
1795 319 5958 8938 4410 8939 8940 8775 8941 8942
1796 669 8943 4410 8944 4828 8530 4002
1797 3642 400 8945 2682 4410 1032
1798 4410 5906 8946 8947 4834 2543 8948 8949 1948 1952 3098 4439 8950 2700 8951 8952 6458 8953 2727 2291 8954 6496
1799 2553 3806 7065 8955 2898 8956 4410 97 672 3340
1800 3543 8957 8958 4410 1063
1801 2365 4410 1162 8959 5723
1802 4410 8960 774 2403 8961 8962 2217 196 649 8963 1855 29
1803 6410 4410 6849 8964 4449
1804 657 8723 8744 4410 2604
1805 8965 6059 7325 29 2514 4410 2525 8966 1108 41 8967 8968
1806 3083 5129 5545 8969 8970 51 4410 8971
1807 28 4410 29 8972 8973 825 8974
1808 2443 5126 6265 4410 8975 8538 3808 8976
1809 4410 2903 3653 3042 5635 2389 5573 3943 97 403 2303 2046 8977
1810 2740 6855 8978 45 8979 3286 4410
1811 8980 8981 8982 8983 6316 8984 5527 47 1669 8985 8986 6653 8987 8988 8989 8990 3071 8991 3455 2290 1064 8942 8992 4410 8993 820 90 2410 8994
1812 4410 8995 8996 8997 8998 8999
1813 4410 688 9000 1108 1257
1814 4410 8725 4438 2283 5854 9001 8599 6385 5303
1815 8608 3324 2879 9002 29 6254 9003 2634 9004 9005 4410 170 4688 4123 5279 2732 3014 2726
1816 5304 1695 317 4410 3031 1157 91 9006 4557 6321 9007 9008 6151
1817 4410 6064 9009 2674 9010
1818 4410 8179 8473 3890 9011 5737 2475
1819 3724 4410 1045 4097 29 9012 3723 8303 9013
1820 4410 8709 996 9014 5940 9015 5187 9016 9017 9018
1821 4589 7259 4410 9019 2851
1822 8222 9020 9021 1867 8788 8282 2128 5201 1174 5340 1752 8404
1823 9022 9023 6711 5947 5340 9024 4046 3993 2357 9025 9026 5456 6606 4302 9027 9028 3260 9029 9030 9031 9032 2015
1824 4809 5340 4916 9033 6481
1825 5340 9034 5784 9035 5202 5785 1927 1478 4240 1866
1826 1713 5537 7668 4579 1525 3648 8102 9036 7852 9037 8773 9038 9039
1827 1713 596 309 2362 4213 6795 7187 226 2268 1017 3406
1828 1713 2110 403 925 490 7594 4129 9040 2990 8777
1829 981 5699 2683 9041 8400 946 7992 1713 1049 2792 8427 2046 676 2159 3127
1830 3552 1713 1668 2128 9042 9043 9044
1831 1393 1713 752 9045 9046 2001 997 9047 730 489 1807 1818 9048 6412
1832 4978 1713 9049 5628 2397
1833 6339 1713 1773 3603 8170 5355 761 1675
1834 90 47 9050 97 7892 1713 2306 9051
1835 1087 9052 1706 3312 4736 1060 996 4049 1065 6118 1148 4240 1017 1778 551 9053 2721 5592 3455 1713 4124 5917 9054 899 9055 9056 1805 8767 3067 9057 1156 9058 8595 9059 705 2416 5230 5511 1943 4762 2847 2850 6918 3547 9060 741 5964 589 4855 1942 6027 4721 490 850 47 44 6762
1836 7443 1713 5787 9061 9062
1837 8089 8972 9063 1120 9064
1838 8268 6025 9065 456 3374 502 9066 1215 8089 6617 4872 3345
1839 8719 8089 6983 9067 7754
1840 9068 9069 1708 468 476 4199 9070 9071 8089 29 7601 3507 7976 9072 9073 9074 9075 2069 5587 9076
1841 5936 696 4140 8089 9077 9078 9079 9080
1842 5936 7087 3929 8089 7459 4909
1843 3390 5066 9081 326 9082 4646
1844 3390 5803 1470 842 7029
1845 1586 9083 8083 528 158 3390 4617 3275
1846 3390 6904 586 6125 9084
1847 7501 9085 1384 3390 9086 1752 9087 637 9088 3961 6221 9089 9090 5039 194 9091 9092 563 391 1507 7986 3539
1848 3390 9093 35 2100 2322 9094
1849 198 5554 6754 9095 9096 6850
1850 9097 3063 5554 97 86 9098 1946 2403 9099
1851 4651 240 5720 1215 9100 5554 1962
1852 6354 9101 7818 5554 1752 9102 9103 578
1853 6030 4442 4321 1895 743 9104 5554 7266 6043 9105 6618 9106
1854 3314 1908 9107 5681 551 9108 1841 5554
1855 3923 4818 4326 9109 9110
1856 9111 396 309 2665 9112 5146 4326 4830 5235 151 9113 5439 789 7713 6590
1857 5316 9114 4326 3492 2199 4731
1858 9115 2360 5404 9116 4162 1393 756 4068 8527 9117 1402 1760 9118 5137 5406 2205 2199 2206 9119 8671 3990 4002 4344 7541 4326 1651
1859 9120 9121 4187 41 9122 1393 2205 2362 3564 7291 9123 387 4717 1402 5863 4326 4731 3428 5183 3522 4578 165 1394 5065 424 4002 8427
1860 4326 5469 8595 2116 3859
1861 8707 4720 9124 9125 4326
1862 2843 2901 3428 9126 29 3413 2205 2383 9127 3251 4393 4326 6762 1273
1863 1293 429 6528 7703 7397 9128 4326
1864 1996 9129 3278 7443 1571 8162 842 7750
1865 9130 9131 9132 9133 4871 621 526 5625 9134 5494 5786 5582 9129
1866 9129 5766 7181 57 5161 1659 9135 9136 8718
1867 9129 8302 1854 9094 4630
1868 9129 1315 7868 9137 9138 8767 2805 4307
1869 9139 9140 6119 6192 4547 2459 7954 9141 2204 2049 8285 9142 7623 9143 9144 8678 9145 4771 8139 9146
1870 5612 9147 9140 9148 537 4125 3944
1871 1864 4403 8083 9140 8043 9149 9150 9151
1872 9140 72 9152 8415 9153 60 9154 707 2 2175
1873 9155 5364 9140 3179 6134 41 1108
1874 9156 1711 1398 7756 4008 9157 4773 9158 2677 2451 823 5128
1875 4008 2483 8025 9159 9160 4366 2516
1876 4008 7641 9161 7636 4203
1877 9162 4008 1750 9163 9164
1878 1207 9165 9166 610 9167 4781 4008 3941 606 6268 853 2764 1136 9168 5046 4558 5131 3313 2646
1879 7198 9169 4008 5787 9166 1901 2241 822 2066 2107 9170 3801 1757 9171 4752 9172 4297 2715 4246 8271 86 844 752 403 2486 8114 3926 3853 3736
1880 4008 168 4313 9173 9174
1881 9175 8283 7243 9176 702 8575 1937 9177 4008 9178 94 2582 2361 551 9179 7558 4426 1114 4561 8275 9180 9181 2323 5463 9182 752 649 9183 4387 2399 5465 4862 2580 301 2111 733 8572 5222 1767 8553
1882 4008 643 375 8489 5128 691
1883 1868 7513 3894 4008 692 2086 9184 2039 9185 4955 3847 3580 9186 4052 9187 9188 9189 9190 4923 1767 6343 3578 9191 2909 9192
1884 6103 2361 2049 4001 6390 7634 4008 4054 403 6345
1885 9193 691 5065 8510 4008 8220
1886 820 3667 5265 9194 9195 8816 1562 850 9196 8466 2388 1723 4008 3946 5306 2100 9197
1887 9198 9199 9200 2822 9201 7804 4008 4923 825 9202 9203 1783 3619 810 2362 1388
1888 3288 2863 1663 649 5147 2215 374 6657 4153 7629 1797 4008 4083 5274 9204 5066 691 2177 1867 2486 113 6760 198 375 9205
1889 7564 9206 6072 2002 312 8605 9204 9207 1710 9208 9209 6789 3374 873 4236 5294 3990 4008 9210 6680 7635
1890 5252 1265 4008 4572 3141 4293 1821 449 886
1891 4264 9211 9212 5479 8133 3910 2355 1761 4008 468 9213 4521 9214 1706 6375 1411
1892 965 3728 4965 9215 6784 2049 9216 5987 692 5285 4236 5373 4264 9217 2428 5990 9218 4008 9219 5470 9220 2071 3322 4751 9221 9222 4044 1056 9223 2486 2905 9224
1893 4008 7550 9225 2991 2356 1043 4271 9226 9227 5398 4040 6322 9228 4874 404 4192
1894 9229 9230 1402 9231 3994 375 3507 4008 2711 4801 9232 9233 3494 9234 9235 9236 5067 4726 5406 1406 3575 5469 9237
1895 375 4008 9238 2100 9239 330 9240
1896 4008 310 9241 393 1149 9242 643 2355 3796
1897 9243 4008 9237 9244 1396 4933
1898 8525 4008 9245 9246 9247 9248 9249
1899 2469 9250 1152 9251 4327 6947 857 8729 5294 3656 523 400 4008 3838 9252 9253 9254 9255
1900 3520 4268 4008 1087 9256 9257 9258 319 5979 445 8276
1901 9259 9260 9261 7312 419 4008 915 3276 815 9262 7308
1902 26 9263 398 403 2128 4008 9264
1903 8549 527 4922 5445 3522 9265 2478 1862 9266 8423 4008 2956 4934
1904 9267 2383 299 8012 4008 9268 4661 9269 3061
1905 8130 6531 676 5007 895 5788 6738 9270 2371 8404 9271 9272 536 8615 9273 2396 7291 454 9274 9275 9276 4008 9277 9278 7635 2561
1906 8140 5216 4008 1981 7157 3628 9279 9280 9281 2996 1663 3672 9282 6851 2549 9283 7070 9284 9285
1907 698 996 4008 9286 6533
1908 6973 9287 4049 9288 1807 9289 2615 9290 7091 9206 523 5422 2350 526 9291 4345 8521 3601 704 8327 1866 3122 5152 997 4008 9292 6796 1956 3522 4229 9293 6379 9047 6193 6376 404 2540 2258 5470
1909 523 309 9294 4912 365 9232 5467 1711 4008 4162 9295 3994
1910 310 858 9296 5216 2163 4881 5406 4008 1929 8613 9297 3990
1911 4008 829 170 1861 9298
1912 8862 4008 855 77 8635 9299 857 8387 9300 4519 29 1775 1891 124 8426 118 9301
1913 4008 9302 3723 9303 5097
1914 217 4008 523 1399 3428 481 9304 9305 9306 2049 2171 7523 5512
1915 1706 9307 925 823 2362 2209 5202 4749 4008 9308 5454 45 2941 9309
1916 5561 4008 4401 8489 4384 9310 2221 4287 8298 4051 9311 346
1917 4912 1045 2732 4008 29 2362
1918 9312 9313 5397 1773 57 4963 4964 5401 5088 3558 2111 1801 9314 9315 7653 9316 9289 5810 1817 4008 1267 1673 490 1906 1907 825 2250 9317 9318 2362 3877 704 9319 4049 1388 997 2036 5470 6386 9320 9321 9322 5128 8186 8187 3853 9323
1919 298 1986 4008 5174 1670 9324 7443
1920 3520 3855 2465 3428 3429 4008 1729
1921 9271 1768 4270 6064 5147 5349 5470 404 4008 3827 9325 9326 9190 2459 9327
1922 26 5174 4008 3693 5173 1393 1484 4543 29
1923 683 3540 8458 3994 4930 4008 9328
1924 8993 880 2764 9329 4496 2730 1056 9330 9331 820 7992 9332 9333 733 8130 4515 650 9334 9335
1925 9329 4673 9336 884 4689 3920
1926 9329 16 979 9337 51 2998 9338 4449 9339 9340 2303 9341 9342 3031 9343 2107 2443 9344 9345 9346
1927 2404 2843 4500 1056 9347 2731 9329 802
1928 9329 9348 2000 8257 9349 7955
1929 4104 2557 9350 9351 9352
1930 9351 9353 51 8400 9354 5784 820 7632 7630
1931 9351 234 1684 9354 13
1932 9351 2863 9355 9356 4989 9357 9358 9359 4752 2476 8695 9360
1933 2194 9351 7092 9361 5353 7173
1934 9362 9363 9364 9365 3253 9342 9366 9367 3974 9368 9351 8637 9369 2978 9370 8996 9371 100 8478 5659 5255 9372
1935 9373 9351 8440 1143 9223 9374 1949 9375
1936 9376 9351 9377 2164 9378 1145
1937 386 9379 1694 49 9380 1691 2139 9381 5528 2726 9382 536 563 4099 7404 9383
1938 5528 8214 9384 6434 9385
1939 9386 6382 9387 5528 2830 3653 1388 9388 9389 9390 3087 9391 130 9392 2996 9393 9394 923 9395 9396 9397 9398
1940 9399 9363 2115 2356 649 9400 5528 7643 9401 9402 5544 9403
1941 9404 925 5528 1653 9405 6313 6628
1942 9406 2865 103 1050 234 9407 5969 5528 2315 3287 8602 9400 618 9408 130 6849 3291 3564 4069
1943 5528 9409 6078 9410 9411
1944 733 9412 5528 1114 9413 3835 2884 9414 634 5637
1945 1135 4733 5528 5406 5401 9415 1410 9416 9417 9418 9419 1949
1946 5466 5852 3507 5528 5525 2263
1947 5528 5588 130 2087 1050 9420 9421 6353 9422 2041
1948 9423 2818 1717 9424 9425 5528 9426 9427
1949 5528 634 1033 8881 1190 4678
1950 957 2238 2274 2879 9428 6003 5254 9429 8607 318
1951 2342 5409 9403 9428 9430 6471 7157
1952 4568 9431 9428 3098 4715 9432 9433 2485 1694 2830 9434 97 9046 9435 9436
1953 2909 9437 3563 9438 9428 6237 2155 9439 1044
1954 1609 9428 3076 979 7526 9440 9441 9442 9443 403 9444
1955 9428 35 7191 72 8385 73 2383 3786 4092 29 1112 8889 44 2505 1114 2 9445
1956 1098 9446 9447 9428 3039 1698 2726 1056 2404
1957 9428 9448 530 9449 7955 3690 5892 226 9450 6565
1958 9428 9451 3084 9121 9452
1959 9428 5017 8991 9453 9454 5135
1960 1971 2342 9455 6190 802 9456 1056 9457 9429 1564 2731 9458 3204 9459 4161 2676 326 9460 2046
1961 3720 9461 9462 2879 9463 2226 1932 3098 6078 9429 2727 8040 2683 124 1948 2222 3876 9464 9465 9466 9467 8854 9468 8852 9469 97 8385 9470 8634 2308 8730 9471 9472 7138 9473
1962 6072 4698 9474 9475 3080 2227 8596 9429 8978
1963 9476 1886 9380 9477 9429 234
1964 9429 1125 1553 1055 3545 9478 4752
1965 3029 2895 9479 957 9455 9429 2550 2540 9480 1033 1029 2777 9481 3830 2962 9482 634 2767 9483
1966 7937 3375 1133 6076 9484 9384 3098 9429
1967 9485 9429 9486 2194 2264
1968 9429 7182 1721 9487 9488 2633 5659 2371 1049 2830 1156 7096 9489 9490 4011 9299 853 911 718 9491 9492 8694 2149 29 8462 9493 1384 3028 4752 8713 2476 9494 9495 3287 9496
1969 9429 9497 7828 9097 9498
1970 9499 7514 2217 9429 9500 9501 9502 9503 9504
1971 2067 1696 7972 7377 9505 2848 3103 1932 9506 9429 387 9460 7337 2794 4486 1061 9507 1127 9455 44 2634
1972 1104 9429 318 2673 9508 2624
1973 9429 1381 2726 5230 6160
1974 8634 9429 45 8041 1030 2387
1975 7344 9429 97 9509 8034
1976 1077 9429 8607 9506 9002 2317 9510 4202
1977 9429 9511 8595 4299 924 4161 632 124 9512 9513 6994 7584 1093 1393 2099 9500 8428 8437 8387 6383 2273
1978 8433 3517 9514 3994 2996 5920
1979 961 8433 9515 4588 9516 1867 9517 2756 9518 9519 1860
1980 1047 1048 9520 2747 8433 636 2830 9521 5405 4010 2362 7490 1867 8434
1981 9522 2100 8433 4496 9523 2830 403 490 1894 9524 9509 46 6694 9525 860 9526 4947 844 8034 5134 2662 9481 2486
1982 8433 2662 6028 9527 8184 2444 9528 9529 2702 9530
1983 4695 9531 9532 6091 3083 9533 9534 2700 9535 8433 9536 9537 609
1984 1101 1870 9538 9539 8955 6471 9540 9541 1114 2074 9542 2898 4469 9543 9544 8714 9545 9546 8137 5586 7332 3068 3418 4011 853 2830 43 9547 8478 317 121 8433 7530 9548 2525 9549
1985 1894 860 4481 5527 9550 29 2726 8433 8952 7065 9551 9552
1986 9553 9554 7219 3370 7124 9555
1987 9553 9556 9557 6470 8551
1988 1293 9553 9556 9290 8291 2119 634 6853 6161 1879 5218 4679 6318 3329 825 997
1989 9553 3751 2290 2157 7139 2793 2796
1990 9558 9553 2046 6305 3948 1031 1583 1214 8798 9559 2043 6330 3000 7867 9560 6363 7885 2269 9561 4313 9562 2534 9563 5281 541 6064 697 9564 9565 1442 1946 7275 7324 9566 8718 5379 198 6900 2560 9567 9568 1591 5359 9569 1071 23 4740 1084 9570 4647 1614 3961 7825 8307 8344 8584 6141 9571 9572 7417 1507 1022 9573 1020 9574 5236 4601 1524 9575 9576 8585 6761 9577 1608 4824 2873 180 5246 379 5695 9578 9579 9580 7440 5749 9581 9582 1225 620
1991 9553 9237 9583 3030 9584
1992 9585 9586 9587 2319 9588 9589 9590 9591 1949 4226 853 5018
1993 9589 6078 8697 2801 7198 2198 9592 8185 9593 9594 372 2222
1994 8929 634 9595 9596 3122 2808 9597 9598 2447 2175 2198 2726 1036 9589 9384 6861 9599 2830 9600 7962 5672 3084 9601 97 1156 9602
1995 7433 9589 9603 2830 2139 9604 7554 8010
1996 9283 6254 9605 1065 9606 8017 949 9589 3465
1997 22 825 5128 7523 3707 5628 9607 9589
1998 9608 9609 9610 9611 8279 2914 9589 2792 1055 9317 2139 2858 2362 2778
1999 9612 8729 9413 44 9512 9613 9589 9614 9615 4678 3883 6863 2904 9616 5559
2000 4484 1125 9617 2830 9618 1098 2198 2839 9619
2001 3616 2204 5170 2362 1398 4029 9620 4828 1391 9243 4027 9621 9622 1043 8136 4484 5629 4719 6346
2002 9433 8607 6076 8017 9623 9624 2903 9317 130 2777 4167 4484 9625 9626 2887 9627 9628 318 7291 9629 7063 1209
2003 4484 97 786 318 3068 8138
2004 9630 321 967 9631 3480 8978 9632 9633 4484 9634 9635 1029 9636 9637 9638 8592 9639 917 9640 3471 9170 9641 9642 2407 6310 8714 6014 7219 1678 9643 9644 7698 3976 2580 3724 5234
2005 7729 4484 2409 9645 8093 9646 8027
2006 4484 9619 9647 634 3082 1077 9648 9649
2007 9650 5491 9651 8274 4484
2008 1149 115 4484 450 7110 2179 1143 3122 9139 40 106 2767 2682 5583
2009 4484 9652 9653 3380 8860 9654 2238
2010 4484 2403 5969 2331 7440 9655 2 2494
2011 7219 6927 820 4484 9656 9657 9658 7241
2012 4484 7304 2636 9659 2058
2013 4484 9660 2355 2579 5418
2014 2067 9661 127 3030 8548 4484 9662 1721
2015 4484 6073 41 1724 8149 2703 2768 9663
2016 9664 9665 1125 415 9599 2941 8604 9592 9666 4661 9667
2017 4426 4240 6440 2568 2139 1948 9599
2018 9605 9599 3936 28 5971 6896 1969 5016 9668
2019 3308 9669 1110 9670 9599 9671 2303 9672 9673 47 9674 130 365 38 9675 7993 7187 9676 2478 9677
2020 6385 9678 7211 9679 4586 9599 2646 9680 2594 3005 8928 9681 9682 9683
2021 2830 2676 8426 2989 9684 9685 9212 8273 9686 121
2022 2819 2258 29 2854 7157 9687 457 9509 9688 9689 97 4481 9690 9626 3806 9691 8 9685
2023 8148 9685 820 2750 9692 9693
2024 9685 9694 9695 8061 884 1120 816
2025 9685 8097 9432 6934 9696
2026 6827 4384 2553 9697 8844 9685 9698 9699 8566 6636 86 9700 6672 4460 2645 9332 8656 9512 9701 5261 84 6138 301 3041 2830 2046 47 5015 2762 52 649 636 3101 9702 8583 2155 3906 9703 4128 9181 7558 1030 9704 6028 3291 9705 2447 9706 9707 6823
2027 6057 9708 9685 9709 8137 9710 3479 9665
2028 330 3751 8691 9685 8376
2029 2792 1049 7191 1064 657 9685 5570 9711
2030 5969 9712 7731 9685 8041 9713
2031 179 9714 2769 9715 9716 9717 1018
2032 9715 9522 130 821 9718 9719
2033 1055 2108 2238 1135 4396 3212 9715 87 9720 9721 9722 9604 9723
2034 54 3349 7096 781 7481 9724 796 9725 2854 9726 8238 5642 9727 9728 9729 3786 2183 4210 9730 491 16 9731 7988 9732 2039 6632 4773 7893 5945 8415 8153 509 7507 586 5883 6209 9733 1653 2815 2843 1388 9734 9318 6054 948 707 4472 730 2365 9735 2383 4459 1933 2858 2633 853 3108 6305 4240 2593 2145 9715 9736 876 3642 2516 8207 6094 374 9737 829 487
2035 9738 9739 9715 665 7431
2036 3036 9595 9715 1320 5397 9740 7517 9741 1978 9742 2118 4093 9743 981 5628 9744 9745 523 8685 9746 2297 3586 9747 2658 4298 1562 9748 9749 6029 9750 9751 9752 1439 1773 706 9753
2037 9715 9754 2159 4873 946
2038 9715 9755 5224 9756 1946 8922 1507
2039 4017 8552 6988 4299 2656
2040 1049 3722 6988 9384 946 9757 8437 9758 1948 1952 1100 9617 9759 1029 9543 9760 2444 9761 9762 9763 9764 9765
2041 6988 1428 9766 8716 8717 2339 2060 1160 649 7949 3322 9767 7906 9768 6658 139 4379 354 1365 1368 1366
2042 6988 9440 1087 9769 3026
2043 6988 1055 3312 44 8478 2726 8691 9770 5128 5968 2238 4307 8365 173
2044 2410 9771 97 9772 9773 9494 8656 1108 9646 672 6988 9774 1694 9508 9709 9775 9776 7992 9745 403 9777 8017 1093 9778 321 2897 9626 9779
2045 9780 9781 9782 4711 4344 8465 7368
2046 877 427 1391 463 4335 9782 9783
2047 9784 9782 560 4620 616 9785
2048 9782 9644 9786 9787 9788 9789 9790 4315
2049 628 9791 6867 1419 9782 1075 2059 9792 2555 5983 6725 1499
2050 7078 867 335 1026 9793 3766
2051 867 332 3224 9794 5926 7111
2052 9573 867 4873 9795 9796 1487 461 9797 371 1245 1291 9798 4343 2033 463 1545 9799
2053 5754 9800 867 1494 5768
2054 867 9573 9801 9802 9803
2055 420 4376 4528 867 3766
2056 867 2030 1293 429 4318 563 539 5642 371 4358 5776 1013 302 1220 5778 2695 4361
2057 2266 867 6659 9804 9805 9806 8130
2058 701 867 9807 2565 7774 378 9808 393 9809
2059 867 371 7674 918 6980 460 568
2060 9810 2021 6281 9811 9796 867 5769 6511 8390 5770 6906 5054 282 9812 1075 1289 9803 1528
2061 9077 9813 9814 393 867 889 6043 268
2062 867 441 9815 9816 3790
2063 3341 4336 9817 1120 6730 5963 5685 9079 6208 867 319 9818
2064 8272 867 9646 9819 8270
2065 7443 4874 8758 420 867 6252 7222
2066 867 3244 9820 9821 9822 6050 693
2067 8145 867 6857 271 9823 198
2068 867 8594 1093 9824 3792 1724 8774 6324
2069 867 9349 9825 5281 9826 9827 258 1855 9828
2070 5671 460 6804 867 3016 1411
2071 867 4113 4631 534 743
2072 1854 1986 237 9821 867 726 2612 6262
2073 73 72 5629 3994 867 9745 9829 271
2074 867 9830 9831 5922 420
2075 16 234 47 5540 2528 2767 867
2076 867 8306 3600 996 1979 4085 596 6259 7378 1335 6583 1376 1253
2077 9453 4486 7514 867 1075
2078 867 6584 335 9792 459 7896 911 8934
2079 429 867 980 378 9832 16 7733 4914 1792 5730 6083 1878 9166
2080 9833 1729 867 4145 4736 9834 9216
2081 2671 5059 9835 137 867
2082 867 429 2527 4692 3287 1752 9836 6274 8095 1190 3332 1055 2231 460 4480 9837 9838 1110 7646 5084 9839 318 8764 9840 9074 1093 9841 4944 294 9842 2768 2101 9843 9464 2697 5491 1036 9844 5694 730 2433 3982 35 2541 1902 7219 9519 5210 4682 2476 3056 3126
2083 867 9845 195 5616 333
2084 867 2119 9846 1398 86 3077 5865 2383 6191 5113 1203
2085 3370 7257 170 191 2923 9847 867 9848 7122
2086 867 3000 9849 9850 5854 4200 5170 490 4766 202
2087 867 9851 5539 9852 1585 445 9853 1260 9854 9855 4109
2088 457 9856 3242 867 758 9857
2089 978 9858 867 3244 9859
2090 867 8240 701 9860 9861 2362 7173 9862
2091 460 9863 701 9864 9213 9865 867 5851 863 6924 3424 918 5895
2092 867 9866 1946 9867 9868 2565
2093 9869 867 9870 903 9871 9872
2094 703 924 1398 867 5602 609
2095 1320 520 9873 519 867 563 8265 649 994 301
2096 867 7078 9793 1799 693
2097 3670 9874 4006 9875 867 6212 1398 9876
2098 867 476 509 439 1486 8310
2099 9877 9878 8515 4137 41 9879 9880 8502 913 2764 3741 7211 3428 5750 239 9881 9882
2100 29 9877 1045 1694 7986 9883 946
2101 9877 805 2999 9884 1639 1501
2102 9885 9886 9887 9888 724 9889 9890 9877 9891 1635
2103 9877 4302 7675 5930 216 9892 3590 1986 1071
2104 9877 9893 9894 8682 9769 9439 4226 230 5491 9735 1558 9895
2105 1813 1620 5766 9896 9877 2157 1573
2106 9877 4342 9087 2754 9897 9898 9899 9900 1913 5539 9850 9901 1181
2107 9902 9903 9877 5161 3790 393 2119
2108 9904 6966 7897 184 5353 1172 9905 7413 9906 9907
2109 6546 2497 574 4307 9904 6959
2110 9908 8734 207 9174 9904 984 6125
2111 9909 9910 9904 6959 9911
2112 8351 5379 2076 9904 3942 8153 7823
2113 9912 1752 7096 487 488 9913 976 7889 9904 237 9914 9915 9916 9917 1999
2114 9918 1986 4302 9919 6155 9920 4412 9921 7948 4307 9904 5828 6604
2115 9922 9904 9137 4813 7748
2116 9923 4312 9904 9924 1086 8360
2117 5879 915 736 9925 9904 6966 9736 1872 5429 699
2118 9926 6879 3726 9904 6966
2119 76 77 2204 1151 3652 3577 9927 5635 8729 9928 9929 5276 1398 908 9930 2353 5435 9904 6959 7147 9906 9911
2120 6401 8967 7268 9931 26
2121 7077 9870 1572 9931 6975 1274 9932 7682 9933 9756 9934 9922 1565 3223 9935 2695
2122 6680 9936 1412 9937 9938 2026 9931 9939
2123 3447 9940 1308 6981 9931 9941 9942 9943 3458 120
2124 6975 6029 9944 3318 5326 6819 9945 1411 9931 4464 7159 5455 5494
2125 8865 9946 4704 9931 6975 3025
2126 429 9931 4378 1711 6033 4646 359
2127 9947 9948 9949 9224 9931
2128 8528 9950 9931 9951 2427 9538 4241 2291 9952 9548
2129 9953 9954 1506 9931 3314
2130 298 9893 9931 9780 9955 9956
2131 4048 6794 9931 1822 5679 6784 2026 7626 9957 1910 9958 3394 1374 4092 9959 9960 2024 9961 5728 7455 6381 3388
2132 1922 9962 9267 5042 9931 2021
2133 7172 9963 9931 2344 4590 591 9964 8181
2134 1653 9931 5648 8150 9965
2135 9931 2026 6980 3246 1782 4334 9966 3151
2136 9931 9967 9968 6975 2026
2137 6843 3365 9969 6247 9580 3677
2138 1323 6843 536 5933 1071
2139 3092 6843 464 6311 9970 9971 9565 9972
2140 7381 6843 9973 3767 3240 9974 9975
2141 6843 2021 5805 5350 9976 502
2142 2355 9977 2661 3915 9325 9159 6344 7514 5887 4095 2427 4920 9978 8994 2853 9979 1131 31 9980 6843 3985 4029 1615 4927 826 9981
2143 9982 9983 6843 9984 8236 9985
2144 6843 457 932 9986 9987 9988 9989 926
2145 4500 9990 649 5545 9991 9992 3320 6843 403 4403
2146 6509 6843 6209 9993 197
2147 386 6843 4963 7446 4605
2148 9889 9994 9995 487 6843 762
2149 2492 3647 5159 9996 3729 536 9580 9997 1896 8581 9998 6843 3380 274 9999 10000
2150 1383 6843 454 1393 10001 1398 484 3365 10002
2151 6843 1768 10003 3832 10004 10005
2152 6843 8362 10006 10007 10008 10009
2153 8069 2199 10010 6702 10011 6843 9152 5276 5893 7781 9898
2154 10012 6843 10013 10014 10015 2561
2155 9811 1053 1173 6924 10016 9973 199 202 1507 6843 1452 5691
2156 1687 10017 2107 10018 6843 3241
2157 4039 10019 6843 10020 2409 765 9644
2158 5784 1867 1017 3543 2339 10021 6404 1773 9293 1374 4963 9990 1862 611 4912 7116 1562 4524 10022 4464 10023 7448
2159 7468 3626 10024 4912 10025 1965 10026 773 829 3276 7096 10027 2810 197 5188 10028
2160 1271 10029 4912 1031 3087
2161 9556 2615 29 4912 2326 326 2161 9263 58 4656 4038 8150 10030
2162 10031 9514 4912 5374 2847 3067 8380 6275 10032 2456 2323 1562 2463 3943 10033 5230 10034 3401 3044
2163 4912 1767 4014 10035 10036 10037 296
2164 5254 10038 4912 1380 9189 104 10039
2165 2249 4912 3036 10040 9251 2808 9289 2467 689 10041 4727
2166 5511 4912 10042 10043 10044 10045
2167 3550 7615 6826 4912 1400 523
2168 10046 10047 10048 4670 3827 4912 3526 5406 10049 3858 10050 7515 10051 7345 2049 8278 3986 2478 3990
2169 523 4922 4230 8088 5512 10052 10053
2170 35 5967 6992 7985 8269 10054 8753 4209 10052 2128 403 2839 7204 5018 10055 2466
2171 6385 2060 10052 1863 10056 1177
2172 10052 3280 10057 390 8744 1934 5823 120
2173 1293 1396 10052 7095 10058 10059
2174 10052 10060 5673 1867 8030
2175 4239 4964 1426 4454 392 459 9832 5713 10061 5844 10062 2456 10063 7729 3895 2351 10064 6640 6639
2176 6640 10065 7564 3925 3583
2177 4345 230 6640 8904 8253 10066 10063
2178 6640 6645 10067 3802 817
2179 10065 6640 57 8615 4962
2180 2915 4698 10068 9746 6640 10063 6641 6645 10069
2181 6640 7534 10070 4276 5054
2182 6707 6640 10063 6641 1483 2351
2183 6640 10065 6643 6645 4639
2184 6894 6640 10063 6641 1172 7173
2185 5072 9978 1005 10071 6654 6640 10065 2244 2961 7564 10072 4698 8521 6619 5683 1963 2131 1937 10073 4408
2186 6641 10063 691 6640 10074
2187 8082 7275 719 10075 6640 7670 7564 7030 6260 5069 7106 1977 8103 10076
2188 10077 3428 6640 10078 6592 2107 7883 9298 2443 3261 3056
2189 3335 10079 8326 10080 4291 10081 3417 7456
2190 8243 3519 7555 9507 2309 8326 8329 10082
2191 7390 10083 10084 10085 10086 10087 10088 5255 10089 10090 10091 10092 8326 9210 10093
2192 10094 10095 8881 10096 8326
2193 3144 8227 5610 2926 10065 7564 6638 5846
2194 10065 8741 3392 10097 5494 2232 2858
2195 10065 387 10098 651 10099
2196 3365 10100 9766 10101 7620 2871 1530 7055 7564 10065
2197 1195 10102 5195 10103 10065
2198 6486 2371 10065 7564 6509
2199 10065 8040 1948 1952 10104 8665
2200 509 8741 4324 1453 3200 1512 10065 5014 4989 1359 7365
2201 10105 4698 5228 10065 1491
2202 4898 10106 4042 2274 4246 6090 7132
2203 4898 10107 10108 4480 1515
2204 308 5772 386 5440 8814 1791 310 4898 2695 2154
2205 4898 2383 4900 6848 10109 7497 10110 6798 10111 9398 522 1257
2206 7611 10112 4898 6851 4721 6025 914
2207 1922 10113 4898 9080 8388
2208 226 10114 10115 10116 10117 7471 9827 3715 973 4898 942 720 541 6565 796 7924 3404 467 495 4319 5539 6848 10089 7355 5236
2209 3147 10118 4898 9787 10119 9644 7255 7402 7471 3188
2210 10119 4900 914 4898 10120 1029 1932 899 73 1933 2135 2129 1156 9644
2211 8404 741 10121 4898 3207 10122
2212 7788 9566 4813 4898 849 6050 10123 10124 8248
2213 10125 10126 1069 1291 446 2601 5177 5734 5960 10127
2214 4226 10125 2464 9714 5969 1143 10128 5708 9775 10129
2215 2183 948 4174 3327 2228 2842 10130 2087 10131 2672 426 6140 7540 4527 10132 1405 8733 4456 2706 4027 10133 6632 7485 333 2307 10134 3923 10135 10125
2216 10125 435 206 7097 10136
2217 701 1955 2802 2615 6778 6449 4290 7920 7054 10137 10125 1507 1467 2695
2218 10138 1198 10139 519 10125
2219 10125 7225 5539 4109 10140 794 10141 573
2220 10142 10143 825 6962 10125 1424 1843 456 10144
2221 10125 1206 5932 7539 1577 3436
2222 10125 299 10139 10145 4100
2223 10125 1983 10146 170 6591 6867 5658
2224 10147 1685 10125 850 8946
2225 860 3312 2155 486 2568 7805 10125 3388 5177 3365 1615
2226 10125 8208 4987 10148 10149
2227 10150 10151 6976 3142 6261 9966 598 10152 10153 620 3169 996 4652 2323 9215 763 8782 2397 10154
2228 4245 10155 1478 6976 3317 5214
2229 10156 790 934 7432 4994 6976 10157 2805 2932 9873 1026 1181 10158 1913
2230 6976 3573 6884 10159 2061
2231 6976 10160 9898 10161 10162
2232 6976 4339 1192 10163 444
2233 4721 6976 6617 10164 2851
2234 4632 10165 6976 439 10166 10167
2235 824 6976 6672 1587 5783 10168
2236 1550 8311 6976 1181 10169 824
2237 6976 7556 2587 8134 10170 10132 728
2238 1026 6976 10171 429 2788 319
2239 1389 4395 3369 10172 10173
2240 6259 6671 588 1389 626
2241 1389 10174 10175 10176 6588 10132 198 7271
2242 876 1389 10177 5054 625 10178 6730
2243 7821 10179 10180 1389 1986 5761
2244 3920 8521 4906 6762 1389
2245 1389 5733 3767 1172 7857
2246 1389 5925 701 9860 1962 1283 1284 1319 7078 371 1324 1288 282 1926 1289 1291 1507 463 1420 1222 6986
2247 3151 1257 4149 7298 10149 1389 10181 8197 5695
2248 1389 10182 3223 1467 1262
2249 9947 1389 10165 10173 1769 5691 6093 4738 10183 10184
2250 1389 10185 762 1371 1257
2251 1389 711 10186 288 889 10187 1273
2252 1389 570 97 2982 3202 10188
2253 10167 1389 7657 797 2366 4111 4724
2254 10189 10190 9336 1389 8859 1335 1375
2255 1389 10191 10192 1845 10193 3181 4853
2256 5104 6385 563 10194 446 5617 1013
2257 563 3878 4213 1675 451
2258 2009 563 3947 10195 10196 2108 10197 3319 2283 10198
2259 6995 10199 563 335 1515 290 273 10200
2260 10176 10201 1479 7225 563 10202 2492 10203
2261 392 563 439 336 307
2262 1285 394 563 4109 5932
2263 5560 6300 1828 8131 10204 7072 563 1773 4712 10205
2264 2756 4079 93 996 659 10206 1610 1613 3908 2334 10207 10208 301 9822 2693 10209 10210 10211 3036 3757 6531 10212 563 776
2265 8234 5598 563 546 620 10213 536
2266 1799 563 2031 5690 4664 268 380 7283 1431
2267 10214 10215 6924 1850 563
2268 563 10216 1578 10217 10218 10219 5744
2269 4591 563 420 428 989
2270 10220 5161 1325 6310 538 436 29 4409 2811 3404 10221 431 346 10222 8234 748 905 752 563
2271 563 10223 10224 10225 10226 10227
2272 563 8615 2658 7369 288 10228
2273 563 335 1706 4624 2161 6190 1157 8068 5418 3323 5268 7727 3906 2107
2274 2767 563 10229 10230 1090 9850 10231 10232
2275 563 1782 9535 29 10233 5402 5325 10234 10235 6738 6244 5529 3236 6883 4060 3616 7458 8718 10236 10237
2276 16 2183 563 1767 10238 6432 10239
2277 5359 563 2133 86 103 10240 652 2858 2899 2505 657 899 7806 392 820 84 2141 1722 4202 97 1153 2138 10241
2278 192 10242 563 8708 10243
2279 520 1707 10244 4110 6687 563 437
2280 1574 7472 1798 519 9810 10245 563
2281 10163 5703 10145 10246 420 563 10247 439 4987 560 572 2407 10248 10249 10250 10251 10252 7984
2282 563 10253 692 10254 4830 8468
2283 563 10255 10256 478 4343 439 176 424
2284 335 10239 7658 1053 693 7779 10257 563 5960 351 7697 7240 996
2285 563 4967 10258 10259 756 3558
2286 6025 2523 7058 563 10260 477 10261
2287 3365 716 6259 720 5427 563 1515 552 4107 5700 1181 4109
2288 563 10135 5901 2754 6766 1181 10160 10262 6889
2289 10263 8623 94 10264 10265 8928 10266 2139 9434 2186
2290 8272 2880 25 10263 2149
2291 10267 10263 10268 8064 10269 6021
2292 3669 10270 198 5266 10263 3444 6947 3142
2293 10271 682 10263 1075 6407
2294 7458 6705 2999 5007 10272 5612 10263
2295 1258 2024 564 9973 444 448 10273 6981 10274
2296 4053 2024 3114 9287 1948 1952 9513 938 4049 5527 29 10275 3707 10276 10277 10278 6102 5470 10279 10280 6322 1612 4721 4144 10281 10282 403 2459 2486 4040 3561
2297 5766 4996 435 285 10283 10173 4762 4979 7058 7468 2024 5934 10284 5177 2672 426 6949
2298 2151 10285 10286 3254 10287
2299 4938 10288 10289 10290 10291 10292 470 7497 3018 10117 7518 7563 10286 6723 10293 10294
2300 10295 10296 5855 8517 10286 9363 9362
2301 2944 9132 3762 2792 2100 5051 3347 10117 10286
2302 2109 916 10286 9363 10297 8842 10298 10299 4614 4297 10300 10301 10302 6783 10303 4769 7126 877 26 7442 6761
2303 6389 4445 403 8316 4444 1117 3847 2460 3253 2671 10286 1026 10304 3831 5046 5308 10305 2914 10306 1063 10307 8745 9363
2304 3341 10308 10309 10287 10286 10310 10311
2305 6586 835 10312 6477 409 649 3319
2306 7888 9755 10313 2291 10314 8094 3312 10315 10316 1133 1694 10317 10318 10319 10320 7328 6477 10321
2307 8093 6477 10322 414 5934 10323 10324
2308 3087 820 10078 1949 9410 10325 6477 3136 8084 10326
2309 10327 10328 6477 10329 10330
2310 8403 7704 9831 659 10331 10332 6477 451 4136 10333 1895
2311 10334 6406 10335 6477 6358 8957 10336 10337
2312 1293 4909 6966 6712 2197 621 10338 747
2313 6966 6165 10339 10340 1714
2314 6966 170 9811 289 1946 10341
2315 4871 9131 6966 1313 1215
2316 375 7177 10342 6966 10343 934
2317 6966 7163 5353 2397 8186 8242
2318 53 2363 2102 10344 6966
2319 9131 6395 2659 6966 10345
2320 7899 10346 10347 1541 3951 10348 8225 9567 10271 10349 7912 9978 5900 6966 6959 9911 10350
2321 6966 2540 5354 825 2463 2486 8168 10351
2322 6966 6959 6553 10352 10353 5393 10354 6021 1622
2323 863 3816 7049 6966 10355 614 10356 10357
2324 6909 6110 2181 7042 6966 10358 10359 5619 10360
2325 6966 5010 10361 4644 7476 1768 10362
2326 8352 10363 6550 184 10364 10365 6966 2940 10366 5281 1993 6043
2327 10367 6615 7689 6966 10368 10369
2328 3437 6966 751 681 540 335 932 7275 1799 9793 7654
2329 1612 5173 6239 5355 6966 10369 8982 10370 7564 386 3555 7300 6214
2330 6966 10371 6363 5188 10372
2331 6966 6959 5010 9907 10373 4964 3369
2332 167 1172 1996 10374 7900 1992 10375 10376 1622 1601 6884 10270 934 4532 10377
2333 10270 6872 10378 7760 10379
2334 4272 10270 4821 8210 57 1404 5246
2335 10270 4707 4373 10380 6535 10381 7309 4303 7739 170 7090 5358 10382 7814 6844 10364 7959 10383 10384 10385 5758 3405 540 8258 10386 1994 4811 1992 10159 10387 10388 10389 6546
2336 1614 9890 10390 5568 3826 5359 4650 6461 10391 7227 10392
2337 10245 2004 7413 10393 10392 3361 10394
2338 6703 10395 10392 498 10396
2339 824 2534 6156 232 10392 1172 7874 202 3712
2340 7782 10397 10398 10399 10392
2341 10392 10400 10401 557 686 10402
2342 6038 4123 3880 1184 10403 10404 10405 3553
2343 4814 7815 4842 1234 9909 10406 829 6158 7819 10407 6038 10408
2344 2183 10409 3000 6803 10410 10411 3084 10412 9440 2082 10413 10414 10415 4157 8961 9538 4019 4497 10416 7539 2844 3101 3007 1391 1891 10417 6038 1684 10418 3423 10419 7655 6481 10420
2345 6038 192 392 10421 10422 573 10423 3093 4109 9808 343 1184 768
2346 278 6038 10424 10425 6910 10426 2032 4707
2347 10427 1799 4110 2162 6038
2348 926 7275 6599 9086 10428 1604 10429 10430 10431 10432 10433 8036 10016 2006 10434 2269 3764 10435 4312 10436 7767 6662 3964 10437 8174 4649 10438 1622 10439 10243 6038
2349 8227 10440 7904 9913 6038 5065
2350 10441 6038 829 10442 5922
2351 8016 6038 4284 7021 10443 202 10444 908 10445
2352 10446 10447 10448 763 10427 4339 2833
2353 5946 10427 10449 6300 6132 8859 10404 7046 7775 10450 4369 6411 7715 10451 7298
2354 10452 9855 10427 7548 6052
2355 1181 10427 1995 10361 7725
2356 5932 5700 10427 10442 552 10246 6876 8918 8028 10453 5244
2357 7825 7659 6981 8348 10454
2358 9559 10219 464 698 8362 8348
2359 276 8348 2266 10455 498 10357 10456
2360 8348 488 180 1574 185
2361 7091 7237 948 692 6614 10457 9869 9303 473 5594 10458
2362 4746 3986 1380 8489 7494 9303 8598 9310 10459 4019
2363 9755 9360 9303 9132 3796
2364 9303 4103 1969 5885 2252 10460
2365 9303 751 6518 10461 1042 7473 3928 6025 4082 934 180 10462 175 2113 3283
2366 9899 9303 522 10463 10464 4592
2367 6731 10465 9755 9303 10466 10467
2368 10468 4752 9682 10469 733 10250 966 10470 10471 2422 10472 9303 10473 6243 538 1208 5301 5672 3287 10474 10475 10476 2882 10477 10478
2369 10479 6847 10466 9303 869 10480
2370 9303 1679 10481 5372 3586 8777 1174 752 6324 6646 2659 376 3170 3394
2371 6714 9303 8745 5014 10482 6772 8470
2372 561 5794 309 9303 6396 10483 8560
2373 2051 296 6973 1469 10233 9303 10484
2374 9503 10485 179 7241 10486 10487 10488 10489
2375 6514 10488 6940 7565 10235 197
2376 10488 3217 386 6113 5581 4873
2377 6086 10490 10491 825 4403 3827 874 4685 10488 1866 9181 5071 435 10492
2378 10493 10494 10488 10495 8382 8745 10496
2379 10488 10497 6716 9035 715 10498
2380 10499 2217 3894 10488 2516 2914 6320 3571
2381 10488 10500 3440 10501 10502
2382 10503 6169 10504 2217 7517
2383 9755 7517 10505 10506 9360 6723 10303
2384 10507 999 7517 3643 3644
2385 7517 10301 10465 10508 10509 10053
2386 9364 7517 7000 10510 9365
2387 10289 10511 4226 10512 2909 10332 473 10513 10514 7517
2388 7517 10515 10516 2356 2111
2389 7517 9364 8802 10517 10518
2390 7517 4467 10519 10520 839
2391 5952 9944 7517 365 10291 4708
2392 10521 7517 10322 10522 10523 10117 7186 10524 10525
2393 2842 7816 10526 7517 5908 10527 10528 7558 10529 2618 491 8841 3323 7205 151 8521 10530 5546 9497 9118 10322 7167 7239 7579 10531 691
2394 7517 10532 1935 10492 299 5791 10533 1673 5322 9324 10534 2323 10535 2113 2240 10536 6818 4727 1666 2853 2991 5158 1668 7623
2395 10537 8227 3428 4187 3861 10434 10538 7517 8093 523 7787 6277 10539 10540 878
2396 10541 7517 7563 10542 10543 8391
2397 10504 10544 9806 10508 6722 10294 10545 10546 10547 10548 7517 10549 9608
2398 9574 4083 10550 10551 9908 10552 7517 2558
2399 7517 10553 10554 10555 10556 10309
2400 9372 7407 1127 10546 3320 160 410
2401 8782 1149 1604 1444 10512 9372 6723 7403
2402 5256 9755 4772 9372 3018 10557 8857 8303 5255 3253
2403 9372 5659 97 10558 10559 6861 1128 2858
2404 9372 5255 10505 3012 10560 10561 5256 10562 1972 10563
2405 3220 1428 359 7370 1288 134 1290 4324 7375 3198 7288 10564 1333 1277 6881 2688 10284 464 7347 4360 5246 1362 1359 490 7365 1280 1377 4995 4353 7387
2406 3220 3185 1004 667 97 5638 707 10565 2261 6853 10566
2407 3220 1388 10567 10568 10569 5687 7255 5170 7497 9167 10155 9942 3335 1505 8716 135 6088 519
2408 10570 3220 3673 1405 10571
2409 3380 7133 8251 10572 10573 10574 3220 7256
2410 4770 10575 6211 4768 7126
2411 10575 10576 4768 4769 10291 10577
2412 10575 10578 8317 596 10579
2413 4211 6430 10575 10580 3170 10581 1807 490 9206 10582 1478 6341 649 4608 10583 6138 10584 2356 4493 8521 10585 2694 1512 1377 1378
2414 10586 10565 5687 10587 768 10575 4719
2415 10575 10588 6627 10589 8019 4700
2416 10590 412 1441 8398 10591 10592 10575 4768 4769 2171 10484 10233 10303 10526 4770 1879 10593
2417 10594 3644 10575 10595 3643
2418 10575 643 8260 4769 4265
2419 523 5202 10575 1666 825 9779 10596 10597
2420 659 3328 4797 1621 57 6701 10598 10575 10301 10599 10600 6745 3724 4769 10601 2977 10602 4002 10603 10604 9919 3649 474 10605 8260 10606 8027 10607 3746 7368
2421 2367 2187 10588 10595 4868 16 230 10608 10609 6458
2422 10610 10588 5794 8253 10611
2423 10612 4871 10588 9917 226 10613 1234 10614
2424 10588 10615 10616 10617 10080 8407 10538 597 307 457
2425 2520 3719 10618 2505 10588 2541 651 379 2999 9884 120 6697 1886 8623 1031 8928 2139 10619 97 1729 8147 2887 392 10243
2426 10588 8782 6211 1879 8260 5625
2427 2374 5241 10588 10620 10621 7148
2428 10588 10622 3274 8330 558
2429 10623 10588 10624 6175 10625
2430 558 9240 4935 10588 3099 10626 10627 1977 1512 1309 10628
2431 10588 2989 5597 6034 8602
2432 10588 10629 4871 3643 5625
2433 10588 10576 196 2974 2223
2434 1767 2039 10630 6886 8782
2435 10631 5648 6192 8782 7479
2436 10632 7785 804 8782 6700 10603
2437 7009 4108 7469 4752 2993 6221 9739 10633 1205 2316 10634 3463 10635 2422 2811 10636 4068 2764 8782 1208 10637 243 6769 10615 4521 10638 309 10639 5173 10640 10641 10642 10643 752 2356 490 392 1668 1759 596 4978 4002 10644 7254 289 10240 10645 2344 4436 10646 564 6781 10262 6139 6687 552 6902 10647 2873 536
2438 9017 8782 10648 10649 7401
2439 1122 8782 10650 10651 5635 4863 2152
2440 4698 1709 6646 2110 10059 7131 4684 8782 6324 3947 10652 6642 8543 5601 527 10653 10654
2441 10655 7406 5625 9809 403 596 8782 10656 5172 6407 2244 10657
2442 4302 6507 8782 10578 1786 804
2443 8782 5609 7234 623 915
2444 10658 8782 9045 2674 10659 2648
2445 8858 1030 8573 2540 5671 77 2303 2519 3291 2582 5909 2197 2113 2693 4914
2446 1960 5808 2197 5434 9861
2447 9820 2197 1414 5981 3369 1329 3151 3200 1304 5934
2448 2197 10660 5922 10661 10603 3663 10662 10663
2449 4000 10664 10665 4144 996 4313
2450 2233 6090 10619 2544 2740 1897 179 10666 87 10665 711 10667 10668 10669
2451 10665 3224 3943 6313 3428 1278 1375 3631 3473 4563 1262
2452 10665 6974 10670 10671 1213
2453 10672 1066 10665 574 6214
2454 6730 5199 10673 7215 10674 10665
2455 309 10675 7516 2355 5723 5419 3547 3558 4727 5948 1400 10416 5416 1149 10676 5873 151 704 3943 2842 3853 490 2588 997 10677 10554 5398 1759 1651 3745 7239 10678 6132 5173 10679 523 8230 5445 10680 10681 5118 10638 6180
2456 2580 2815 2159 1388 730 946 2553 707 733 3056 10678 1045
2457 4039 649 1055 10682 3214 10678 10683 9647 10684 2185 6091 9097 10685 10686 4864 4364 8845 7975 7474 808 1949 3741 8836 3896 3721 10687 4181 5321 5445 4268 3119 2237 5417 10688 10689 3906 2365 5404 10690 3571 300 10691 3310 4246 1767 3301 10692 10693 3945 8387 1129 6746 10668 2930 3084 2150 615 10694
2458 10695 3851 10696 9233 10678
2459 7985 10697 842 10678 703
2460 4624 8756 755 10678 1862 1767
2461 2454 3926 4699 4681 4700
2462 6646 649 4009 2454 3826 6419 3141 1783 4966 551 10698 7594 8139 6716 10699 925 9047 8054
2463 6131 7192 10700 9752 6637 4966 8217 7276 10701 5256 6724 2454 3255
2464 948 1388 1867 2853 10702 9954 10063 4569 391 6694 2454 2098 4854 8766
2465 6648 8258 4284 2454 8054 6908
2466 6591 10703 6660 168 1866 3547 2451 2362 4141 2861 2704 5373 4139 3598 3143 10704 1711 704 7203 6386 10705 9258 10706 1402 2036 2454 2661 6646 825 1673 2557 5263 10707 2659 1907 7630 5241 9265 6008 7633 1805 10708 7632 7636 8049 8050 6637 4966 6351 6001 5152 10709 10710 944 8974 6347 10711 10712 3741 7475 10713 10714 10715 4875 4443 3814 9141 10716 10717 2511 4002 5137 10718 9266 10719 9118 10720 6405 9695 10721 6406 10722 10664 1874 4938 10196 144 10723 10724 687 463 10506 7524 10725 10726 10727 6048 10728 10729 10730 10731 5441 1745 10732 5697 5696 10733 10465 425 10734 1751 6628 10735 10736 10737
2467 6445 575 2930 4416 10738 441 3667 1187 10739 1668 6709 7394 10740 5656 184 433 10741 5984 7132 6132 4998 7911 1324 1846 1329 10742 1417 1466 1352 1528 1281 1529 1423 1363
2468 5252 7132 3190 3827 9138
2469 7132 7019 5724 2224 3006
2470 7132 5088 10743 7594 10744 5223 5906 10745 8947
2471 892 2497 830 2204 1135 7000 5878 1727 487 10293 10288 9664 10746
2472 10510 114 7000 5255 9364 10521 9755 10747 3986 517 312 6613 10748
2473 10749 2427 10510 7000 10750
2474 10751 1398 10752 1725 23 7000 8767 2775 1969 10492 1143 1667 10753 4364
2475 5255 3018 7000 9755 10518 3258 10754 10755 3256 10557
2476 558 5429 10613 7000 649 10756 3646 3718 2001 4462 2120 1866 4655 54 1794 1776 10757
2477 7000 1149 3283 10758 2329 3740
2478 7000 3877 3255 2361 5398 10759
2479 5810 6291 527 10760 7000 7227
2480 6973 9360 7000 596 10761 5256
2481 1293 10762 7000 10661 6723 10547
2482 7000 5416 10763 8140 2362 8288 9367 9300
2483 7000 3663 9362 9363 10764 10765 935
2484 10766 10767 217 10293 264 10768 7000 6298
2485 8303 1672 10769 10604 10770 10771
2486 5621 5364 1672 7565 1960
2487 4864 5321 4120 10772 2192 812 2360 873 4236 4955 5173 2717 649 5435 1265 10773 3522 5066 2358 1729 1672 720 10774 3712 2607 2895 8414 3475 9365 2036 2219 122 3312 2238 4863 5416 3882 698 8602
2488 1672 4107 1029 2090 10775 756 1178 844 1260 10627 946 7396 10776
2489 10466 1672 10092 9365 9009 8303 8767
2490 9682 1672 5255 10663 10777
2491 6591 8303 395 206 10599 10778 1672 829 10779 10780 5317 4813
2492 10781 9755 10603 1672 1983 2310
2493 3148 5281 4790 3838 10782
2494 3301 4065 5282 10783 10782 4043 3994 997
2495 5152 6240 6287 10784 10785 10786 10782 2652 10787
2496 10782 825 5445 997 10640 2362
2497 2340 2342 10782 3857 7523
2498 6239 10788 10782 2479 6516 10789 5594 6406 4475 10790 9040 10791 6322 5529 6324 6795 551 9097 9226 6125 151 3337 1074
2499 1862 10373 7479 9755 5427 1680 2131 1937 151 2659 10792 10793 6287 10794 10416 1673 3906 7539 10795 10796 10214 523 10797 10033 1400 9992 10798 10799 63 10322 7239 10800 4408 5635 9097 7291 10801 10802 8576 9323 9123 3175 526 8075 10001 698 9324 10803 1865 9978
2500 5810 3556 1677 4076 10804 5512 10805 9097 5628 8573 10806 551 1759 4719 3947 4299 2486 4270 5470 596 3378 2362 10807 10808 57 5445 997 10809 10810 151 2652 6840 10811 10661 310 5286 4967 1679 10812 10813 10814 10815 1891 6841 5265 8276 10322 5997
2501 10318 10322 6791 884 7142
2502 2246 10816 6890 10322 3801 5173 7228 2996 3827 5326 1020 10817 5827 10818 10819 296 2777 3337 7554 5398 786 7046
2503 10555 3253 7083 10311 503
2504 3253 7564 10820 2456 10821
2505 1444 5351 10822 10285 3253 9741 3019 10823 649 4682 2362 10297 4772 7186 10824 6885 3378 4963 8061 8802 409 10825 8560 10826 6672 10827 8613 6049 596 874
2506 10828 10198 10829 6723 5256 4467 10576 6374 6727 10830 10761 3728 3253 10604 10831
2507 10832 5258 10604 10833 9755 6772 5256 3253
2508 10834 4467 9695 5757 6293 3320 10737 23 636
2509 557 540 6571 4467 10022 10835
2510 7906 6046 4649 4467 8113
2511 856 796 10836 4467 3472
2512 2239 6699 10837 7118 10838 4467 10839 10763 10840
2513 5256 4467 10841 1319 198 7785 1278
2514 10637 4467 3018 5256 330
2515 10842 7950 10843 10844 10824 10845 4467 7557
2516 4467 1102 10846 687 10847 54 3494 9543 9480 10848 4038 1052
2517 4467 10334 10233 6052 10512
2518 4467 10849 5256 3320 10823 4124
2519 4011 10850 998 8998 4467 10851
2520 8957 6358 9165 8092 10469 4467 10852 9397
2521 1299 4935 103 10853 6753 4467 10293 696
2522 2190 6910 10854 1685 8970 1151 2046 2139 10855 4245 9480 2724 6700 10856 4467 4124 9679 5215 3141 10857 2361 6193 2365 8685 2362 2529 5355 5145 3815 5374 10858 756 5128 6851 649 9990 751 996 3441 3743 10859 4359 2502 5968 3067 4867 975 10860 3745 5470 523 10861 3426 10862 437
2523 6406 10863 4467 5255 10864 10865 6169 710 596
2524 97 3082 10866 9456 1056 10867 4467 10868
2525 10869 4467 2272 5688 10305 10870 6338 10871 1365 6035 9209
2526 10872 4467 7121 5842 10873 8511 386 10874 10875 3150
2527 10876 9488 2551 10877 1050 5659 774 4467 10459 5404 8999 10878 10879 2295 2792 10880 9611 10881 10689 47 10882 10883 2715 3324 9268 10884 10885 10886
2528 335 4338 392 1799 10200 414
2529 10217 8071 4338 10887 10888
2530 10889 5270 5877 4338 6902
2531 10890 10891 4338 6043 6035 10459 10892
2532 5304 10192 1087 923 2412 2413 10893 2234 10894
2533 44 330 1694 3029 10895 4255 3064 4555 4752 9356 10896 1096 2412 2682 5129 1969 9327 10897 1211
2534 2412 5578 4023 1553 10898 3464
2535 10899 10900 2412 10901 10902 10903 2990 1711 403 9327
2536 2412 4297 4023 7001 10707 10904 7316 842
2537 2541 8606 8723 4944 8604 844 10905 1128 387 2265 10906 10907 2412 5578 10908 9596 6624 10909 5253 10910 7236 8370 2340 6076 3973 6070 10911 2977 179 108
2538 6274 10912 5106 1385 131 10913 2265 10914 2775 4752 1553 10915 10916 8229 10917 10918 9359 4509 10919 10250 239 10920 10921
2539 10916 2476 1553 10922 10085
2540 1767 2204 3855 9504 7198 4692 4964 376 1017 4299 4548 5737 6879 10916 2062
2541 10916 10923 2365 9397 10924
2542 3078 847 10925 403 4251 10926 2793 10916 3608 9883 8164 10927 2775
2543 10928 10929 2671 10930 2476 2636 10916 2151 8528 8674 634
2544 10931 10915 10916 10919 1553 10932 10933 4752 10934 6296 10217 2241 10935 10922 6915 6902 924 3431 568 5534 4133
2545 10655 10916 10936 1773 10937 9166 10938 10939 3210
2546 10916 6358 1969 6855 10760 3068 10940 10941
2547 8026 4828 10942 10943 2149 7787 1149 834 10916 9738 10944 10579 2745 10937 10945 10946 688 6347 1862 4250 2077 10947 10948
2548 9393 3064 2421 923 10949
2549 10950 5543 6469 9355 8147 4989 10951 10403 4826 9757 9763 10952 10953 4524 4055 10954 10955 10956 10957 8017 10958 8203 551 10706 10959 4053 4695 2106 10960 10961 9393 4239 452 5267 1553 10962 2838 6355 2395 10963 10964 8908 7534 10965 10949 2459 10281 3184 3947 2383 3614 1708 923 2456 649 1894 2146 7245 10966 1160
2550 1195 330 10967 2041 4698 10968 1398 10969 9393 4020
2551 7198 1125 2553 10970 2814 2903 124 2158 4695 90 1045 3721 8602 1208 2151 6168 9380 2227 2185 10971 3047 2410 922 2862 10972 2139 10973 119 10974 10311 814 4697 9393 178 4472
2552 10975 403 2777 3737 9355 8957 6348 123
2553 9355 4509 6358 10474 1554 10976 5366 3782
2554 6358 4297 10977 10938 9355 10978 10979 1799 10980
2555 7565 3262 7237 1320 5201 9355 4752 2406 10981 4509 10978 4299 822 10982 10044 10956 9698 10983 10984
2556 10306 10985 647 10986 946 10987 10988 10989 8381 649 10922 961 1684 10990 3178 5303 5865 8729 9355 10991 1917
2557 6068 10992 415 2761 10981 9355 10993 8673 10635 2770 10994 2760 10995 10098 1100 5016 2759 1018 2556 5914
2558 4065 1148 10996 10997 1666 8096 9355 6358 7718 2644 10998 10999 11000
2559 8957 9355 4297 7171 6358 3288
2560 11001 11002 8090 10084 10638 9358 10083 11003 9302 11004 8693 9355
2561 10572 9355 4752 4509 6358 4989 5157 7718 10977 10956 6126 10957 1902 11005 1457 6624 8488 403 490 4100 4749 2323 10337
2562 3719 2879 3472 11006 9355 2743
2563 149 1554 11007 9355 3723 3472 10476 11008 10894
2564 9355 2151 10083 9535 3788 3210 11009 11010 10093 4053
2565 11011 11012 11013 11014 4509 6358 10248 8957 7718 9355 9356 2476 2407 4752 10250 10810 11015 6962 1553 5516 8244
2566 2497 11016 11017 9355 1806
2567 11018 9355 3471 5461 11019
2568 9355 6358 2726 1554 8957 9586
2569 9355 4509 2476 11020 8957 8274 4504 398 9783 11021
2570 6343 9355 1768 2661 3788 2314
2571 2406 7718 10083 9355 2771 8952
2572 9355 9381 11019 11022 11023 3739 8637 44 3569 8488 4828 3041 551 9209 6422
2573 6358 8957 11024 11025 9355
2574 8955 11026 10944 11027 9355 10084 4509 10915 9302 11028 2422 3213 1081 10633 11029 2 3836
2575 9355 6358 4752 4509 2295 7750 2422 9419 8223
2576 9355 2406 2552 11030 11031 9142 5538 3229
2577 11012 2217 2698 7987 649 844 2361 4169 7760 2321 2476 7841 11032 10161 5875 606 8593 11033 8317 11034 6125 11035 10097 4025 2474 3614 923 521 9355 4509 7765 6358 10917 8957 10463 11036 522 1484 11037 7016 11038
2578 384 8118 9355 4509 2427 11039 11040 2190 857 9948 3268 4781 82 72 2698 81 6861 4661 266 11041 3920
2579 9355 11042 6358 1553 4989 9602 7013
2580 649 10459 4976 11043 3781 3847 4163 4985 7480 8422 11044 11045 11046 6358 10981 9355
2581 4250 11047 11048 11049 9355
2582 9355 11050 11046 6358 11051 11052 8957 10938 2067 5 8788 7028
2583 9878 2421 4023 6624 9355 4509
2584 2316 4752 1902 1456 6375 1814 2241 4521 6915 822 11053 9355 11054 2476 5133 1093 6358
2585 275 5813 11055 9788 2314 45 9355 7737
2586 11056 11057 9355 4752 4509 2476 11058 8957 11059 24
2587 11060 11061 9355 11062 6358 3471 10919 11063 2368 1553
2588 4752 2406 3707 7536 11064 9355 11065 1807 11066
2589 9355 4509 6358 8957 11067 7354 5032
2590 1534 2265 9355 7294 11068 996 1706 551 8896 7514
2591 9355 4509 11069 10252 11067
2592 99 9951 9355 4509 6358 11008 3176 4752 11070
2593 8130 9355 6358 8957 7700
2594 10083 9355 1552 527 403 11052 10991 609 11071 11006 11072 11073
2595 967 5817 9199 11074 10852 11075 7805 6028 7558 8994 2447 2913 11076 11077 860 47 2702 11078 9419 9355 4509 857 9302 8695 6310 2486
2596 2476 11069 11079 9355 2316 4509 11080 11081 9013 2151 2422 9419
2597 113 9355 1969 4730 2961
2598 2347 3663 5883 7547 3247 4392 5488 5651 9355 7535 2314 11082
2599 7148 6078 8641 9355 11070 4094 9051
2600 9355 4509 2476 6358 11083 2422 10250 4191
2601 1696 2192 9127 1706 3067 4509 523 6358 2164 2128 2407 10981 9355 10249 1553 10250 10988 2422 94 1168 16 629 4240 11084 2698
2602 7010 57 11085 11086 11087 2314 11088 11089 9355 11059 4989 10250 6355 5830 11090
2603 2406 10977 9355 2486 11091 11092
2604 2955 10131 54 11093 4423 11094 2853 8131 1099 87 86 9497 8723 1077 9154 9619 8928 2777 1957 11095 88 8881 11096 949 2907 7558 179 8971 8952 8730 45 2880 1131 9355 2316 2731 2107
2605 9081 9355 29 2314 7718 11097 296
2606 9928 9355 9641 5727 11098 2583 5128 10977 4752 301 490 2407 9258
2607 4029 11099 6663 7608 130 10981 4297 11100 11101 11102 3893 2049 6000 9355 3596
2608 392 6906 10645 10083 9355 3472
2609 9241 4935 4509 7718 9355 4989 1554 7712 8228 888 1441 11103 392 1507 1340 1525 1435 1310 4379 1311 3485 1517 11104 7399
2610 9355 6358 11069 8957 9511
2611 11105 2110 5987 3741 1867 10981 2406 11063 10956 9355 925 2478
2612 9355 4509 2274 6358 11106 9384 4989 2406 11107
2613 11108 11109 9355 11110 3472 11079
2614 2109 10941 9355 6358 4989 8957 2422 10251 968 9167
2615 3911 4509 6358 2550 9355 11111 8957 10069 3126 2486 4391
2616 9355 550 7167 4884 8029
2617 659 9355 4752 4509 4989 11019 11112
2618 6175 11113 2560 596 1277 3159 2878 11114 11115 11072 11116 2207
2619 11115 7534 3614 5157 11117 1212 11118 6358 2422
2620 4752 10980 9247 11115 11119 11090
2621 11120 1239 5647 2699 2459 4356 1411 2441 11115 11121 3463 4000
2622 11115 11122 11123 11072 3464 424 3622
2623 756 11124 7211 9964 9358
2624 11124 5156 11125 2414 10070 923 11126 3431
2625 113 2483 3123 2204 2476 11124 4194 5170
2626 11124 11121 1209 11127 11128 2349
2627 11124 1209 1039 1210 198 3614 7212
2628 11124 10996 11129 11130 10251
2629 2437 4094 11003 9535 11131 11132
2630 1049 3713 11009 11133 2437 11134 2465
2631 11135 2179 11136 11137 11138 2437
2632 11139 57 4887 5367 10208 2546 415 2437 151 11140 526 2226 1937 4246 3103 9415
2633 2165 11141 3947 4019 2522
2634 11141 7407 7839 1127 4997 4940
2635 688 11141 4247 1669 11142 11143
2636 9646 11141 389 844 10504 6169 521 819
2637 2930 11144 11141 5729 1707 10944 4865 5147 1669 11145 11146 1050 6530 9463 4364
2638 11141 11147 4311 11148 2070
2639 11149 10900 5347 11078 11150 303 11151 1553 11152 853 4955 8548 2615
2640 11149 1393 674 2092 1391
2641 9641 10635 11153 11154 11155 9642 11156 11149 9171 11157 2682 2902 4251 7504
2642 662 2316 10104 7532 11158 11159 3724 8747 959 11149 11160 7535
2643 1702 9195 11161 4190 403 5443 23 7532 5526 9513 6191 11162 11163 1110 2 11164 668 11165 84 4509 11166 5751 11167 11046 9302 4252 2764 11168 2476 8589 11169 11149 4251 6268 11170 11171 11172
2644 11173 11174 2422 11175 564 11176 2495 4094 11156
2645 1933 4471 9012 4094 3187 3076 11177
2646 4094 9745 8018 2505 2073 6310 4509 2580 2383 1020 10105 4241 11178
2647 10250 11179 8694 6706 2992 4575 11180 4094 11181 11182 659 11183 11184
2648 4094 9038 1055 2139 8694 11185 10327
2649 4125 8120 1075 6116 11186 11187 11188 3640
2650 1949 2139 11189 11186 4687
2651 855 8829 11190 733 2562 179 423 11186
2652 2217 7480 1116 11186 2237 1039 776 86 840 11191 6822 3240 9064 11192 2 11193 5129 3698 1950 2778 6376 4167 11194 1056 4070
2653 868 523 11186 7335 11195 5593 5299 1145 11196
2654 11197 3352 11186 113 2397 1778 7407 4226 2320 6517 899 946 948 523 649 10049 11198 11199 11200 651 11201 1494 756 2362 2036 7514 301 11202 11203 5944 1767 5265 11204 490 5128 3139 6982 9695 3785 11205 10825 11206 11207 5194 7326 10465 720
2655 534 856 5580 11208 9787
2656 2327 10850 9787 11209 3166 9639 11210 7268
2657 1551 9787 3180 11211 7854 383 4273 1850
2658 336 4591 11212 9127 717 11213 11214 9832 8420 1051 6118
2659 9519 11213 11215 5411 3330
2660 11213 8308 7642 908 8885
2661 1142 11216 11217 7794 5411 8176 3900 11213 1655 11218 5393
2662 122 9547 11213 4721 11219 8535 2448
2663 11220 11213 1393 10881 9533
2664 11213 6165 3262 4867 1293 5056 1335 738 7372 2539 10076 7414 1262 7465 93
2665 11221 1302 1985 11213 4620 1428 1214 7566 1491 1330 1331 1332 1338 1335 1340 1341 1343 7671 7935 1222 1253 1361 1262 9799 1281 4602 7220 1516 11222
2666 11213 11223 426 6819 4730 11224
2667 4236 11225 403 11213 5049 8110
2668 5159 6228 5161 1862 11226 10054 4608 11227 1390 490 1400 842 3878 11213 11228 9956 3378 3388 10569 8157 2486 4205 1933 97 8670 7229 1583 11229 5355 4426 11230 3200 4425 11231 5934 323 10651 201 4766 1362 1468 6322 139 11232 9580 4630 2403 5561 4993 5717 1372 11233 1472 1371 4566 1365 1366 1368
2669 571 11234 5539 5448 11213 4779
2670 11235 11213 6605 9149 2610 7024 1753 11236 9385 10868 135 6935 620
2671 7953 718 11213 11237 11238
2672 11239 637 1631 4364 7591 10692 4282 4147 11240 2048 2801 6254 1156 8662 3768 29 3077 3118 11241
2673 1032 234 11242 3768 2224
2674 3768 1933 1157 966 11243 2326 2531
2675 322 6824 2224 11244 1893 3768 11245 11246 11247 2897 2101 2102 9779 11108 4523 123 11248 296 97 6068 11249 5116 426 11155 1126 11250 946 11251 5132 9543 2778 816 387 1018 11252
2676 1686 5517 2306 2445 5583 8886 3768 8179 1932 11253 1065 95 2143 3076 3077 11254 852 1757 1060 11255 11256
2677 676 5516 5865 3768 1032 11257
2678 820 10241 6943 2794 11258 899 900 1156 2902 2129 11259 3799 3973 2798 2432 3031 2107 2 2261 2977 29 5087 11260 1564 674 6254 3103 3768
2679 11261 8725 10191 3543 6385
2680 11261 5304 11262 11263 820 11264 643
2681 903 11261 6467 11265 5686
2682 11261 11266 5985 5316 4039
2683 11139 11267 11268 11261 11269
2684 11270 11271 804 5625 11272 11273 11224 11274
2685 519 6962 11270 403 925 11275
2686 6712 11270 10603 4868 3280 1818
2687 9132 4871 11270 4654 2997 7153 1659 5625
2688 11270 8058 10599 10545 2551
2689 11270 1981 10777 649 7216 10610 5568
2690 11270 835 4193 6132 11276 9134 10650 11277 11278 10334 10072 10777 11279
2691 996 10794 2466 6933 2522
2692 7813 11280 2466 786 9959
2693 4866 6520 2466 11281 3142 894
2694 11282 11283 3465 11284 2466 10058 3548 679
2695 2466 1855 4039 7735 11285
2696 2466 789 5774 1273 9104
2697 629 390 2466 925 11286
2698 7462 11287 2466 10803 10595
2699 8074 11288 2466 10544 5381 365 11289 11290 11291 11292 382 11293 11294 7204 418 11295 1937
2700 11296 5903 10357 196 989 2466 1039 8313 9654 3419
2701 11297 4897 10971 5173 4950 547 2127 1017 2699 11298 7180 4642 11299 6443 2466 4053
2702 4782 11300 11301 11302 11303 2616 77 9506 1048 837 2466 1773 11304 2615 3026 9 10102 8460 8790 2261 1029
2703 2366 11305 11306 1283 4292 1404 3222 1453 11307 3012 2466 1354 2612
2704 11308 6600 2466 4706 3634 3485
2705 7624 6638 2466 3925 3926 5671 2444
2706 10088 6052 11038 2466 5685 6510 7615 11309 2905 4575 4965 11310
2707 230 7594 936 1760 23 2410 5784 1818 2466 10601
2708 11311 5553 11312 7275 10766 5281 11313 180 11314 1597 226 6884 6116 4140 2000 1596 11315 3002 2466 7411 11316 2015 11317 10503 11318 7449 11319 541
2709 11320 6027 429 4320 10214 6639 4744 5426 2466 1733
2710 10560 11321 7148 2466 938 11322
2711 11323 9584 2466 2553 7992 2634 9424 5686 11324 11325 11326 2231 149 11327 11328 84 11329 7756 820 90 29 9507 1120 2914 2897 1090 9777
2712 1388 1818 2854 7839 4682 11330 11259 8957 11059 4989 5957 9731 5531 629 766 2909 3015 301 1767 1867 649 2427 2656 2465 1391 1760 2466 7204 7636 2128
2713 5873 2466 11331 11332 1946
2714 1039 2497 574 2348 2466 11293
2715 7444 11333 11334 3853 4967 7291 151 11335 365 1867 5580 3507 1773 710 1215 357 2127 2466 11336
2716 658 3030 44 10613 10092 3099 10560 4387 6967 11337 1948 1952 10129 11338 11007
2717 7216 384 3099 8511 11339 11340 9402 837
2718 7695 3099 10560 11341 2079 296
2719 7771 1855 8147 2771 6458 2447 11342 8026 6073 11343 318 7558 151 11344 11345 8420 11346 9226 808 1680 8904 673 11347 11348
2720 11349 6410 1981 2824 7212 1143 5411 8605 5906 3026 2353 11350 835 1855 6745
2721 800 6376 2165 10257 8499 10563 11351 3765 11352 5605 1855 2672 917 48 629 11353 2612 752 4129 6492 1320 1767 490 4384 1867 11354 5808 4590 6605 5673
2722 426 7257 11355 10269 7640 772 5553 1039 3349 1069 1753 770 8468 722 11356 10237 11357 11358 10836 3350 11359 1855 10868
2723 1586 2018 11360 1855 6623 2922 740 5940 8632 11361 7798 6603 3752 11362 3370
2724 4743 2646 3005 4366 1855
2725 704 7217 11363 4761 1855
2726 1855 11364 369 751 681 2923 4402 11365 2004 620 7912 1614 6540 11366
2727 11367 11368 11369 6590 5960 2562 1855
2728 692 689 940 1941 1855 6375 11370 11371
2729 22 9389 9479 9413 13 11372 1143 8778 6382 1494 634 6315 2618 9223 1855 1873 2880 2791 11373 2719 45
2730 1855 11374 5837 7525 1214 10337
2731 1594 11375 1585 11376 739 7486 11377 6536 9136 10655 11378 1855 11379 8112 11380
2732 1855 131 1934 120 5254 964
2733 1855 7300 4682 218 4805
2734 2262 11381 1722 4362 4428 5064 707 1855 820 3100 3972 2730 2794 90 1064 8125 6682
2735 11382 4980 1855 643 4518 5855 11383 3938 6715
2736 2656 10741 10212 11384 2109 2423 5470 8200 11385 6036 3745 6150 1439 8788 1855 5492 11386 704 8491 6386 11387 1005 10727 3497 1273
2737 11388 8361 1608 11389 1855 2269 9578 7501
2738 3140 11390 1855 5977 3402
2739 1293 5161 4056 11391 7504 11392 640 11393 5753 253 9477 1323 7626 11394 3227 7296 11395 11229 6050 7288 595 2385 5103 11396 11265 10284 10156 1855
2740 701 4963 5456 1855 10497 2615 8279 10208 24 4525
2741 296 11397 3287 8253 10082 1855 11398 1664
2742 11399 1828 4789 11400 1488 1249 1507 1855 6789
2743 4039 11401 2020 3619 1855 738 8812
2744 11402 6438 806 11403 1855 11404 11405
2745 3109 2067 1705 11406 8975 1855 11407 9538
2746 2304 2308 5909 9040 1855 10643
2747 11408 4871 11409 10341 11410 1855 6697 8067 8859
2748 4425 2366 1855 2522 2394 11411 11412 11413 3485 8618 11414 5630 8480 17
2749 9868 1855 1434 11415 1776
2750 3636 11416 1855 4161 1055 2046 6084 11417 11341 11205 47 9454 11418 11419 11420 5131 11041
2751 5267 5540 1776 825 1855 3790 1214
2752 7752 4527 8904 7218 8584 11421 333 4136 11422 1855
2753 658 11423 3097 2719 1855
2754 1855 8745 447 4644 4871 11424 2347 6298 11425
2755 1855 4762 4967 11426 2353 11185 8374
2756 1855 5967 2486 8625 8666 911 11427 10921 11428
2757 10090 11429 11430 11431 1855 495 8345
2758 2922 11432 3158 1855 605 4788 11433 451 1325 11434 11435 9736 11436 11437 7855 6492
2759 1855 1785 2240 7885 11438 5177
2760 4039 6509 7696 711 1855 1408 194
2761 1701 11439 6183 11440 29 2584 813 752 649 403 23 8866 3312 11441 1060 3657 97 1932 3359 490 11442 1855 2486 11443 11444 2765 11445 6560 11446
2762 1855 6821 6098 11447 3161
2763 5417 4864 3378 1257 5321 2250 11448 1855 6163
2764 11449 11450 373 5365 11451 1855 11452
2765 445 5381 11453 11454 1855
2766 4464 1855 2030 10757 11455 677 1173 11456
2767 2767 1855 6405 5251 5271 11457 2543 11458 6051 11459
2768 1855 6797 5899 11460 4658 1659
2769 1985 11409 5883 3275 2566 5828 409 4083 540 11461 11462 11463 1855 10770 11464 752 5625
2770 11410 3878 4120 5444 1855 48 7239 2221
2771 1855 980 4987 11465 687
2772 5756 686 2315 95 73 1383 29 1855 5495 8625
2773 5107 3453 1047 2673 198 3059 1668 1855 1408
2774 1855 11466 4864 2209 11467
2775 4464 5159 386 762 3555 1855 342 4967 1384
2776 372 4699 11468 1855 4862 3815 1859 3947 5967 264 4107 5563 11469 10408 7254 7287 2111
2777 5132 1855 1408 1505 5904 3600 5903 1029 3559 1557 9266 11470 8063 10568 2362 2238 1064 97 658 8414 86 2371 11471 9053 11472 2139 924 3909 9319 11473
2778 2120 1776 11474 11475 8575 649 2514 8331 10772 11476 11477 2820 4074 7581 11478 9308 6518 10321 2190 2217 3088 2356 11479 3529 3339 3914 10702 11480 94 87 11481 1120 5331 151 2552 2459 4270 2784 5470 1320 1767 5400 10296 11482 10966 5285 118 11483 6186 11484 752 4719 820 11485 2658 1759 9965 11117 3888 4163 6510 7136 1862 550 7594 11486 7480 1855 1905 1760 8712 2912 78 8635 2055 1684 3022 5415 2743 11487 7598 11488 2715 671 2138 90 2139 11489 8730 1123 11490 11491
2779 1855 9433 3761 3952 4016 938 1923 4007
2780 10241 1113 2514 11492 11493 11494 11495 1855 643 11496 820 3547 29
2781 1855 2516 634 2895 1049
2782 437 2964 35 850 11497 820 1855
2783 11498 5901 6037 11499 10259 1855 11171
2784 2615 1855 9591 9755 11500 5256
2785 3497 9094 90 8988 3653 11501 1855 1087 7628 2977 2580 2290 1756 11502 7448 11503 7233 4904 4088 2627 9684
2786 3261 4280 11504 5242 1855 3523 11505
2787 1855 6533 2805 1039 1600 540
2788 10165 5351 11506 4002 1019 1855 738
2789 4369 1855 6253 4263 770
2790 311 11507 5785 5366 1855 11508
2791 1855 11509 5361 4307 7293
2792 44 1952 11510 11511 1855
2793 1855 6330 11512 57 10187 2244
2794 1876 4760 5573 1026 4994 378 4111 439 1855 1856 2165
2795 1855 1042 2677 6799 11513
2796 11514 3257 641 1855 11515 6881 4077 5968
2797 4039 409 11516 6217 5610 184 787
2798 1622 4302 11517 7768 11518 8340 11519 5060 11520 790 20 1640 11521 9349 11522 11523 1932 820 9003 11524 4039 11525
2799 2427 1659 996 7445 4039
2800 428 4454 5943 865 4039 825 842 4789 6005
2801 2765 2960 4039 11526 11035 11527
2802 2810 3064 11528 11529 4039
2803 1428 1248 1512 4039 1435
2804 11530 11531 6131 6414 3035 11532 2644 1932 900 11533 11534 2894 90 4039 6517 2451
2805 4039 1757 1776 11535 10874 11536
2806 399 8642 8659 621 4039 5563 11198
2807 4299 1400 7964 4054 2690 1484 4039
2808 4730 10656 10302 4039 804 11537
2809 4039 11538 8329 309 11539 323 649 11540 11541 5241 2000 5240
2810 4039 11542 8313 5767 10631 11543
2811 396 4039 5252 2833 1768 7105
2812 11544 6257 4039 1507 463
2813 11545 11546 4039 11547 11548 5303 2963 2315 11549 8992
2814 127 40 4039 5906 5152
2815 3874 5787 11550 2492 1559 4039 8521 2656 2383 11226 5416 523 10031 403 704 7634 5325 300 4124 649 4425 9306 10857 4013 7561 2339 5438 4445 11551 8532 1760 752 9289 11552 11553 4144 2217 3898 703 3664 1666 3122 2633 820 3522 3564 4126 5066 8865 1729 2237 2083 4682 4730 11554 3134 11555 4270
2816 10823 5097 10663 11556 10458 2085 8332 11557
2817 1479 863 4759 5584 1985 5097
2818 5097 5922 23 4073 6587
2819 11558 11355 372 5685 620 1967 691 5097
2820 8212 863 5097 4690 2352 11559
2821 1825 5097 11398 11560 911
2822 5733 5878 11561 5774 5097 11562 6125
2823 6296 5746 1408 1259 11563 11564
2824 11565 11566 11567 94 8528 11568 6476 11569 1408
2825 10148 1691 2139 2401 5096 2633 2140 8730 8635 73 3029 3204 5517 10775 11570 1948 1408 2237 551 1760 2434
2826 10141 4721 4981 4144 7465 1408 11571 699
2827 11572 540 5611 1408 224
2828 8542 1293 4359 1408 2067 3103 3107 1045 5350 86 820 5387 29 2 11573 11574 11575
2829 501 8807 11576 1408 829 4302 1232 219 1216 7436 180 299 4277 4965 288
2830 1408 2615 11577 1281 1225
2831 1408 820 1063 35 11578 6609 11579 7980
2832 1408 11580 11517 5580 5571 2004 793 11581
2833 3430 1408 1293 11474 29
2834 298 11582 3920 876 1322 11583 35 1059 4541 1408 1916 880 4550 925 1653 6521 1465 5779 6526 139 1353 3717 3716 140 1369
2835 11584 386 1408 288 11585 11586 1026
2836 11587 11588 1408 309 6753 392 1398 2051 1467 688 11589
2837 2922 1408 540 6535 11590
2838 1996 3394 7319 1408 10568
2839 1100 11591 2196 2082 11592 11593 6237 1408
2840 490 11551 1759 11594 3439 11595 6821 1408 11596
2841 829 6027 5214 1408 11597 5069 11598 8527 1974 2235
2842 705 2768 2101 6731 1408
2843 6962 9659 9612 1408 2309 2128 9141 8288 551
2844 26 11599 11538 1408 8987
2845 950 1408 5934 11600 5923 6206 1261 7684
2846 7458 9813 11601 11602 11603 11456
2847 2353 9749 10327 11601 1918 11604
2848 1442 557 6660 6082 2939 7739 11605 7425 11601 1297
2849 4904 4403 6025 5901 11606 794 825 4158 6043 11601 379
2850 11601 9820 3274 3382 546
2851 57 11601 3881 1439 6376 6647 6136 6180 9324 3283 5366
2852 8698 450 11607 11608 10531
2853 5685 456 9962 450 8499 6089 6195
2854 450 8230 11609 1208 7984
2855 11610 450 829 6852 360 11611 11612 11316 11613
2856 4733 4589 450 6925 4464
2857 450 9916 5756 6597 4615
2858 877 10374 6729 450 10560
2859 450 399 7153 9320 10621
2860 450 4598 1484 1275 11614 4993
2861 486 450 11266 3320 6197 9755 5659 9009
2862 2894 7868 2977 2854 6543 6925
2863 11615 7981 11616 11617 10668 873 6925
2864 3352 1429 2171 9790 4986 6925 11618
2865 7363 3480 11619 4574 774 137 1473 11596 413
2866 2904 415 820 957 4574 97
2867 4574 11620 9286 10565 603
2868 536 4574 11621 1200 1895 4223
2869 2372 4574 6600 741 5682 8061
2870 5551 1572 11622 3816 4574 901
2871 4014 5834 11623 3282 10624 11624 371 11497 235 11625 10402 8975 11626
2872 10624 9728 8839 2327 11627 11628
2873 8536 4939 1042 11629 10624 219 1149
2874 10624 2643 2401 2365 9520 2113
2875 805 6302 8143 10624 6958
2876 1797 7955 1587 2020 4464 237
2877 7362 4464 7700 1985 11630 6638 762
2878 234 11631 3969 4464 2175 2713
2879 2239 2353 4243 5673 4464
2880 2044 5367 836 11632 2157 11554 2228 11633 1394 8662 1697 4464 11634 1640
2881 2139 4464 2907 11635 946 2864 3822
2882 5398 1981 11636 1867 8003 8004 5625 2699 11425 4464
2883 4464 5252 4762 3909 7026 4748 1472
2884 711 8680 470 11637 3132 4464
2885 385 1461 2866 4954 11638 11639 5800 6535 4464 10661 6168 11640 7186
2886 9178 2330 11641 10871 11642 35 5146 2692 4493 3462 11643 4471 2694 4464 6024 2237 468 596 130 120 6091 165 2156 6784 11644 29 11645
2887 9480 4464 11416 11167 2362 11646 11647 10874
2888 11648 9845 4572 4464 7546
2889 301 8204 5169 4083 11649 7881 738 6207 893 7282 3320 10883 5730 4464 5878 1426 6908 11062 7546 464 4700 5460 5065 7106 252 9349
2890 11650 4066 5629 11651 3700 8315 2512 11652 2401 4464 7479 954 9439
2891 6239 294 8008 9842 5106 6395 11653 5922 11654 97 35 2330 7303 474 11408 7219 621 820 3360 1127 11655 2 774 11656 11657 11658 691 1615 538 217 4464 2848 2899 7614 11659 2393 90 2521 11660 1114 6828 11661 10485
2892 10944 2130 2682 10153 1216 4313 207 707 4464
2893 787 464 11662 5038 6646 5728 4464
2894 6357 6098 4081 4464 9781 6029
2895 1162 11663 4837 314 378 9099 4464 6932 7467 9368 3733 9940 195 11664
2896 4464 445 29 2994 11665 11666 8730
2897 11667 7002 8302 1512 4464 8850
2898 11668 4177 676 860 733 6028 11669 4464 1932 2503
2899 11670 4613 11671 2898 691 2522 4464 11672
2900 1731 5191 11673 4497 614 8153 10382 409 540 4959 6547 11674 6785 4140 751 11675 414 6942 11676 4464 457 11677
2901 551 4464 2711 11678 2173
2902 1122 11679 5612 94 1385 1148 4464
2903 5662 11680 1821 3026 1867 1872 11681 4967 4464 11682
2904 11514 10870 11301 2792 6064 1782 5173 8330 11683 11183 11134 1488 9738 11684 2082 7736
2905 11685 8408 8330 4950 5632 11341 10823 2486
2906 11686 9509 8330 1046 5968 8915 1014
2907 7121 11687 29 3269 8678 7523
2908 11688 542 3158 2851 7121
2909 8511 5265 2957 11189 1390 8856 2138 7121 11689 501 11690
2910 2047 2364 6581 3721 1035 7497 8675 9706 8874
2911 2224 234 1393 2364 3826
2912 2364 948 2687 11691 2544 5913 403 10410 2903 2046 4088 11692 6091 6694 9251 9381 1894 2405 2221 2855 11693
2913 2364 8017 7983 10634 9194 10416 5201 966 11694 1079 2646 7332 11695 11696 7166 11697 8576 11698 11699
2914 2364 1390 5170 3510 1400 6815 11492 1120
2915 1969 10265 47 5126 11700 2671 961 3042 2364 10868 551 3104
2916 4200 2194 2364 2516 2859
2917 1651 2808 7206 11701 2364 948 5262 11702 11703 9421 11036 857 10658 2092
2918 2364 3031 7983 820 11704 2602
2919 2364 2751 47 2164 9317 11705 3078 3378
2920 2364 11706 733 3079 5885 2046 8478
2921 9522 11693 4245 2342 5722 11417 2364 11707 1690 4692 11708 11709 10784 2291 3915 9317 5488 8428 11196 8953 11710 11711
2922 44 2894 1933 90 2898 2364 11351 11712 5637
2923 11713 2038 9463 2364 11714 820 90 5823 10982 3893 11715 2777 5723 6732 2396
2924 3600 301 873 11140 2364 819 2397 4131 11716
2925 2364 7246 11717 73 11718 5235 11719 9078 3817 548 1898 11720 2651 946 7945 5424 412
2926 9256 11721 5866 2364 2303 2634 6230 1033 24 2107 11722 9610 121
2927 11723 9605 1969 10490 596 11264 4660 11724 4422 4240 5448 11620 5629 11725 957 3352 2812 8575 4226 11726 2155 2863 7480 11727 11728 11729 11730 2364 4066 965 2546 11731 11732 11733 5046 2102 11734 11735 3981 11736 3556 9993 11737 11013 7244 4019 9683 11738 2797
2928 2364 981 6470 2440 6090
2929 2364 2568 954 2743 857 11739 2782 11740
2930 2364 11741 5244 7215 7022 704 1030 9411 3918 6970 3655 4107 8269 588 9128 6848
2931 2783 2446 3855 4019 3838 4012 4089 5155 522 521 9656
2932 5155 1814 10056 11742 11743 690
2933 960 5155 11744 6132 6706
2934 5155 1212 2149 5910 9356 4025
2935 11745 3035 9747 7799 11746
2936 4673 961 3071 7241 11747 1897 11748 2311 44 11749 11133 5865 11750 11751 6276 3035 3042 657 11745
2937 536 8325 3035 1774 5335 11479
2938 6501 3035 4556 10144 7046
2939 6125 11752 3035 896 11753 11754 11755 8329
2940 2274 1138 7554 3035 2281
2941 752 4444 3035 11756 4960 10241 5418 3524 7191 9946 2383 11757 3519 8618 707 3102 8418 11758 346 554
2942 11759 652 5692 11760 3035 7011
2943 8315 5308 966 3035 11761 11762
2944 10057 5223 11763 3843 11764 1759 7145 11765 6160 3896 5066 3035 9077 11766 2451 4556 2399 11767 2039 5518 5987 756 2217 1965 2094 1405 11768
2945 3035 5865 11769 6794 9684
2946 3035 2357 551 4169 4861 4213
2947 2833 2099 4403 3035 11384 11770 11771 11772
2948 3035 11773 11774 6131 11775 11776
2949 3941 5673 10330 3035 7717
2950 3035 5331 2127 11777 1483 5128 546 7635 2784 988 2486 11778 502 11779 5103
2951 3598 3035 4371 6387 11780 1969 4536 6960 11781 11782 6885 962 2596 6637 7252 11783 2318 636 1692 6474 11426 6970 4248
2952 11784 2930 8114 6130 5492 11785 1051 5147 3583 6909 5600 11786 2659 11267 11787 5381 508 3035 11788 11789 11790 11791 5823 11792
2953 3035 11793 11794 11795 11545 7712
2954 3035 1756 820 1123 11796
2955 9852 3035 5159 10116 4556 4224 11797
2956 2351 1706 10492 945 3035 11798 10700 5911 2464 10745
2957 11273 9755 10863 6721 11799
2958 10089 11800 1428 11801 3727 3864 10863 7694 11238 11802 5255
2959 2295 5171 11803 10863 11804 1981 11805 2323 6010 10844 3809 6994 11806 939
2960 10863 2465 11807 9588 5547
2961 504 11808 11809 10863 4975 7627 3663 6277
2962 7589 5898 7479 2340 2451 11789 11134 4678 8058 10756 11391 6084 2166 4768 7565 11160 7745 2993 10092 9755 6211 7126 11810 3873 1398 11811 11812 844 10863
2963 10707 9750 10863 11813 7152 1148 4240 1778 2404 11199
2964 11756 3036 10863 5526 11814 3380 5786 1127 7091 35 850 4856 5206
2965 4654 10092 5256 790 8820 10863 11815 11816 4284 228 6416 8899 374 253 787 7767 6081 11817 11818 6575 11273
2966 2810 5728 5878 6646 1783 4966
2967 3271 6647 11819 11820 5728 11821 8026 131
2968 5604 5728 6581 11822 11823
2969 11824 10178 5728 3381 11304 5944
2970 5728 11825 7479 1254 11168 7431 1412 11826 6955
2971 5728 6639 11827 2563 9258 11828
2972 4373 6578 170 5919 11829 11830 8617 11831 7539 9226 11832 11833 3047 10339 8271 11834 3151
2973 4844 7247 371 1926 4639 4341 1291 4343 9631 672 11835 318 29 11836 1308 5 1309 6832 3648 8102 11837 463 11838 1468 11839 11840 11841 5063 11589 1319 1018 6968 11842 1517 11829
2974 3047 8970 11829 7716 6089
2975 11829 5729 9651 11843 11844
2976 6885 7479 9841 5411 11845 8607 5531 11846 11847 2798 11848 11829 1948 853 5969 5017 2541 29 11849 11850
2977 1971 11851 3956 829 1969 11852 2758 7679 5164 8313 3272 8371 11829 11294 11853 11848 2928 9002 7926
2978 11854 2265 11855 7613 9992 11829 10339 1243 9 11856 10223 7313 11771 2568 11857
2979 8016 10247 10246 11858 3169 6144
2980 11859 7490 11858 1797 8795 9498 11860
2981 6845 3315 3140 4621 11858 11861
2982 11858 3585 3351 7045 11862 2271 11863 457 3649 11864 1272 8404 4291 996 825 11865 5494 11866 8796 834 7015
2983 11858 6738 894 11374 5837 11867 11868
2984 11869 11870 11871 11872 11873 11858
2985 11874 9956 1214 11385 4916 11858 11875 11876 7403 2380 5007 337
2986 7813 829 8291 173 6847 251 6745
2987 11877 1946 7370 869 11878 1042 6847 5504 11879 536 1216 11880 827 10058 4528
2988 11881 6851 1707 3585 6847 1942 3494 3729
2989 6296 7655 6847 4442 10025
2990 2802 7715 3602 11882 8047 11883 5802
2991 5802 11884 4316 11885 11886
2992 7715 11579 2264 5802 11887
2993 158 3680 5802 884 1364
2994 5802 1625 4355 3139 5687 5501 3151
2995 6249 9213 5802 335 3230
2996 5802 4908 11888 1180 7310
2997 3790 6309 7403 319 387 1572 651 5031 10627 11889 4990 11289 5802 4960 1954 5627
2998 7786 9556 11890 22 2525 3287 3476 16 11725 4731 5802 4873 3369 6005 11891 1160 2768 54 952 8554 11023 11892 1166 3718 2840 1152 1167 2719 2872 5520 11652 1227 11893 1229 3428 3429
2999 5802 6745 6453 11894 11505 9816
3000 3801 4124 10841 439 583 285
3001 1866 10071 3801 1796 9182 10796 2224
3002 7262 6510 435 3274 3142 5625 679 11895 10595 57 11896 6743 9133 6348 11897 11223 3801 9880 6395
3003 5641 4213 3801 1670 8787 1679 1228
3004 3801 825 2049 4299 11898 10542 5922 3663 4076 3877 925 5426 1826 3558 267 2322 2486 11899 4225
3005 4239 10195 4772 6613 819 649 4403 1837 1706 8755 7476 523 4608 3707 11900 1451 11901 3801 11902 6154 1546 4379 2127 3485
3006 1797 9825 7447 3801 8093 4124 10841
3007 4703 4562 3801 1684 9745 4053 4471 2691 121
3008 6445 11903 10399 3801 11904 11905
3009 11906 10102 3801 4124 4444 10810 6582 1494
3010 375 3801 4086 5285 2204 11907 10705 939 7116 2163 551 2036 11908 9062
3011 6653 2321 3801 9360 4524
3012 4769 3258 3801 10045 10152 3728
3013 7634 997 3801 3141 8796
3014 10284 6434 3801 11909 7932 1929 6430 3812 5152 835 10089 11910 1132 807 11911 10053 28
3015 3801 6861 11912 974 6035 9650 10459
3016 3801 2115 3142 4862 11913 2535 1127 2131 5326 11914
3017 335 1799 5605 1797 3801 7662 11915 11208
3018 3801 1805 555 2314 583
3019 10933 10915 11916 11917 3801 3685
3020 3801 10045 11918 11919 1044 4895
3021 2542 11920 11921 10022 1388 4468
3022 11922 1601 8258 4081 10176 996 10022
3023 10022 702 35 11923 6807 96
3024 11924 8086 10022 8329 11925 11926
3025 4059 11927 2346 820 6148 4014 11928 2995 8395
3026 621 4059 6918 7306 11929 11052 3661 3751 3471 10250 8096
3027 3804 11930 8282 4002 4059 11931 11932 11933 8620
3028 4059 2347 35 2330 2263
3029 8751 4059 11934 7591 950 11577
3030 4059 8280 11666 11935 8866 6818
3031 11936 10124 8307 7438 11937 934 7902 9566 2269 11938 4653 574 3394 11939 9150 10445 11940 11941 11942 6205 8937 11943 11944 3670 7885 6698 4925 3377 1122 9957 1191 5798 11945 6964 11946 10703 2098 6376 5427 7084 11092 7641 6592 11947 2344 11948 10385 5288 11949 4573 11293 9698 11950 11819 11951 6660 11280
3032 6584 11952 11953 6591 11954 7867 1996 9957 6598 10385 11955 4429 11819 11956 6660 9698 5288 11949 11948 6592 11947 7084 6217 5427 11946 6964 11945 5798 4345 6698 11941 3670 11944 11943 8937 6205 11942 10445 11939 9150 4653 1122 934 7324 11957 6795 11958 3394
3033 5288 11959 6568 8839 7871
3034 11654 5288 9045 3177 2340 73 403 3076 11960 2305 2261 1029 2136 11961 3713 4238 11962
3035 5288 11963 6076 8674 8623 1774
3036 5288 6760 2631 5491 1881
3037 11964 3511 4781 11744 5894 752 2427 5285
3038 7480 3851 11744 5173 8554 4236 1394 3596 2217 7891 11965 4077 11089 2062 3572 11373 5294
3039 2595 4974 11966 8458 3994 809 811 3017 8155 11744 6045 523
3040 386 6619 3225 4996 1457 5806 11744 1338 1524 1335 1308 1253 1262
3041 4990 2944 3967 1767 8462 11744 486
3042 441 5214 6132 9854 4704 11744 4035 9822 759
3043 9241 11744 649 3000 8212
3044 11744 1902 11967 2241 9094 2061
3045 3139 6029 1832 7614 5718
3046 3139 11968 5807 7083 10730
3047 22 11969 820 2155 1775 375 4620 2341 900 103 652 1694 844 119 2527 4837 2468 1050 3139 4961 10974 9445 11970 173 7820 10440 236 992 772 4272 793 3959 1233 649 1919 6661 3055 11971 852 10966 4569
3048 2224 1776 3139 11972 11973
3049 1539 5579 464 3395 740 11974 4654 7082 5271 4318 5613 3139 1832 8210 7671
3050 387 11975 1515 390 3139 6273 79 11976 4664 11977 2155 8274 11005 11978 11979 293 10590 650 60 5602 11980 2060 8328 4588 11981 3786
3051 5774 11982 5807 4108 3332 1032 11983 11984 1007 4960 5646 1215 2968
3052 1921 5807 5691 11985 9147 10178 11986
3053 5807 4316 300 482 29 5985
3054 464 10580 1187 11987 11988 545 1858 5720 5807 11989
3055 11990 3270 10185 365 5807 8908 1732 5597 11576 4649 2577
3056 459 6138 649 1463 5807
3057 10085 490 5807 8288 7616 2401 4245 11991 9430
3058 11644 2601 5807 11992 534
3059 106 2858 9670 5807 5563 3555 2135 3944
3060 10832 5807 1767 9125 11993
3061 7050 9126 11269 820 10608 5807
3062 9870 11994 230 5807 6605
3063 5807 299 2851 11995 4617
3064 9814 2719 8279 7806 5563 29 11996 5807 11997
3065 5807 6534 727 2970 11469
3066 3603 11998 7991 11999 7872 12000 549 12001 6155 9629 1086 7845 11597 8353 12002 374 9915 7687 726 1632 12003 12004 12005 1627 7942 4824 12006 7912 10075 12007 12008 12009 12010 180 5807
3067 1838 3361 10396 7058 5807
3068 9975 8189 3142 2561 2323 6770 5807 711
3069 10370 12011 6406 4601 4761 9212 9324
3070 12012 789 12013 793 786 11194 10370 5039 8010 6216 3015 5843
3071 8468 10370 1216 4827 12014 2010 8191 464
3072 12015 12016 371 1323 10370 12017 57 3427 10770
3073 12018 794 11571 12019 2922 3636 12020 1850
3074 10542 1337 12021 7371 10876 11134 9099 10650 12022 12019 2641
3075 12023 12024 12019 12025 5616 12026
3076 12027 7133 3216 12019 11378
3077 12019 7615 4963 1547 9474 4442 12028 12029 11620 7292 12030 12031
3078 5371 1149 4375 12032 12033 5639 11737 6376 7406 1543 1319 12019 1790 5806 7391 6167 10106 1348 1347 7392 1375 4604 10154 1351 1352 1354 4762 5778 1358 1361 1253 12034 1296 1262 1379
3079 627 12035 1181 3715 335 4022 1198 12036 12037 12038 11908
3080 627 4107 892 3261 4080 5177
3081 1180 1441 5893 627 9873 4721 5598
3082 819 12039 2120 649 627 4109
3083 627 5669 12040 1260 4987
3084 7620 12041 627 12042 6937
3085 12043 627 512 520 3362 12044 12045
3086 7104 6334 627 562 12046
3087 4282 11649 8268 2321 964 718 12047 3002 627
3088 7778 5567 12048 1849 8859 627 2828
3089 627 12049 12050 4316 1441 1258 12051 12038 12052
3090 552 4207 6037 5701 6829 572 627 8872 3454
3091 94 8388 627 2154 1228 10243
3092 627 10347 9845 11851 704 10661 4899 3574 2040 527
3093 627 9087 1196 1876 4109
3094 627 10701 6724 11339 12053 413 3320 288 743
3095 12054 392 6139 627 4321
3096 627 6537 769 2926 8309 253 7725
3097 2792 316 9447 3077 3076 627 5274 7396
3098 12055 627 2046 47 2921 9879 5567 12056 1764
3099 5629 12057 7432 1577 12058 12059 12060 707
3100 6593 6662 7432 2754 12061 4994 4460
3101 5299 1549 7432 464 6669 180 748 12062 4340 12063 225 2270 9101 1021 7878 1071 7687 4313 488 4312 12005 12064 1216 12065 4305 1084 12066 12067 4813 1986 12068 8015 8309 1172 12069 12070 966 12071 4083 10434 5553 1722 3136 7845 1116 251 7858 12072
3102 335 8368 7432 9899 4994
3103 12073 2238 2126 7757 1759 1391 12074 1707 2167 1050 7432 8635 9951 12075 732 5632
3104 3461 534 10244 2043 10339 10223 2735 3928 3896 10928 12076 10224 12077 5244 4107 552 12078
3105 7310 12077 12062 6503 9079 3405 5700
3106 12077 7310 516 4340 7281
3107 1918 12079 12080 3571 12081 11454 3463 4236 10503 12077 5685 4291 1210 12082 691 5295 4286 3729 7246 372 12062 12083 12084 2339 3726 10214 3517 6994 2704
3108 12085 12086 654 9806 283 12077
3109 4140 419 1913 291 12087
3110 4430 419 519 4436 3251
3111 3682 10771 3169 640 8121
3112 10771 237 12088 2497 7605
3113 2196 12089 2211 12090 12091 130 7577 12092 962 2337 2983 4715 1615 8837 10771 1954 11255 7536 12093 7692 2107 7992 10748 11845 2321 6275 12094 12095
3114 9694 9235 11216 12096 12097 10771 12098 3752 4959 12099 8145 1599 1004 11540
3115 309 5325 5147 6415 11361 3962 1216 10771 7406 10611
3116 5124 9845 386 12012 10771 789
3117 6899 2348 2556 10876 12100 7070 2797 2751 2157
3118 2157 2562 3449 10825 197
3119 11524 634 1694 2778 12101 2157
3120 1767 2157 2540 7139 4496
3121 2157 2224 2644 6994 6320
3122 2894 4682 12102 2549 127 2263 2157 9543 94 8250
3123 12103 1478 12104 9661 8656 2157 6236 12105 12106 1151 4536 4515 2362 2853 12107 10170 12108 4881 12109 1826 8155 12110
3124 2157 7139 1190 2138 820 3101 1063
3125 2157 4240 5203 7139 2138 2082
3126 122 2918 820 2157 3109
3127 7566 1864 2014 2002 1656 81 5310 5128 2157 1767 260 3758
3128 12111 9710 10230 11108 10231 2157 7139 460 1154 4506 2168 5274 12112 11769 12113 51
3129 12114 853 705 12115 1130 4535 2274 54 2157 961 12116 2793 8403 108 8440 5722 2461 12117 10409 658 12118 6811 9413 11060 7067 2471 12119 4554 5213 4715 2460 12120 9543 3761 9480 9283 12121 12122 6327 3084 1692 12123 9402 6855 2485 22 2758
3130 8890 12124 2157 8059 2175 11255 2134
3131 2157 1727 12125 4964 5152
3132 7646 2157 676 7219 3655 11441 801 8609 1157 2606 820 4107 6743 11742
3133 2157 149 1046 2342 7191
3134 2157 2540 1933 318 12126 8528 2 12127 11696 3428 825 10494 11699
3135 12128 12129 12130 4209 3267 12126 12131 12132 2157 1691 1775 2004 2204 4976 5435 12133 12134 2231 9418 2093 4006 12135
3136 29 47 2157 12136 3911 12137 7139 12138 7863 354
3137 8664 12139 2226 12140 6236 2157 820 462 12141 9508
3138 3713 29 4682 20 3806 8137 321 820 2263 2157 2553 987 2551 12142 9951 1094
3139 12143 2157 1398 12144 1739 2020
3140 9519 2157 1190 12145 12146 8726 44 6397
3141 1577 7169 2427 8186 2157 3736 12147 9846
3142 7219 47 2777 29 2157 11437
3143 12020 4240 5290 4254 4175 2157 3507 11466 11512
3144 4063 5117 9679 6992 1108 12148 12149 2531 2157 2562
3145 12150 10373 1162 3476 2157 8055 9838 8605 12151 8084 12152 224 11845 12153 4946
3146 12154 2157 11437 1800 8791 3024
3147 4702 2584 8895 2157 3524 8712 2403 730 1775 851 6459 1063 1954 855 7556 1684 3101 94 2977 2707 12155 11169
3148 2542 3519 12156 10833 2157
3149 2500 4960 657 12157 2157 2593
3150 2546 2855 10930 2157 2540 97 3519 1969 2830 10516 4245 10929 730 2326
3151 2157 12158 2303 2532 2138 7801 8803 12107 2838
3152 2157 7139 1007 12159 6491
3153 12160 2865 2157 2321 8722
3154 2562 10805 2855 12161 4670 4425 2867 1767 2157 900 2383 12145 7214 5680 8634 5304 4781 946
3155 2157 179 12162 4960 11641 2830 12163 2139 8032 11430 820
3156 3109 9507 2157 3123 633 820 29 11511 12164 1652 801 12165
3157 2819 11641 9418 2157 7301 12166
3158 2157 3109 2716 1091 10230 12167 12168 2761 663 87 2593
3159 10912 2321 3136 12169 5046 1120 12170 2157 2751 3109 855 11470 12145 2964
3160 7301 2157 2282 12171 2231 12172
3161 1986 9150 934 2157 9867 657 12173
3162 634 11935 6859 2157 948 4066 8623 4245 2740 10409 2719 3047 415 5944 12174 2183
3163 12175 4678 2548 2157 1388
3164 2157 12176 1679 4010 2516
3165 11554 2896 4997 2904 12177 1156 10109 7530 2157 6405 12152 987 29 4689 10055 7330
3166 5637 2157 3994 3729 12178 9344 5199 691
3167 5830 2157 3109 72 30 850 429
3168 12179 3109 12180 3106 2867 3110 2855 2157 2546 239 2231
3169 2157 2285 922 6318 596 3595 56
3170 987 12147 12181 2157 11641 2231
3171 2157 9410 8623 2168 2568 2528
3172 2194 2305 802 196 1652 2157 4727
3173 13 15 2157 12136 9632 5118 12182 666
3174 6506 3672 9950 2157 2751 12183
3175 2157 9399 6343 1685 12184
3176 730 1050 2676 10855 929 12185 948 12186 2761 985 29 3508 5234 650 857 1388 1147 1055 108 1007 2803 5912 2157 11641 6861
3177 7221 5382 3713 1051 2536 2157 553 8764
3178 6458 12187 6335 12188 12189 12190 2157 3109 6236 2231 3872
3179 3047 9771 12191 2723 28 2157 2501 12192
3180 3029 2904 4088 12193 103 263 2358 1949 2460 2157 6010
3181 2112 10353 2157 3476 2814 2305 2716 12194 10973 8955 1127 9033 12195 12196 2395 1767 2217 117 2190 9074 12197 9688 2897 6491 3022 12198
3182 948 855 12199 857 860 2853 2157 12165
3183 801 676 11382 2562 12200 2864 2549 54 11339 12201 12202 395 12203 5058 7703 429 837 8021 2157 855 299 9148
3184 2157 6236 6124 10137 9543 6106
3185 31 11257 1110 87 12204 153 35 12205 752 97 12206 12207 2157 3109 235 29 5239 9672 3655 3087 2838 12124 12208
3186 2157 3524 10828 8764 6119 11506 12209 12210 6074 2555 855 857 691 733 5723 5276 1669 8576 12211 5469 1398 4896 2204 12212 7291 8406 12213 2516 2515
3187 2157 987 6990 1775 12214 12215
3188 8035 4558 5426 2157 1800 4 8995 3963 11237 11181 12216 3796 2187 8428 3176 12217 2448 88 6863 11962
3189 2157 11641 2967 94 1110 87 12218 2 2536 11441 12219 12220 7 12221 28 11165 12222 663 12223 153 690 12107
3190 7139 11641 4391 3110 2157
3191 2157 12224 7139 1142 7799 987 6236
3192 2157 2542 2556 2967 1110 979 234 2058 3204 179 8034 2791 1146 12225 12226 5529 12227
3193 3098 2723 1055 10714 8187 551 2459 7019 323 12228 649 490 1760 97 12229 2157 12230 1867 420 11439 12231 10956 12232 10978 7903 12233 8041
3194 8725 2690 1685 2157 2991 3270 490 1400 12234 2060 5312 5413
3195 5685 5963 4690 2157 10797 7720 12235 5966 456
3196 12236 1691 2043 4279 9836 634 12237 4747 6386 4213 9453 2157 8055 2661 2907 1684 825 997 7806 527 7892 1050 8647 9838 5917 12238 9438 1063 3733 2820
3197 12239 2157 2801 2554 2231 84
3198 2157 7139 2854 11641 850 956 2491 12240
3199 2157 429 2894 2676 3824 663 12241 5508
3200 2157 6303 12242 6947 11244 7555
3201 12243 561 2719 4729 649 1949 643 4245 954 2157 97 131 8214 11225 12244 7407 12245 3104 196 9484 705 4226 844 1971 523 1868 8243 8574 738 5722 2908 3832 860 2113 5027 2362 999 12246
3202 7980 9266 2157 9229 2842 12247 11062 1949 6458 1047 9119 12248 4695 3517
3203 4099 435 12249 182 9850 288 2157 4140 2823 7960 12250 4335
3204 2157 11641 12251 2542 4449
3205 2671 4174 7304 7067 12252 2157 11437 949 12253 8621 12254 7069 9413 9712 4496 12255 2702 12256 690 7028
3206 820 2157 7150 650 12257 12152 4 12167 9710 12258 6473 321 12259 12260 1095 318 9453 3068 10232 4149 12261 9075 12262 12263 9076 12264 1110 234 12265 12266 12267
3207 6303 6410 2236 12229 149 1030 2740 2981 12268 13 2157 3109 11777 2315 12180 6317 3718
3208 3291 7204 922 6028 56 2687 12269 5445 997 12270 2895 1826 10035 3415 12271 12272 5987 2157 6317 12273 12274 2357 5446 4744 9253 9425
3209 8723 5576 11367 12140 11487 634 12275 8444 2157 94 1694 12276 12277 127 2460
3210 2204 9754 1374 2157 9950
3211 7678 403 1388 5516 234 2157 6509 2671 2290
3212 2228 11199 2157 2858 2894 11200 7352
3213 1833 12278 2977 12279 3334 2157 3109 35 6534 1494 5876 2348
3214 2157 4886 3109 649 12280 2465 9318
3215 235 2157 12281 1652 12217
3216 1198 564 2157 12282 12283
3217 2133 1050 12284 2299 2157
3218 7139 2231 2157 2100 1915 10331 7892 1794 1263
3219 2157 2894 12285 6458 12286 3077 3676
3220 2157 2516 12287 12288 6075
3221 7829 9909 2157 10896 130 6059 9950 4597 10284 4780 3254 1774 12289 2097
3222 9636 2389 2157 23 330 3032
3223 10852 7182 2157 7139 2274
3224 953 12290 8134 2157 857 2309 946 11641
3225 7651 2157 832 2204 12291 787
3226 2580 12292 4156 3351 3653 5066 10531 2157 403 3556 2051 88 1824 12293
3227 12294 2157 12295 4558 11028
3228 12296 1055 5723 12297 9507 2777 12298 2157 7139 8730
3229 11885 6056 77 2642 54 94 12299 2306 2443 2882 115 2330 49 3544 2894 2157 35 820 7801 106 97 11471 12300 2771 12301 2135 6254 9053 2410 7145
3230 820 2157 634 674 4646 8632
3231 1060 73 803 86 820 1020 2157 2540 5564 801
3232 2507 701 2765 2157 9409 2562 12257 11739 12302 12303
3233 2157 4329 11641 12304 12305 51
3234 2201 9529 12120 2157 2994 124 6829 3310 2900 12306
3235 2157 12261 4 12307 20 12308 12309
3236 7139 11641 12145 2157 2662 2126 1055 2921
3237 1374 2157 5286 3319 2554 3141 8764 11035 2815 1264 857
3238 12310 2777 12311 2157 11641
3239 8244 526 5150 12312 2157 458 12313 12314 8057
3240 1051 2157 54 12315 3822 6877
3241 2157 7139 54 1043 2732 12316 4682
3242 2157 1160 692 9157 3967 2580 8636 5209 6090 489 1708
3243 12317 1405 4756 2041 2146 3620 2157
3244 6727 5066 2157 2127 6827 9702 3115 2273 1211
3245 4500 2157 4443 2183 130 12318 1897 1726
3246 56 2157 1320 7219 820 10102 2904 3652 3378 2898 1867 2767 12147
3247 3519 2157 6515 1388 12205 7584 12319 12058 10698 128 2403 12320
3248 5646 9161 8528 1064 2157 3287
3249 5047 2221 752 2290 12321 4595 5955 4640 11363 2157 3524 9075 823 5286 9328 84 10630 7480 12322 4673 4066 10413 12323 90 2046
3250 4612 1045 2157 7006 1652 90
3251 97 7548 2476 12324 12325 11672 1692 3522 1776 1760 2764 8692 2486 3088 4752 4753 3614 2421 2422 3201 2157 1208 2597 314 12326 2546 1811 12327 12328 3865 3297 2982 9700 6124 10250 2501 12329 1702 2315 321 8480 7157 12330 9508 9302 9073
3252 2365 948 5343 3718 9416 2157 12089
3253 3781 5545 10172 5000 2157 2552 2644 6320 12331
3254 2157 8302 12332 11750 11334
3255 2157 103 6799 439 4588 12333 1098 12334 11244 1969 9384 1849 10973 113
3256 4209 2157 9645 12335 7848 820 2716 3068 2615 7806 3700 1933 51 850 2989 3202 1090 6491 3311
3257 1948 1952 3204 2107 2157 12336 6236 10976 2293 3109 3107
3258 2157 12337 4675 9711 1014
3259 5855 2157 948 2615 301 11641 1759 9258
3260 2860 6737 6236 9440 12338 4272 2157 8059 2228 3287 12339 5722 7155 5747 319 8978 3028 12340 2715 4465 9521 12341 7337 12342 5958 6102 4879 938 5150 12343 8850
3261 9977 2157 12186 12344 4695 12345 9704
3262 2157 3110 3123 3109 2546
3263 6122 12161 2311 11444 9951 6994 1087 6236 12346 2157 7139 987 3599
3264 2157 10490 5539 4369 10566
3265 2157 4454 4693 5398 2362
3266 8687 996 8197 3767 12347
3267 2580 8197 5290 90 2898 8486
3268 8197 122 4245 10265 1055 1056
3269 12179 3718 8467 12348 94 12349 8318 12350 12351 6059 8198 987 8197 12352 8712
3270 12353 8197 35 6410 8411 1110 87 56 11284 12354
3271 1393 9465 2823 11028 11290 2532 10883 12355 12356 8197 8198 6863 4762 2224 12233 8040 8932 3459 9371
3272 122 2796 8197 2793 3109 12357 4245 12358 9522 2404 2841 6824 9390 676 130
3273 12359 9434 8197 2687 4452 5114 9419
3274 8197 2553 9638 12360 2803 4833 11169
3275 2973 4240 12361 2831 4544 8197 11641 820 1897 179 11983 3508 12362 12363
3276 3392 6672 4285 12364 8197 8198 3608 8562 12365 5463 12366 5285 7540 3433 2217
3277 7139 94 12367 12368 4195 8197 3109 2236 1653 16 4425 1269 12369 6423 3418 12370 11845 3204 6829 12371 9519
3278 12100 12372 4743 2797 12217
3279 12100 12373 979 2735 12374 9590 4400
3280 7182 12375 12376 9394 12377 2546 10492 2855 12378 12100 3459 7139 12379 12380 2141 4362 8148 9858
3281 12100 3109 2801 8059 1952 3866 2445 124 4226 2909 4073 7245
3282 4240 11642 2110 2120 2126 12381 690 12382 1776 12383 7474 4299 8623 12100 3084 11814 1320 12384 12385 5623 12386 12387 2401 10747 713 12388 2081 12389 10996 12390 2646 4064 649 403 3986 1055 551 4749 3911 6720 2348 9617 2540 4509 8440 8543 2111 1269 10410 11327
3283 1405 4728 1930 12100 8023
3284 9244 1099 1157 6677 12100 3655
3285 12100 1697 11650 5224 5225 12391
3286 1898 3749 540 6472 7157 12100
3287 979 4695 2139 3819 12100
3288 12392 3862 8563 810 5418 8970 829 992 3562 12393 4211 12100 5066 7687 12394 12395 3759 4982 9059 12396 812 8080 4118 12397 3459 12398 615
3289 9155 10964 7241 2832 12100 3109 2707 6929 1715 6360
3290 12399 12400 4104 3068 2362 8647 9394 2505 9418 2036 10000 604 12307 12100
3291 16 690 632 12401 3741 12402 1160 2183 7070 5573 4027 617 3747 1867 2164 12229 12403 12404 12405 2139 2550 2392
3292 7070 3109 1384 12406 5879
3293 11027 7070 6183 8639 1669
3294 8401 2486 3743 997 12072 2440 3744 7070 7239 6518 6914 6637 9678 1055 8601 11646 9217 4076 9751
3295 8497 2068 11339 4160 7070
3296 7483 2337 7070 4297 4023
3297 12407 2980 2043 961 7198 12408 2047 124 12409 7070 12410 11327 2444 2898 3321 1115 12411 6145 2723 12412 12413 6827 8602 8033
3298 5463 1149 7070 4884 1900
3299 7070 2778 2540 2791 2431 2282
3300 8136 2794 3551 12414 2823 2967 7070 12415
3301 9616 4066 7070 2340 632 5026
3302 90 29 6471 9617 318 2069 4428 12416 5914 1127 660 2119 3287 3761 922 2858 657 2291 7070 1093 2101 8528 44 7761 12417 712 11841 7992 12418 5121
3303 2553 4486 820 2596 7198 7839 7070 3109 10876 2288 11781 12419
3304 9916 8353 9195 12420 6712 10607 8382 8766 12421 7070 11280 3308 3467 2648 9334
3305 10896 7070 1135 2542 7182 4245 12422 604 3068 7157 1398 5018 5139 8559
3306 403 657 2118 8437 1948 2726 23 7498 10275 2311 2778 11691 44 12423 808 1669 12424 1775 7070 3524 3351 2175 65 6458 5585 12425 6321 11882 3107 12426 4253
3307 2084 12427 7232 6236 3748 6061 12428 7070 12429
3308 2751 7646 7139 1694 12149 6178 5022 35 820 2505
3309 3203 1669 12251 2482 2751
3310 2692 12430 2751 11437 6318 6091
3311 2751 820 9675 2231 2767 29 2662 9126
3312 2751 12431 12432 3428 3490 1007
3313 6724 2894 2751 11290 12094 12095 2036 2273
3314 2751 2540 29 3476 11536
3315 6262 2604 8618 11143 2751
3316 9256 1098 12344 2550 2751 657 1969 634
3317 2751 2540 9661 12367 30 962 12138
3318 12433 1692 2830 1056 2751 2881 2629 1045 820 29 936 1114
3319 12434 94 2977 103 836 1055 12435 8623 10264 1134 2751 3976 1866 3476 6173 12436 12437
3320 2744 12438 9543 2751 1778 8791 2471 2778 8629 2362 1170
3321 330 1759 3413 12439 12217 7139 12440 2 2491 8636 1089 2751 850 10668
3322 11554 2751 7646 12441 2592 12172 12442 2408 7191 1722 2814 2258 12339 1143 9394 1035 1710 7805 1114 2634 2461 3551 2778 7427 12443 12444 3657 12445
3323 5944 12446 6993 11226 309 10929 1055 2046 5517 1760 12167 318 2898 2751 35 855 8635 12113 9710 12258 2645 12447 4477 3911 12448 12259 2440 670 8730 24
3324 2751 12449 10078 12450 2312
3325 3067 2217 2427 2751 11641 1805 12451 2816
3326 2751 3109 948 2365 2625 10982
3327 2751 7139 12103 40 2461 8773 2716 1096
3328 2751 2964 94 2977 12155 6270 13 12268 2740 9616 1077 10131 6851 6076 3203 1143 127 11291 3076 9389 2279 9479 1033 2461 12452 6855 2803 12453 12106 10558 12454 12455 820 11510 5637 12456 2634 2743 6877 12457 1034 2044 8623 12458 11471 12459 5672 9714
3329 12460 6732 12461 12462 1058 2896 8593 12358 2863 11593 12463 2751 11263 20 29 3652 1123
3330 73 3749 8865 2848 12420 1045 12464 87 1110 3713 4702 12465 97 12466 29 2522 1105 3065 1800 12467 2403 7689 1932 2383 11163 8656 39 4600 2716 9041 2193 6254 318 9779 11635 11240 11026 2977 8405 2751 12468 12469 3875 9075 5070 9672 1018 2405 7976 1165 4011 10073 2493 12470 1166 2139 803 12377
3331 9697 966 2751 7300 2547 12471 5003 12472 1402 8505 12473 820 11770 8714 44 12170 1099 8273 100 124 2175 11593 9309 12474 12475
3332 4236 1195 6875 1470 4471 2107 130 6828 2443 820 1110 12476 90 2767 1064 10 375 1169 29 12477 2858 87 86 733 3528 4254 3031 1779 9025 9256 2955 10675 12478 11704 317 2751 1135 7006 2977 11641 2159 11240 2185 2081 4128 12479 1058 2468 9485 3287 1949 9717 8385 2044 12453 7558 12480 2362 5398 12481 5128 12482 12483 12484 8568 5090 2237 6084 10214 5685 11369 4685 7455 12 730 9413 2744
3333 12485 1044 3098 2751 7646 1046 1167 4695 12486 2778 2702 12487
3334 12488 966 3015 2742 2751
3335 11956 2117 2377 12489 11720 2383 2751 7646 2173 825 12490
3336 820 1723 9447 6441 2634 2751 2894
3337 10883 9522 2245 2403 670 2751 12240 2192 2295
3338 12491 4226 1393 8647 2751
3339 2388 10087 2751 1125 4863 3323 12492 5628 6877 8573 3337 12493 12494
3340 149 2978 2751 11074 11075 22 12495
3341 12496 9056 2139 12497 2830 2751 1722 657
3342 56 1106 2751 9546 12498 4452 671 2747 12499 3883 4537 12362 11025 6303
3343 4301 12500 12176 2751 3109 1044 2140 7573 707 1097 12501 2513 3875 12502 5694 417
3344 8642 12181 12503 2751 2782 6055 12504 10666 3883
3345 12505 12506 8524 2751 948 3459 1099 860 2318 2879 733 8389 130 1098 234 1969 2863
3346 278 11197 12507 2751 3524 12508
3347 12509 10275 2751 11419 7067 820
3348 9704 2393 2883 9434 882 12510 12511 12512 12513 11739 8017 179 1079 2646 3911 8033 6077 12514 4783 2751 2681 672 2838 12515 12516 12517 318 12518 4697
3349 11511 2740 1131 3571 10747 8726 1704 12519 3267 2751 12520 2991 1778 5158 7474
3350 2751 4241 12119 6471 6058 2814 196 7992 12521
3351 2751 5628 2844 12522 6458
3352 2751 3109 35 1706 11641 1692 3566 3741
3353 7312 12125 6915 378 519 508 12523 2751 12488 126
3354 12266 2151 2751 1716 9313 3208
3355 386 8683 8489 12524 10116 1998 1826 3761 12495 11568 6381 523 12525 11334
3356 10928 65 12526 12495 6855 9122 3290 766 12527 12528 8849 2139
3357 10103 12495 8059 12529 84 12530
3358 12531 9491 8623 3545 2462 12495 2830
3359 9413 1033 9332 9708 2540 2067 2967 1753 11546
3360 12532 9291 1811 12533 47 3701 12534 7975 11716 12535 2540 3945 5282 2107 2443 2542 12234 4118 9371 9507 2309 2883 4195 2844 3878 3007 8961 7138
3361 8836 10930 12536 2540 8617 7646 9220 996 6277 4408 3573 1685 997 3059 1669 8034 9248 1759 9294 124 11716 10902 10448 12537 2001 1673 2231
3362 2192 315 7125 2540 2907
3363 2476 4226 8091 2540 2614 3203
3364 5051 11797 12538 57 2020 5601 2156 667 1087 2562 3378 12539 666 12540 230 12149 728 3655 1110 2263 2405 4841 7090 2356 7203 7913 2858 11165 84 2540 2282 10304 9257 4702 2234 97 4834 1113 11430 196 8452
3365 9123 2164 8391 10128 12541 12542 822 12543 4625 2540 239 12544 7485 2552 10051
3366 2540 3109 1148 3879 5250 3944 2585 8573 10694 9113
3367 4489 3450 863 4117 9774 12545 12546 7120 2540 8791 12547 8095 58 12548 12549
3368 1030 130 3204 2597 2540 2977 3031 1679 3672 2217 2362 8072 4934
3369 1468 2540 1045 8647 129 3124
3370 2540 2801 1932 73 2383
3371 9616 5391 10805 10796 11417 2540 2067 12185 2046
3372 6088 2540 3428 12550 8101 2002 468
3373 4088 2540 4838 12551 4254 318 820 2069 2830 4515 8775 12501 11022 12552 2897 10609 9643 12553
3374 2540 12554 2167 7360 10743 3305 94 10498 12555 2186 2289
3375 12556 2540 733 12557 820 2261 2545 9455 2136
3376 8428 2224 12558 2540 7139 12542 9538 10530
3377 2540 2067 23 2139 8034 8032 45
3378 9538 6933 2540 2192 9753 12559 2657 11486 1918
3379 1151 3030 8730 2540 12373 490 2486
3380 4673 1698 3652 671 2383 4246 47 8633 2139 3204 2540 2237 2792 9407 956 3553 1110 663 10 12560 4452 2569 12561 5123
3381 2540 2067 2967 5387 3944 12562 2179
3382 11706 9634 2540 7065 8510 1018 12563 10478 12564 12565 8385 1046 12566
3383 29 2777 2856 2540 7139 9634 2830 11327 3928 2139 9202 3116
3384 2540 3107 12567 12568 11044 12569 2086 1405 3915
3385 2540 3793 7139 2067 4253 2052 3806 2554 12458 318 29
3386 11721 12570 2540 1103 11343 11511 7156 11329
3387 11769 2540 6440 230 4077
3388 6732 2365 2540 2542 2505 9543
3389 2194 12455 11672 2540 2067 41 8774 2983 820 672 10911
3390 12571 6059 12572 12179 1099 2139 5 1265 12486 12573 124 8602 7848 2860 6827 3545 10460 1388 2140 949 2238 707 2540 7139 11762 4425 5017 5918 649 2777 12574 12575 4481
3391 9010 2304 12576 2540 97 8635 2715 9513 3524 1685 95 11570 8791 3959 12577 29
3392 2540 9004 2554 12112 8482 4693 2 962 3287 73 8618 2237 2898 12578
3393 2540 3109 4095 2067 3700 5339 2330 2749 6441 12579 12580 12581 12582 3692 115 1564 1087 2963 899 3428 1933 1031 12583
3394 2540 12584 2740 12585 6855 3120 12586 3713
3395 2100 2540 5312 10666 1153 12587 1142
3396 37 1049 9041 2540 12457 8478
3397 2516 1685 690 9041 7530 12588 3428 10230 7646 5387 2540 2554 8955 2633 12589
3398 688 9001 5230 2403 2540 54 3761 2996
3399 7371 12109 2540 3109 5161
3400 3994 2540 12590 12591 12592 12593 719
3401 49 2046 458 706 2777 2540 2921 2056 12594 2320 4245 12595 3877 7608 10976
3402 2540 7139 12596 1167 12597
3403 948 5527 3343 1385 3718 12422 820 10825 2540 5415 1109
3404 7200 2540 196 7065 982 9041
3405 11777 11671 10668 2540 12598 403 11641 2403 730 2231 7704
3406 12599 7139 990 2794 8528
3407 487 12600 7139 1702 7205 6946 2553 4448 399 10757 4906
3408 3063 47 3056 7069 8635 2309 2290 6849 9616 1125 8273 2633 1143 8570 12601 8646 2515 8685 649 7139 12602 3519 12542 823
3409 294 11935 12603 12604 1704 69 9445 676 12605 3006 5629 235 12606 12607 31 7139 4102 1615
3410 990 12608 7139 3109 8555 2603 8528 2803 35 7998 12609
3411 127 1114 10411 104 4066 1044 12610 10432 9239 3428 7139 5387 3709 8558
3412 5114 548 12611 3851 2655 3873 12211 2554 1031 2544 4236 4264 819 12612 6316 12613 12614 3564 5998 8578 7139 5018 3519 3300 2903 3945 2553 1814 10477 3894 8859 8730 12615 4425
3413 7139 12616 3110 3106 3343
3414 7139 7646 7950 9912 229 7926 12617 3829 2321
3415 432 2802 12618 3039 12619 7139 12620 4837 11240 12300 9862 2983 12621
3416 7139 4231 12622 3007 7849 23 3085
3417 7139 403 8764 2826 12623 5648 12217 11019
3418 12624 12625 7139 2826 2311 7970
3419 590 1932 2138 820 3077 12626 2894 1139 12627 1140 3023 9604 12628 12376 4947 7139 35 7554 4117 11641 12629 12630
3420 90 1055 9381 2793 6218 12631 7139 12632 47 4241 4469 2143 12107 12633 733 1691 2880 8602 10478
3421 6078 1031 1143 10881 12634 8676 12119 7139 97 1029 9846 4245 5648 2342 2383 86 8746 922 2361 47 40 2671 7971 3076 2894 2 7992 7063
3422 57 7139 11641 636 8553 3944 2231 9256 3524 4833 12457 4630
3423 7139 94 12635 11169 54 5301 2309 2505 12636 2107 12637 12638 6828 2443
3424 12639 10796 2217 12640 12641 649 235 2459 7139 8635 1952 1148 12642 12089 1163 12643 124 6320 8055 3204 6719 2387 415 820 90 2519 10638 12644 7138 8649 12645 1893 97 77 632 12646 3652 3830
3425 987 8396 11820 4927 12647 6236 7139 3109 6183 12648 12221 9191
3426 10816 12649 7139 4266 2273 9289 8874 3858 11373 5049 1949 2486 1404 3326
3427 7139 11641 86 8059 4465 2231
3428 2723 2881 7139 3519 130
3429 12650 12651 1405 12652 7139 3519 1694
3430 2793 12653 12654 12562 12655 4836 7139 3056 4531 5627 12285 7352 3024 11745 5227 3121 3660 12636 45 12656 786 4194
3431 12657 7139 12658 5342 3110 11145 7992 12659 12660 10559 12597 78 12661 12662 12663 4499 6829 12664 5914 24 125 2642 8147 9374 8034 4673 12342 12665 12666 3051 12667 12668 121 11734 2175 46 1055 12669 4495 12670 8991 2396 2915 12671
3432 968 12672 7139 12376 2546 2448 2855 2082
3433 7139 3519 2101 2102 2156 5555 12673 11290
3434 7139 3519 8623 3524 9647 11635 9543
3435 1388 1767 11736 3543 12674 3312 403 6316 4245 7139 3110 12675 9452
3436 122 1114 12676 6827 965 6928 179 44 11962 11745 2052 10911 2550
3437 2615 73 820 2100 1063 5854 12265 2290 52 2052 2
3438 8411 1564 2052 1932 12628 6809 2100 12677 3031 2851 5087 3104 73 2383 2 1167 1985 4738
3439 12112 7863 2276 12678 2052
3440 12679 2722 12680 1693 2440 12112 2721 11099 2469 8485 661 12184 3042 7863 12681 12682 12203 12362 4535 2052 8411 8729 8660 17 35 2330 7219 73 730 1429 5409 12683 8812 1136 8329 11704 2899 2431 5115 8418 650 12684
3441 2052 90 2046 179 9879 2168
3442 11546 2052 2964 12685 11983
3443 3762 51 2994 23 7558 1114 12686 8275 2052 9059 11800 1932 9267 6124 12687 817
3444 12688 12689 3971 12690 8411 2052 5489 2838 12691 5087 2074
3445 1269 2082 9633 2202 2317 755 1686 12529 692 3029 1882 12692 2052 6825 1685
3446 820 2052 2611 12630 8735
3447 2702 24 12693 1950 12694 2261 10120 11882 1441 12695
3448 12696 12697 2261 12301 4685 3994 11471 2644 12224
3449 2522 4834 2532 11240 6062 3521 2290 1157 12402 12698 2160 86 850 3077 1954 12699 2848 11038 90 12301 3118 12700 12701 5914 10720 8843 12702 3479 11841 9584 6490 3074 12703 3657 9508 11715 10120 3807 1064 4525 12704 5132 12705 1029 318 2068 12706 6491 7157 12707 12182 4121 4122 12708 12709 91 1093 8803 562 12710 11555 12711 12712 2416 12412 97 12713 8995 12714 10970 87 672 12715 1724 2686 3418 12716 12717 2261 12197 3652 5685 8153 5963 3391 6
3450 2512 957 4245 7805 2444 2261 11715 11337 3068 117 2682 1125 5113 12718 1063 8602
3451 2342 49 3447 2261 12652 12719 2996 3694 2360 2743 4732
3452 1663 11327 11196 923 9397 2261 11468 3384 12310 4246 1209 2516 10767 2070 2441 954 2136 1049 1050
3453 12720 9600 12721 54 4241 11013 2604 12722 3475 3123 7992 2261 12107 2205 5065 9243 1160
3454 12723 12724 12707 7157 12725 2898 4675 12726 12727 12301 6853 6112 3193 3979 2522 12728 10120 2261 12729 2159 10128 3474 1046 12730
3455 2261 3103 8743 3521 1130 5525 12731 1056
3456 4408 2981 12570 2261 12142 820
3457 8609 10852 12732 2261 11712 2823 9672 2778
3458 90 3569 12733 3134 2261 2553 12197 2798 11555 11199 12734 11414 9464 1123 6254 2580 2716 12735 629 11584 860 318 672 10896 29 3068 10313 6491 7157 2416 734 4268 12736 12737 8775 24 2522 4719 12738 12739 12740 9074 8865 12106 8955 12710 12741 2505 2894 9261 2290 1114 3807 12742 2829 650 12350 108 6471 5917 2954 2854 12458 2128 8635
3459 2261 801 7200 1587 7065 10680 44 2644 12743 101 6320 2436 12744 12745
3460 12426 2290 2307 12746 317 5094 5460 5583 4731 1856 8554 3497 8019 691 9648 3992 12747 8512 10696 12356 2261 4393 1398 2179 3994 29 5618 8220 12736 2199 2767 12748 84 8372 3662 9513 12749 5065 12750
3461 178 2129 12751 2261 285 12752 2044 9286 2315 2151
3462 8873 2769 2055 2308 5909 2519 10883 8635 2715 1758 2365 4167 8983 2648 2261 12753
3463 2261 2711 2992 12754 6006
3464 3932 12343 2261 8392 1029 9513 2716 1110 12755 7975 6703 12756 3652 4469 2447 1153 1157 2198 401 29 12485 8110 5343 11487
3465 2261 12757 6124 97 29 2161 108
3466 12758 2261 321 4749 9455 9278 12759 39 4053 12760 12761
3467 11721 2881 8971 12762 6493 12763 9076 11363 12764 2261 12765 12766
3468 1110 2261 6254 3799 11468 3074 674 12767
3469 692 3135 1029 2261 7799 9552 9041 5672 2755 7065 3976 8955 7992 12768
3470 2261 12769 1029 12343 962
3471 3123 12770 2261 9672 4407 2303 12771 9592 733
3472 2525 2261 9666 2079 2136 12772 5046
3473 513 2261 9747 2186 10722 12773
3474 5350 2261 1029 1390 1922
3475 3822 2716 5040 23 9279 2964 1055 3481 1046 12774 12775 12471 4514 12548
3476 2964 94 12776 12777 5557
3477 2964 5669 4240 12778 12779
3478 12171 2894 2898 2182 820 9003 2964 981 5721 15 1033 10344 2395 12780 9413 11511 12483 11 9344 9525
3479 2964 122 12681 12781 12782 94
3480 12783 1776 12549 11284 12354 12784 12785 12149 2964 2139
3481 1969 2964 2259 54 12159 12786
3482 2964 2705 2258 3452 2320 2958 964 12529 1698 9681 9840
3483 12290 2964 2371 820 10877 12787 4668
3484 4768 1862 2964 10046 2854 12788
3485 12789 5449 2964 3514 29 12790 3287 6217
3486 8273 2964 957 2260 2719 7806 78 712 12791 1760 230 11997
3487 5913 2315 2553 2258 2964 5082
3488 1007 2964 6254 5557 2977 3449 2732 8553 8584 899 8711 11372 12093 12792 2341 1933
3489 2545 1019 2069 2964 87 3656
3490 2550 97 2237 9583 2964 94 4448
3491 2964 2371 12678 11729 2196 5586 5084
3492 2964 2505 4682 1063 820
3493 12134 2069 2964 6472 1119 8774 1156 7731
3494 2964 415 12059 11510 12793
3495 5586 11654 2964 3107 850 2491 11381 1087 12794 8569 2848 8942 10974 7065
3496 1694 9412 2964 9193 946
3497 7567 10197 4906 9747 9650 4677 12795 8273 2964 238
3498 2964 12796 12797 12798 1756
3499 2964 8569 1725 676 22
3500 2964 8340 9914 7942 12799
3501 2964 2276 1110 12800 12678 2894
3502 2964 8387 8711 12801 2536 2494 7067
3503 2964 1055 12802 1045 1077 2340 8440 6076 1047 3489
3504 1752 2977 236 12803 12112 2964
3505 2964 12073 6807 4730 820
3506 3976 10409 1050 2964 4432 12804
3507 3287 40 2342 8674 2826 2964 899 94 6933 97 12805 8623
3508 12806 2964 820 8680 6432
3509 2683 9552 6063 9513 7577 2098 9261 1138 2964
3510 10731 1209 12807 2204 3618 9748 1932 4682 97 752 2964 12179 7646 12808 5913 2554 985 9455 12794 7806 3622 3855 6344 1046 3324 8371 3136 12696
3511 11235 2964 54 3449 12809
3512 2964 3047 29 2139 179 7216
3513 2857 6831 5557 922 91 11769 2307 9692 2989 3519 3388 2964 9543 9318
3514 12373 3122 2964 94 1817 1818 1056 2185 12089
3515 8083 2964 47 9015 8649 5780
3516 9201 9200 667 2964 2856 8635 3214 86
3517 2792 2185 8072 9758 676 4701 4702 2857 8961 12627 2276 2964 2401 2363 2752 1897
3518 5586 5557 2182 2964 8411
3519 2793 1143 4245 1684 9704
3520 1055 2793 8032 12810 7601 12811 4569
3521 2793 3109 11337 6740 2796 7110
3522 4478 2967 2793 2330 2796 8656 11523 12812 10881 8478 132 179 6458
3523 7646 149 2793 5170 12813 2342 11042 9082 1273 2067
3524 6327 2793 1780 12814 2749
3525 3063 3030 1143 12815 2793 2796 45 12816
3526 9804 2217 2793 3109 9256 2902 2792 9053 12817 1131 2082 10281 2973 35 2330 9603 2439 2644 12818
3527 2793 2796 2904 1131 11781 7577 12819
3528 6855 12247 2793 10793 524 12423
3529 754 564 424 12125 5683 12820 5938
3530 7254 12820 477 4486 459
3531 12820 3227 10451 349 4109 583
3532 12820 478 12821 5270 9635 1508
3533 12820 7759 3762 1932 12822 11121 12823 12824
3534 570 12820 359 4173 12825
3535 5306 1972 12826 12827 12828 9138
3536 1972 7030 1846 4323 1383
3537 1972 6781 3149 295 1108 296 1063 1954 8587
3538 4303 409 10176 12829 1972 3000 4418 5922 3797 605
3539 1972 11884 4316 2612 4356 1262
3540 2189 659 8820 183 194 1972
3541 802 3384 1050 12591 2445 12830 8864 5006 10109 9419
3542 1548 9229 12585 12831 12620 12830
3543 6079 11732 7065 12830 11049
3544 12832 130 4284 12475 12830 9769 12833 2179 2767 3714 8629 8528 1056 9407 401 5507 4695 8480
3545 12834 553 11440 12830 1652 12678 5183 12835 6347
3546 35 2749 6256 7646 10675 12089 3128 84 2553 1386 2867 12136 4114 3338 8249 820 2312 3359 39 12830 523 2967 2814 22 1752 2383 11704 12469 2 1064 3452
3547 9660 12836 11722 45 1932
3548 1098 12837 9660 12838 7200 12839 12751 12840 10403 12182 3133 9076
3549 12841 9660 12842 2719 2656
3550 2468 8649 2383 9660 54 12453 9675 3287 7216 11260
3551 9330 9660 4011 5913 4449 2553 321 12843 8630
3552 12844 3118 2307 2493 12845 752 10794
3553 4727 2397 5421 7799 3452 8981 3378 10991 9381 12846 86 8279 17 12845 72 12847 326 12848 8866 5721 8467 9725 12849 12850 7292 3830 11130 3782 12851 4391 81 11579 7974 12852 12853 2237 73 1949 8274 3758 130 179 5885 650 9745 29 738 5811 4981 3998 1148 4144 2586 2589 2144 6438 12358 2582 4240 2204 820 1778 854 1681 10817 3039
3554 7222 12845 7543 11652 2716 12854
3555 6382 10362 12845 12855 5387 11471 6327 10952 9463 4536 12159 12856
3556 12857 10170 2273 12858 12845 326 12859
3557 4962 8626 2133 11750 2864 2653 12534 12860 956
3558 4962 1694 10818 2525 820
3559 8888 16 4962 12449 12861 9186 9244 9003
3560 4962 6254 11755 853 994 2445 12862
3561 5863 12104 12863 12864 4962
3562 6825 4962 12358 820 9692 402 12752
3563 820 417 7839 4962 1031 12142 12865 12112
3564 4962 6254 899 900 12866 12867
3565 389 4962 131 2265 12868 12869 138
3566 230 3179 9385 4962 10621
3567 4449 1154 4962 12442 922
3568 2409 11751 41 4962 12870 1087 12871 12872 1932 12873
3569 12874 12875 4962 3287 899 1933 2383 9053 4682 12876 11224
3570 12877 8966 4695 12878 44 10411 8836 12879 12880 9700 5635
3571 2907 12877 2967 8118 5608
3572 12877 3102 3424 7864 3017 3241
3573 2079 12877 3714 12881 12882 57 2561
3574 12877 1393 3766 29 2361
3575 2314 4486 12883 12847 11059
3576 1652 1386 3818 820 12108 12883 5046 12884 9318 1685 2
3577 668 54 2857 10680 5115 4673 29 1045 3761 12885 2401 12886 4241 9261 12802 10460 12887 12883 2237 1167 11668 31 12402 5026 4449 12888 4695 2794
3578 9141 2356 4088 1114 1265 5128 2459 12883 4387 418 8548
3579 2544 1801 5648 12889 2580 2699 41 7326 1109 86 5348 12883 11554
3580 6254 12866 11441 820 2 1757 9952 1168 3151 4551 2743 9148 2262 1110 5137 4472 503 12034 12419 7241 12883 8203 8618 2140 6016
3581 12890 4944 12891 1299 12892 9423 12671 327 4268 2215 12883 5460 12893 9385 12894 7650 11655 9575 5565 1597 4302 7836 7951 3158 6416 4970 681 540 5731 3964 773 12895 6073 1507 12896 8587 12897 1512 218 1545 1067 7856 9749 1224 4857
3582 2340 12898 2291 2977 330 2321 1081 3203 3449 6254 12883 12899 12900 1032 12901 11111 2166 3455 12902 2303 1080 12768 12903 24 11491 4693
3583 857 12904 12905 3005 1045 6638 6912 8983 12883 101
3584 4538 12906 330 7756 1049 12649 1564 820 90 12563
3585 2393 6028 12659 11950 1564 84 671 3032 3657 2195
3586 6581 1564 97 386 899 900 2046 2673 11354 12907 9424 45 2392 2911 12908 2903 1030 820 11414
3587 12909 5161 3219 3315 557 1864 10968 1273 4140 8738 5963 1564 643 456
3588 12910 10529 2468 6374 10866 9647 2730 12344 270 2232 9453 650 2914 10098 961 5969 1564 6254 12911 11038 12912 7895 12913 6108 7930 786 12914 1069 12915 12916 12917 12918 7708 12647 12919 228 12920 10159 11818 12921
3589 641 1564 2767 2860 2349 1735
3590 371 1285 1113 1063 1050 860 6254 1148 820 2544 330 733 5727 1550 2967 12922 707 1101 7235 12207 4545 3343 8231 3217 4834 1528 12285 1064 2695 4719 12527 1363 1564 12923 84 12731 12924 87 585 5472 4543
3591 12925 12596 3204 179 1564 491 899 2158 73 900 10241 2139
3592 170 1039 6965 6034 12926 12434 1702 9771 12927 9131 5625 29 3682 1694 6423 3284 6545 12928 9283 7309 12571 2102 2857 12929 8925 1564 12930 7251 6473 5573 1722
3593 12174 2136 12330 2683 12768 1564 670 10037 3428 12931 4121
3594 1167 1564 11099 81 12206 11981
3595 674 6124 2634 8419 35 3979 12932 6254 11244 7992 1564
3596 731 12129 12933 1948 12934 1564 6254
3597 1031 2200 8428 12935 12936 12937 11250 29 4703 2544 1564 12339 179
3598 10 6064 3766 1564 86 1065 11471 84 2383 8662 1934
3599 1720 2340 3836 1564 2902
3600 8553 733 12893 12642 860 9344 2445 12938 11020 1033 2383 12939 24 2769 3206 1564
3601 6412 1564 1866 12940 199
3602 2683 2303 10638 2213 9012 9600 9424 9074 8955 4744 672 4523 1564 97 12769 5511 12941 4097 2661 752 8763 12942 5810 2344 3944 4515 124 8775 9264 12943
3603 1564 330 1017 3122 8400 4827 1031 1049 2139 2550 981 12944 2894 2170
3604 1564 2902 4117 2553 820 3105 3015 11983
3605 29 6496 4715 4675 6933 12945 12946 1564 6853 3097 649 12516 12947 12948 1562 12224 12521 12949 692 3806 4838 899 3028 318 5527 2903 7426 2463 946 12950 4514 12933 6122 4086 2597 8680 3857 490 2118 12951 12952 12953 6431 2322
3606 3595 1564 7164 2887 9980
3607 2100 11692 3343 2715 3028 1652 3880 2867 2855 1564 5170 2204 12954
3608 1564 899 900 42 2858 1050 1064 3068
3609 1564 7848 899 2383 12426 2371 929 2777 3652 3042 4673 6828 3653 1063 3830 9050 6254 97 1722 2224 12955 2046 3105 12486 3077 2858 2541 11732 2107 9455 2443 2082 6210 1386 12956 12260 6423 2803 2256 12957 5723 35
3610 72 11081 1564 5885 2186
3611 948 4088 1702 2238 4695 12958 97 6189 6191 124 12959 649 1030 12960 4697 1045 3030 8709 12687 10095 4766 8635 476 12961 12962 676 1932 2 4525 6254 7 12963 2580 101 1153 10 9018
3612 6254 3822 1933 12964 1776 6810
3613 6254 2237 900 2 2634 6117 1035
3614 12965 12966 1775 3312 6254 2158 1055
3615 6254 8524 5485 2786 5113 2769 10486
3616 2217 406 1708 2898 3568 7601 6254 1777 2777 12699 8983
3617 3507 1393 4032 318 5171 4210 3917 2201 2362 2901 4658 2548 1055 5003 3870 7992 2199 1050 3984 11084 2217 4561 1144 8600 12967 12968 948 5406 12969 9237 3502 12356 3514 9119 3428 4187 4182 2161 5065 5475 12970 9425 8510 35 3152 8196 9721 4673 1156 7241 691 10718 12084 524 899 1949 8553 3067 3269 10087 4729 12971 12664 6827 12458 4177 12972 6835 6254 12973 12974 12106 12753 8486 3295 2468 1948 7801 12975 1702 5049 12453 12976 12977 6214 12485 2864 315 9704 11099 8770 4545 4546 12578
3618 12978 5164 6254 11641 3333 10561 12699
3619 1175 6254 2408 2579 412 2580 9302 12979 3377 4691
3620 2634 11750 6254 2302 2129 2
3621 11178 6254 9053 2160 12871 12980
3622 8315 195 12981 6661 10004 7438 6293 6254 900 3014 3508 2803
3623 12769 12982 3030 2886 6254 9343
3624 10833 7990 12983 12120 10048 6254 12653 1099 11084 10309 11259
3625 1530 820 6254 1050 1045
3626 6254 820 1714 900 12984 8352 11212 3938 10501
3627 6254 899 900 2512 3014
3628 4297 6624 115 7102 6254
3629 11014 4859 7848 1055 84 752 1116 2898 11483 6254 1952 5628 11013 7474 9178 47 12985 1114 12986 12987 5302
3630 12349 820 2305 2046 2175 6254 1060 7148 3700 900 2383 1156 3015 657 2899 3202 2262 7304 10620 7530 8480
3631 7479 10944 4097 196 2258 4607 29 6254 8432
3632 5002 3068 6254 8327 3030 707 1156
3633 375 2215 2092 3729 6254 8216
3634 11258 8656 2290 6254 12988 1030 5559 899 86 2899 8147 2634 73 124 97 12989 130 12990
3635 12420 2415 8011 3713 5838 6254 629
3636 1109 652 12991 6254 899 900
3637 131 4733 9725 4303 6254 5586 314
3638 12992 12993 2908 666 12994 12995 6254 9344 12996 1056 8273 2443
3639 6254 8315 73 5907 12551 6423 2383 12997 8850
3640 5539 11440 2750 12998 6254 4896 11244 2224 2178 2686
3641 1110 90 10852 9051 12999 6254 42 2070 6064 9041 8999 3090
3642 2920 1320 6410 1778 4749 1759 1138 2486 2468 2723 2857 946 13000 3015 6254 12744 6059
3643 2138 6254 97 512 2340 4472 1933 3122 6327 2410 13001 2853 2851 2139 8874
3644 13002 13003 6254 2726 1045 3654
3645 10773 4935 12473 1342 3385 1308 6254
3646 6254 11092 899 900 969
3647 13004 6254 2046 3204 2290 124 6016
3648 4867 1797 12088 8298 377 4170 2823 13005 3913 13006 1032 2848 13007 12754 13008 1166 6254 7972 8371 8084 13009
3649 6254 1932 899 1933 9974 379 13010
3650 95 8662 13011 5 657 6254
3651 1132 6648 8460 1985 8388 13012 820 13013 6254 1932 1119 73 86 8961 2634 13014 12871 1166 13015 11459 9464 2101 2102 1954 13016 13017 29 13018 11568 8528 990 11502 2258 97 13019 1710 12327 1130
3652 2568 6254 676 47 10277 179 1106 2634 5343 2224 8961 3067 2241 1051 13020
3653 6254 2143 10438 3700 8485 8040 13021 9669 9330
3654 12372 2139 6254 491 12948 957 403 2323 4569
3655 6254 899 4702 6851 13022 8846
3656 820 4241 77 8602 2046 6254 1087 2676 13023 11418 3287 2145 2461 1036 4240 2470 13024 12751 1045 8675 652 1933 946 9455 2858
3657 1716 5083 2536 1332 6254 1685 10409 6016 10573 1157
3658 5125 8729 10923 2469 2911 13025 9672 2726 2830 47 1114 6694 9706 3030 8034 2521 24 9250 1058 12442 121 752 403 130 12662 6254 12287 2886 13026
3659 8541 13027 2383 13028 2580 7507 2514 73 7462 2 1127 13029 3519 3014 5646 13030 900 6254 8949
3660 6254 94 73 13031 2633 12089 13032 4130 2262 12875 705 2531 5422 5207 8556 1119 1818 10241 2432 2238
3661 3314 1932 6254 11918 3076
3662 2259 13033 12587 3713 10211 3329 7287 670 8697 13034 6254
3663 6254 309 9806 3446 10416
3664 842 6254 8315 13035 2491 3921 4007
3665 13036 2544 1154 326 2307 2634 5627 6254 7335 12126 84
3666 35 4486 6254 403 12399 3815 2411 1460 13037 8139 13038
3667 1036 5722 3187 4122 6254
3668 8315 4834 1063 6254 3039 2 3013 3201 5917 820 2840 5128 1848 5510 7863
3669 1093 12516 321 318 4515 2224 820 8961 2714 6254 8635 2732 13039 2 4122 12703
3670 2512 299 1045 1933 820 2290 2848 12589 12223 13040 6254 900 2 1156 11929 10883 2801 5116 12141 9628 2383 87 11406 2899 3416 84 13041 10998 7573 13042 12208 12876 3016 1386 8616 8764 2432 2818
3671 1257 2532 13043 54 29 3102 2371 7669 6254 101 94 1032 3507 7032 3562 12136 744 13044
3672 6254 8315 1119 1110 820 29 5369
3673 1143 1694 2858 1065 9037 29 12112 2102 12972 2838 3068 6254
3674 11996 1045 10805 2513 29 7291 7205 2851 2899 13045 3693 820 3088 6254 3983 2902 13046 2393 3343 86 3652 1113 3204 3880 12506 5369 9695 2580 8879 848 2290 1032 13047 3125 7238 2803 1123 8118 2434 3418 2349
3675 6254 73 13048 2068 11511 2460 7004
3676 13049 8438 7336 13050 6254
3677 6254 1045 11468 13051 899 1067 7266 2138 2070 13052 652 6762 11571 759 6144
3678 8147 6254 417 2391 2912
3679 6254 899 900 465 296
3680 7300 1063 12093 3103 95 4224 6254 9849
3681 6254 1045 1059 1933 820 2416 9508
3682 11819 4239 6510 13053 7941 13054 6254 4693 2 13055
3683 6199 4469 12473 4960 9597 2274 1045 690 2236 8553 7314 13056 13057 6254
3684 3351 4692 6254 403 86 825 8777 9142 13058 11031 1403 8740 1761 3742 5224 13059 13060 4887
3685 13061 124 2886 5909 6254 2333 6458 8594
3686 2941 6254 4097 820 2604 1118
3687 6254 73 6276 9622 8469 6459 12736
3688 5083 2848 6254 73 13062 13063 2100 6591 1039 2272
3689 6254 2614 3812 2232 4472 4607 734 2182 1932 2859 2858
3690 2481 9036 7852 3792 8773 670
3691 2100 4100 2481 1702 2059 11301 12209 4143
3692 10896 2767 1087 1125 1721 2903 6832 13028 2481 9457 1033 8664 9662
3693 5516 4501 2914 6269 2481 9550 658 4834 9592 9330 121 10412 97 2200 11196 13064 7542 2726 2395
3694 3260 6403 10091 2481 5320 4963 825 13065
3695 9946 2903 10507 12900 10851 1050 3508 1817 1702 35 7799 13066 3378 6459 12416 2129 2481 11758 10618 1932 900 12866 11301 11260 2432 3967 2580 2383 850 2633 12817 2187 13067 84 10883 6124 2290 4130 2848 5633 11013 1046
3696 11929 1167 13 9383 2744
3697 11929 2169 106 12907 11567 179 8540
3698 3628 330 9195 3291 13068 8602 8881 9628 13069 13070 11929 2387 2390 7975 4526 2396 12614 13071
3699 12419 2 329 13072 11929 8457 7938
3700 2767 11929 2749 4675 7404
3701 1702 2553 9841 13073 1388 820 2139 10515
3702 1765 2872 705 9114 1702
3703 2615 820 3333 35 3104 11260 13074 13075 13076 1702 369
3704 2265 844 13077 6536 1986 12616 1702 900 10668 12636
3705 7866 668 657 1702 97 7200 13078
3706 11815 948 7304 7222 1709 3016 649 13079 13080 6662 420 378 1702 8871 691
3707 11693 6122 4088 11769 2169 8927 13081 2977 5391 8616 1388 3014 7558 3204 2521 2646 2395 2396 1702 9410 90 12485 13017 2726 2830 9308 3834 732 4128 3940 2956 13082 12211 5593
3708 1569 6620 1702 2716 1257
3709 6197 13083 5532 11310 1702 2383 2960 437
3710 13084 1702 2315 10497 6908 13085 681 2149 2474 996 798 73 1753 13086 253 10830 2421 2992 623 3796 535 13087 11079 202 10362 6543 10939
3711 13088 1702 7952 12363 45 3202 13089
3712 5905 13090 4066 12625 820 314 2138 3214 13091 2823 4004 1045 9413 1702 13061 1033
3713 2977 3175 1702 13092 4253 108
3714 6060 2967 1059 9543 8385 1702 13093
3715 12373 1096 1702 13094 7067 13095
3716 11337 8250 1702 11468 7117 659 12418 35 2854 5721
3717 13096 13097 2319 1702 22 9317 11028 13098
3718 1702 4692 11807 115 560
3719 12610 7006 2307 1081 13099 9584 632 8539 13100 11169 12475 1118 1702 2860 2705 13101 3684 154 6927 7799 5078 13102 2995 6865 9053 1151 13103 2562 13104 9253 8019 666 13015 6458 13105 13106 2806
3720 5917 86 8656 6318 3031 7190 2771 4248 97 1110 1702 4479 11337 3076 3077 8467 13107 922 3657 11490 8635 7004
3721 1702 3877 5174 590 103 10197 2460 13108 4076
3722 2548 3865 752 5250 1702 445 1036 1035 12712
3723 1087 5083 4479 5590 13109 11127 11128 4261 7448 13110 8383 5568 8729 548 1702 11468 9597 7983 3126 3305 8812 4066 9263 2777 6019 4543 29 3340 2160
3724 1702 855 9439 326 755 2127 946 948 733 7230
3725 1932 9538 13111 1702 13112 13113
3726 1702 9709 2716 5865 7863 9540 4254 318 8632 3824 8955 3830 2977 39
3727 4200 4101 1702 1933 3560 4691
3728 1702 1933 9053 10568 2416
3729 309 3839 6138 13114 3397 925 4710 1702 1320 1756 490 3815 2708 8158 3741 13115 6458 7244 1195 4640 3564 812 4120 7349 6339 10726
3730 13116 1702 12648 2340 13117 9310 165 2190 2416 12563 6189 9430 4217
3731 8273 2777 13118 13119 13120 13121 9050 1702 8548 2432 13122 2818 13123 2046 12442 9334
3732 1702 3541 3685 2531 13124 8646 13125 1143 316
3733 1702 13126 10727 10725 2205 8672 3740 2996 5398 1937 2478 997 752 2397 2362 5286 523 3729
3734 9299 97 1136 403 7480 2362
3735 97 1969 2887 13061 872 1098 6349 3032 13127
3736 6827 2994 44 13099 6694 6028 1030 3835 13128 4960 10680 2139 1097 8730 12233 97 2290 1948 1952 321 2903 4514 5133 1733 4515 3088 90 13129 3042 5909
3737 981 3078 97 1559 4166 13130 12191 90 8032 9 23 2989 47 10874 3277 9074 8955 12427 2535
3738 97 99 8874 1952 13131 13106 9603 1723
3739 9238 13132 97 1757 35 113 3298 86 850 2 1733 3021
3740 97 3030 1156 4352 2606 94 13133 13134 6348
3741 5583 9344 99 3088 97 12059 3484
3742 810 4120 5421 97 375 5418 13135
3743 73 86 4246 2140 97 2778 2198 3084 7992
3744 13136 13137 97 10807 13118
3745 303 3472 8315 9641 9171 4938 11972 11157 10234 13138 11151 664 3135 1954 5326 4834 13139 8526 2224 13140 11093 1757 1985 12465 4711 7268 2536 6678 13141 97 8387 6070 1957 2634 1101 657 6862 2501 3657 2182 2617
3746 3596 5830 11979 12209 1461 1006 97 2864 2237
3747 97 820 90 29 707
3748 899 97 1933 657 504
3749 97 11349 9388 7525 7241
3750 2163 2580 2597 12625 11025 97
3751 8447 1496 7787 97 109
3752 97 1676 3583 13142 622 7639
3753 97 3031 3102 8768 12361 2604
3754 97 9268 6441 9007 2769 3310 2598 3972 2962
3755 8991 234 8970 2194 97 1108
3756 97 13060 29 9583 2898
3757 97 7300 1045 1099 1056 5885 13143 13144
3758 243 10846 10603 97 2237 13145 6848 13146 13147 12052
3759 11769 5345 3100 13148 97 5239 87 820 13149
3760 12997 97 13002 3729 2505
3761 9603 97 13150 5046 2323 2150 13151 3906 752 2321
3762 5585 317 6077 3059 97 1048 13152 13153 7850 12486 47 3068 13154 13155 6464
3763 632 3453 97 3741 9332
3764 1134 3692 3446 8510 29 23 97 13156 2971 4863 11594 7291 1153
3765 7854 1698 2139 13157 97 829 4302 1020 790 180 1156 13158 13159 4140 540 173
3766 12531 12637 2139 8602 820 90 9434 124 296 97 855 2802 3312 8005 11495 1134
3767 4066 2544 2232 965 2138 11443 12360 733 179 9602 2591 97 2224 234 8494 2139 13160 11025
3768 4246 4248 12310 1729 8195 8196 730 12714 7157 8676 97 11468 13161 5973
3769 97 11468 73 2 1156 6590 2823 2553 4251 1157 87 86 9268 707 2858 3015
3770 7700 90 2848 3321 97 636 1042 5880 11716 2478 2383 1156 13162 4225 11893 689 13163 3928 151
3771 4245 2139 11335 1484 676 8961 13164 97 1932 820
3772 12383 11693 13165 13166 45 13167 97 4715 9690 6835 11715
3773 9126 3333 9509 97 1932 707 669 57
3774 97 9020 4408 29 179 2795
3775 10489 11715 5410 1948 1868 1031 4236 1055 1056 2685 12722 924 8874 10681 11199 3088 12700 9113 13168 12899 3100 663 10460 2134 13169 97 10970 7065 2383 2726 2143 2290 2822 1057 2778 2522 3967 1113 2506 8998 12412
3776 8034 13170 2294 10961 97 2994 47 130 4673 101 7241 13171 11745 3660
3777 12391 90 6863 51 2046 97 12750
3778 4290 1956 9600 13172 97
3779 12486 2778 820 2139 8635 97 2115 7069 9523 7361 1778 3571 490 855 857 2719 86 2307 949 2743 8169 13173 1063 713
3780 4245 2139 97 94 13174 104 3081 2300 2318
3781 97 2107 2443 8372 8316 1948 1952 733 12672 657
3782 97 2317 13175 2309 9455 2139 2446 13176
3783 2224 97 752 13177 4149 2898 12233 6014 3269 11705 11169
3784 687 97 3287 13178 4284 4804 4053 1574 13179
3785 3260 7201 7159 13180 4939 825 6420 97 12757 13181 13182
3786 1868 2567 5001 2661 12805 13183 3028 4494 5128 1867 97 9204
3787 10767 12453 2633 29 13184 2129 12470 97 1932 8623 3084 2 8675
3788 97 3721 11301 8230 8273 13185
3789 97 2168 13186 1399 2091
3790 7221 97 2237 661 8209
3791 2107 44 2388 2443 97 86 1868
3792 948 97 7200 965 2159 820 1143 2568 5722 1131 4482 2853 12618 13187 12444
3793 113 2792 1127 8313 2830 1969 6078 1948 1952 3040 4030 97 4222 10918
3794 97 2237 924 8017 2516
3795 1482 97 4245 12450 11510 3088 2134
3796 1893 97 12363 12357 13188 4399 2583 2724 2215 9333 90 1018 13099 13189
3797 10264 1143 13190 1077 9457 4673 2139 97 12192
3798 23 97 11712 2383 5046 101 2175 2238 12970
3799 97 2717 942 1156 3583 13191 2456 4076
3800 2066 11733 2738 97 2550
3801 47 2139 5015 13192 1761 1772 13193 97 1932 215 13194 13195
3802 13196 1778 9388 3030 12407 154 4180 87 13197 1932 820 97 13198 2259 12755 1153 86 13199 12651
3803 97 8909 12665 3034 13129 13200
3804 774 3006 19 13201 922 2681 2305 803 2307 12687 3015 13202 8845 7138 97 51 13203
3805 3028 1098 853 2726 1056 1058 13204 97 899 13205 2317 2633 1050 2911 2808 1030 6028 2447 9502 3204 9425 2662 8635 11419 5207 7992
3806 9000 97 2237 2262 11237 13206 3124 9786 5512 10554 11384 10312 4196 6774 10808
3807 13035 90 3291 12273 97 3204 7164 8480 29
3808 5170 2164 2777 12149 6492 13207 3015 2541 2107 2644 6091 13208 2221 97 4834 523 8535 12185 551 3319 1759 4194 2814 13209 1778 2584 4606 2459 1160 490 3026 1265 404 820 1934 8021 1822 1932 390 2443 9070 120 2756 2237 857 2165 5343 2895 2646 4558 6861 12297 2531 3341 5517 3598 1209 2838
3809 97 1757 820 13151 11492 658 4733 90 13210 4366 8521
3810 5672 8440 1949 10410 2671 2461 9716 13211 10265 179 2217 12530 11712 2744 13212 3086 3484 11511 1033 857 12328 8804 97 2237 5265 2726
3811 97 1077 13213 12455 12152 1060 6910 9290 11263 4588 11068 3218 3751 9664 1039 3977
3812 97 9586 2196 12113 6077 1034 2342 11574 2069 29 2305 3418 1097 4515
3813 12391 10344 12108 2859 2102 9422 3416 4557 13214 8946 13215 13216 97 12149 87 10669
3814 7091 13217 13122 97 670
3815 13218 1698 1055 2185 7577 7344 9374 2303 1030 3063 12701 12107 13219 3204 7992 13099 77 3051 406 4177 98 1125 4245 2159 97 2307 12591 3834 9592 1148 12982 2290 6829 2506
3816 44 5865 707 8649 97 820 8961 12959 922 84 13220 2771
3817 97 13145 11253 13221 11241 2901 1143 3076 1063 9257 1136 8387 12626 2911 12610 13222 3081 2342 12705 2309 13223 2635 6016
3818 3928 9410 2311 6861 97 4169 2428 6930 8413 12274 8299 5343 90 7241 13112 9424 13224 45 13225 12482 2598 9276 13226 9722
3819 8439 4715 2884 7200 9253 6823 45 97
3820 13117 2045 6928 2844 12575 13227 4088 5046 97 4245 1388 12375 3287 962 13228 13229 4002 1136 127 86 13230 3077 9952 4027 1776 7304 13231 49 2046 3544 1669 652 8478 1114 2306 2443 4501 9051 11487 13232 13233 3657 4697 9050 3834 2182 10587
3821 3476 4495 9747 11886 4693 97
3822 9447 6145 13234 97 12888
3823 97 3031 2288 4570 12261 4682
3824 9318 12351 5727 949 3556 9802 97 2217 1767 13235
3825 11437 8017 9541 9543 13236 11441 13237 417 13238 13239 2400 6879 9929 97 47 13240 2390
3826 2043 1868 97 2966 2716 2981 3030 12671 13241 6077 2138 13242 1670 13201 12164 10053 787 13243 9445
3827 13244 5945 4703 11102 752 403 1760 1045 29 2604 97 2237 691 5313 106 13245 108
3828 97 2 7232 1717 9626 7849 321 9779 1031 8400 2683 8952 13246 2716 12753
3829 12529 13247 4245 3202 1143 3423 97 2291
3830 13248 2471 97 2597 1030 51 1692 5016 2321 1133 5586 13249 2535 12121
3831 816 13250 1031 11979 2 97 1134 987
3832 97 13251 3124 2550 2756 2977 13252 519 13253 1049 2848
3833 9778 97 1113 3009 318 9631 2185 1559 12710 8730 5608
3834 7065 97 2044 8787 4171 3943 3351 13254 44 8849 9284 6122 8034 13255 6831 12677 1757 13256 4495 13257 8635 650 2447 8033 4 12945 12516 12370 5915 2290 13258
3835 12464 1110 87 13259 2144 972 13260 3714 2705 10852 2139 12511 2290 12481 7300 4695 4240 7238 309 2447 8486 97 2237 1828 94 130 691 11096 13222 8622 8623 2342 2128 8675 13261 8642 5724 7618
3836 649 97 2237 13262 12804 2989 3332 17 9557 13263 4472 820 12419
3837 12229 24 97 45 13172
3838 97 12743 13264 2898 4477 8034 1073
3839 1094 13265 12259 318 49 1114 3032 13128 11574 6057 12260 97
3840 1098 9617 1723 97 13266 2726 9501 1114 8997 13267
3841 2185 97 11468 4011 1031 2070 674 9041 3077 8675 13261 2237 13268 3287 4066 4472 2719
3842 2343 801 8025 9451 3835 6316 1652 2554 2854 1932 1576 13269 5664 2815 850 97 8405 3384 2903 29 7457 1933 13270 9507 12931
3843 9764 97 9003 2522 13271 11441 2683
3844 97 2409 13272 1125 979 2669
3845 2808 857 12848 752 2126 179 4501 1047 1055 2646 234 2830 97 3699 45 1706 122 5152 634
3846 755 97 1936 2063 5045 4245
3847 10344 2291 97 2237 13268 9258 4066 13273
3848 8017 4781 3970 4989 7718 4496 8437 7848 2448 4509 11054 10474 13274 5586 9317 946 97 9672 13275 2550 6018 4202 8978 8428 11382 8400 9041 2685 11013 3080
3849 595 1921 291 13276 97 6336
3850 97 3818 13063 2237 820 1055 2 2848 3202 8635 13277
3851 9057 113 1932 4222 13278 312 4299 10180 13279 1677 8161 97 9149 649 29 8599 1156 3863 12122
3852 8859 1859 8560 2323 6355 219 13280 681 1067 9902 11438 872 4254 8214 8723 3324 8673 10907 2858 9204 2082 97 934 11095 5079 10410 2743 8722 661 114 1117 81 13281 119 13282 1388 13283 13284 11215 6853 1124 7068 13285 13286 1957 390 13287 13288 13289 12926 6276 131 120 13290 5080 11250 6933
3853 13291 97 899 2603 5723 10221 1776 7205
3854 97 9053 7085 2 926
3855 97 12974 2198 1065 3763 5905 96
3856 13292 7339 97 12942 7734
3857 7397 2817 3978 416 97 7704 13293
3858 97 8376 6073 8978 649 857 1949 4954 2069 3029 29 2830 1090 4088 11426 2365 2550 8845 4198
3859 8650 97 4730 10805 3762 4863 7205 2118
3860 97 11468 649 1865 13294 13295
3861 4082 13296 12121 3086 1064 97 7526 2520 2046 2747 9509 2 2898 13297 13026 321 2897 4515 7238 12521 13298 11026 2766
3862 13299 4504 12132 7396 11686 13300 1129 13301 3321 97 9204 330 4876 13302 10478 9484 11593 13303 13304
3863 11643 9747 97 2545 9470 6237 5119 13305
3864 7219 10618 8185 2550 4011 97 4536 2 2494 1052 3298 1031 4761 3186 3183
3865 97 1820 9034 6722 8093 1223 219 11655 2238 11038 13306 9021 6821
3866 149 97 7768 5164 7926 13307 10430 9489 12896
3867 90 97 4123 23 1113 9583
3868 4715 97 13308 4469 7241
3869 5722 2460 2472 11419 2340 8440 8928 40 2139 2590 4682 2494 13309 7198 1058 1143 12841 3653 97 2323 9375
3870 392 5106 97 5253 13310 3129
3871 97 2237 13215 2224 853 820 90 2633 2107 4682 1146 7346 4002 5245
3872 12966 4695 13311 13312 3291 9706 12442 2669 13313 9381 97 1045 2371 24 10877 2139 6873 8978 12993 1153 676 13314
3873 415 1050 486 853 4715 3698 97 2237 2600
3874 2356 853 13011 91 10210 2521 820 13315 13316 97 11468 234 179 2 6458 2143
3875 97 1653 3541 2204 1049 13317 1156 661 819 4210 234 733
3876 3564 649 1160 4019 97 13318 11327 8873 9414 9455 2217 3305 25 65 7963 12996 12211
3877 439 2634 8485 299 97
3878 2330 2274 9610 2830 8860 97 1055 4066
3879 8865 1044 97 13319 13035
3880 13320 1537 13321 7621 1135 29 1063 3519 2726 6064 2767 12113 12320 12885 2139 1033 8649 2182 97 9220 2977 1046 12312 1905 2201 13322 2505 5430 7187 12678
3881 5865 97 2740 2608 2309 9508 2903 707 11009 13323
3882 4529 3969 1205 3788 10472 35 97 13154 11795 8654 1932 13324 2073 5922 2898 13078 1559
3883 7972 2290 12599 3028 97 2340 9619 2726 2830 13325 8761 2149 4186
3884 2545 2792 4693 7582 3736 2445 124 97 2107 2139 175 2106 127 9952 1063
3885 2547 11650 12616 9045 10896 2894 97 741 95 8662 5818 8649
3886 97 2532 12486 4160 2168 3915
3887 8675 13326 1058 97 9330 12461 3287 8440 1692 2405 4901 8805
3888 97 5307 2830 5302 9447
3889 97 1949 1388 11417 13078 1143 672
3890 7535 13327 12492 2699 10941 234 3859 97 3858 31 9857
3891 97 2164 12389 13115 13328 676
3892 9325 8217 9306 4005 4861 13329 3915 5426 5285 12339 1143 3855 6344 2494 12483 4066 13330 1167 13 13331 10035 13332 1033 2461 1653 4019 4245 8675 11417 13261 7480 97 9698 13333 4139 13334 3894 8831 10806 13335
3893 4465 670 1694 179 97 11013
3894 97 13336 2175 12481 45 1867 151
3895 97 2777 13337 2895 4177
3896 378 7610 276 6073 289 318 2069 12036 7157 9194 3068 11694 97 8642 9710 12839 13265 10460 12259 11574 12517 2317 4299 1097 13338 2851 6802 12307 9508 2904 612 3324 10952 13339 4859 2486 3705 9394 1507 3848 5158 2049 13340 13341
3897 629 5945 97 13342 3202
3898 97 17 9672 1388 2853 691
3899 1265 1156 4967 4299 2862 2217 8282 4638 97 1785 12146 13343 13344 1003 13345
3900 10214 3067 4194 11716 4196 97 124 12626 8450 12659
3901 1029 2135 13346 4183 8459 13347 2136 12795 97 10682 29 13348 9287 7345 4049 7532
3902 97 2541 2321 12713 2553 2597 13349 13350 10689 13351 12886 2383 1130 4465 1950 13352 2615 7301 1100 8723
3903 72 13353 10905 97 2318 13354 1957 13355 11845 9619 10039 2783 5412 10993 9432 5254 7981 13356
3904 2237 2443 97 2726 3314
3905 11650 7806 97 2896 4478 11386
3906 6383 97 2108 2907 11551 2126 820 3029 7970 179 13357
3907 2806 11134 97 5633 900
3908 97 5670 476 7281 4775
3909 4095 9845 9291 5130 820 9507 4264 6941 97 9353 8629 12159 6441 2767 13358 8508 12431 13359 13225
3910 8626 13360 13361 97 7925 7847 13362
3911 5186 2 97 1684 5065 4528 939 2719 3943 2492 2445
3912 13363 8574 97 3104 2616 13364
3913 2600 2544 2362 97 4387
3914 13365 1116 1293 97 6153 3261 8478 4630 2455
3915 6191 4011 8993 97 1738
3916 2192 2544 7232 2903 97 320 505 707 2221 461
3917 13366 2356 97 10492 997 412 13367 6379 12743 3524 11547 2198 5285
3918 3264 13368 13136 9663 12892 1738 7992 97 1398 1739 1948 1952 2101 2102 9350 688 7601 2139 9684 13369 6835
3919 13053 2587 1696 9072 13370 5326 97 10090 13371 13372
3920 7622 10203 2389 97 11327 2309 2151 13373 13374 2742 13375 13376 3063
3921 9 12561 97 29 850 1159
3922 8385 6832 10516 7987 3568 7352 97
3923 8391 6720 1694 267 97 1087 4715 9041 3312 3087 12922 2123 2442 6309
3924 439 97 5651 429 9000 2601 7031
3925 97 1932 2258 60 3084 8478 3202
3926 97 3475 13377 1211 2879
3927 97 1045 3822 786 467 1168 6016
3928 11979 97 6861 12673 1456 2730 12808
3929 5963 2485 13378 7839 97 7200 1462 12358 12551 5128 2568 3830 15 13078 8472 1143 2671 13379 2396 2524 3571 20 4096
3930 12944 90 12731 13380 8635 4691 97 1045
3931 2597 8649 946 1098 97 13381 820 2894 5234 12804 10991 9928 13382 13383 9676 13384 2676 8730 8992 4432 9602 3830 45 13385
3932 4929 5173 2204 2361 9327 4387 3986 3906 7205 5398 9628 2388 97 949 6732 1706 10197 733 1680 1867
3933 13386 97 13387 2107 730 2445 13388 946 1029 2136
3934 2505 5084 2500 8698 13389 3599 97 692 1932 551 2050 2307 13390 11646 2705 9548 2290 84 414 5512 309 8289
3935 97 1948 1952 4658 12974 13391 2830 13392
3936 9506 8673 11845 12333 97 13393
3937 12939 2769 2894 3980 13394 9530 13395 13396 3042 11664 1948 1125 9463 97 6237 13397 1055 12840 13398 13399 9775 8458 13400 13391 6091 3417 10538 13401 13402 11584
3938 2904 1108 8606 2830 13403 2444 12211 45 97 1055 6149 13162 13404 11252
3939 97 2194 1055 2568 1114 13405
3940 97 320 899 13196 4695 51 2995 922 13063 10871 6028 406 3652 2 4093 2800
3941 1110 1056 2616 8946 97 1932 345 4297 11118 3612 7718 11083 7534
3942 97 1932 9946 1046 5202 10310 711 13406 473
3943 3217 3063 5234 97 2460 7198 3098 2
3944 1932 12152 2485 97 1710
3945 823 3088 97 489 2362 2088 56 4126 8480 3521 2898 13407
3946 634 4733 120 2238 2394 2914 10924 1802 97 2237 9238 1932 6064 9491 4241 946 1156 12934 7570
3947 9557 1058 97 1044 6906 4750
3948 6004 2294 959 97 1948 1952 1208 9682 7065 3788 13061 13408 2387 11073 2422 11132 13409 11195 12119
3949 9353 11468 5272 13410 9507 413 2249 97 3029 2129 6310 12842 676
3950 4509 7718 11059 3059 2476 104 97 8528
3951 12977 130 3943 632 5129 8713 9168 97 2639 13078 10011 13411 12354
3952 97 9290 29 2290 11715 2372 2535
3953 97 2237 1932 11468 106 12586 3132 13412 13213 5254
3954 9412 97 2107 2139 8034 13413 13414
3955 2100 820 13415 97 671 922 4469 13416 8482 4477 7205 13417 7241 6694 13418 12659 13419 1123 13070 13420 2392 8566 2645
3956 97 2237 8978 3460 5522 13421 3316 7786 3816 2878
3957 97 2761 6124 309 8405 20 1393 2451
3958 97 13319 1948 6189 9211 13422 1893 8594
3959 97 4607 4673 5027 2882 13423 13172 11672 2107 12591 3042 2719 4682 2175
3960 690 4680 97 1932 9383 29
3961 13424 97 2633 47 130 4687
3962 1052 13425 97 2237 1136 2336 12922
3963 13426 9409 9411 10017 97 3844 3707 13427 11387
3964 3103 13428 899 73 900 2715 86 2 35 6124 2548 929 8303 4176 97 4117 2987 4682 11263 3475 2408 10321 4543 4544 13429 4545 8230 2138 4675 84 2172 10203 13430 1932
3965 7848 2894 10038 3015 13093 97
3966 13431 97 1933 2201 1932 1143 634 660 2460 2342 3059
3967 996 4100 3077 97 12241 13432 2777
3968 97 4200 2451 11913 13433
3969 97 415 4246 2185 5255 270 5256 1410 11880 13434 838
3970 5308 967 7159 8195 1099 966 12672 11028 1710 97 9603 1269 13191 1935 7543 8273
3971 97 3640 5252 6716 2190 996 13435 2159 1388 2128 8928 6638 8061 2395
3972 11960 769 6965 9290 97 13130 13436 6472 604 10490 946
3973 7204 97 9455 4686 2744 8426 9677 4539 4691 13437 2237 326 86 2 9584 12481 3134 8662
3974 2458 820 8615 309 217 97 1868 997 2845 2894 13438 1867 10410 13439 5089 461 7592 5954
3975 2183 97 8428 240 1049 2444 12603 10034 3094 3030 12594 12073 9529 7236 13440 6015 13441 13442 2743
3976 6458 35 4066 1684 3056 3065 4655 78 13443 8730 97 2237 8387 2830 2904 153
3977 4334 2703 12714 13444 9507 9626 6491 12273 7618 97 3100 3068 12475 1110 2190 1684 12693 4825 6622 2820 11687 13445 13446
3978 948 945 10314 149 2318 13364 733 8726 13 5865 12628 2797 3718 3741 97 8635 1045 490
3979 13063 900 13019 97 326
3980 2283 97 13447 8602 6871 13448
3981 3570 97 9214 11969 359 5605 2506 2829 9458 11169 5608
3982 9289 6162 24 3990 97
3983 3077 288 9600 97 8400 7992 13449
3984 10185 13450 10744 97 9411 13451 29 2881 12287
3985 551 97 1752 965 3102 11187
3986 2522 10851 6398 97 1757
3987 3214 1873 1776 2568 8014 78 13452 97 90 5909 2634 1168 10964
3988 3721 12942 2686 7848 4245 857 730 946 1759 25 97 2698 12616 3000 4240 1148 6025 5715 1684 4100 1792 1760 6129
3989 13453 12396 12648 13061 97 11527
3990 2179 8807 97 2356 13454 5865 4444 1168 1867 3287 3952 12573 1320 3141 1937 2990 12813 10627 2548 2656
3991 1932 11309 4834 97 8649 5415
3992 97 671 35 7219 2854 13455 13456
3993 11509 1921 12179 3698 97
3994 97 8376 11781 4248 10568
3995 1503 2133 2615 9290 820 7191 13457 1722 9073 97 1065 9507 13458 9509 10036 4455 13336 6832 13459 1948 5152 5145 9330 943 3305 944 9807 4911
3996 13460 13461 11704 13462 9258 1093 97 2237 6073 4960 2494 4253 13463 11183 2443 3553
3997 7328 13136 13397 8184 12683 11712 3203 13212 11 403 13464 4695 94 1391 6470 2823 2901 12101 2996 9530 2704 2583 2703 13460 124 13448 97 9121 2303 7238 12581 5517 2994 13465
3998 2765 97 1932 1765 23 2771
3999 97 10207 1767 13466 12525
4000 2233 184 4374 13467 97 1055 8548 2898 3830
4001 7304 981 86 3183 4240 13013 8467 101 1156 97 5967 2397 309 3761 2659 10461 1867 1804 834
4002 2175 4674 97 12931 12703 2136 7340 8481 13468 2645
4003 10208 905 8791 97 12725 8595 981
4004 11781 6058 633 2069 2310 954 3479 2898 13469 97 948 130 9704 4495 3088 2393 12263 13470
4005 1877 13343 676 7291 13471 4516 13472 3024 6885 7479 30 1125 5276 982 8118 585 7595 3109 301 2403 13473 13474 2043 2365 5998 13475 4677 6091 11215 97 13476 11626 416 4102 9332 6320 13323
4006 13477 770 97 6327 13478 4678 10896 5525 10492 1971 13355 13479 1969 9384 13480 9438 2331 12658 9597 13481 2174 13482 11075 2983 1056 9204 13483 2401 10751 1100 6080 13484 9348 2758 13485 13486 9447 1723 674 13303 2383 3721 2320 13097 964 7937 13487 1175
4007 9519 2525 2185 97 922 635
4008 97 318 13214 84 5132
4009 97 197 1578 751 4246 4398 403 2128 836 4313 11260 180 2634 13488 202 3858 1058 4312 158 13489 3310
4010 66 4607 2894 7300 11654 2079 1156 9330 93 2858 820 2984 5672 801 2633 97 2082 11781 2792 12164 12471 2548 3061 8491 8727 1120 3187 10880 9003 4258 8649 4947
4011 1110 1148 2850 1063 11603 97 11349 90 44 8034 13490 10036 13491
4012 7337 4222 2974 97 690 7595
4013 5286 97 1680 151 8963
4014 86 1757 6315 8273 17 97 1087 2532 12899 11480 9940 677 7275
4015 13438 10221 2896 97 12626 11241 13492 12608 2237 5913
4016 2290 2848 5885 10817 97 1050 3807
4017 97 1109 1932 3014 11840
4018 97 981 29 13493 13494
4019 7805 1099 3028 2139 97 6959 10883 2342 1949 629 3105 2460 3983 5301 733 12284 5087
4020 6069 13495 2274 13496 6077 6058 1055 9279 6491 1077 4253 97 9078
4021 97 1685 4677 1932 820 11169 7558 2548 9532
4022 8963 97 2190 2046 47 12486 1030 7063 13497 13046 6028 8730 2401
4023 2318 4034 1056 5885 97
4024 705 29 9809 6236 1949 8635 3657 97 4680 3204 3239 2898 1004 12743 1151 929
4025 922 8781 97 5024 13498 13499 11477 13500
4026 4656 8385 1029 2903 2389 3343 97 13060 6237 6614 6773
4027 1267 752 490 4475 13501 2486 403 97 1932 2686
4028 2490 8385 946 12774 2858 415 9425 4253 97 3202 8387 1029 13502 8185
4029 1136 97 90 2668 13503 6191 2569 2903 3105
4030 561 13504 77 3544 2362 97 908
4031 8066 13505 13506 13507 3969 13177 12757 2860 12327 4660 1724 3124 97 2562 9279 1114 11575 6490 2794 12410 8774
4032 2179 1969 97 12924 2880
4033 13508 4254 3068 6491 4253 97 752 1932 13509 489
4034 97 7566 1039 7597 7804 2151 4042 2170
4035 4398 97 8179 13510 4030 4725 3044 2475 2783 13511 5253 3493 13512
4036 97 3739 688 819 9377 13513 6385 9526
4037 97 35 850 12285 10976
4038 97 47 2921 2634 12908
4039 922 97 1684 56 4673 8040 13514
4040 13515 857 97 54 154 2115 3547 8439 1135
4041 94 1685 97 820 4426 2264
4042 12708 5132 97 12258 6491 88
4043 3714 13516 1045 1273 330 2732 9507 2864 7223 97 3287 13016 12295 634 1167 2858 1050 13517
4044 2365 702 99 23 97 2448
4045 6812 4948 97 1932 3067 800 10087 6160 9701 9181 11501 12483 12 9455 13518 13051
4046 97 10976 1952 8041 960 11256
4047 97 12910 2597 1767 3248 13519
4048 97 87 3077 1032 7863 6459 3
4049 97 2726 3873 2882 13520 9697 12076 3943 11481
4050 557 97 11718 11164 13093
4051 11854 8137 6077 13155 10214 97 2237
4052 1778 10680 1775 1114 2274 10927 406 2446 12426 12757 523 2139 97 12466 13521 2486
4053 2365 7498 12648 857 1151 8951 124 10805 4246 13103 2843 1388 12486 12772 97 6490 3074 6377 2224 3006 1136 6994 13522 35 2178 3068 2606 2 288
4054 97 12769 86 4695 669 8147 9053 23 2568 130 8404 12693 2 2217 124 8602 12622 84 702 13523 5267 2582 12777 3934 13524
4055 2139 97 2105 12932 3042 2898 2646 4002 121
4056 97 2340 10410 13525 946
4057 7986 7807 8650 7723 173 253 183 1692 97 9268 1167
4058 9413 11633 11641 2237 97 8954 3963 1052 2303 7065 13526 124
4059 1028 47 4693 97 1932 899 3323 3652 13527 2055 2887 13494
4060 12610 2705 2801 2902 330 196 326 6733 2520 664 4502 2140 1129 9583 17 5654 13109 2260 3202 8482 97 2237 2139 2 9757 1156 1948 73 86 844 90 2416 707 1049 13528 5301 850 1110 1153 1032 13529 12425 416 732
4061 97 2237 2512 775 13102 130 814 8981 4861 13490 3906 6149 6865 3879 2552 3721 3007 7400
4062 13522 13490 559 6492 97 13530
4063 97 1098 8478 90 8428 2898 2175 10961 13531
4064 2829 13532 2908 12360 2139 13533 8700 13534 13535 97 1156 10690
4065 2388 13536 97 2516 1776 3500
4066 2063 900 1063 2082 97 1045 10769 13537
4067 10245 13538 97 13487 546 13539
4068 97 3103 1758 73 2383 2633 4099 6441
4069 1778 5885 6253 97 2237
4070 97 8675 13540 2914 5911 13541 13168 13503
4071 4646 5578 2228 13542 1878 8632 7851 7850 13543 13544 8594 11722 8593 47 2681 72 2486 45 13394 12425 13545 7063 1093 13034 2598 13046 13546 8444 6016 6825 13547 2396 2908 97 1724 9317 13548 13549 5826 3722 4915 13550
4072 1386 5171 3203 2991 318 106 5230 24 7028 97 7556 11169
4073 97 2330 1932 7339 2340 2046 179 2290 2743 3202 3214 12904 1047 1048 3030 115 9332 13471 7617
4074 97 23 2 24 12091 1003 7238 8483 7974 12685 659 10942 3724 6320 12752 11132 2914 35 4715 1151 1680 84 9334 1400 551 65 12211 8635 2644 5170 6011 9098 1669 2854
4075 9164 12012 97 2568 1711 2545 2138 4673 403
4076 97 820 29 2799 2545 1836
4077 1116 12674 47 2139 3321 12816 97 3324 5016 1775 2830 8945 124 2293 8602 13551 13552 10991 650 10964 5545 2111 3804 4432 1778 670 4073 7028
4078 12273 922 6863 13204 8041 97
4079 97 401 12752 6091 820 11064 13152 3202 8012
4080 97 8214 6068 767 900
4081 29 97 179 9399 6261
4082 5051 13553 9470 9211 97 6135 13554 4049 561
4083 97 9630 6056 8628 3343 8641 1056 707 13555 3807 12450 3972 13017 1079 2769 2900 13401 649 310 13556 997 5893 9592 5628 151 13557 2323 4198 7636 12485 1157
4084 8998 676 10702 86 90 97 3007 13558 775 5083 9339 5627 3445 13559 12993 2967
4085 97 35 752 2046 7558 44 2365 1694
4086 97 2633 2425 7004 7138
4087 238 7308 2000 6100 11314 2881 97 7971 1156 2778 179 8635 632 11732 2079 3384 5723 13560 5236 224 475
4088 13561 5170 13562 97 8998 3006 3007 9673 4702 12942 8877 775 1669 5987 4744 8069 6828 2588 10641 11142 13563 3116
4089 2175 9602 12802 8486 8033 1894 97 2173 1030 3030 3204 2238 7303 12703 13564 13565 12908 1087 12932 4960 2331 9666 11260 9424 6823 2914 2886 8635 5517 2575 13171 45 7993 11741 4372 1116 11593 9481 1129 2777 3087 8602 13566 8279 12208 3308 820 2237 961 1142 12328 2726 2830 13567 8041 13568 13129 12943 1073 7740 12697
4090 2907 3607 54 13569 97 1190 13570 1138
4091 97 12628 3513 4674 2846
4092 3202 97 1476 122 2305 7065 8770 12934
4093 13157 97 12 12726 5632 1019
4094 12813 5722 2460 1055 2994 1114 6694 97 2440 3545 12152 1388 54 2700
4095 97 2237 1932 13571 6581
4096 6433 651 13572 2671 1131 97 417
4097 97 1273 649 519 5265 3854 7974 2644 2050 1680 7963
4098 13573 754 3642 4404 2806 13574 1753 3803 13575 13576 7185 9867 11889 502 20 8961 13577
4099 13577 13145 95 8775 403 321 2068 1090 946 12125
4100 12952 13577 4088 4693 2 13578 6908 8022
4101 13579 3740 5265 13577 522 2044 5170 13580
4102 2808 6090 1559 9170 13581 4209 13577 5416 8301 1685 5466 13140
4103 13577 2808 9251 4863 7559
4104 5285 10319 13577 26 5540
4105 13577 4828 5018 2127 2486
4106 13577 8462 12534 946 7806 2853
4107 13577 2895 31 2862 13582 7595 88 13583
4108 13076 12565 10413 11023 2049
4109 2837 1030 2897 1778 9704 13584 3056 13585 11972 1114 4783 2315 2753 2683 1104 318 7495 2994 3068 11196 6492 13586 4119 11023 1949 7771 8691 13587 2182 54 9696 9626 12201 13588 8096 2973 634 12459 1136 7983 8713 1210 5014
4110 11023 11770 13589 13590 13591 12743 12286 13592 13593 11714
4111 94 12431 13594 234 1393 5253 13595 691 13502 3044 13462 6811 4549 3520 11023 2842 2595 8017 820 2187 8764 3779
4112 4501 11023 2401 5545 2198 13596 9531 1056 2777 2139 13597 12934
4113 35 3077 11493 11023 3698 670 1056 13598 2092 7491 2768
4114 707 12224 11023 10486 417
4115 2224 2737 6322 11023 2761 12171 11153 302 13599 312 114 5400 113 471 472
4116 13600 12899 3104 10895 12224 2424 2156 657 35 1119 73
4117 8607 7805 13483 447 3308 9659 13601 11661 4066 9263 2830 44 10485 12899
4118 6699 12848 9727 13602 12899 2069 7702
4119 12899 9672 13603 929 13604 6862 13605 13606 10828 8418 2634 1087 1152 13607 13608 13609 7165 13610 1065 820 29 13611 13612 12751 13613 127 13271 8656
4120 12899 3332 2143 707 11762 2848 11622
4121 1101 9693 12899 13614 8885
4122 2237 855 11468 6732 857 671 2070 12149 10527 650 11745 4558 5131
4123 13615 997 1651 1866 1394 2092 2237 13616 253 2215 1401 8964 2071 1402
4124 57 540 2193 9112 2290 8315 4550 327 12462 965 2237 1045 752 1932 2794 6762 11554 11732 13067 2848 7001 11790 652 13617
4125 2237 820 3016 4362 7304 2614 2998 2133 13618 9343
4126 6896 12460 10972 2155 8681 649 9035 5152 13116 2061 2237 1902
4127 29 2237 9239 899 900 4808 8961 730 3213 11372 3087 9257 11839
4128 2237 6303 2166 94 8387 860 13619 2748 13620
4129 583 534 332 11617 2237 6388 13017 8603 2646
4130 2803 1110 1065 2815 2237 13013 13347
4131 2237 4496 3287 13621 1388 1063 6275
4132 2237 6654 3026 11298 4642 3827 2036 7188
4133 5152 7600 490 3877 3740 10460 3946 13622 4049 10048 13623 5470 2237 3287 688 689 13624 10608 9183 10808 12285 3660
4134 7065 3835 12563 9883 2237 6003
4135 4153 2740 2237 2476 2316 5922
4136 8185 13625 3077 660 7217 1060 2615 13626 11762 13627 11641 2237 8894 10608 21 6492 13628 10318
4137 2237 11051 13629 9646 1050
4138 2237 3125 3718 4681 2612 13630
4139 1044 730 2237 7936 1308
4140 4937 2237 2281 13631 354
4141 2237 1932 2258 2858 2749 3656
4142 3063 2237 3721 1031 922 4131 13632 2394 13018 786
4143 987 674 7336 820 2307 1932 2237
4144 5018 1110 2237 1045 962 3713 707 11494 4543 981 86 5907 2634 29 668 982 9670 13023
4145 643 3142 10676 5173 10347 2237
4146 13633 2767 8919 10559 43 2237
4147 8713 2237 1087 604 3077 4096 11836 12103 12458 9541 12358 20 3792 29 3068
4148 669 36 11225 4202 1769 84 5161 2237
4149 7297 3083 2237 9598 2 13634
4150 13635 2807 13636 5685 5979 6621 2237
4151 336 4123 13637 2237 899
4152 2237 9331 2168 3433 90 6315 1775 707 820 47 1118 76 77 8034 2604 45
4153 87 3713 3102 1108 153 2237 820 13638 6835
4154 179 2618 10558 2237 2521 12668 9381 44 3202 1047 1048 1143 3045 8440 2342 40 2129
4155 2237 5461 3126 1823 13639 4932 8220 3428 3429 4720 5889 12210
4156 8633 45 13640 13048 13641 957 9672 2988 12107 13642 9433 2324 899 2323 2237
4157 2237 8635 13617 667 11623 3282
4158 12462 365 5046 12522 13597 2204 151 1680 7596 4721 2237 12692 823 10804 8276 12614
4159 1565 2237 9666 934 339 5358
4160 705 812 13143 2237 4486 11876
4161 2237 12091 13643 820 13644 73 11028 899 751
4162 6470 2315 2237 820 11413
4163 2237 12628 94 5700 7004
4164 2237 35 1932 2100 2516 13645 2138 8619 1050 12142 12208
4165 13646 13647 2237 7889 8279
4166 2138 3719 2232 4607 86 8656 13648 2237 758 7567 7949 3636 8313
4167 2237 2544 2043 13019 860 13649 733 4781 2562 12500 1893
4168 10060 2237 1932 13650 9154 403
4169 2237 2224 6226 4727 2850 8356
4170 823 3881 13651 857 6829 2237
4171 4700 94 1110 87 668 2237 3076 6133 13138 9642 1049 8695 6028 24 9469
4172 8162 2989 12346 13188 12669 8133 6028 2237 6073 632 9507 5517 7449 2326 124 8462
4173 13652 2237 10265 13653 9697 1695 13 13654 44 2139
4174 6330 996 2127 13108 2237 730
4175 1293 90 4011 2237 77 122 1031 634 2903 9507 4693 1064 2914 4526 3077 13626 820
4176 8459 2237 12904 691 2306
4177 196 12 634 755 2237 9592
4178 87 2237 1932 2307 13015 13655
4179 1776 1396 2237 1932 11796 3893
4180 57 2723 3818 9439 130 2237 9586
4181 11633 6945 3109 1800 3519
4182 13656 2067 9122 12268 2898 4179 6855 9616 1033 13657 857 1388 3109 2192 1162 6815 13658 2698 2155 13659 2594
4183 10385 3437 1913 10126 1026 13660 3109 7864 3519 1192 13296 173
4184 2743 8593 12162 7138 670 12678 3109 7801 12429 3045
4185 2662 13661 8869 3109 752 649 2110 11641 490 2128 775 733 7182 5967 3815 4075 7969 13662 4749 10959 1114 8670 965 5651 13663 2357 2911 5637 13664 45 3032
4186 3945 13558 982 8634 548 13665 11577 1663 10148 2685 11196 2334 3109
4187 6628 8150 3109 1729 649 1439
4188 3109 4125 2908 6086 99 8528 2726 11712 12
4189 9154 2307 9543 3109 1757 5387
4190 2715 3028 2344 4670 3109 5977 672
4191 1894 12667 2445 6191 12666 7864 13666 2279 45 3109 8635 7646 4695 2768 44 2139 12136 6828 2506 2101 8999 4551 676 13667
4192 754 3109 2542 9149 3944 5636
4193 3109 4452 13668 1168 6343 10753 13669 4002 54 551 7480 13670 11484 13671 5400 10989 4752 4509 1553 2254 179 3543 10914 7623 6358 822 2486 4189 4169 8198 12133 4719 3869 5650
4194 3799 853 7799 9053 1063 2 12159 12786 11349 1052 3109 2303 3519 1148 12870 2886 4567
4195 3739 12234 13672 4727 3109 3003
4196 5267 1041 2582 2167 11789 4494 10147 3109 6470 1949 9195
4197 47 9526 3109 5629 12992 8860 5672 13673 4697 13491
4198 13674 2303 2902 4289 3109 2512 5387 47 1760 2294
4199 3109 2973 2634 8467 8059 12445
4200 3109 13675 13676 1885 6312
4201 3592 752 4233 873 3109
4202 9282 11638 5285 8618 11338 8055 8528 9103 3109 8115 376 1801 4 994 13677 551
4203 8631 6318 2236 1148 3109 1208 9841 8528 2365
4204 3109 3519 12551 850 672 3176 12172 13678 6423 5132
4205 13679 3109 4452 47 6091 13680 2309 45 2662 13056 10964 8860 2531
4206 170 4731 6410 8055 2904 13151 3450 2460 1120 2631 2840
4207 130 95 3287 2139 8055 4188 1029 29 2102 8662 9007 7067 8939
4208 4240 3466 5233 13681 13682
4209 5233 11074 10852 2201 9317 946 12775
4210 5233 3616 7051 12346 13308 13200 1398 2781
4211 2808 10689 2422 179 11739 6003 4088 5233
4212 5233 1933 29 11824 672
4213 1047 3030 13017 5233 12848 13528 3005 429 1030
4214 12298 8548 1952 2340 2 1723 9447 5233 13683 3132 7550 42 5723 2749 131
4215 1985 5233 13684 13685 8070
4216 2512 13686 5233 7863 1110
4217 5233 3915 8874 13687 13688 4068
4218 8391 5233 10265 9378 44 6861 2238 12247 634 1692 3312 8686 11704 13689 971 5064 9666 7619
4219 13690 5233 12608 2580 321 1018 1708 2644 1113 3418 3088 12264 1094 11247 7849 86 9037 12402
4220 11286 733 5722 9714 5233 11468 8622
4221 13691 4575 5233 13683 3670
4222 13692 844 2535 1127 5135 5233
4223 236 5233 574 180 4284 833
4224 11511 13 2744 8288 1148 1684 1033 12958 127 12430 2687 3749 7254 13693 5233 3115 12810 5128 12201 13521
4225 5233 2461 13694 4245 12344 40 1143 13695 2472 12420 11244
4226 13696 87 8879 2460 12444 5233 8983 2644 13474 3455 1393 3729 9265 13697 5512
4227 5437 5066 3729 2358 3616 1867 4017 2362 10713 13698 4963 9123 975 13699 4871 2397 3740 13700 9221 404 1694 2598 2107 1032 12610 13701
4228 4245 2159 12610 703 127 2107 13
4229 13161 929 12223 8804 12610 6276
4230 13702 13448 12901 3260 12610 11685 9293
4231 9557 853 9479 12610 9457 40 13703 962 13250 3076 5725 1783 11171
4232 1684 809 4695 13704 9455 12610 8642 810 12182 12707 7465 12704 4507 12922 3068 8551 8774 440
4233 6478 2060 7695 7848 12610 9645 13705
4234 1393 2403 7480 13706 12610 5185
4235 948 1044 40 634 2236 12610 2274 10078 1156 5516 9214
4236 13707 12243 8723 1971 844
4237 12243 22 127 2158 707 1112 5091 13708
4238 12243 5967 11151 1388 57 13709 2557 8462 1136 4252 13710
4239 10428 7707 5254 12243 12554 13711 12627 8569 13712
4240 12243 2740 149 38 1868 1388 946 2823 2224 13713
4241 10142 12243 1895 12144 13714 412 6310 6866
4242 2020 12243 318 3718 546
4243 13112 820 4123 9583 13619
4244 12149 2600 1385 13715 12774 12208 7206 4123 2147 130 690 12039 3664 3101 13503 1684
4245 4123 2865 4033 29 9405 8388 13716
4246 1052 1948 7972 12712 1952 12726 4123 10970 8955 860 2069 3417 230 2385
4247 3761 8630 3527 4123 5255 12322
4248 1828 11468 90 12998 12297 12105 13717 4123 2383 13718 4130 3204
4249 3830 13719 13214 13720 11257 13274 13721
4250 13274 752 1044 12791 5544 4630 13722
4251 2100 1163 13723 2824 1086 13724 13725 829 13274 9986 2922 3636
4252 11692 77 54 6315 2771 13274 2858 2371 44 13726 948 1157 326 3968 1935 13727
4253 3433 3321 13274 1948 2766
4254 11721 2136 2174 12836 13274 12700 3720
4255 11741 2238 10352 2606 2549 2551 12203 9645 2848 1099 5629 2830 1168 13728 6694 13729 11692 1050 13730 8032 7554 13274
4256 8650 12582 13274 6122 1065 2317 9528 1400 3378 6019 6861 3834 2744 2635
4257 11381 2744 3100 9509 6422 13274 11715 9602 1776 2505
4258 1087 9347 13731 86 2967 2894 10 13274 5460 2551 922 13732 59 3015
4259 3107 149 11715 13733 9455 5343 2521 2643 3291 512 2326 2395
4260 13021 330 11715 7740 2894 13074 6022 982 4477 13734 6459 8952 13735 4523 88 9706 13223 5027 6830 13736 1125 13737 12530
4261 11715 11381 5530 9505 11483
4262 923 11715 13738 1105 9921 1878
4263 13663 2743 8684 11715 9601 15 13739
4264 13714 1660 11715 10404 1895
4265 11715 12551 1091 12167 12329
4266 13452 12272 12297 11715 5586 2914
4267 9024 11715 2290 1156 1182
4268 11715 899 3100 13686 12352
4269 657 3416 11715 9557 12589 4555 13350 12127 10432 10612 12918
4270 11715 5122 6015 9202 12194 13608 2160 6062 2915 820
4271 13740 2686 11715 4023 122 10463 2178 2858
4272 13741 3474 11715 2894 4258 13742 12855 12768 3068
4273 12648 730 2838 3005 7064 12787 13296 11715 12241 801 1948 1952 90 5527 416 11075 2506 2521 6388 13743 13297 13744 1108
4274 1009 130 12665 2898 12697 11715 7624 13745 2716 2069 2383 2897 9218 8548
4275 2506 12579 2067 42 8249 3074 115 9590 11715 1948 52
4276 10044 7516 1160 13746 3029 13063 13747 13748 10039 8723 13749 7068 2321 13750 11715 604 13751 9204
4277 3063 34 2553 12107 2647 13752 13753 11715 2821
4278 11296 8542 11874 3122 10568 11715 4011 13754 820 13755 13756 3100 5960 10408 7031
4279 1125 857 13757 6827 130 8887 13758 13759 11715 820 12199 8594 13545 855 3005
4280 9055 649 10341 7151 10461 10860 5477 6784 6881 13760 1829 11376 4727 13554 547 2128 1867 13761 11387 11063 13762 13114 29 11715 3287 853 850 12328 967 1137 2444 8691 130 8882 11685 13409 13763
4281 1684 2792 13764 10951 2848 13765 11715 12840
4282 3842 8549 13766 309 9229 4955 11043 3847 5306 4190 1659 4678 6080 11715 1087 733 2743
4283 11715 1087 7577 13172 8649
4284 2568 22 3134 820 2848 1030 464 237 4118 13767
4285 11407 3134 2662 10817 13768 12741 4693 13056 3124
4286 774 13769 3134 12901 401 5557 402 1956 101
4287 9299 9363 9365 9586 8857 13770 12473 13771 253 3275 13772 9095 13773 13774 9361 4871 10318 10602
4288 3922 825 1265 523 997 4194 9586 8633 4002 2544 707
4289 9586 1952 675 12267 2422 11159 13775 13436
4290 9586 54 11419 2593 4502 2416 2894
4291 7091 9586 5946 8035 35 1388 13776 5628 5020 13155 13777
4292 9586 2107 3078 179 6828 45 13775 7570 28
4293 13778 801 8748 5611 9482 4088 9586 2224 319 3212 13779
4294 13780 1721 8874 2053 9586 13781 13782
4295 2784 7065 7971 9586 330 3652 13525
4296 681 9884 9586 7555 4676 9470 412 13205 1949 13204 12943 6474 3305 9463 2826
4297 4095 1868 1393 676 2228 9586 4496 4731 4816 9115 4182
4298 2316 13783 2764 9586 1160
4299 2079 9755 2107 4637 9586 1087
4300 9586 1725 13784 73 6394 967
4301 5865 9586 2183 13785 3762 13002
4302 2043 9738 8567 12886 9586 469 13786
4303 1778 3428 2394 3022 9586 2683 8548 8322 7994 13787 12196 10952 2648 1949
4304 8546 4486 130 5795 9586 965 1411 2107 2443
4305 6267 2224 9586 9682 1208 7266
4306 2853 9586 13788 10846 7563 10522
4307 12553 6494 8940 2580 2716 12516 321 318 2858 12804 13738
4308 12380 13005 12553 4676 13789 4834 6383 3063 7138 11671 44 2142 4702 1110 922 13790 4783 2168 124 403 13791 2823 47 8021 9509 13296 658 39 9600 13792 5585 13793 12622 13794 5951 13717 4558 8387 2604 12604 730 650 7062
4309 7191 1722 8327 2858 8041 12553 2767
4310 7473 12553 4834 3388 2662 3187 676 2046 12322 2792 2726 10907 13795
4311 13796 4172 13797 1217 323 13798 90 13799 2778 13800 820 6608 1156 13801 7591 13802 3324 11095 2440 2139 13803 11815 1624 7925 3059 2408 3015
4312 5857 4210 1952 12938 13804 547 2394 12060 1126 13805 7108 8437 9650 2408 11189 13806 2506 7983 5210 6204 12332 13807 8949 3366 497 339 11169 5580 1215 9258 11001
4313 5940 5009 11114 2408 13035 820 2848 2899 8660
4314 2408 1247 13808 4693 84
4315 2823 8865 820 707 1063 12172 2894 2408 11758 13809 108 1932 2320 2799 8722
4316 13633 2408 1064 12636 2341
4317 35 12285 9396 2408 4834 13810 1775 13811 13112
4318 2840 8462 13609 2408 3065 13215 8570 13812 6399 2825 2046 461 2443 13813
4319 9673 730 4072 12726 13436 3855 9504 13814 523 1405 2217 2323 2408 2409 101 9188 2522 2260 1386
4320 2469 2467 13815 13816 4560 12459 1161 13817 2310 3524 8553 2671 8953 10745 40 11511 2460 2461 2408 4066 11324 1692 13818 65 5722 8279 12996 78 3830 13819 2739 2079 9344 4088 9677 13737 2448 1143 83
4321 12477 2408 2383 13820 657 13023
4322 13133 1475 2720 13316 3913 13296 13821 2408 13822 4477 4265 8419 13384 2865 9465
4323 5037 2408 1110 3652 3741 2323 3059 8548 6100
4324 4508 3479 2053 2408 9074 8955 3065 318 820 1167 1079 4222
4325 9658 2408 3761 2318 7536 823
4326 12080 7927 2408 4702 12645 13823 8749
4327 2408 676 2444 8623 636 10818 40 1049 2550 3553 1064 13824 13825 1776 12492 2898 13826 2317 1799 13827 45 3202 13828 8400 8730 13829 3766
4328 6062 4178 820 2408 2058
4329 1097 2408 9483 5557 5125 3819 13830 13831
4330 9605 12042 2408 198 4241 10608 54
4331 13832 460 4 11247 2554 2101
4332 13832 1143 13833 8622 2084
4333 13832 13834 9824 12705 13835
4334 13832 12260 8775 3067 8470 365
4335 1143 13834 12705 13832 9824 12558 12175 3068 13836
4336 3123 13837 8619 1497 9986 3629 7376 5062 8920 5481 6820 4857
4337 2183 8604 13355 3084 3123 5274 12949 11068 13484 6070 8370 2775
4338 1897 9389 10264 2460 1033 12247 13838 9517 12793 44 3123 13594 13839 13805 13840 2779 1969 9374
4339 965 11712 11739 3123 179 2646
4340 13841 3123 5136 10314 1694 3013 57 12287 634 9214 1136 5885 1952 2914 13 1948 2139 4280
4341 3123 11807 13842 2641 7149 7389 9363
4342 3123 2066 2107 44 1079 13441
4343 13036 3016 9313 7839 3758 3968
4344 2863 13036 2742 8462 946 12348
4345 13036 12599 730 3700 1933 11240 2551
4346 1760 13036 3986 13843 4702 9097 23
4347 10846 7892 13036 8560 13206
4348 8584 8798 8315 13844 770 2224 13845 3822 13730 364 13846 2553 2580 11240 2921 2175 12005 13847 3754 3755 8100 51 820 90 721 13848 1602 13849 13850 2263 2139 12322 4805 11114 2560 1590 7275 13851 12233 6021 1167
4349 2348 8315 1056 5517 1087 2432 5914
4350 564 4705 13852 5252 5681 8785 6224 8315 5934
4351 8315 2133 4429 1778 1549 7285
4352 3910 10801 8315 1696 4066 820 2107 4229 9509 6325
4353 1868 94 234 9530 8457 13853 9074 8955 2069 13376 6009 318 13854 3820 3176 8315 7157 2634
4354 173 8315 1045 2615 8010 11946 1832 5379 3713
4355 3939 8315 5605 13855 2345 464 4305
4356 8315 35 820 13856 2633 29
4357 4955 1818 8315 9035 3078 2290 2138 707 12339 1143 1776 2309 5722 1035 13261 1870 13857 13858 1866 1865 4975
4358 12507 4100 1899 8315 1110 3599 6947 11451
4359 13230 8315 8995 13859 6423 6491 7157 12370 12957 6077 12710 2069
4360 8315 6733 2522 3676 13860 2221 1056 1028 13330 3305
4361 7888 8315 1797 1045 2138 10577 13861 1039 927
4362 13862 6235 13863 8315 2562 13864
4363 2100 1050 6458 13865 11200 11750 8315
4364 3074 2634 1110 87 9672 674 13866 12107 1954 2 2531 8315
4365 13867 5036 13868 810 1663 1998 1045 8315
4366 6430 10845 8315 314 13519
4367 13505 11734 12136 8315 6408
4368 13869 1043 1063 8315 2129 35 1933 2383 852
4369 13870 4221 13264 4076 8315 8140 6472 820 1090 1097 2360 2362 2036 4253 4002
4370 820 2802 2528 8315 13624 29 12539 657
4371 7020 4462 13063 8315 899 2550 12714 2580 672 3806 12103 12516 7839 1710 8428 3912 8041 8137
4372 13871 6068 5412 4502 3324 7154
4373 289 10468 7565 13872 3715 4245 2371 11430 997 2987 752 301 10341 1486 8062 10234 946 10955 1915 11864 11959 7930 10428 409 2942 7847 3752 6100 6549 9696 8766 13871 6614 12202 3160 6464 7097
4374 13871 10120 7219 13873 13874 13875 4240 1778 2505
4375 87 13876 2973 9622 2634 5646 12260 84 13871 196 2383 3068 652 11441 2803
4376 13871 6933 2546 3795 3286 13877
4377 12149 13871 9438 11935 1108 1154 1845 3179 12987 2856
4378 3915 4329 6090 1031 1757 54 5064
4379 1757 1060 11555 8457 4693 1758 86 1065 13878 2652 13879 8662 454
4380 1757 2339 1059 8616 1778
4381 1716 13880 8877 3906 1271 1757 6994 12286 13846 1033 2582 7617 13881
4382 13882 12888 2554 2299 9263 8196 2340 318 672 1757 1060 9092 669 2
4383 9633 5956 859 2 13883 13755 2792 6125 11470 9765 1757 10883 2899 9649 5126 13884 7646 29 309 2442 10411
4384 5289 1757 13885 6318 1320 11399 10858 3036 6837 6838 6839 6840 709 4213 6841 6842 4762 1867 8796 944
4385 1757 1404 2777 90 13886
4386 2920 1757 11382 4486 13887 13888 855 2907 860 2046 2914 3761 10721 1036
4387 13246 13889 1757 676 3721 4703 13404 13890 1032 2973 6864 11338 2516 13891 8577
4388 13892 820 8649 1757 5885 11412 330 29 2139
4389 9655 1757 130 8439 13025 2393 2396 13893
4390 5823 6273 820 1757 1065
4391 3330 2715 9486 1757 13894 13895 2465
4392 2812 7407 9384 2320 7806 7986 4503 6068 119 4555 3324 8680 2858 113 2274 12245 10098 13174 12949 2474 5274 13477 9484 1100 1957 8279 2541 7453 13896 13897 317 1757 2715 1841 4011 9268 13132 10883 4876 2745 4459
4393 523 4033 403 6375 1393 4521 1930 6323 8381 2199 3353 2362 7550 13898 1846 13899 1757 2609 1129 8730 12708 12662 2887 124 8602 11386
4394 1757 10752 7701 13900 12222 5724
4395 2792 3029 2071 2719 5213 13901 946 10852 179 2340 4066 1757 13316 2832 2808
4396 13902 3100 5586 3700 95 1757 8635 4693 13903 9915
4397 1757 13904 5485 1669 7974
4398 1757 4096 8411 4695 1030 90 8961 230 11769 1710 2894 4258 964
4399 4960 12112 13565 2331 1757 24 11468
4400 4964 6348 1757 9509 445 536
4401 13905 1986 9575 5281 5177 7247 6849 2505 1757 3762 57 2822 8635 632 8717 2553 2383 2903 29 3449 86 8817 2580 981 10 1167 4693 820 3822 12539 378 13446 1006
4402 13906 4719 1757 13894 1060
4403 676 8548 11545 12481 13182 1757 2365 7138
4404 13907 12510 13908 1757 13909 12756 7065 4838
4405 9794 978 703 13910 4285 2205 1396 13911 2161 13912 13913 13914 8249 1757 13215 2823 2383 810 39 10921
4406 13915 1757 2726 3042 6831
4407 1757 11563 4975 13916 375 1391 7215 10308 8331 2556
4408 1757 2110 4727 3807 12269 808 4695 10951 1680 4128 13417
4409 1757 86 674 13495 4964 11561 2715 13238
4410 1757 2365 11410 13917 738 309
4411 1757 415 7806 13918 10819
4412 1757 1045 1060 11567 2135 11471 1167 4693 3822 1023
4413 9845 4408 2403 9010 8164 1757
4414 13919 6033 1757 10883 13920
4415 498 1757 8635 29 2881 11741
4416 1757 2143 4752 2476 11150
4417 4851 13194 7268 1109 4682 5817 1757 11079 10805 4873
4418 4066 2046 2058 13921 13558 676 1757 1060
4419 10853 13922 3974 1757 30 86 12107 10411 1156 2775 12710 12966 2429
4420 4181 4398 3994 5137 12968 4815 2092 1401 3494 308 2995 79 13923 3322 3522 2215 2070 81 707 11201 2039 8328 8619 8312 1757 5079 3076 4504 12795
4421 13924 1757 2173 4505 2143 1063 5177 3895
4422 3100 1932 1757 13500 1060
4423 5289 1757 35 1060 1063 13925
4424 11520 6688 5510 651 1757
4425 1948 1952 35 1029 2681 8952 1757
4426 12430 1757 4489 3107 2686
4427 10007 2303 1952 1954 5173 2761 12413 6073 87 1032 2388 1757
4428 676 1049 12233 1757 11700 3978
4429 1757 8165 4092 1056 13926 12121 13927 5803
4430 1757 6430 853 5712 13819 962 966 11730 2853
4431 8317 2941 9658 1757 7992 12120 4569
4432 8546 29 7301 13791 1757 51 6741 13928 6832
4433 2067 3422 1757 57 1745 13929 90 13930 5583 12756 11066 2907 1278 2025 1756 19 9663 9963
4434 9159 3700 1757 3214 585 11608 9185
4435 1757 2978 13931 13932 9182 5469 2881 8113 3303 13933 10296 5628 2616 3659
4436 13554 1757 13934 11623 3282
4437 1757 1695 12369 1705 1892 5368
4438 1757 13066 5424 1876 13935 3101 47 6149 3834 13936
4439 11866 10883 2715 1060 86 1757 2615 73 2383 2168 2893 5723 1109 3213 13937
4440 53 1190 10818 13324 2139
4441 8689 4787 6234 2547 7901 6542 53 13938
4442 5409 2549 53 12959 13250
4443 12833 2282 13939 7797 899 2383 13940 6963 3752 1602
4444 4009 2997 13941 3102 2644 1056 4077 13606 13942 1058 13943 2282 3519 12174 2823 13215 3555 1932
4445 1396 1776 365 2217 7595 9536 2282 3653 4235 812
4446 2282 11492 13944 1908 2199 2704
4447 1733 5316 5909 4691 2282 4071
4448 7060 2282 6410 12174 8647 13945 632 649 925 634 47 4196 13946 6655
4449 9603 12479 13168 2282 3177 7646 7479 2354
4450 2282 390 803 5415 2298 9418
4451 2282 2499 705 820 2705
4452 2282 3519 9538 127 7536 13947 10996
4453 4012 13948 48 13949 8458 10491 3893 924 10695 6064 2166 2282 12822 873 13950 13951 4560 45
4454 4773 12544 13952 2282 5988
4455 6303 154 12391 13953 234 13954 1971
4456 6303 29 9647 12685 5885
4457 2514 1007 2133 12339 6303 2634 2582 812 13955 10976 9669 12420 12481 2493
4458 4812 3396 681 9184 10406 9845 3528 13956 39 6303 954 11138 4719
4459 9628 6303 4240 11983 9636
4460 997 6303 7239 11244 2994 13957 87 946 2521 4364 13958 996 13959 4137 13960 12881 2588
4461 8550 13961 13369 5113 2290 1948 1148 9610 1778 7151 6303 11244 11349 2139 6191 2881 8034 948 945 1773 1932 12931 3015 45 13170 8032
4462 3787 2604 5446 9424 2387 132 10453 6303 774 3311 12614 11718
4463 986 8961 664 6303 13962 87 2485 820 1169 3323 657 3028 6746 11510 2440 13707 3305 1110 13963 1055 2858 2646 3042 7799 8932 13964 6123 12813 4066 2806 6339 10726 5174
4464 4066 8629 2967 2707 13063 3913 4269 6303 8553 8034 13528 1079 13965 13966
4465 6303 1110 12178 11244 87 13967 1868 668
4466 1149 2707 3283 690 4299 676 3312 235 8961 8052 6303 87 3906
4467 6303 2224 11395 13968 9304
4468 6806 7757 6303 2363 11921 12094 12185 13465 416 3076 13969 12453 936
4469 5413 1934 13970 9204 3062 3458 2553 2597 2548 7165 6303 3713 3128 8749 8649 1932 707
4470 94 9392 3834 6303 12645 20 5046 2536
4471 6303 1162 10687 5046 13971 2914 13972
4472 7839 13016 6303 4427 11244 29 2634 4400 3428 9960 13973 661 1026
4473 6303 1110 13873 87 12774
4474 8852 3459 13974 6303 13068 8679 13975 3142 2827
4475 6303 948 986 2067 5116 8164 4047 3036 11379 2358 1732 523 13976 3430 13977 6306 13001 551 3928 8155 4220 3540
4476 820 90 2532 6303 1109 11468 7799 13743 13978 12642 672 2716 318 9631 3834 11167 705 13979 9036 8773 12216 13980 2290 981 3015 13981 12134 13982 823
4477 3073 241 5123 6303 7864 94 2100 11969 4669
4478 13983 2615 4695 4477 2522 7700 4834 4048 2569 90 8742 3087 11066 24 7063 962 12704 4766 3151 6303 4037 9033
4479 2166 6303 11440 12465 29 1050 4834 3015 3014
4480 29 6303 1932 2633 3343 2767
4481 6303 29 2217 3337 8846
4482 6303 1696 8414 5635 15 5987
4483 3422 4489 1110 564 6303 13984
4484 6303 1934 120 9339 670 11290 4682 35
4485 6303 12141 3101 11076 54 94 29 2505 234 6320 4535 820 2551 12203 2129 9543 11510
4486 11254 6303 3714 13985 13153 9774
4487 6303 3713 5582 3141 1862 6402 825 13054 4453 11037 13986
4488 820 13987 11651 318 6423 29 13988 8775
4489 3778 3427 8441 13989 5137 11472 3494 2362 8133 13990 4268 3990 4038 3729 3994 4195 4027 2215 3337 5261 35 1393 820 3520 402 691 12769 860 13991 9600 5951 7495 4725 13987 3497 13992 13993
4490 13994 94 179 4695 7204 12354 2126 13995 13987 12179 2499 9538 2164 1030 9196 11712 7558 3042 2743 12686 8568 3834 13996 13997
4491 13987 3047 47 2306 13998
4492 6732 2553 3729 1393 3528 8387 13987 2307 8938 234 855 8453 13999 13493 691
4493 7937 6410 2166 3015 11099 12443
4494 2166 318 14000 1559 2290 3714 1055 12859 14001
4495 2166 4066 8698 12467 691
4496 14002 2701 2820 2166 3714 6677 10423
4497 820 2166 13198 94 2820 2606 1108 14003 2779 11368
4498 2166 2615 13157 44 2748 152 7992 2101 9663 1033 84 2102 13719 14004 14005 13963 14006 14007
4499 4032 9275 13911 14008 2166
4500 2166 8600 5404 3494 1402 3841 7635
4501 2166 8729 10925 1460 1767
4502 2166 51 9202 1110 3652
4503 9024 412 8934 2166 9394 6059 3779
4504 2166 7863 13091 1110 3972 2769
4505 1388 3337 7332 86 707 7449 2323 9627 1685 2746
4506 9627 30 4507 14009 12167 9777 12197 6058 321 13666 4508 9538 29 4241 2515 1090 3418 4515 14010 2580 2716 87 5234 1063
4507 3061 9627 1160 2732 3509 6076 9772
4508 9627 30 11443 2 670 14011 14012
4509 2907 87 9548 9407 1110 668 3184 9627 9538 44 2898 9004 8461
4510 948 14013 12436 456 6967 13230 7680 11407 1933 2848 4240 2459
4511 2321 11407 73 2258 10492 2562 7543 38 2767 6441 2156 12506 13214 7577 13458 14014 3299
4512 11407 14015 9777 9540 12545 12413 11247 9702 14016
4513 12843 11430 1031 9455 1948 14017 233 11407 12466 14018 8400 1029
4514 11407 6315 4015 4984 13521 1952 2787
4515 2562 10313 11407 3519 2116
4516 11407 2362 730 6191 2600
4517 12939 4496 12893 6189 11407 2767 9007 6835
4518 14019 11407 2067 14020 2107 3833 13941 2799
4519 14021 13220 2317 5046 11407 8628 13493
4520 11407 9952 12795 13017 2616 12480 14022
4521 3890 4807 4299 4069 2883 12927 14023 7558 11163 14008 3794 11835 7065 5169 4011 6077 13224 9041 35 10492 12185 3057 967 13547 9282 2036 2113 2712 11407 12590 2663 14024 5254 14025 14026 3136 14027 10827 3594
4522 298 425 14028 11783 7646 11782 802 1135 6700 7198 14029 11795 4246 1055 9614 10659 1695 65 6199 94 8366 6151 4715 8589 12658 1778 12165 14030 12176
4523 5066 12176 29 5126 5698
4524 3930 3877 3744 5599 12816 11196 6475 14031 7292 7740 12176 6236
4525 5733 12176 12166 2615 6236
4526 8164 11961 1396 2341 1110 9344 14032 14033 13859 7970 2460 1131 22 94 8449 14034
4527 14032 12187 2254 2236 853 13492 1948 1952 13444 3068 1769
4528 14032 6388 78 2898 9646 2310
4529 14032 2215 9226 690 810 9543 3804 35 14035 4502 13863 4403
4530 14036 14032 12974 7252 13245 13940 4642 4963 5430
4531 14032 1032 14037 2192 3338 1144
4532 14038 2107 6868 6902 9451 2443 14032
4533 14039 4052 1405 4027 13702 16 29 365 2784 3945 3944 2491 4226 7988 753 4819 14032 94 7494 2580 3736 2235 822 3786 13217 2726 7232 2362 11484 14040 6343 4509 12473 1553 2314 2422
4534 2823 87 3913 14032 3 14041
4535 279 14042 14043 825 2012 3158 8346 6084
4536 9383 14044 9595 14045 4443 1863 1033 2115 490 6084 13261 1036 7498 12558 4160 5531 3032 2901 12681 3657 125
4537 2095 6474 14046 6084 14047 12891 12245 312 2082 4066 10896 5411 2777 14048 5575 2921 9475 14049 13667 4097 387 3029 9840
4538 6084 11263 12363 3287 4066 13002 14050 13901 4677 2069 4838 10410 2 2494 9677 13423
4539 6084 230 1045 6064 2276 11110
4540 1530 4149 3187 6084 14051
4541 6084 6275 14052 8095 5253 13248 3435 1117 14053 1421 1506
4542 6084 11417 13078 12753 9636
4543 8181 12984 14054 12227 3963 4394 14055 11732 1921 12855 14056 6084 14057 14058
4544 2840 2531 2133 2 3822 7601 2522 13777 13264 1060 13565 2232 12300 1056 3553 12733 13066 14059 2332 1118 11252 14060 6084 14061
4545 6084 8582 9279 228 1614 5815 5116 2898 8357 3474
4546 6084 6591 214 4805 5012
4547 4142 4222 14062 2673 1891 2542 2397 2107 4053 14063 12422 5265 2116 9491 1867 151 2393 2172 29 4064 10640 2445 2447 2646 12671 11473
4548 8635 662 5557 6124 2056 2858 9491 2139 14064 78 990 12529 5087
4549 3478 2554 3068 12974 7010 6471 9543 6309 1018
4550 13425 9379 4451 2287 14065 4246 13254 3698 2673 7736 14066 12320 14067 13021 6309 5410 6189 820 90 4347
4551 6309 9960 11689 14068 8464
4552 1051 14069 6309 4997 2871 14070 11575 6073 8764 1411
4553 12120 42 14071 8619 6309 13764 648 6166 12182 14072 2593 2308 4696 9506
4554 11592 6309 1722 1010 2444 12787 14073 2340 2318 14074 2332 3830 11745
4555 13301 2151 6309 9738 2302
4556 14075 6309 513 392 6139 14076
4557 6309 2814 756 35 4509 6358 11106 7718 11069
4558 6309 12846 11683 12718 10954
4559 1694 8730 8979 12372 2921 6309 1125 979 1114 12907 11327
4560 6309 11797 2646 8195 8196 7198 12884 2409 29 2904 13626 2391
4561 4250 6309 14077 14078 399 536
4562 6309 13680 8017 14079 47 1722 10492 9377 1170 13216 2676 6458 11730 2895 1935 2178 14080
4563 4245 12943 3724 14081 13854 6309 7407 5136 9783
4564 6309 9352 1031 4499 5617 4526 13171
4565 14082 6441 3137 13621 13896 12865 1957 7806 4066
4566 12865 14083 1445 10013 2209 7275
4567 1044 12865 12200 9342 1685 11084
4568 8534 151 4719 14084 12865 1656 10024 5844
4569 632 12865 3751 90 2742 2046 2387 3204 2175 24 12196
4570 13432 9484 5274 13747 14085 14086 2783 14087 2762 3136 13485 13750 2779 9704 2775 12865 4066 9002 5254 14088 14089 13458 14090 10848 9431 6496
4571 12865 4779 14091 5119 1507
4572 3698 1055 6289 12865 5415 14092 2138
4573 2348 1388 948 1320 4245 8675 8623 2356 1723 1562 1050 13702 12290
4574 948 3312 2060 122 94 7319 1694 1055 2549
4575 2241 9640 948 14093 2290 5916 2853 1125 3384 12926 11783 8864
4576 948 11444 946 3880 661 13883
4577 1384 1943 11881 948 14094 2460
4578 948 11969 1269 860 3431
4579 948 1706 857 2164 2128 2290
4580 2902 7806 948 2401 12681 415 4531 11260
4581 948 2899 1115 11266 3908
4582 14095 5865 9479 948 22 1388 2311 9389 733
4583 948 945 4943 11712 9353 234 6458 60 112 10796 2461 14096
4584 8136 3664 2706 948 8414 4725 13210 2303 14097 2308
4585 948 2907 1388 6316 5609
4586 948 681 1125 4245 2342 2043 1269 253 6315 1055 9616 9506 106 6385 2862 2273 2106 5517
4587 8619 2460 14098 2192 948 2316 1077 14099 2356 634 9456 29 1680 4128 2461 9375 2444 2295 3944 1075 961 819 1402 1400 2811 10638 10918 8277 1033
4588 2238 948 965 2853 4117 730 10883 9592 7340 12591 3455 1060 8894 29 733
4589 948 857 860 5046 11199
4590 948 3721 857 179 774
4591 3761 8629 4248 948 10996 1385 6994
4592 14100 2106 11481 14101 649 1149 12852 3270 8275 4002 12846 14102 947 2914 948 2854 13035 1680 6993 2682 2848
4593 948 13373 2286 7196 8761 2068
4594 948 2977 130 949 2383
4595 4635 14103 2451 12856 948 3287 7978 2098 6208 6470 4246 3082 9672 3288 2730 5312 3489 14104 5046 5909 3455 13497 14105 12731 2543 6730 490 4869 8850 8489 2478 14106
4596 1136 948 4245 2236 1388 2830
4597 12221 4706 3520 11923 5232 948
4598 2460 3613 948 3287 2556 9645
4599 12624 12815 948 847 1388 14107 4088 10188
4600 948 4414 14108 12038 14109 5027 12963 14110 8281 8521 1031 581 8584 6124 1265 9109 6994 14111 14112 5976
4601 14113 948 72 14114 11980 14115
4602 948 14093 1055 3056 14116 733
4603 948 2600 1694 2155 2066 14117 2853 6090 9697 2405
4604 948 2168 124 676 8961 2371 6122 321
4605 948 2706 4195 3985 1365
4606 948 6090 3721 14118 9195 820 6459
4607 948 14119 6021 14057 6226 6022 7795
4608 5751 13602 386 1045 2615 13934 6946 2133 43 1933 7337 5499 1388 4297 14120 14121 87 12900 11502 2991 5158 1932 5371 2545 12177 948 1515 1706 1550 11035 913
4609 948 8414 403 410 10746
4610 948 840 12847 14013 2078 383 339
4611 948 1148 12043 10885 14122
4612 13324 14123 948 523 10805 965 11244 2744 9677 3086 19 3522 14124 734 5705 2224 2582 8288
4613 948 12375 1767 1669 2486
4614 14125 948 2356 634 3047 4670 8554 2193 2735 11328 11950 12673 8953 11745 7019 14126 5705 13359 29 2743 14127 1390 2361
4615 6316 948 690 16 7539 10800 151 12229 649 2403 10897 10795 3928 1932 3906 2676 650 3839 4001 6994 3825 946 14128 7977 1673 14129 13335 14130 8595 7595 2107 2443
4616 13662 11736 2183 9185 4163 948 14131 5479 3578
4617 2043 12191 4372 9664 234 2920 1125 5267 2440 44 9506 2919 1047 1048 2046 1776 2980 810 4468 4255 14132 13262 8343 860 1685 9696 1698 1055 946 4155 12075 948 5566 130 124 5091 13326 24 2977 691 12140 12534 945 6491
4618 979 948 12597 2989 1868 8486 4691 2662 7564 12167 12336 12515 2143 13229 2634 14133 14134 4522 14135 14136 10853 11245 14137 12651
4619 29 5107 1393 531 948 14138 9666 14139 12107 5816 8516 1615 12412
4620 460 235 3489 4938 2585 6033 1752 734 10169 6929 7972 649 2656 11626 86 523 12558 3812 8414 1805 5456 14140 1680 13888 948 2224 3203 733 6509 3338 1157 1064 2303 600 7213 5909 12979 8034 5608
4621 6236 8059 6125 2140 14141 11263 14142 948 10097
4622 5159 14143 4029 13869 1698 1562 9725 14144 13684 949 1898 5473 948 35 1375
4623 4457 948 9527 13047 12931 5049
4624 8574 949 705 6855 860 9192 2036 855 2356 404 1774 9507 1050 2844 1433 948 14145 12383 1388 755 12076 1760 490 2361 2168 3736 439 1680 9928 4100 6343 2365 1937 692 1949 4226
4625 8635 14146 2853 2486 5429 94 948 13006 1029 14147 1388 2290 2858 1050 3015 5632 4245 707 11085 3378 13998
4626 1098 2070 2830 948 957 11028 13729 12904 8651 11836 8649 7530 8040 8041
4627 2319 2549 2864 12331 948 819 649 10897 3942 4894
4628 948 6430 13002 1388 65 2056 11762 2814 18 9123 16
4629 2830 948 2067 4246 1388 14148 12122 7301
4630 415 2164 13469 12031 2111 2853 9721 4240 1778 13674 8021 14149 9616 1694 948 1129 1115 2066
4631 7741 948 11403 130 6994 2290 5940
4632 77 3544 948 12962 70
4633 13136 11169 948 7006 5922 4245 9750 14150
4634 14151 1388 5312 948 14152 3547 3036 1390 3267 16
4635 7480 3566 3595 948 1405 1079 2600 13017 3005 10584 403 11087 14153 5261 2646 6183 5426 4195 4019 2217 10690 6918 7581 13244 9189 14154 11030 8829 8880 11631 4226 3574 924 3578 10129 8601 2007 4497 4012 5294 4264 3946 14155 3044 14156 3425 1144 5593 3786 1160
4636 1767 2107 957 1055 948 1125 4245 10954
4637 1494 13220 948 4607 3337
4638 948 4486 7756 7825 13020 1214
4639 948 10932 2365 378 1559 8184 14157 4200 5170 3312 1047 8273 2862
4640 3267 9439 1044 948 6166 10896 7542
4641 14158 13073 948 733 387 651 179 2445 855 2721
4642 29 1693 948 14159 3718 3495 9490 2977 14160
4643 948 10529 14023 2202 1704 14161
4644 5209 948 11172 1954 2146 8421 54 9543 2264 14162 296
4645 2907 3312 2311 44 636 1692 14163 948 4715 1691 2365 1684 4240 3042 1055
4646 2183 1653 60 1461 7453 948 5274
4647 49 4289 948 1030 1115 130 6829 3056 2036 14164 6863 7344 3047 234 2107 2264 13121 14165
4648 9223 179 948 5637 14166
4649 5104 948 1388 14167 5816 3877 1704
4650 948 13173 2721 9616 2405
4651 948 2823 8687 8034 3655 1729
4652 948 10929 9122 1216 1390 3513 3042 2895 2994 5093 509 11430 2303 860 2164 51 7204 1143 2568 130 652 2777 1114 180 7608 124 11820 9045 309 405 2142 3041 6421 3713 4697 6623 13996 14168 1866 1087 4676 7970 4240 4847 460 733 5046 6118 4630 766 2107 9018 1867 8777 9412 8010 1444 1853 801 54 4246 14169 13522
4653 1684 2164 948 9480 2139 2192 2726 2365 5454 3214 6822 130 3653 1891 2671 6458 2778 3006 6387 32 11256
4654 948 1684 3718 9122 11961 1148 704 490 2510 755 733 2738 3548 179 752 94 3332 4449 1698 9235 14170
4655 2365 948 3287 703 14171
4656 948 5312 5580 2511 9200
4657 948 2238 629 9956 14172
4658 2340 948 979 4781 12162 10881
4659 701 10846 1969 9318 948 486
4660 948 2087 12671 1393 3595 8983 310 2459 11631 14173 4289 5308 1401 14174 1463 11975 6344 2652 5313
4661 11 149 2740 2310 1897 14175 44 1055 10314 9671 14176 14168 8961 2440 14118 2600 12591 5343 13718 948 6851 9665 4443 1030 2738 5885 14177 2484 752 1390 7204 13 2991 1077 12298 14178 39 2308 9457 2139 13703 5909 99 8593 5156 2414 22 10635 5129 2676 3698 4702 820
4662 12195 4240 5312 12591 948 5392 12252 4638 8418 14179 3517 5355 3851
4663 44 149 4443 755 8726 9528 703 14180 8439 2051 948 1269 2365 9659 2879 3029 15 5250 13519 12354 12426 14181 2155
4664 948 4144 8591 810 5418 1776
4665 948 752 3519 1388 1867
4666 730 948 1014 3108 3345 13096
4667 841 14182 6059 948 1388 1045 2100 1063 12426 1145
4668 3312 3835 179 2221 2521 12846 4521 948 12240 8480 12982
4669 7248 10597 2231 4268 240 948 13262 2362 8430
4670 948 857 860 29 4711
4671 7035 9603 3880 13218 948 415 2597 8017 10410 1698 2568 130 2803 12608 54 10970 90 2903 820 2544 8555 4692 14183 299 5660 1388 7983 949 3830 2318 2893 2548 47 8639 2292
4672 3834 11142 2307 948 5516 8452 5131 9264
4673 1293 4311 14184 2548 2512 948 122 899 900 2918 8467
4674 10687 948 130 4754 4065
4675 1293 9046 234 948 4245
4676 2330 2516 14185 2147 948
4677 948 3332 14186 1388 9538 10896 1044 1686
4678 948 14187 5173 7204 2510 9144 235 1817
4679 948 1388 954 8467 13754 5545
4680 1029 1062 1278 948 1666 2668 4391 5093 13329 12131 9183
4681 948 1985 14188 14189 183 11939 6661 11682 487
4682 948 13947 11044 1930 14190 2598 2599
4683 1154 3015 7141 4465 13678 12197 11343 1718 8138 948
4684 2063 948 1692 10979 489 4815 14191 14192 4029
4685 1110 10687 5064 948 2808 1045 857 29 5343 1063 13016 7247 676 1032
4686 948 2356 3718 7745 7360 12384 2374 13653 14193 13318 2459 2691
4687 2600 2403 948 14194 3566 13490 14195 688 13666
4688 2100 14175 14196 12407 4453 8760 1318 10265 2777 1033 33 9479 2107 8726 1694 668 948 13214 4523 1032 9485 9071 14197 239 10320 7863 12793 9413 24 674 3063
4689 948 2315 3287 9754 1388 2719 2326 13109 3202
4690 948 1388 2864 2470 1137
4691 11263 7239 11732 13223 13016 3337 4348 3004 14198 7994 12139 6000 130 14199 4558 14092 12586 992 808 12350 948 2814 5312 2139 670 151 8675 4522 8881 133
4692 9664 5969 1971 2258 12371 945 5944 8095 11474 3621
4693 945 10492 7839 2321 7453
4694 9154 945 1949 3672 9702 3305 12170 14200 1055 1096 7849 14201
4695 14202 945 4142 649 94 12616 8646 3243 4719
4696 2448 945 4245 14203 2863 10852
4697 945 752 11430 1706 2111 1388 946 2128 4179 4703 2356 649 371 13296 4536 672 3836 8774 2716 5020 9036 3792 5988 12086 4293 1225 2941 11222
4698 2556 945 14204 12242 2427
4699 945 12332 14205 11641 4773 11106 4519 179 10988 1145 11119 3718 7498 2311 10907 13346 13090
4700 3066 653 14206 1653 14207 1010 7839 945 13270
4701 633 2568 945 2904 6827 6823 14208 752
4702 9619 945 850 14209 7165 403 8298 10666 13508 14210 8863 3184 10280
4703 13460 14211 4062 14212 14213 7578 14214 14215 1733 11315 6054 1388 5448 4711
4704 6054 1077 1767 2138 40 11107 11617 8675 14216
4705 2061 10922 1458 6054 2316 4752 14217 10919 1553 11008
4706 1160 2991 6054 10944 14218 9210
4707 6054 853 10942 946 13588 9167
4708 2553 2224 5234 4607 11169 6054 3607
4709 3112 6054 8623 9439 4826 1391 2991 1818 2785 9327 1033 629 8317 5108 13477 6627 6289 8288 14141 1116
4710 13366 5522 3575 4198 3018 1267 2661 9742 14219 11556 14220 1669 14221 2239 1680 7547 5628 3430 4002 10705 3930 1598 3754 12896 12912 7990 2543 7978 1020 681 8430 5553 2977 4656 5267 10687 404 3540 1805 2731 6379 2397 4769 551 5810 8632 2209 2292 5297 267 6102 1937 151 5470 3919 2198 2276 3371 3097 5136 14222 14223 2619 14224 8771 4980 12937 8745 9384 1018 2773 13303 791 1052 1729 1398 9313 4222 2362 14225 7653 12986 14226 8963 6054 9873 85 3593 2087 674 2644 3135 12038 5922 461 2036 964
4711 8711 14227 2716 1091 12167 318 12260 90 3059 5064 5566 14228 6054 2594 12672 7806
4712 6054 1044 14229 9490 6984
4713 90 2522 1062 7241 12420 4332 1107 12730
4714 14230 12145 11437 12091 9033 1107
4715 4240 1107 1932 4538 29
4716 330 2139 4245 8950 1009 7241 4691 13963 6091 10952 1029 7065 13271 3836 12754 13009 1107 8633 1110 9624 14231 5312 328
4717 4833 8713 9226 9358 12420 8573
4718 10692 12420 5235 3217 4685 741 1396 14232
4719 1063 857 7068 8553 12420 1110 2403
4720 10623 11630 1776 12420 1032
4721 8890 14233 12420 4701 14234
4722 179 14235 12420 979 1218 5882 3683 411
4723 3569 688 2516 12420 2128 12741
4724 987 7006 12420 14236 11510 4144
4725 6207 12813 12420 7198 1110 8711 5064 14237
4726 3545 2744 12420 87 2532 5722 13222 13211 8622 2461 8483 4076
4727 2614 29 11254 2305 47 12420 13720 2224
4728 12420 12464 1110 668 13314 2644 9528 9703 6994 4128
4729 13617 2532 8590 10470 11054 2406 7718 14238 10477 5136 14239 3031 1051 1695 14234 12420 2234
4730 12741 12420 14240 13845 2182 2225
4731 2765 4034 5116 2967 3416 13876
4732 4034 7577 12164 7330 2743 2133 94 12848
4733 2274 12805 5969 2432 1050 86 2633 12586 3132 1136 2290 2818 4034 14241 6881 2611
4734 12510 4034 2259 6629 6697
4735 1231 4034 9603 10492 9002 2063 2002 1944 3835 1114 7907 1732 1018
4736 6849 4038 13643 3197 10418 10206 13197 3551 14242 6853
4737 6853 2541 73 2383 12230 7135 14243 659 4299 11680 6667
4738 8554 377 2204 4002 3478 45 4730 8478 8179 5109 14244 6191 14245 6853 6471 820 90 9539
4739 4674 6853 1933 7337 14246 9215
4740 6853 13060 1045 2371 7136 11430 14183 1390 2020 1694 634 72 996 997 5199 1478 9144 3967 14247 4130 2133 820 2397 2290 106 20 2344 3306 2128 2486 14248
4741 6853 49 2512 2633 2046 5530 4779 8538
4742 6853 3598 7232 2686 8426 14249 14233 14250
4743 8551 2100 3700 330 2371 12730 2139 657 124 8602 14251 6853 14252
4744 10409 2460 6359 2671 9754 44 6853 6080 4915 3652
4745 12033 3064 1398 1388 2204 2440 4755 8653 9819 9413 946 10752 1055 1217 1061 2185 7820 13073 12064
4746 12706 1059 29 12846 2476 10936 10752
4747 5799 7211 4066 2868 3614 9434 733 11025 6076 9480 10275 2311 961 2139 1073 10752 2777 9481 12120 676 14230
4748 12938 8335 8701 10752 13387 5140
4749 10752 4066 820 3302 127 2749 33 3428 3603 7554 8850 4225 9775
4750 11777 960 802 3476 12221
4751 11306 1043 11777 14253 3332 13823 5564 5510 4394 3251 319
4752 1969 8085 13028 13192 13212 8774 11777 12860 9752 2106
4753 949 8512 3676 11777 9413 9546 3761 11418
4754 234 720 11777 949 3830
4755 2668 7222 8584 3387 11777 14254
4756 1151 8428 5913 1136 5722 14255 2159 11554 9507 4815 2139 5517 14256 4531 13325
4757 1868 6070 13300 1694 1969 1167 5799 6091 14255 94 2915 13728 14257
4758 9453 9483 14255 2493 6828 4537 6835
4759 14258 2769 1087 3713 2879 9610 29 2894 2307 8775 14255 9631 3068 2768 9843 8137 11246 6423 12957 10229 318
4760 14255 8864 8777 13055 35 11979 5607
4761 12159 4060 14255 2974 12649 2389 14024
4762 10398 6600 13209 5578 6622 10300 4023
4763 14259 12935 5578 3614 7211 11767
4764 7370 14260 9018 5578 6622 440
4765 14261 14262 6119 7712 5325 3469 2413 4023 3612 5578 11030 14263 14264 7211 13561 2274 7212 1110
4766 13907 1052 3836 2407 13906 5578 4752 11054 2476 1553 10922 2422 7565 4509 13911 3804 5542 9255
4767 2811 5578 90 2441 14265 12335 3202 2992 2486 3064
4768 5578 8316 1457 7326 6915 5769 822
4769 4023 1209 5578 1457 93 7153 10328 12125
4770 5578 6622 9575 7979 9258 14266
4771 5578 6433 5584 1878 1778 8084
4772 5578 11167 14267 10978 12152 6358 10250 14268 9419
4773 118 7212 9165 1878 7142 5578 4921 3548 5254
4774 1428 1854 441 1813 386 6153 3166 12012 1262 1317
4775 12926 6230 14269 5761 1894 6870 6153 14270
4776 6153 9879 4243 3089 2610 14271
4777 134 4322 13438 2502 4466
4778 1045 1055 12840 4466 2904 7004
4779 2865 14272 960 2232 1955 3296 3916 403 99 5545 5491 14273 6623 4066 14274
4780 2340 1955 14196 389 6420 1232 14275 6763 10297 14276
4781 2355 5898 5294 14277 57 2400 7048 2109 3323 929 2740 15 2824 2361 5158 11609 1863 1955 14278 900 3126
4782 1955 9783 14185 13766 4236 235
4783 1055 650 14279 11712 1031 1955 946
4784 1955 7236 2977 2900 2150 14280
4785 702 2486 6313 2557 1867 14281 786 1955 7152 4476 5651 2061
4786 1955 4245 3056 2448 14282
4787 1948 1952 11663 6881 5308 14283 3545 14284 1955 1055 1099 9697 8569 14285
4788 1955 12529 14286 9601 2909
4789 2714 1712 11687 8039 666
4790 2340 1056 14140 130 4302 6050 1058 6767 2307 10598 14287 1459 11473 1712 4731 11632 2224 9300 14288
4791 1712 12391 9400 2497 9452
4792 7144 1712 5945 11981 585 14289 14290
4793 11800 6998 13000 5277 12203 5301 1113 7254 2263 2844 2582 820 13883 90 5269 3775 10627 317 1712 9256 100 1032 4471 11495 1475 8086 14291
4794 5702 5117 13662 12366 14292 8959 4492 14206 4092 12043 3469 581 14293 2595 8069 1777 12431 4729 14256 576 14294 580 14295 1712 2910 14296 14297 14298 14299 14300 14301 14302
4795 1712 1550 4337 9152 14303 688 8097 3340 857 4769 8855 3507 14304 7344 4356 1248 10182 6753 5778 3525 6980 10402
4796 293 1461 14305 14114 81 1712
4797 13916 1712 4773 2155 11578 14180 403 2183 14301 1767 2254 7144
4798 1712 892 5952 12897 14306 7884
4799 8099 575 1549 4795 14307
4800 11240 2326 2403 5083 8099 1541 261 11427 12896 4312 9906
4801 14308 6569 14309 14310 13243 206 12896 8099 464 769 8098 9918 5359 615 4013 3764 2492 7279 4970 11957 14307 1632 14311 5149 4373
4802 14312 14313 3285 14314 8099 2571 770 877 14315 14316 685 14317
4803 8099 8358 7925 11947 11356 1598 11217 7796 14318 14319 175
4804 8017 2767 14320 8099 10901 10339
4805 790 14321 7833 14322 5154 8099 5388 3812 7321 5692 14323
4806 8362 8099 3191 1172 934
4807 8099 14324 14325 10369 14326 6571 9575 14327 1622 6580
4808 2875 11538 758 11429 8099 6271 7708 14328 13771 14329 9444 3755 14330 9575 11217 7487 4070
4809 1043 1388 7646 8981 10687 734 11484 14331 649 8397 2694 11044 4678 14332 1706 2706 2435 11607 12124 12297 3578 121 10129
4810 14333 8274 4773 11087 14332 1846
4811 5713 14332 427 4322 11805
4812 5895 14334 6868 14332 10178
4813 2372 8868 14332 178 6501 7995 3808
4814 1484 6928 2552 11642 14332 11969 2217 14335 4245
4815 2175 2981 10264 2410 14336 14332 12629
4816 3694 12400 10681 9775 10958 13009 11783 2747 13748 2429 1127 1056 3047 387 7962 114 14337 82 14338 6622 13098
4817 1760 4104 1863 4002 5602 14338
4818 14338 4104 9088 14339 992
4819 14338 3833 4536 3836 11335 12837 3724
4820 14340 2127 10597 5215 949 5987 14341 2884 2147 2511 4426 12986 2238 10976 490 7970 10304 2192 9751 10929 6828 1867 456 11202 9496 5841 3927 11661 14342 14343 11338 4398 6541 2220 4444 2365 3141 2644 3378 13294 2131 5470 2486 4562 13652 2113 3887 14344 14345 2478 2656 1400 8595 14346 7515 14347 14338 8672 1005 2174 5551 14348 3269 4002 4963 2477 3113 9071 6193 11387 5446 6190 12366 3916 5043 8334 14349 2323
4821 9321 7179 6791 1867 13986 14350 14351 6960 12001 14352 6619 299 7180 6313 198 2131 6439 14353 3666
4822 2944 7626 7056 14354 14351
4823 1071 464 7275 14351 11378 682 5100 14355 8248 10058 11612 9571 8191
4824 14356 1941 7248 5180 789 11358 14351
4825 921 681 8307 14357 12984 14351
4826 2495 11617 3465 7371 14351
4827 14358 7778 3010 1506 339 6936 243
4828 7778 14046 6324 4107 10244 3093 2154 1615
4829 7617 2545 2067 6376 11641 9596 9622 14359 9634 7778 4542 951 3334 691 13454 5313 13512
4830 393 9164 8011 6294 7048 7778
4831 752 490 9740 6918 6919 14360 5593 6641 2362 7778 4749 14361 8790 4220 825
4832 5918 6385 7778 2544 14362
4833 7778 7957 8342 3687 8365
4834 7247 14363 7778 620 336 10121
4835 3915 7778 1273 509 703 584 3843 10594 393 14043
4836 7778 8265 409 9025 6649 536 913 12203 11583 10079 7460 2857
4837 202 173 3405 7778 1776
4838 6784 509 1577 6528 7778 4316
4839 10498 998 7778 1477 7281
4840 1172 8258 1444 7778 137
4841 7834 7778 6463 7884 1232 1234 12246 6156 5495
4842 14364 7778 12088 14365 1217
4843 11969 12703 12301 12768 7778 2350 1116 8426 2778 2899 10964 14366 13385 733 9584
4844 1016 1258 386 5308 7778
4845 3380 5147 4000 7778 7755 14367
4846 7778 11755 4965 3243 5093 3218
4847 7508 5870 14368 2356 1867 7778 1017
4848 2808 11712 857 5208 7778 3370 1172 6763 7871
4849 14369 7778 445 12049 1258 437
4850 13327 6173 5258 597 2502 8256 529 339 6815 13147 7778
4851 8391 6899 755 7830 10385 14370 7778 4172 6549 14371
4852 5903 5824 3351 14372 5194 1859 8826 319 777 905 737 8341 3252 5459 4766 426 5686 7778 4654 528 9830 14271
4853 339 4752 1457 1553 10056 7778 540 9094 4010 10963
4854 14373 7778 1624 4761 407 5164
4855 14374 3693 4719 8698 7778 1898
4856 7454 14375 7877 540 7778
4857 584 14376 14377 14378 14379 7271 14380 1615 12278 14381
4858 584 5152 1638 9655 7919 14382 1083 8669 14383
4859 7267 14384 6262 445 2567 584 14385
4860 14386 343 180 820 13033 12192 10 1032 2222 584
4861 584 14387 8748 14388 11046
4862 584 8534 1592 2677 2672
4863 7179 5486 584 12063 4631 11863 1501 175 743 14389
4864 8341 14390 528 1906 300 531 584
4865 752 584 1868 2309 9455 2486 14391
4866 5039 483 14392 10132 379 584
4867 12012 14393 14394 584 1026 14395 5748 693
4868 10010 584 797 11805 5963
4869 1051 584 14396 11766 14397 10010
4870 1520 584 5809 1253 762 1366 1367
4871 1477 2549 584 403 2383 8970 10160 585 13830 1206 10805 14398 4666 14399 94 12483 14400 8273
4872 14401 584 6935 12242 1868 1818
4873 1384 584 5720 14402 3817
4874 14304 584 7207 14403 7283 1254 141
4875 4200 5910 921 14404 584
4876 3945 7479 4063 3510 13415 8311 1160 4143 10757 13163 14377 584
4877 789 584 5826 14405 14406 14407 8063 13622 1951 883 14408 9845 14409 441 3217 10283 1160 447 3440 14410 48 3943 14411 10764 2192 886 3151 4740
4878 4981 8534 16 6776 584 6230
4879 584 1942 1384 14412 320 3395 4318
4880 239 13315 2548 7559 2432 2848 584
4881 1198 1913 7773 4081 14413
4882 5638 3211 7404 13808 9094 11339 4737 479 14184 586 4136 5641 10336 1913 9898 6139
4883 12456 12410 14414 1913 962 12323
4884 9860 1884 9932 6590 1913
4885 1913 1110 7267 3184 3656 463 8419 2808 857 11303 14118 13734 5209 2853 14415 13017 14416 11608 11693 14417
4886 14418 1913 597 290 14419 6369 536
4887 410 6139 378 513 392 1913 5959 1013
4888 14420 1789 6376 5568 8300 8471 1328 1250 4149 4361 14421 519 1913
4889 13329 460 470 2871 1015 6027 5963 12954 8332 12018 9850 534 319 9899 4207 10262 4132 1913 1515 2701 2754 14422
4890 868 275 13660 862 7885 1913 6262 7807
4891 10236 14423 6411 1913 12688 291
4892 1578 14424 9845 1913 289 1026 2754 571 1587
4893 4761 6088 10171 1913 378 4994
4894 460 5539 3420 1475 1752 2687 29 730 2719 1050 302 6762 8467 1913 14425 11997
4895 459 4112 3053 14426 12007 13102 11872 2898 14427 5008 13642 3311 9430 3078 1913 5251 14271 922 551 13083 9448 14428 14429
4896 1913 534 291 14430 4528 6040 10169 6165
4897 1913 519 564 9898 463 1507
4898 289 10171 1026 519 5932 1477 5901 7226 1198 1203 12440 1913 9900 9087 9898
4899 7773 1198 1913 14431 12062 4340 2754 9898 14432 10217 14433 11897 4109 4342 420 4099 1257 14434 7310 378 9897 3683 14363
4900 377 14435 14436 1913 289 10611 14437 14438 9898
4901 1913 9698 752 649 3653 13738 2389 4934
4902 6630 5256 8408 4107 6622 10233 1913
4903 1913 9579 6881 1924 1829
4904 14424 9809 5857 282 7385 4849 4854 7671 1913 1262 7380 6820 1225
4905 880 10260 332 564 8826 10262 12688 1913
4906 289 4671 7784 7773 1913 9845 10645
4907 6916 10335 1913 12087 14439
4908 2327 1705 1913 636 6123 9952 14440 2516 3945 3737
4909 14441 14442 9654 13031 596 14443 11983 1913 4731 7646 2594 12103 289 1440 2228 1402 5427 3718 1010 820 5351 3291 4887 9850 499 393 9722 12622 14444 217 12678 183
4910 14445 792 6591 1882 796 14446 14447 5497 6026 10757 1913
4911 2262 2107 12948 14448 1913 2546 87 14449 2732 23 3652 8602 1156 12750
4912 1913 4968 2086 14450 13650 12590 12424
4913 5435 649 2131 1675 8611
4914 5435 3041 4777 4019 14451 3122 6028 13424 2395 4291 1258 3271 5217
4915 5435 523 2661 9231 10787 5170 2967 14275 3749 2263 14452 1216 1604 14453 14454 236 6608 158
4916 6280 3368 9169 14455 5435 1391
4917 6197 14456 6430 490 9311 10498 9954 7848 11349 11782 14457 11510 10896 4002 5435 23
4918 5435 11225 14458 3260 4808 14459 1776 1055 2726 12338 29 14460 4499 705 1950 2107 12475 12484
4919 5215 5435 3267 385 13852
4920 3388 14461 5435 11691 4425 5351
4921 5435 14462 5170 808 7239 4443 3743 6919 752 2399 2661 2361 4001 3096 4299 3323 3919 7204
4922 1392 5888 3428 4720 4913 5435
4923 14463 5435 6989 1658 10959 4054 4964 14464 1151 3819 11000 9816
4924 5435 13622 14465 237 2875 1623 14328 6046 8353 14466 7794 7073
4925 702 41 3676 2187 14467 5202 11930 5435 7388 10702 523 2595 3608 8725 4129 2362 2459 10208 10807
4926 7495 4658 11944 4055 5727 11641 1148 13031 1805 10568 5515 4072 14432 9079 752 490 6025 7480 5435 1985 996 2356 3428 962 3915 1400 2039 2217 154 8187 9184 1180 1478 997 4092 3522 267 2588 11484 825 4245 6313 1388 652 3864 1045 14468 6376 3578 310 14331 319 14469 14344
4927 5435 11263 2315 1320 1197 3036 7201 6735 1756 649 3006 1684 5047 2128 5144 4255 2049 14470 551 4881 3378 309 1391 14471 3863 4978 13017 13433 2564 11646 9222 12387 5462 14472 6322 1388 4677 8569
4928 5737 8569 405 9047 1773 2588 14473 13327 7985 8588 1756 14169 14335 2108 3564 5235 2355 10801 10705 14474 3821 8150 5479 3837 11930 5386 404 3319 4225 14248 3888 5435 9833
4929 1574 3839 14475 14476 6596 5553 11649 11952 14401 7472 11939 14477 10176 4302 10376 14478 1983 4083 237 926 14479 14480 2357 14481 14482 3961 7484 6001 14483 12303 5435 3558 14484 8358 14485 10295 3441
4930 9740 649 4033 1776 8130 1391 3323 5435 808 14486
4931 5435 1768 5560 5944 3932
4932 8498 4801 1768 11889 2545 12581 2139 1122 4818 8218 14212 5435 5517 2187 1026 4347 649 3242
4933 10192 13948 5435 14487 6984 4181 10638 10289 6704 8589 7756 11774
4934 2886 3036 6735 7138 13136 2908 12962 12273 10410 12442 634 13061 1708 3287 14488 13328 10807 3378 12992 14489 24 5557 3652 14490 13149 10489 9769 2156 14491 1776 1669 2506 10037 2478
4935 5557 11443 14491 14492 3660
4936 5557 3039 20 820 11726 1124 2100 1934
4937 5557 13252 2732 2633 14493
4938 1114 5557 9256 661 129 5637 6440 9507 14494 2882
4939 7626 4608 4935 5557 6502
4940 3468 12906 5557 8728 14070 2345 10597 2768 14495 13663 12310 12697 13966
4941 5557 1614 22 6222 8847 11372 5164 6416 8899
4942 14496 5557 14497 14498 14499
4943 5557 5 27 12975 5999 7567
4944 14500 2647 12539 5251 13611 9692 5557
4945 5557 3521 14450 14501 8859 1136 814 5637 14502
4946 2553 2580 11260 5557 2264
4947 5557 9584 90 11339 10149 12085
4948 5557 2340 14240 5084 9636 820
4949 8615 9946 2867 12201 4833 899 8772 13884 13741 5557 22 676 3343 5437 2358 11762 2816 1108 2848 9671 14503 127 14504 8633 14103 8253 14183 330 14505 47 11965 5627 1140 13396 14506 29 12285 6995 14507 6440 7423 8644 14494 14508 10122 7067 14030
4950 3020 5557 1102 901 4780
4951 3077 5557 850 11494 10179 3603 14509 707 13448 14510 14511 14512 2672
4952 4195 4703 4027 3351 13763 11726 14513 13223 5557
4953 5557 13040 2698 4226 3469 8438 7701 14514 2692 1776 2839 11084
4954 9614 90 9836 14515 924 2117 5557 14516 403 10929 1055 2830 14517 8105 11169 10265
4955 3296 855 12479 14518 857 860 1151 2853 2186 634 2765 406 8034 24 45 12276 13170 6028 5557 12268 130 2777 6304 4496 8945
4956 11350 6510 6646 4966 7173 6125 10097
4957 11350 10926 7159 2001 7590 14519
4958 11350 4730 8075 524 2656 5739
4959 1946 5661 738 3629 10742 1411 1309 3631 5241 5063 6820 11350
4960 14121 4447 2620 490 6236 1814 923 11529 13009
4961 14121 14520 4990 1319 1248 1289 4854 1345 1464 14521
4962 11525 4841 14121 3707 8429 7925 9498
4963 14121 1499 3769 10183 4379 1516 6968
4964 7096 14522 8823 14121 6797
4965 9846 11408 13555 2371 454 14523 804 981 8595 6420 4224 825 4963 14524 10823 4712 2 14121 9324 8077 10984
4966 14121 1283 428 6460 9573 5199 9563 5903 1254 996 14525 14526 4370 1448 697 1239 1084 5154 5982 1470 6286 1240 1330 10106 1522 1303 1332 6282 1294 1341 1342 1335 1338 1337 1333 1343 1345 1347 1346 1309 1375 1466 495 1464 6949 1360 1361 1358 1359 1242 1363 7220 7958 3636 354
4967 2224 3674 14527 14428 8554 3480 6495 11991 9211 3068 13416 14528 12618 89 14529 3598 9277 8565 14530 11302 4190 4809 9159 1397 12744 8458 14531 7156 7232 4920
4968 2865 63 4944 2792 12744 12902 4692
4969 3528 4489 7067 8547 7983 12115 6124 8324 8593 2067 8462 6970 1974 12744 1948 1952 5418 6028 12484 8464 8952 2702 2531
4970 1392 5171 1402 11178 8019 1401 2205 5292 8171 1826 11732 12094
4971 14532 820 2676 11201 2858 14073 2262 11178 12573
4972 11178 6992 3807 13008 7944
4973 5230 816 14533 6459 670 10321
4974 4524 6406 14534 6332 6155 2002 816
4975 9761 13300 816 1398 2909 3449 1401 1393 9181 14535 4980
4976 9957 816 2581 2258 5551 198 615
4977 14536 816 1507 1293 1273 1379
4978 12854 7651 7652 11996 816
4979 8288 8128 4815 5019 14256 816 2096 3696 3892 13464
4980 12720 816 6356 7532 4251 5973 1167
4981 4840 8605 816 345 7056
4982 14537 7036 7821 12032 14538 1773 1284 420 8754 5580 1790 7391 5806 6519 4532 4541 4854 1335 4822 137 7392 1896 816 1357 1468 4619 354 1371 1364 7684
4983 14539 5274 8722 5411 2274 14540 2265 649 816 13477
4984 816 4183 2199 4685 1633 14541 7406
4985 4048 14542 14543 9506 162 6727 11066 14544 816 1952 3314
4986 14545 14546 5798 9066 14547 14548 816
4987 1624 12978 1638 6884 542 4311 3942 8313 6081 226 14549 816
4988 11136 1921 1139 1140 1919 12571 1895 2639
4989 1756 309 4236 13035 5784 825 14550 14551 2639
4990 14552 1753 2639 11554 801 4838 14553 12721 12700
4991 1706 4538 4682 14554 2639
4992 2639 13599 3963 5091 114
4993 30 2639 14555 14556 1405
4994 14557 2107 9422 2639 14558 8452
4995 14559 2639 1948 1952 11412 6085
4996 13046 2639 12206 4048 11487 86 2532 14560 14561 13198 820
4997 951 2676 14562 11335 9769 2447 2562 2506 13255 6398 3030 8034 130 672 6077 321 604 14563 14564 12518 9546 12106 7157 14565 2673 12659 8138 13123
4998 1760 11335 10899 403 6613 6135 547 9109
4999 11335 2851 2505 94 2792
5000 11335 1698 6828 12362 10170 2306
5001 6434 10024 14566 5666 4742 11335
5002 14567 14568 11335 14569 9838 14570 1507
5003 11335 7163 936 6155 375 14571 13415
5004 647 7036 1026 7682 1299 5199 14572 5200 14573 1490 6581 3151 937 4541 3246 1566 137 1222 14574 140 7683
5005 1867 6581 2543 5427 7155
5006 12909 710 13807 6581 1674
5007 6581 4965 3011 12797 14575 14576
5008 4808 14577 5401 7805 1891 1756 6581 2339 11343 3067 2853 5519 4514 5308
5009 7567 5692 27 13811 2662 4496 2726 1056
5010 14578 12909 12426 2612 7567
5011 14579 5551 6501 3892 5066 14580 9405 6366 2490 13279 7567 4864 8193
5012 7567 14581 5751 4571 14582
5013 11484 2832 386 7567 14583 1869
5014 664 3510 13608 7567 1030 14584 7239
5015 7567 173 4104 710 6329 5039 605 2131 14585 1986 4108 2127 11455 14586 1404 10026
5016 10546 8556 3003 13522 7216 1273 10948 13548 327 2145 7567 14587
5017 8733 9964 6093 462 7567
5018 7413 14276 7567 7688 1257 6082
5019 14588 1160 5751 11455 13721 5244 5375
5020 234 12682 2139 1758 12774 2233 26 5517 4428 86 14589 10032 6876 14590 8708 6512 1708 734 1706 6781 8181 5751 9099 6769
5021 18 14591 842 5751 9906 14592 3766 4145 14548 424
5022 7466 14593 6115 14594 5751 3741 5549 8289
5023 10775 5751 9806 4832 5256 3320 6762 3797 997 4126 5265 4860 4120 1946 6761 5320 2492 9306 9308 5447 812 7523
5024 5318 4454 9083 5624 5974 512 5751 445 4698 9136 299 7546 3767 8859 10273 1983 14595
5025 1215 5882 11595 918 14596 5751 14597 494 14598 1119 6074
5026 5900 6794 5751 1277 5659
5027 6373 13114 4521 5751 531
5028 4890 14599 11356 14600 11448 8788 5751 5470 2131 900 1156
5029 1844 6845 1951 428 1494 3212 14601 5751
5030 438 6920 1390 5386 8150 11900 8088 939
5031 438 2014 12976 4727 9047 3614 11190 3353 4521 6376
5032 9945 438 4963 4862 659 9258
5033 4241 438 491 12174 810 2986
5034 12728 438 9059 8216 887 625 502 7572 4656 486
5035 438 9064 11192 14602 5836 5803 13677 9818
5036 5262 438 1562 2555 239 1487 4144 10920
5037 1727 5250 1867 13340 5066 9059 4088 14603
5038 7257 7825 4769 7688 184 5248 9059 4644 1578 4972 5553 14604 186 11467
5039 9059 769 681 3550 1017 14291
5040 339 9059 546 5183 8380
5041 4286 14605 403 14211 9059 5572 8448 2516 7533 393 7580
5042 12879 14606 3598 632 490 6064 13530 5494 12473 620 509 14607 1400 4712 2830 230 14608 9405 1114 8082 3164 29 2175 9059 649 14609 862 3432
5043 5890 9059 3512 5094 11482 4074 1729 523 3507 4268 691 4236
5044 14478 7884 3651 14285 1590 14610 9924 9059 7591 9267 536 14611
5045 432 386 3756 13874 9059 2672
5046 9059 4963 5240 205 14612
5047 9059 14613 9575 409 769 7679 1020 386 5513 10383 6571 12896 7073
5048 1768 13002 1042 9059 14614 12149 5579 8893 8341 7611
5049 670 8231 8566 1669 3323 3652 2 14615 1030 6149 2956 9059 1031 1823 3067 13422 14616 7065 705 2263 4958 12622 2434 526 2303 1143 11657 508 11546 45 84 2674 14252 14617 14618 8729 3105
5050 2777 2139 9059 14062 14173
5051 460 9059 4292 10335 3473
5052 2653 1131 11283 9059 57 873 11101 3080 10633
5053 6591 9059 4118 1983 199 7807
5054 415 7616 5250 6345 2936 11150 2173 2206 9059 3006 922 7238 2486 4523
5055 5896 9059 14613 2633 11326 2510 1946
5056 8833 9059 14619 4744 3653 4128 13652 14620
5057 464 4824 2496 4827 9059 4649 718 934 1020 6662 3002 14621 7049 14622 1023
5058 12728 9059 9097 2455 8029 547 3463 3642
5059 14623 1394 5065 393 8448 9059 5898 5172
5060 2807 12452 13522 4638 463 9059 5663 1706 4100 819 1767 7980 435 2204 4092 3598 3577 1709 5146 14624 1271 5452 1273 3086 11754 6762 12861 10805 14625 3790 3323
5061 14626 7268 9059 14627 14628
5062 752 2244 8582 14629 1204 620 4979 165 1026 5574 429 4404 437 7127 9850 3151 490 9845 6658
5063 9860 10445 14355 7528 1986 14630 14631 2244 12068 7790 748 9970 8896 14632 9462 585 916 14633 14634 5049
5064 2659 14635 6589 14119 14636 2244
5065 4685 2244 5979 14637 8588
5066 14638 5042 9967 528 2244
5067 2000 7084 11955 2244 1670 6225 5281 12334 7711 9564 10348 773 4987 7487 4643 14639 10359 9221
5068 7958 7195 2244 1729 5583 5173 14640
5069 1628 12177 7613 2244 12063
5070 1134 29 13656 14641 396
5071 658 4834 820 2997 9350 12272 7296 14641 649 2862 3568 2459 9180 3064 2082 12853 650 14642 5630
5072 14641 1767 2920 3543 8700
5073 4140 5936 427 10342 14641 14643 1679
5074 14641 5439 7646 2516 2357 4997 403 13208 7448 14644 13806 5838 14285 10011 13893 5473 3908 554
5075 11797 3735 1549 4201 7917 743 1663 1494 4847 6697 10686 14645 12252 8426 2895 14646 111 12985 10559 3906 3047 14647 14641 10314 6092 14359 9353
5076 14641 4896 8500 8648 4729 2001 2546 5850 1826
5077 14641 3507 3039 12163 8173
5078 14641 8511 11800 6173 11679
5079 13691 7689 1665 199 14641 14648 9862 14649 51 14650 14651 7439 6288 13710 14652
5080 14641 14653 14654 7897 14655 9651 3564 14656 14657 7913
5081 14641 1752 596 1760 9040
5082 3036 13943 11773 8532 9405 14658 14641 523 4712 825 14659 1867
5083 3262 11619 14641 2171 4877
5084 14660 5440 13573 5251 14661 9306 4013 11401 13576 8812 1797 3811 2969 8101 14662
5085 5402 8765 1572 14663 14664 13573 1866
5086 13573 14665 620 7708 14666 536 5052 773
5087 2566 11801 1939 13573 14667
5088 14598 2305 2606 9530 3954 2140 2303 8602 9602 14668 14669 5766
5089 7033 5766 441 926 4463 14320 9566 6691 9986 14546 14452 1491 8211 11176 1253 8102 1224 4857
5090 3314 1029 12838 2921 12753 10478 3453 5347 5795 5308 2442 7586 2238 9690 6003 14670 12751 6814 12161 2522 2914 982
5091 6241 2457 4761 7998 5668 934 7815 7811 14670 3262 6179 7448 11679 14671 9001 4083 3928 7883
5092 7817 14672 1894 2107 5064 691 9003 1030 1063 14670 7191 9530 14673
5093 7113 184 14670 12032 7762 4521
5094 3158 9566 6540 5814 7268 2269 14670 385
5095 14000 3766 14674 6059 7734 3947 2356 11180 149 997 672 2634 5512
5096 6591 11952 170 10703 6161 1773 11583 16 976 14675 1884 6730 4808 1642 14676 1776 2595 1390 1783 2451 1818 5128 3766 7667 7276 11779 2427 7613 3355 720 10629
5097 5393 7955 3766 1598 5468
5098 4981 10404 14430 3766 553 512 4770 6479
5099 8007 1172 3766 10223 8841 11833 11843 14677
5100 3766 392 429 3424 14678 268
5101 413 5009 3816 180 3651 9872 2952 3766 14679 1020 12047
5102 14680 6576 3766 10551 5826 14681 976 1996
5103 3766 7351 8837 5237 5765
5104 371 3766 4854 3163 884 6077 2672 798
5105 7825 614 14682 8898 3766
5106 2203 14683 3740 4047 3766 8838 1410
5107 14684 8837 6464 3766 14685 3229 7286 794
5108 8837 5826 5825 3766 9064 5682
5109 7935 439 3766 1507 1344 1354 14686 6949
5110 5616 1799 3766 14687 4334 346 11465 14688 1026 1013 14689 351
5111 654 701 12040 5926 1203 7289 8291 429 3766 441 5616 14690 6688 12829 7458 4784 3169 14691 14692 7020 512 14693 14694 1572 5285 476 14372 11894 5708 535 3758 14695 440 14400 5829 14696 1794 5838 14697 1985 344 1625 14698
5112 6163 3766 5805 776 4631 14699 4144 470 7807 8838
5113 14700 5805 5826 414 3766 4620 441 1487 3229 1300 1911 371 1512 4314 762 4602 14701
5114 441 9919 7738 5748 10385 3766 14536
5115 3766 5893 1063 3016 12636
5116 8358 3766 180 1607 198 11508 7039
5117 6260 6762 3767 536 440 5765 5825 3229 3766
5118 1744 3083 9830 14702 5146 2701 14703 3766 4935 9868
5119 3766 14704 3511 8375 3520 5346
5120 5173 4345 2356 4045 14705 649 6313 3986 5426 2113 1866 13989 4721 3906 2588 3766 3341 267 1683 14706 1824 5484
5121 3766 3405 7117 7203 14707 9097 2366 11616 11508
5122 335 9851 4996 7389 7390 3766 198 282 1329 463 3385 3241 693 5778
5123 3766 6261 13140 7362 3677
5124 3766 10255 5765 14708 14709
5125 14710 14711 13801 7832 9853 3766
5126 5237 7127 6696 7058 3229 3766 14120 10164
5127 5583 649 5838 11680 14712 14713 5538 10932 6877 691 14392 5826 3766
5128 9845 3766 8701 9893 7828 5866 5615 1507 4113
5129 13278 6709 6683 3766 705 3036 5706 1981 2705 8825 1400 8345
5130 8181 14714 11992 386 1215 4115 3766
5131 996 3766 3365 333 14715
5132 12085 3766 14693 5825 5826
5133 249 7915 3961 3766 14693
5134 14716 14717 11964 5671 598 5929 14718 8240 335 392 9922 8755 3766 903 434 13943 2022 2032 354
5135 3766 5825 14719 14720 14721 7099 13646 12313 14722 10381 9349 14723 14724 1016
5136 3766 10101 14590 1605 5383
5137 8818 523 6389 1986 7275 11366 12984 3357 1602 3766
5138 335 446 14725 12699 3766 1110 6515 9845 534 3600
5139 3766 6845 14726 4048 3815
5140 5237 4599 3766 14693 840 4631
5141 3240 13450 3766 14727 3730
5142 3240 9064 5747 5237 5930 11358 5660 5805 5826 2133 1253 1262
5143 5237 413 3229 5765 5805 5826
5144 2634 5237 1952 12565 12301 13078
5145 5237 9920 8006 218 14266
5146 11308 5506 371 5237 4604 5481
5147 5237 4652 3388 762 14728
5148 253 10050 5237 6097 14729 3229 8972 14730 14731 444 10877 29 364
5149 12599 5377 8588 9195 14732 12104 124 5237 14557 9050 11490
5150 7551 536 5237 3229 893
5151 2999 5237 2019 894 381 10473
5152 5237 12829 9810 2366 9653 762
5153 4334 504 14195 386 1561 5979 9866 3240 1239 5237 1301 4602
5154 170 7059 5804 14733 14734 6769 1922
5155 1536 950 3388 14408 1922 1310 1379
5156 7090 496 14339 1922 7592 14735
5157 4146 6181 14736 14737 7406 4265 14738 2505 6811 10660 1922 819 8086 4516 9072 1486
5158 14739 1922 605 1181 4721 6767
5159 13887 14740 14292 1922 9809
5160 460 7625 5603 5228 342 1922 8534 5609 2341
5161 9962 1922 5006 8063 445
5162 1922 14741 7914 4971 14353 7748
5163 1922 14240 911 1039 10245
5164 14742 4620 1922 14743 7283 6202
5165 5717 13490 1922 1886 707
5166 3212 1922 3944 4100 10116 4636 4762
5167 13191 14744 14745 7352 2607 13208 4299 1922 7008 5371 1215
5168 441 1039 1922 5450 180 4813
5169 5920 3945 5269 808 5417 9203 4282 4863 944 1922
5170 1922 4250 14746 981 14747
5171 1071 5814 1606 1922 14748
5172 560 8425 13960 11239 403 809
5173 12447 10359 8187 2713 853 6973 13960 14420 3776 14749
5174 9956 883 13960 4092 2098 2995 696 5366 14750 5816 596
5175 14751 9143 14752 13960 14753
5176 6548 1174 1709 6547 5944 1689 3601 4242 1172 9846 10773 309 10581 14754 11226 4749 14755 596 12983 1149 988 11225 644 5561 1679 1398 8125 7475 13869 14756 2092 4638 9252 3903 3594 5400 5399 8506 5003
5177 1689 1320 2108 3986 4222 12923 2657 7539 8945 2715 550 4727 90 13061 12982 9702 652 8061 14757 2644 14758 4476 1156 8150 2552 12614 8577 2393 2584 12522 5177 3825 1680 4147 13082 5477 2654 659
5178 10803 2656 1689 8023 7204
5179 3374 11473 11393 1005 1689 1937 9057 596 1867 6016
5180 5224 5225 5785 2029 4879 527
5181 9941 3016 898 5224 652 2615 1063 1274 460 4682 7776 9229
5182 5224 5225 14759 180 14760 198
5183 309 5224 5250 14761 4752 2314 11054 3270 4509
5184 14762 14763 3394 2048 14501 5295 5285 1826 4249 3050 8690 5137 13001 3946 14764 8178 4089 3844 8456
5185 7024 6699 7821 3394 5051 170 5757 1039
5186 1234 787 1254 10450 3394 11944
5187 3394 1813 3389 14765 2566 4323
5188 829 14766 1232 8338 467 3394 7880 7915 312 8268 202 57 6209 198 540 10692 9887 9908 3191 1218 2909 1172
5189 9564 2847 1867 1397 180 13597 7939 6562 11231 3394 169 173
5190 14767 3394 4848 5877 14768 2789
5191 2109 35 820 1063 2330 3394
5192 14769 7298 464 11797 5813
5193 2765 863 14769 5684 805 9112 454 14690 14770 14771 14738 14662 10067
5194 14769 3007 3203 2293 3652 2143
5195 14772 14773 9884 6063 9948 996 10859 14774 14769 14658 9996 6794 4594 6349 6150 3424 5803 7760 4730 7855
5196 7213 2844 14301 649 9291 1818 14775 707 2194 2544 2290 8866 1775 417 47 12722 3263 14738 11327 2050 14471 6458 14776 5551 2725 14769 14777
5197 14769 1560 12767 14778 4958
5198 5673 526 14485 1042 14779 4964 3669 5668 11629 7913 12032 1321 6874
5199 14779 11600 4981 7116 526 997 4958 11194 3943 11403 267 2397
5200 8672 1867 14779 447 8615 14780 14781 6655 14782
5201 215 14766 14779 525 2543 386 6046 5174 4652 3705 7275 14783 3000 7651 11522 14784 10385 1172 14785
5202 14779 5252 14786 649 5071 1905 10062
5203 10057 5250 14787 7968 14779 526 2661 1393 10185 6879
5204 4132 9750 8508 5536 1826 14779 14788 526 5144 14789 8278 4879 14790 5398 13333 4550 525 1670 3877 14468 996 13858 4126 809 9313 14791 4453 13191 10722 6874 3888 5066 151 14792 3740 1439 13983 1433 5407 6048 9326 4054 11458 5550 2516 2656 14793 8106 10205 10917 263 8787 6439 944 14794 3852 4000 11297
5205 4435 14795 3036 14779 12760 4299 526 124 8602 2486
5206 5214 2356 997 11717 4858 9194 13868 4126 9048 14796 4046 14779 14797 12760 13878 8595 8302 3141 7011 7187 3804 153 10966 2486
5207 13792 14422 14103 14798 14799 4053 6609 14779 8908 4724 5146 4867 165 13348 5423 4978
5208 14779 526 4963 547 7188 1439 14800
5209 4049 6735 14779 5684 130 2213
5210 14779 4049 525 14801 6043 2935 14802 7275 1452
5211 754 2706 2234 9424 14649
5212 13861 754 753 5355 6608 757
5213 1216 4313 14803 14804 2633 1818 14805 754 8521 726
5214 11225 769 11939 5666 754 2719 7185 12284
5215 6876 2495 8918 14806 754 11585
5216 754 29 3340 3656 2536 13091 158
5217 754 1669 12078 13932 9274 322 2966 4335 3351
5218 2004 754 1483 13802 1017 5338
5219 754 14807 3647 14644 14808
5220 4210 754 2864 14809 1206 6910 2542 5387
5221 5389 8573 754 14810 2355 3910 1452 14811
5222 754 14812 9165 14808 3622 7398
5223 754 14813 3926 14814 8268 7185 2323 14815
5224 11397 1673 4225 13928 4213 754 4223
5225 335 2930 14816 754 288
5226 10761 4579 8009 754 5220 10677
5227 5656 10000 754 1181 6943
5228 754 14817 550 538 10611 6880 6337
5229 131 460 5583 11596 12185 14818 2994 6652 10094 3030 13704 13595 11605 14819 114 1243 10789 10508 861 754 3016 2492 14820 6358 1321 2107 12078 14821 7185 10480 7717
5230 12074 5563 14822 754 8868
5231 873 4904 10790 6211 10583 5719 4700 754 571 5172 4963
5232 1037 5145 26 10495 14808 47 2446 14807 1866
5233 14807 6590 8905 14823 14824
5234 2878 14825 14826 2224 14439 12141 8607 14827 14807 11432
5235 11550 4877 14807 13208 12779
5236 5424 5220 1257 8141 501 9328
5237 5220 5190 2516 14828 2207 13139 14548 14829 9016 9095 2536 1622 5046 2116 14830 1395 4813 3709 3251 151 14831
5238 1383 11974 7985 3682 4080 1572 523 9288 10389 596 988 4735 7163 3428 13192 14832 4012 5220 4730 6492 8048 1782
5239 4144 5220 996 271 2677
5240 5220 10257 3500 9267 14833
5241 1785 3381 4572 4762 507 14834 1393 997 14482 14780 3008 6716 10715 1862
5242 3008 2934 9576 11313 513 14835 14836 14837
5243 5685 6502 6797 3008 14838
5244 386 12012 5893 2726 836 4670 3008 54 5343
5245 6280 4670 11939 3008 1578 4649 5827 3953 11649 464 995 11827 557 7279 647 319 5756 7040 14839 1299 12280 4935 14840 4145 7429 14841 1250 249 5706 210 3634
5246 1174 2209 3008 10727 14842 3877 1906 4270
5247 7991 3008 7990 2109 12001 6393
5248 14618 170 1805 3789 3008 243
5249 1773 11717 441 10794 12489 3008 2490 7123 5450 6501 7804 371 1404 4600 1295 6820
5250 11561 3008 3270 5225 4118 8157 7023 14843 14580 3929 14844
5251 283 6965 173 2327 751 14845 3008 404 3027
5252 8776 5934 9971 5937 14846 5682 6752 6813 14847 5871 3008 659 2944 7626 6290 7089 6990 874 14848 834 14849 14105 7189 14850 14851 14020 12280 7627 14541 14852 14853 14854
5253 4443 14855 6924 1835 3008 1257
5254 2009 14856 14857 859 3008
5255 14858 243 336 3210 4762 9064 3008 4231 3217
5256 5692 10926 9221 1905 5381 10212 11376 3008 1254 5241 6652
5257 4744 11468 3338 12936 11278 2823 2383 1167 84 2129 11243 86 2 11208 6677 12477 10265 3698 10895 661 14007 2651 2330 1055 14859 14111
5258 7194 9738 11278 5173 1659 738 9136
5259 4204 2188 9308 6310 11274 5460 8473 11278 7118
5260 5539 8407 11278 7510 5707 800
5261 11278 3942 643 4772 10713 5922 659
5262 11278 11440 9769 13405 6059 2276
5263 3379 14860 2048 14861 681
5264 3379 6058 2236 2860 1302 3415 57 14597 1278 8088 625 3944 2290 3015 1308 1977 1309 226 1201
5265 3379 5150 6001 9922 1428 7098 7203 8755 4550 1335 1375 6949 1468 6525 139 2696 14862 1473 7699 1363 140 141 4619 145 7685 142 7686 143 147 1370
5266 3379 14002 14863 14864 13688
5267 3379 11400 1428 14865 7399
5268 2303 11492 775 8837 1416
5269 14866 1416 9005 14867 1310
5270 1416 10401 14142 14868 701 180 14869 7204 14870 2290
5271 1840 10240 3559 1416 14871
5272 1416 5513 9959 14872 1020 185 487 910 14873 3435 7146 4841 7275 1257 10112
5273 1799 9791 1416 1414 14352 12338
5274 4863 3561 14874 1098 14875 330 2858 1624
5275 2556 13267 14875 2883 12486 14876
5276 9765 4161 14877 9979 2903 6028 1105 2230 14875
5277 1030 2238 14875 12693 7601 4695
5278 3438 4480 14875 45 330 2107 10486 946 10976 12310 3305 834
5279 2747 14875 1125 6822 2676 12801
5280 14875 14878 860 10410 2883 2405 2777 3305
5281 14875 2830 2777 688 1393 1030 99 14879
5282 6268 841 12975 14880 4247 6078 2550 8653
5283 6078 6079 9318 946 8874 6267 1507
5284 6078 3693 14881 1029 9513 8995 9552 3976 12413
5285 6078 10176 9480 2830 6098
5286 2139 6078 5371 321 7232 2047 10964
5287 6078 2227 12346 2194 2822
5288 7608 6078 14882 845 8723 3324 11284 8649 14883 650 108 2766 1055 1129
5289 5416 652 2987 14884 8954 12340 12453 6078
5290 1388 3076 8372 374 6078 4245 1046 1143
5291 6078 2896 9463 13161 1099 2898
5292 3287 1949 10907 4050 13220 6078 2550 9318 415
5293 6078 3829 2558 2143 12874 11426 10176 7198 12461 5512 1956 11901
5294 11890 7439 3881 2778 3551 1116 6078 8932 8654 13740 4066 9951 5912
5295 6078 3064 4023 1209 3614 2421 3464
5296 1949 2862 3181 6078 6746 14848
5297 11705 6829 3598 4205 12251 47 7241 6078 14885 10923 14886 2371 8229
5298 2 8635 90 6828 2494 657 7138 11411 7241 9486 9584 6078
5299 2801 1390 87 7204 2562 5267 13460 5343 658 29 3042 9346 2674 3068 289 820 9899 13215 6388 14887 730 6078 2330 2683 12974 10460 326 8996 12959 4525 3657
5300 6078 8504 2460 9717 12946
5301 8881 9367 7238 2921 12743
5302 9367 2107 11891 2885 11025 5410
5303 2674 14888 6828 5723 13585 11414 5112 3186 14649 2410 8729 13744 9367 12163
5304 12402 900 101 9367 704
5305 12054 12480 14889 13204 12310 14890 3698 2598 14891 9670 9367 3507 785 12358 1030 2168 3054 14892 8952 14893 13326 5509 14746
5306 13935 3613 9367 4159 2546 2107 2702 77 23 3030 2443 13154 1030 3204 2056 9836 11962 1058 130 14876 11326 3835 6970 13624 12736 9584 56 3293 3059 14746 13073 14107 6911 672
5307 9378 14518 1055 9344 9367 14552 13122 8084 2773
5308 404 6323 5173 997 1826 5922 8676 6390 12117 551 9367
5309 6470 9367 5694 10276 6861 13937
5310 2976 179 2568 1694 8478 3071 11013 9476 9836 11962 3204 9595 7558 14894
5311 2633 4673 2307 4695 1030 2168 2 14894 13425 14895 2726 9463 12656 853 14896
5312 54 4496 9603 3384 850 1698 12145 12354 14894 9501 1099 94 11028 5251
5313 14894 12167 12956 4254 9779 11108 6077 318 1032 14897 9147 4515 13215 2069 5256 1050
5314 14894 122 14898 1953 14362
5315 9410 14894 9041 4531 9508 10768
5316 3714 14895 44 14876 2303 12342 3059 12694
5317 9223 3047 13492 2432 965 12957 8804 12342 9330 13459
5318 12434 1159 8519 12342 1033 11329 2 14899 3297 3299 44 13510 1760 2303 4522 3916 10969 3045 14900 4066 2192 3864 12802 8480 3894 5561 5463 2443 5517 8426 14901 14902 632 2175 651 4810 11231 363
5319 1155 13165 45 1029 9330 4122 11549 12342 77 1052 7239 2644 6190 6994 13082 6320 8577 10326
5320 3598 649 310 2360 2036 12342
5321 13185 2307 1949 11592 2575 12342
5322 13475 5575 14903 12342 5274 1969 2684 2775
5323 2087 12342 6865 3042 5517 2185 11099 45 2663 14016 8596 9334
5324 4540 9282 12491 4250 6491 12342 8400
5325 12342 1948 2683 13262 5065 4289 3011
5326 8542 2768 2580 12342 8
5327 4120 14904 12831 7974 2846 14905 49 2404
5328 14905 9592 7744 14906 5566
5329 14905 1669 14907 13831 12625 6943
5330 14905 12484 9386 6732 2983 733 8880 957 130 14908
5331 14905 1071 1017 726 1867 3483 12237 12997 11417 5911 9811
5332 12257 2644 1113 1403 375 1709 4896 4226 2204 4147 2037 10639
5333 9523 12257 8993 3606 14909
5334 234 54 3713 12257 5077 12142 1089
5335 270 1637 10159 5442 7985 5170 812 10571
5336 2658 5442 1818 7594 953 7136
5337 9528 14106 5398 5442 5534 5463
5338 1258 8313 4827 14910 1615 5442 14911
5339 9047 2360 9144 523 11492 2973 3119 1655 14912 3846 14913 4861 6248 5355 14914 7996 13433 2652 7580 6876 14915
5340 2973 3444 2020 29 2298
5341 8368 9975 14916 14917 6516 14918 11626 8981 14919 14920 2973 6929 676 5559 3023
5342 2973 10244 13768 14007 8563 8117 4120 10242 10136
5343 14921 9277 11962 14584 2973
5344 14922 10 668 12587 2505 13091 2973
5345 2973 3933 3928 5326 6637 2362
5346 1969 1110 14923 45 4743 5046 1079 14924 2973 12190
5347 564 460 13606 13900 2231 819 14925 12449 8623 4245 13002 2740 2880 2460 2461 2973 11094 7157 8311
5348 6316 13902 14115 11712 3721 14147 857 3591 2308 1477 12442 3598 3098 2109 404 3906 5909 7205 2956 2682 996 14926 2183 14927 14400 2516 4222 7666 2664 2973 1045 29 3128 2143 11680 1108 4544
5349 2973 5019 1032 14928 14929 5023 8501 14930 7494 1405 10920 5722 44 3433 9677 2182 2390 6835 12079 1653 8018 235 5572 2092 9543 2552 14003
5350 11046 11284 14632 13102 2973 87 3042 9783
5351 14068 2973 2224 12900 652 31 1110 2941 10326
5352 2936 2568 4963 12692 14931 2973
5353 14932 14933 2823 9714 152 2973 11769 1114 3337
5354 9435 1157 9466 3913 1064 2973 1045 6789 8341
5355 149 8389 13995 13610 2973 8699 2107 385 8884
5356 2814 13382 13384 12104 2182 13429 2973
5357 3067 12203 4194 13945 2973 35 14934
5358 2973 4011 14935 12503 9375
5359 1706 13017 2646 2973 4066 4702 2514 401
5360 1055 2505 2973 3690 14936
5361 3700 3370 3029 4248 2973 7646
5362 5091 2294 2973 14937 775 9225 13388 13056
5363 896 2101 13633 14938 2651 13490 3773 825 9205 6879 3323 14855 596 9922 13294 8157 2973 13606 1898 6736 2708 7525 6323 6420 12490 1208 4639 13639 5261 5973 3944 9200 12421 14761 2046 2 1760 7164 3657 7065 12696 7582 7197 4125 6086 1031 698 7336 4719 4225 744 523 4934
5364 7477 3601 2668 4860 5458 1390 7239 5128 7990 10857 6405 3288 14939 1907 1906 14940 5218 4955 6173 4973 8261 4249 13421 8736 2973 2089 8846 2039 12635 3054 13966
5365 5113 2973 3524 12432 8648
5366 2973 3729 2114 4705 12739 2514 3006 10638
5367 12736 14563 14941 14942 2516 2973 4695 1004 3946 7205 2536 13215 11036 955 7595 1273
5368 2126 8405 2499 14152 2556 14943 2 2973 2133 9643
5369 2743 2702 676 24 2973 6019
5370 2475 707 2973 1817 14944
5371 2973 2198 9069 1125 3698 1384 2224 1056
5372 13067 2973 6963 11202 11732
5373 2665 12825 8914 14945 6469
5374 796 3778 3443 14946 1617 14947 3308 2665 7768 14948 6884 2562 1640 227 8728 10430 12663 14949 12550 5892 13554 7701 3753 14950 14951 11370 7807 172
5375 2665 14952 13161 14919 14194 9462 29 3475 178 14008 3876 14953 11440 12263 1090 12413
5376 5491 668 14954 5387 87 14540 2043 29 2894 9671 11797 153 618 2665
5377 2665 14955 1739 1969 10751 1694 2860 12922 9668 9409 12292 12391 9460 8432
5378 13812 8881 124 9422 13398 14956 2665 4674 10675 4152
5379 2665 1706 1393 1396 13645 5065 8703 3843
5380 13145 965 1099 14957 11565 29
5381 2447 3287 2047 13145 9283 2135 6694 8592 3042 6490 1952 1557
5382 13180 6709 1562 11249 2258 1710 13145 12710 6069 8604
5383 12637 3875 14561 979 12733 11496 12959 2983
5384 460 299 359 4893 11496
5385 6705 5922 4404 10779 5625 11496 4868 14958 874
5386 11496 9130 4868 10656 4196 10595 13649
5387 12941 2357 5085 11410 1532 11496 14959 10644 4395 4013 7523 3428 2036 14960
5388 12226 14961 11429 11496 1983
5389 10999 3323 11496 5536 151
5390 11063 11020 14459 8424 1767 1386
5391 14962 8424 7969 9250 14963 81 12369 14964 6336 8151 14965 4391
5392 13173 14348 196 2690 8424 2587 87 263 5698 9927 3887 6294 7917 4761 14966
5393 5186 762 5044 591 5695 8424
5394 8424 4056 820 29 11524 1063 10597 12207 774 12774 3339 14092
5395 11863 7267 1799 1026 3345 8424 1273 8577 426 6412 1681
5396 735 14967 2194 3112 2198 490 12557 2920 2405 1760 14968 2761 2221 6994 3528 2423 14912 3986
5397 4445 649 4086 1767 6415 4211 2398 4129 2853 2486 11376 6774 3260 692 752 4298 2303 825 1744 3928 3204 3305 4476 2459 12222 9381 6322 2423 2830 8895 4087 1867 7249 2777 14969 13021 4702 29 7205 12959 2494 8602 8956 121 1932 2403 14970 12416 2814 7066 1062 1954 8594
5398 2423 11641 1694 1055 2867 3807 2553
5399 1906 2355 2403 10708 14971 7579 14852 8118 2699 2556 3642 11657 122 4862 2356 1969 5418 4270 2405 1562 12612 4494 1867 2423 9603 649 11814 151 5473 12764 703 2531 9244 14959 4387 10759 11387 2772 831 3984 1670 5474 901 3910 4282 4120 8401 527 4879 2675 10001 8790 4883 3946 9702 13218 2914 11488
5400 4242 996 13523 5174 5150 2423 3580 9291 14972 1669 8576 14487 11775
5401 14973 2423 5536 4270 14974
5402 2356 2110 551 14258 2423 4054 9146 7968 6441 10276 924 4692 14975 4443 404 2051 10716
5403 3721 9480 2830 11327 4471 12689 4002 12846 997 2423
5404 2265 120 124 3847 1030 636 4607 9596 8983 14976 3553 2423 2854 11044 14977 13513 3513 1115 3851 24 8730 3564 7138 13070 3834 11716 2323
5405 1729 10041 4692 101 9399 196 8540 4455 3338 13872
5406 962 12529 14978 2941 14979 14980 13872
5407 6793 1561 11296 647 459 1214 701 2207 1868 2171 526 11476 2562 6879 5160 4600 820 6742 4128 14981 8698 8018 463 241 1809 5771 1375 6117 2790 5746 13872 1222 2695
5408 13872 1530 12338 3435 14982
5409 9004 12309 12453 669 106 670
5410 9004 9488 1388 4744 14983
5411 14190 9004 7687 130 5865 1602
5412 14984 974 9004 14985 3015 7061 11108
5413 1120 12777 11470 14986 3660 9004
5414 9529 2210 2687 4744 10584 3804 9004 8854
5415 9004 8854 9468 14015 8852
5416 5909 1047 2186 9004 2768 2101 7251
5417 1932 12455 29 9004 8554 13481 2057 10805 12177 2858 12104 1050 14887 13740 503 14987 14988
5418 14989 14062 8951 9584 9004 2983 12644 5909 7995 4128 825 997
5419 1680 14990 404 5470 873 13758 9004 1948 8553 9702 2634 10531 2218
5420 7589 13425 808 4019 13006 3896 6296 490 1149 6865 8118 14408 4881 2050 4825 5517 309 3293 1132 4093 2552 8594 6829 14991 13951 14992 10284 5736 11475 14953 4691 8909 9004 23 2307 2125 6879 1885 3300 4695 666 12695 3790 7065 12404
5421 29 9004 7760 4465 7971 2428 5637 8033 14993
5422 9004 1063 14994 14995 5943
5423 4369 7300 5932 5703 14996
5424 12046 4766 7300 7958 620 12042
5425 2868 7300 1773 997 11486 3026 6717
5426 7869 14997 7300 8011 12148 7799 1933 2129 7758 4965
5427 7300 35 12466 2249 10241 2290 1932 315
5428 7122 6591 7300 14998 1641 13647
5429 14999 3349 3350 6567 15000 14783 2882 12737 2312 15001 15002 6047 15003 3321 252 7300 6020 7408 1049
5430 7912 93 3098 1046 685 14622 7300 2444
5431 15004 428 7300 1273 4762
5432 2342 11437 860 5152 5387 8059 7300 2224 11633 12612 9033 13710
5433 2903 7300 802 2885 2597
5434 2823 3338 11367 15005 13023 7300 2803 2276 1138 3913
5435 1587 3370 12714 7300 9256 4344 261 4311 6473 12765 3352 1851 15006 13779 15007 15008 2967 540 12896 5167 10231 178
5436 7300 2553 5913 4607 13028 2903 5125 3880 8958 2134 766 11692
5437 952 12806 16 15009 1693 5527 7863 94 41 730 326 327 12802 6343 962 91 8478 1694 5113 86 2134 14144 3883 10630 4121 9697 953 2147 13642 7300 1045 1063 14070 12627 12213 11641 2686 2139 12822 14668 45 1211 12682 9396 44 3866 15010 946
5438 7300 2836 14496 15011 14240 12746
5439 2132 7300 103 3212 2458
5440 7300 12011 752 1653 490 1760 5470 4569
5441 3312 11693 44 7300 1045 1269 4834 10301 3282
5442 7300 4017 4703 486 15012 15013
5443 7300 13696 8998 11950 7213 13385 1903 1872
5444 6199 104 3178 4535 7300 3016 8628 1148 8590
5445 7300 2337 415 1562 1265 3863 3928 4073
5446 7300 2823 3203 1157 3713 15014
5447 312 1232 1048 1100 14711 9384 946 2550 4552 1052 7065 8925 12453 149 5308 2913 14126 8440 1143 2311 7300 11510
5448 7300 820 2070 2904 2858
5449 13089 7300 8271 10972 634 2311 5885 10955
5450 1381 6711 4311 8026 1021 6510
5451 7565 6211 15015 4768 5922 1381
5452 289 149 13423 12520 1381 10791 5265
5453 4576 1737 1381 10622 6784 6132
5454 14704 9848 5715 7704 6972 4771 5242 659 6147 440 9105 7016
5455 6147 9047 5286 886 2217 3898
5456 6935 6699 6147 14368 15016 6950 6921 7272
5457 15017 5849 886 762 6147 440
5458 15018 5976 8924 1189 9139 7110 6147
5459 10216 12249 15019 12202 698
5460 598 10216 15020 4970 7264 2713 10163 553 564
5461 11588 4111 2851 10216 5643
5462 1428 7669 3237 3629 3632 10216
5463 2485 2100 15021 4990 10554 3255 5256 372
5464 374 15021 5337 1125 1098 2863
5465 2047 8260 8303 15021 10825
5466 4769 12974 3122 2553 13644 15021 11381 11632 2303 7241
5467 4239 6130 15021 3616 5665 9056 8560 5456
5468 15022 15023 2789 1773 15021 10603 10974 10599 10465 8028 6646 10299
5469 15021 3384 15024 9637 8430 15025 7260 13367 10769
5470 3020 5124 2339 1828 2802 8569 15026 15021 10548 9921
5471 5670 720 1867 451 10768
5472 4373 726 2486 197 15027 5670 1017 3709 7854 5163
5473 11103 354 5670 1041 820 90 4994 1679 3319 1760 4767 969
5474 2510 812 3323 9228 1669 7320 7479 14474 15028 5670
5475 5670 15029 4979 7855 3590 451 2486
5476 5670 5103 9097 825 117 15030 7367 14313 6227 7397 13984
5477 2003 14671 7651 15031 15032 5670
5478 2383 2706 442 2129 2514 7352 2634 5670 3187 14643 2652 11490
5479 503 456 9849 5670 11310 4685 14422 4690
5480 12349 4895 13193 621 5670 15033
5481 596 5670 15034 2415 14900 451 15035
5482 2110 8187 5670 1390 507 5349 2961 5265 10589 3270 7476 457 1583 561 8141 4924 6875 6414 15036 3742 2022 1491
5483 5670 12587 12540 7172 11880
5484 7914 14618 6209 5670 10859
5485 6343 9221 4967 5265 5545 12641 4143 6322 15029 6727 2127 15037 820 3177 5786 4053 1677 464 547 6646 5670 1119 2129 9288 4045 4049 4048 9287 2529 1042 5477 6402 5142 12172 12362 4730 1673
5486 15038 2920 1685 9308 486 8277 4000 4228 5670 15039
5487 7594 2361 551 9584 2250 5670 3430 7617 15040
5488 11188 4060 12138 13944 15041 5670 1710
5489 1149 7552 2656 5670 1283 3556
5490 2879 12064 15042 15043 5945 11473 2767 5407 5670 2349
5491 3562 6791 5670 8570 1763
5492 6040 5670 575 1591 440
5493 5161 5670 5624 6348 1674 15044
5494 5670 1729 6845 426 3142 4035 1149 9242 15045 9403 7760 8460 9258 1439
5495 4766 5670 7990 4762 4747 404 4475 5649 15046 6647
5496 4958 4328 6745 5670 4789
5497 1867 7116 7203 7599 10345 5670
5498 5670 11889 7825 8193 1850
5499 1393 5670 1768 681 13844 464 1020
5500 5670 11926 1275 5258 3273
5501 2847 4828 13684 2415 5670 3863
5502 8385 5670 3098 1387 9475 13568 3202
5503 504 6509 5670 319 6671
5504 5670 10493 57 3142 4964 5855
5505 6657 1172 1852 1068 5670 9092 409 15047
5506 9080 5670 6065 6609 4789 3137 9403
5507 8913 564 9396 15048 1216 180 15049 3212 4750 5670 6655 9340 4622
5508 1896 734 1923 15050 5670 5979 2995 439
5509 8723 2535 4652 4873 5670 845 7465
5510 5670 8214 2321 3010 11391
5511 319 5103 8063 9809 905 5670 5979
5512 10284 1395 5670 9996 10768
5513 1110 2527 6301 6405 1891 310 15051 8577 5670 3428 551 2116 1679
5514 15052 7257 11954 6591 1996 15053
5515 7257 1797 786 7940 6857 459 476 6591 6217 5380 3383 399 14678
5516 681 7257 1541 7082 498 1440 253 9164
5517 15054 14810 7129 7257 11927 3963 6047
5518 15055 4813 15056 15057 7257 420 921 781 403 1259 15058 15059 5261 15060 1850
5519 1983 219 11958 7257 15061
5520 7257 15062 374 1732 5350 3349 8902 7605 1590 7706 11612 14122
5521 15063 7257 7910 15064 10501 10537 15065
5522 15066 2006 10355 13844 1789 7257
5523 701 3732 14424 15067 7257 765
5524 7257 1541 5610 8818 3349 3951 10015 13077 3441 15068 6544 7279 13194
5525 7257 15069 13634 9574 7948 9890 10552 7528 4969 15070
5526 918 7257 1655 7943 1051 8733
5527 15071 10029 2272 14542 15072 7257 1986
5528 7257 9785 15073 6099 4084
5529 1541 15074 3154 7324 11432 224 7257 15075 5815 4412
5530 733 3453 7943 2763 820 1391
5531 3347 7958 369 6509 751 6230 9565 7943 1429 4890 13864 251 10537 8313 7673 6954 6545 1290 2271 10573
5532 7943 1442 1986 15076 15077 3148 11299
5533 1231 7943 1442 7788 5359 14663 5638 9565 14856
5534 12671 2058 7943 3068 8482 130 2858 2876
5535 15078 15079 197 4143 9859 14377
5536 197 3826 11436 15080 15081
5537 197 6780 3169 4617 501
5538 197 7813 4654 15082 834
5539 1216 7762 4617 197 383 3681 3151
5540 197 7275 8896 11940 15083
5541 197 1173 10400 8496 8783 6176 3242
5542 15084 6993 10304 4403 4475 197
5543 2482 15085 2672 6934 6332 197 769 15086 3590
5544 3688 197 1797 681 1039 3275 4273 574 7834
5545 197 8011 198 6348 1674
5546 15087 197 4576 339 11456
5547 2370 15088 197 829 6587 7894 5872 793 10115 6730 726 464 4274 718 6965 495 9964
5548 197 10401 14967 14188 1039 1216 15089 339 4308
5549 4938 793 7953 180 4284 4374 7650 197 829 369 681 726 934 13467 15090 169 615 1021 187 15091 2077 11520 1597 7830 1638 10357 5553 9574 932 7826 5154 7275 8361 15092 11428 14481 227 15093 5379 1452 10058 11311
5550 7722 15094 197 1293 7025 1273
5551 1039 495 366 197 752 10016 4939 7185 13243 9857
5552 13344 2869 7936 5200 197 15095
5553 197 170 1172 198 8816 6608 4813 15096 7086 15097
5554 197 1992 3142 1039 15098 6535 574
5555 15099 7702 197 1586 339 15100 10341 872 15101 14798 10002 14422 4690 501 14696
5556 4403 8256 8414 197 1774 825 531 528 907 11114 10387 5731 5568 12984 2577 7081 5393 4649 1017
5557 187 197 751 9298 168
5558 9654 10004 12207 1315 197
5559 9083 197 7723 10058 1850 1602
5560 197 1614 11436 3754 4621
5561 14805 12533 934 8216 197 2468 5063 900 1225
5562 4209 3846 4583 1851 409 15102 15103 9498 4081 197 14910
5563 197 10606 209 158 1850 8313 531 6367
5564 15104 197 751 10333 15105 3154 3278 236 6883 15106 832 9654 4274 12916 12099 452 1986 1051 7278 15107 3156 7687 15108 227 11318 2015 2344 10456 795 793 2950 10430 5188 15109 9924
5565 197 7122 7090 876 7082 15071 175
5566 197 15038 5715 4425 4654 1494 15082 15110 729 834
5567 574 1216 15111 2078 7440 197 4954 5874 175 14498
5568 9054 14350 15112 197 1673
5569 4832 10068 216 15113 15114 395 197 15115 4273
5570 10016 11612 197 574 1853
5571 197 15116 6545 7638 1234 6460
5572 3389 3320 11103 1234 11271 15117 197 3812 5214 4963 299 14812 7435 1806
5573 11533 197 829 6810 9445 1850 15118
5574 6005 197 12088 727 4873
5575 12558 6964 197 3140 1797 5553 546
5576 197 681 7085 6658 1186
5577 712 197 198 1216 12894 15119 1602 5760 1853
5578 197 10116 513 6960 1773 5161
5579 15120 2192 1398 1760 197 740
5580 7886 15121 197 934 7807 15122
5581 253 2272 197 5610 226 574 15085 6400
5582 197 829 1039 574 15123 1797 8313 3354 15124 6546 15125 1638 6572 1581 976 6510 6784
5583 197 795 7823 726 1218 5815 195 1614 14028 9445 614 198 3635 3406 6658 574 7769
5584 197 2004 1591 8313 10371 1850
5585 4119 197 4100 7657 2920 1501 4468
5586 3341 11396 3026 4454 365 8150 7211 197 7131 3189
5587 5161 197 383 6964 253
5588 3389 996 197 921 4617 904 339 5729 15126 464 1216
5589 9529 2359 3943 197 490 1559 309 997 8101 1867 649 1234 2707 1320 10402
5590 6437 414 335 336 197 10947 10440 3276 7807
5591 197 786 3405 7903 6305 11792
5592 6135 2919 15127 15128 197 6285 2373 5202 4345 6198 13001 1576 1526 591 2486
5593 1427 1299 7692 197 15129 5199 7275 7356 5079 9131 126 1324 1328 1293 1331 5625 1342 1257 15130 1355 3633 1253 1467 1377 1363 1298
5594 9608 197 3636 3092 686 8859
5595 197 198 9968 15131 8235
5596 2316 2348 1173 197 4323 8011 6573 15132 11395 3351 15133 1181 7363 6600
5597 5351 1109 2505 3320 7806 3663 4307 15134 197 12573
5598 197 10046 723 15135 15136
5599 57 2566 1776 1234 5837 1214 6695 6516 2723 2340 1698 2858 2254 3589 5367 197 2854 10480 2447 8032 5448 8404 3900 13342 863 1083 4808 3786 3389 4174 3561 378 3437 5417 1390
5600 16 6600 197 383 605 996 5898
5601 197 892 1732 686 15137 6436
5602 6793 15138 476 197 7854 6778 15045 8309
5603 3151 7957 197 7566 8190 529 6414 2732 7440
5604 197 681 1067 829 15139 15140 2391
5605 197 7274 993 1541 740 7041 574 5829
5606 8816 1617 2076 2075 10377 4311 14947 718 197 4303 5503 11521 1484 8905 8354 7651 1798
5607 1444 3956 4368 495 197 1039 8307 1216 4313
5608 4079 4615 197 5874 6542 227 2874 10016 3649 10366
5609 13574 9097 2672 426 197 598 5177 2356 8755 4872
5610 197 2810 275 14726 7519 15141 15142
5611 1390 197 236 1039 6217 574 2269 8777
5612 197 7826 926 6537 180 3050 1851 13079 1398
5613 197 8822 7842 15143 158
5614 6817 197 8352 15144 10841 11209 3207 10574 7234 3965 10407 1215 6608 12279 7125 8347 9795 1578 5267 6743 11231 7509 4146 10181 10872 8743 7195 7920 14260 5204
5615 486 9318 6934 1039 15145 197
5616 7067 4271 197 1591 2505 1680 528 6943
5617 3815 769 8010 9574 1591 2810 787 180 3276 197 15146 1444 432 751 649 403 490 10788 11645 723 2116 15147 4712 10861 8216 4192
5618 1733 7894 9961 197 7275 2873 5177 1638 8344 5281 15148 5313
5619 4704 15149 7072 197 681
5620 197 464 1440 7085 5718 1986 834
5621 7407 197 7275 10058 7042
5622 197 546 6626 7209 10196 6348
5623 9445 1851 829 15150 197
5624 1592 197 727 5815 464 3199 1084 5351
5625 5898 10040 197 6964 2896 707 13002 4815 946 4002 2996
5626 10175 184 829 10739 197 383
5627 197 790 495 829 1067 15151 965 13954
5628 7687 197 6754 790 15152 6608 5350 4274 11939 12088 14054 3667 726 15153 5610 15154
5629 2272 2560 5039 5351 8313 197 1954 9154 15155 6458 2263 2838 13626
5630 5813 197 198 6810 15156 2833
5631 564 9832 10260 420 560 2877 519 520 10020 1562 197 1232 5440 11018 1959 7380 1224 1225
5632 15157 1768 197 7082 1986
5633 197 751 1039 4572 5096 10160
5634 10459 3251 8707 197 751 9127 1039 11797
5635 7274 6738 197 15158 15159 6302 6780
5636 8574 730 4088 851 3911 12750 197 2365 6047 15160 15161
5637 1578 8475 3690 15162 9092 10176 6098 15163 13085 5164 228 3347 197 829 15164
5638 197 8104 170 6591 60 4617 3468 1318
5639 6289 1539 169 1172 253 726 488 197 15165 1391
5640 197 383 786 7928 1749 10333 158 1578
5641 528 1323 378 1026 8352 445 2491 197 9575 4284 14453 11290
5642 15166 1306 197 9748 749 6354 15167 15168
5643 2701 197 11927 1232 751 5757 11797 6780 3169 519 4617 7941 8313
5644 7854 197 5051 413 15169 224 15170 10342 6325
5645 6034 7877 197 574 8120
5646 299 12961 509 15171 197 1536 726 11103 15172
5647 1086 197 786 467 4284 339
5648 2154 332 534 176 10891 5708 413 3151 13855 743
5649 332 880 4430 9810 519
5650 5747 6916 536 332 830 11859 15173 997 7266
5651 332 5376 4599 5746 8233 15174 1417 1959
5652 437 332 10080 414 6695
5653 332 10891 15175 5924 6916
5654 332 2213 9626 13225 10028 13141
5655 332 534 1888 15176 4343 14730 554 14419
5656 378 437 332 1232 1914
5657 332 7076 12338 15177 8717
5658 10163 4109 8826 288 307 332 3438 4107 4782 1288
5659 2787 10421 513 332 5641
5660 332 15178 3256 8194 15179
5661 332 681 6964 5379 198 5502 5428 596 4903 1985 5893
5662 6591 685 6598 15180 15181 6221 1232 15182 1608 1067 15183 15184 227 5498 332
5663 332 464 536 3067 365 4224 8399 1433
5664 1470 420 332 4273 4582 1215 5660 894 5838
5665 8953 5723 2512 12597 12740 2860 47 8540 10951 10403 2777 6320 7805 2442 1116 2333
5666 9671 2846 1058 820 1117 9519 11243 9415 2860 2042
5667 1694 2139 9434 2860 1161
5668 2860 14838 57 675 5526 1801 15185
5669 2860 2192 6161 10790 14027
5670 2200 14282 2860 7327 15186 2472 1207 3030 8428 6694 9878 10264 13825
5671 2860 13651 11068 5274 6070 10231 6273 657 15187 15188 1018
5672 2321 13336 12817 2860 11195 7198 1116
5673 1691 2238 2721 2860 390 1934 120 15189
5674 90 9507 1694 29 2676 2046 634 9344 2860 2740 1167 14095 12813 127 30 3204 12687 7558
5675 12146 9860 12318 2476 11116 301 2444 11471 1723 24 2860 8635 2175 11069 10956
5676 8766 4299 2860 15190 10338
5677 2860 1695 15191 2588 7994 2215 2771 9116 3838 48 3582 7580 2127 9276 15192 1763
5678 830 14162 2860 9603 8618 2290
5679 15193 4253 853 9704 1116 2860 13128 13664 5131
5680 5723 6190 8428 23 2860 15194
5681 2860 4060 2828 12706 2143 2303 90 2308 2519 9253 124 6830 4525 475
5682 2860 14211 2582 4418 13843
5683 2860 2439 853 1055 15195
5684 2860 15196 2857 13039 2353
5685 2860 10306 11408 15197 447 7324 14342 11387 1986 8258 9011 15198 5093 1039 6560 15199 4307 3406 10803 2427 467
5686 8990 1030 121 1116 2388 2743 124 8602 8593 11036 9704 1031 5637 8426 12233 15200 13812 11918 2887 2778 2860 2194 2308 4696 9352 14993 11708 106 13407 15201 6470 2317 7064
5687 3029 2190 13810 13811 2860 2234
5688 12769 4715 4743 1114 2175 2860 8540 1090 12518 15202 15203 15204
5689 15205 29 2860 2070 9528 12211
5690 44 13538 2860 11555 14279 2371 47 1031 2858
5691 2860 29 4834 8635 1063 15206 9542 820 54 11641 11741
5692 12571 14132 13178 15207 2313 10852 13860 12094 12095 6237
5693 820 14132 6861 11745 2816
5694 820 14132 1949 13775 11272
5695 15208 7832 7122 6100 15209 726 14622 15210 5051 180 1615 8713 15211 11565 965 15170 15212 2474 10954 15213 14132 4678 13425 946 15214 3305 11593 4752 253 7804 3160 296 8041
5696 14132 1818 7407 15215 13113 8664
5697 3287 634 1692 8675 12798 14827 11263 4677 7543 4560 7729 1710 22 1125 11264 6092 8640 13694
5698 11263 11125 15216 2391 11168 11078
5699 1050 11263 4721 4478 2510 2362
5700 1932 54 4960 1494 741 8415 2920 15217 8807 2341 378 439 7223 1003 5016 2321 11883 1133 3098 1269 15218 2164 1100 6343 4493 11263 2762 15219 877 575 288 1528
5701 9178 8573 9194 11694 13386 13516 649 14523 11263 15220 15221 10644 4711 12519
5702 2160 1130 11263 2258 9923 251
5703 13856 11263 11468 29 2881 45
5704 11263 131 752 2365 10220 14112 2961 11781 8641 5131
5705 1805 5595 15222 6370 766 11263
5706 2907 11418 11263 2258 9690 14067
5707 1929 15223 4642 14475 9960 5761 633 9361 15224 414 723 9064 934 11263 705
5708 6276 2550 6614 861 11263 6317 235 6943 13432
5709 1067 6534 2138 1063 657 11263 2232
5710 10421 2311 1056 11263 2140 15225
5711 835 13629 14025 11263 2290 15226 9474
5712 10899 1776 11263 14912 9046 2365 1684 13217 1775 5648 5215 3906 4929
5713 2614 2138 95 11426 11263 8662 2522
5714 13594 13595 11263 6071 845 13248 2762 7806 13896 10896
5715 9151 15227 11263 6245 11310
5716 2134 11263 4210 2562 707 2460 1050
5717 3224 571 11263 11337 13826
5718 4241 2761 820 12112 11565 2179 8649 11263 9053 2290 2140 12943 1156
5719 9597 11417 962 10120 11263 1694 3830 10911 88 4066 6831 6863 5629 13549
5720 10851 12497 3459 15228 11093 11263 2258
5721 855 86 820 2328 5230 2894 11263 2140
5722 2442 11263 11721 7804 9431
5723 12486 12163 11263 8279 11144 8606 4011 9760 5969 1969 2992 7136 7806 13009 13304
5724 11263 2258 2168 1388 2520 1684 1010
5725 11263 6501 1729 8414 15229 15230
5726 11240 3416 2315 1059 3343 2536
5727 93 2315 11133 11448 4047
5728 7527 6248 15231 2315 4873
5729 1293 2315 1087 3875 47 5302
5730 15232 12037 1733 15233 523 8141 2315 15234 7291
5731 2315 2371 29 7157 7805 2858 8633
5732 299 3987 12272 2315 1045 10402 7983 3127 768 7931
5733 2315 11741 2514 12095 14474
5734 9596 2315 8551 6076 1691 11983
5735 2315 1029 2136 5204 10881 2568
5736 8214 313 3324 5969 14531 11250 2320 10895 10819 8722 2315 7191
5737 2499 820 2553 8961 2315 922 952
5738 634 2744 1694 10265 12059 12557 2139 44 2315
5739 2823 2315 13133 6742 8887 15235 412 4060 14649
5740 2236 2597 12572 13820 2315 12142 12561 14240 3101
5741 11406 14720 8720 4248 2224 2371 13039 6410 2315 676 15236 2264 12699
5742 2224 3298 12672 8874 1138 2778 7554 1137 2315 2139 1388 733 1046 3127 13091
5743 2333 4235 2315 2071 11564 12575 2799 3553 5384
5744 11336 14547 7117 15237 15238 11224
5745 7662 857 2126 4240 965 6025 14547 14580 1066 798 8175 5001 9815 752 3815 264 1769 4766 309 393 11611 14234 1225 4117 1063
5746 6296 14547 8471 10649 1263
5747 14547 15239 949 1625 5814 14548 2544 2232 13808 733 707 11439
5748 14547 445 513 392 4527
5749 14547 5825 1708 8300 5826 459
5750 10703 6591 14547 2266 3709
5751 14547 15240 15241 2527 652
5752 14547 15242 378 336 4140 8313 8175 8300 8733 3365
5753 2358 15151 1952 15243 6597 5543 9668
5754 10756 11725 2107 15151 13347
5755 15151 4011 625 1933 2921 1562 659 15244 12930 2465 7595 669 12328 8040
5756 15245 15151 2775 6728 1136 8150 6673
5757 15246 15247 11950 2644 11338 15248 12078 2434
5758 720 15248 10706 8214 2321 4097 2615 4483 14228 6022 7591 5161 9178 12029 13484
5759 15248 7983 5046 12683 1055 2886 2128 15249
5760 15248 825 9079 319 12135 4704 117 15250 1775 9998 8615 15251
5761 8554 1393 8180 31 12244 649 15248 15252 1742 4155
5762 15248 4761 15253 934 1816 6211 751 540 8258 198 2243 5922 3431 1020
5763 15248 2829 14503 4663 10770
5764 464 5199 4425 2348 15248 296
5765 1864 1017 15254 13074 13075
5766 15255 15256 5527 860 5046 11668 9664 2173 851 15257 13074 15258 2058 12372 406 8548 2714 5586 14783 14064 11437 7260 14133
5767 739 10024 2505 1059 6795 2451 2182 13074 13075 2922
5768 13498 54 12107 9675 670
5769 13407 13498 9521 15259 6970
5770 1388 3519 2726 13498 7848 3305 13170
5771 13498 2107 820 9497 7301 8303 7601
5772 3652 13498 9706 10951 14005
5773 2784 13498 90 2168 10197 5444 2649 84
5774 13498 2460 2909 12478 660
5775 13075 15260 24 4525 2046 4691 6422 4481 2521 9424 13642 3311
5776 669 15261 9584 4469 7219 51 5363 1151 45 9529 5909 2119 12107 15262 10715 9381 2115 2323 13075 3480 6058 12930 4558
5777 7739 215 6537 1039 6574 9924 1852
5778 11939 1601 3816 4972 15263 6021 3160 14998 6537 12070 9581 6757 2790 15264 15265
5779 911 15266 6537 1440 180
5780 8302 15267 1590 5379 9564 6537 829 15268 5154 14684 7324 3356 15212
5781 6537 15223 4346 11946 15269 7073 15092 7125 15270 7687 12018 206 429 198
5782 7274 602 6537 1590 723
5783 3590 6537 5009 11688 180 6608 15271 15272
5784 751 6537 1614 7687 3356 9066 498 5012
5785 15273 3954 9712 11193 9493 158 6537 5796 1591 488 7827 15144
5786 15099 7825 15274 6537 15275 1568 10220 15276 2806
5787 6537 3228 8264 14376 3170 3242 8362 10006 6950
5788 6537 5720 934 15277 15278 15279
5789 6537 6034 8839 7275 15280
5790 4824 620 4403 15281 1946 4313 2935 202 6537 9896 2577 787 718 158 3160 1440
5791 10245 15282 3191 487 8246 6537
5792 6534 1216 6537 6240 9924
5793 6537 9924 15159 10058 15283 6749
5794 6537 7825 9888 7827 3955
5795 11559 6657 4057 681 540 4813 15284 15285 13939 2857 9095 6549 530 7928 6537 1216 4313 5379 6403
5796 6537 15286 14753 11360 10176 3365 15287 8795 15288 14323
5797 6658 15110 13488 6537 15289
5798 15290 8313 9566 3786 6537 5379 15291 15292 1608 15293 854 2561 1639 15294 15295 8337 7928 5040 8174 15296 7827
5799 158 5060 8399 15297 1639 1850 1632 15298 2922 15299 13895 2573 218 721 7795 6537
5800 2790 6537 215 15300 574 4307 4576
5801 3284 9349 14946 15301 6537 7906 7650 5758
5802 12068 8079 15302 475 6537 15303 9349 726 6780 6435 912
5803 534 6537 6793 7422 15289 15058 14803 11866
5804 4902 2999 9813 6537 6255
5805 2342 3694 1033 15304 12530 3834
5806 11459 2044 9692 13112 15304
5807 12060 7536 12561 15304 11084 15305 4100 13451 7210 40 15306 14926 6009 6806
5808 2316 15307 8090 14579 15304 14503
5809 15308 12110 15304 11853 12348 15309
5810 10484 10509 15310 5458 1589 9762
5811 4169 14248 15311 1729 4450 13615 649 403 12554 15037 10298 8589 1759 4252 4630 12788 9363 11972 11181 10310 2486 4393 10287 3616 1891 4236 5294 2172 1679 3897 15312 10484 15313
5812 2132 15314 9485 301 6245 1017 9717 14815 9221 10484
5813 3169 1026 1515 379 6844
5814 7836 261 14604 2558 9577 15282 1234 5933 6558 6844 10834 10741
5815 6844 15315 10159 1640 12916 11187
5816 1113 3559 2062 15316 1792 3721 733 2738 8553 8566 12464 3006 13666 12604 1822 6653 1144 8595 2486
5817 1624 15108 7413 8053 1172 9823 2940 3002 1822 8189 6560 4747
5818 3711 1822 3141 3026 14744
5819 12736 981 1125 1822 7558 47 130 5818
5820 2199 5355 7532 10110 386 649 10942 8694 11376 1963 1822 15317 2492 4950 403 1774 12163
5821 412 13140 8167 5169 1822 4749 1595 403 2516 11779 6000 2649
5822 1822 386 7845 6608 1590 6964 2922 795 3349
5823 1822 14596 7260 15318 7151 15319 11266 14728
5824 11667 15320 1508 762 1822
5825 6507 7911 872 11927 4406
5826 11927 4824 1444 8839 15321
5827 6763 15082 11927 3669 9449 790 468 12730 8064 10309 1819 8329
5828 5874 11927 5565 1986 4954
5829 6709 519 11927 464 773
5830 6285 11927 4302 532 339 4308
5831 829 11927 2858 15322 15323 820
5832 11393 11927 3704 619 1853 1773
5833 11927 6545 15324 12631 1203 1218
5834 7871 6498 1850 11927 786 9498
5835 11927 10400 829 9543 6286 7651
5836 11927 15325 6013 175 189
5837 9822 8993 7452 12953 2051 2839
5838 460 8993 2256 2182 8341
5839 3204 1116 45 12970 6028 3042 6006 7530 3071 23 8993 2711 752 7954 7292
5840 456 10820 6120 6381 8993 10594 15326
5841 15327 8993 784 10511 6169
5842 523 4964 3558 1406 4976 15328 389 5274 6275 14606 1976 6504
5843 9228 1976 1985 643 9293 10693 15329 4937 9824
5844 1976 6559 11433 11953 7819 3539 1417 9799 1253 12034
5845 1976 4479 11809 10183 11332 8710
5846 1386 9408 1039 2810 2805 4420
5847 4420 12130 10969 12129 697 5199 4670 1315
5848 6869 464 4420 5267 4478 1651 14281
5849 4420 701 2580 7219 10801 4264 10774 14634 15330
5850 11936 180 1440 4420 4813 720 14768
5851 9565 4420 15002 7489 12070 15331
5852 10447 5658 820 12470 1087
5853 2553 3967 2903 17 1674 2107 8662 3875 6826 15332 4148 1087 6510 2303 415 2904 6481 8567 15026 3598 2296 4012 2221 5294 14648 6125 8518 7855 4048
5854 3074 1087 1986 9672 11903 2222 7042 15294 2218 4695 540 4305 15333 6354 8080 8736 6601 1983
5855 7229 2801 29 2555 1685 5213 9841 1087 2201 5069 5020 14604 519 13368
5856 1087 73 12337 3105 2062
5857 94 1032 15334 1087 196
5858 15335 15138 6542 3291 2046 1087 73 9003 6866 1030 820 29 2168 6028 6459 2898 24
5859 6058 29 8998 2592 10411 1087 15336 5885 3305 3261 47 178 2634 2289 5729 8251 4887 8780 2309 9455
5860 1087 6933 2307 12695 2854 12208 9038 12233 11510 8426 3202
5861 8220 1699 3512 127 965 6832 1087 2562 2302 8843 2230 2101 2102 6679 13963 12736 15337
5862 7852 5087 672 12216 1087 15338 3479 15339
5863 1087 3121 1948 7065 318 6834
5864 1049 6677 1932 8656 9836 1087 13696 9769 13876 2857 7554 234 2954 11381 4130 2826
5865 1087 2827 2101 6410 2505 9843 12464 2820 14007 2506
5866 1087 7550 5586 1949 671 2726 2410 6491 15340 2881 2129 6485 3823 15341 12795 9508
5867 7288 4066 330 2234 1087 2512 23 1399 10612 4246 2615 8387 2548 13377 15342
5868 12340 14205 2371 1087 12428 13894 10618 7190 12890 9552 2134 13155 8995 13612 12022
5869 1087 8189 14947 9075 8372
5870 1055 56 2139 1087 9161 13393 15343 5134 1164
5871 9804 2894 2885 1087 5843 11597
5872 2920 2330 123 6458 1087 703 820 12265 3105
5873 1087 13703 662 4536 3312 7205 8576 4751 15344 690 9528 1669 2676 7191 1694 1055
5874 9396 8894 14963 12695 1893 1087
5875 2894 6318 2858 15345 2548 6943 14674 2635 10666 1087 2740 5507
5876 319 15019 479 1087 11469 503
5877 12765 1087 11757 8418 11107 3101 2899 14564 13011 2137 3122 13740 11381 15346 820
5878 3461 7224 4769 674 1087 669 2 13979 4592 2476 10463 1210 15347
5879 9538 13252 4028 1087 1081 12081 47 15348
5880 1087 855 857 12179 1063 9261 10282
5881 1087 2904 10463 11123 2719
5882 94 1110 2794 11254 2178 47 2645 3204 5723 15349 13452 676 13242 16 8894 3122 2 1087 3028 23 78 3655 3656 6694 3030 24 13424 13002 733 3056 2139 821 730 8494 54 8881
5883 9526 1692 15350 12060 11169 1087 10960
5884 4834 94 15351 2307 15352 12773 7238 123 1087 8675 84 12695 2062 3807 4457 15353 2823 4826 10209 9455 15340 12350 2512
5885 1087 12622 9369 9502 15354 9592 12298 12273 9381
5886 5857 9955 2307 15355 1087
5887 982 1087 179 13608 8649
5888 1087 12628 820 12770 564 378 3989
5889 12154 6124 1087 1509 5683 9932 660 4060 9053 11641 57 15356 489
5890 9757 1087 2662 13112 12561 2445 5126 2726 7236 12429
5891 1087 2901 5527 12503 9775 2895 15357 2917 10284
5892 7806 4066 12253 1969 1049 15358 4246 957 1548 10651 2043 1087 9587 9414 29 4426 178 967 2719 375 2883 2442 6829 9106 15359 12664 2673 12672 8040 3032 8372 12287 5136 1055 11166 12404 13009 12405
5893 5104 1398 13387 16 309 6191 8602 2702 1087 2767
5894 820 5 9645 1087 657
5895 5489 1087 6007 4952 9605 649 5614 404 5286 5250 5024 4524 6324 490 5737 2001 2208 3853 3142 1805 6639 1782 9315 9316 659 12807 2930 1400 5634 834 825 5072 7653 15360 5373 7600 11387 7184 15361 4227 6665 11933 6008 10205 2478 7636
5896 8463 15362 6383 14424 5170 9929 3945 401 2648 3006 14514 9466 585 1087 3007
5897 1087 5106 2547 820 7173 879 2185
5898 29 15363 2568 95 8662 8478 10895 2778 1065 1724 14553 2129 84 318 4833 12698 10156 35 11476 490 1087 7985 8269
5899 29 2107 1087 10098 12233 8729 6321
5900 1932 2055 14258 8486 1087 15364 13497 2431 13812 8017 6010 14201 210 15365
5901 243 11223 1087 7304 2884 2899 5208 4678 13403 8551 5176 8332
5902 2705 2858 317 35 12628
5903 3600 14504 14541 6531 2029 2705
5904 3338 4114 13214 2257 12467 808 1669 3323 2644 2844 13242 15366 2705 15367 9339 2841 2989
5905 100 3015 13816 2705 2580 1562 2505 2881 2290 13325 2898 2536 3088
5906 1179 5932 6138 15368 35 86 2165 730 3077 2705 1399 41 15369 13127
5907 2705 2362 15370 8659 2486
5908 20 1055 2705 2907 2234
5909 2020 6791 8074 2705 15371 1817 417
5910 691 2705 801 1063 2580
5911 982 2705 12725 15372 13608
5912 49 15373 3032 8730 2394 2705 15374 632 13277 2777
5913 2553 1059 2138 1032 2551 3822 12466 658 1066 15375 2383 2633 3944 6527
5914 4442 658 2541 2343 801 13428 8327 9946 979 2070 29 3652 657 45 15376 9493 8587
5915 658 3100 962 3652 5046 968 9424 3032 12659
5916 8961 2778 658 820 14017 5865 12633 4143 1694 6080 15377 1386 2815 3063 3087 2554 4240 8034 9841 10109 2371
5917 130 5301 10615 11107 15378 2362 3429 12784 9195 12407 658 2541 11381 11180 5318 301 962 15134 3003 15379 3947 752 3337 5512
5918 2553 196 2850 4960 4682 73 705 15380 1063 5 6433 899 2158 6459 2173 2815 900 35 4245 2580 1388 6124 12990 4663 658 1060 1124 4944 112 15381 94 15382 490 9053 12678 2 11692 2554 2854 1933 2265 2903 14922 120 762 11964 403 2128 86 738 2383
5919 658 3028 3046 2309 403 4000 3029 551 5943 2603 2858 2644
5920 9556 29 9951 1293 2600 2401 13364 2473 5113 658 13369 9440 8708
5921 1787 15383 3983 2129 2634 4310 29 658 996 5171 12002 15384
5922 2471 2545 13178 11762 12411 13218 15385 2623 9052 965 3107 2850 15386 6124 9312 2819 12810 658 4834 5303 7863 13438 11739 8786 11661 9399 15387
5923 658 4834 8094 820 1090
5924 2126 4240 7601 658 6124 5583
5925 9659 22 1708 2845 15388 658 3039 15389 8623
5926 15390 10460 6672 7992 658 3676 9388 2797 632 15391 2179 669 7204 15392 29 4403 2752 15393 45 9584 13846 2674 15259 2445 1320 2356 12185 3740
5927 4834 857 850 658 5865 5301 836 1775 15394 2921 6918 9094 13343 3026
5928 1969 658 317 7530 4624 962 2858 11853
5929 335 3489 11732 658 3384 12767 1776 4744
5930 12149 9396 658 4834 2756 44
5931 4187 10818 6742 2101 1859 1028 5527 9041 12140 658
5932 10497 3711 658 820 7927 54 94
5933 152 12220 658 11087 2394 10535
5934 2794 511 1045 2777 4682 2604 4066 99 3416 11573 658 6410 8865 13757 674 2333 2107 8322 3102 6811 2445 3822 6458 13055 11169 9485 13534 12232
5935 658 11440 4128 15395 15396 12348 2224 8595 8273 130 5285 3855 9504 1042
5936 15397 14973 5827 3317 7931
5937 14973 15397 11511 4929 7514 2987 13525 15398 11983 15399 3509 3693 13693
5938 15397 589 5590 403 925 9881 3280 10238 5192 8812
5939 420 15397 1440 830 4305
5940 3600 15397 386 371 710 1246 1521 4849 1510 5384
5941 15397 14870 4083 5736 2934 4615 15400 15401
5942 3428 3781 5518 4726 9243 1711 9722
5943 3893 4769 9097 924 4126 1711 12125 4606 2486 5407
5944 3776 3319 13349 11259 5203 8660 12621 1711 832
5945 14932 3260 9077 1711 13882 3598 1556 11791 15402 7556
5946 825 3774 8575 4367 5066 11396 3747 4089 1711 15403 10693 9497 8129 810 10024 6204
5947 1711 1320 2115 6389 15403
5948 5734 3421 8153 1711 963
5949 1711 1865 4298 6402 301 5601 766 3741
5950 1711 8759 15404 5230 349 1543 1293 282 1344 3631 1252 4563
5951 8224 5756 5249 1711 15141 4827 719 1020
5952 8580 4156 5169 12076 2036 14130 1711 9609 523 5798 2361 2605 1680 3013 8126 2511 1666 9043 11510 10094
5953 1711 15403 5170 2192 14643 296
5954 1711 3222 5539 1528 10402
5955 1711 9204 15405 3324 15406
5956 9455 1033 8623 2792 2726 2464 1711 6304
5957 1711 11673 1541 7413 6413
5958 5249 1711 15407 7475 10722
5959 386 1711 6658 3767 541 375 15400
5960 8224 1711 7048 6468 15408
5961 1711 963 3036 11123 4592
5962 445 170 464 2561 7591 14533 15409 14479 15410 655 15411 6789 6737 1277 7058 15412 15413 6127 829 15414 5693 15415 5882 7410 15416 14372 15417 15286 15418 6293 10225 12728 1074 4313 6251 4895 1469 1711 7779 6525 3190 15419 1366 1364 6527 6968 354 1369 5096
5963 3579 1711 15420 9185 11294 15421
5964 3264 1711 5535 11632 5249 371 2380 11560 8179 15422 1526 1468 139 1310 1311
5965 2204 9244 15423 8037 7481 11963 992 1598 7955 1711 15424
5966 1711 2192 14125 15127 3146 1760 8164 5022 3786 4737 4929 4366 8909 5842 2113 11397 3278 15425
5967 432 15426 1214 28 1648
5968 7551 15427 2361 7514 15100 15426 9327 7478 414 7404 11473 11598 14800 5774
5969 15428 649 14704 2106 2058 14218 15426 1128 3287 6173 15429
5970 5784 15426 3540 5066 2213 1655 997 3092 523 2536 691 94 1930
5971 10926 10498 15426 15430 6348 15431
5972 12340 8894 15426 5094 2339 1384 227 926 5154
5973 15239 9094 2719 8784 331 4918
5974 15432 9042 13852 9043 4784 5491 7425 9842 2541 9725 7320 15433 15239 10674 7737 2670 5648 14580 14354 15434 1229
5975 12955 4310 15239 8248 1216 4313 393
5976 15239 984 9635 5925 5616 1487
5977 10000 15239 15335 8584 15089 841
5978 1398 101 3729 2997 819 5257 15239
5979 14691 15239 1946 734 798 998 1429
5980 2565 12062 1192 3027 15239
5981 1071 846 5055 2935 10355 15435 14760 10346
5982 10355 15436 12068 15437 2272 7295 15438 3355
5983 3356 5186 6959 15439 10355 3368 934 15172
5984 10355 14826 6570 6021 6022 13647 13850 11312 15440 14810 15441 15442 8353 12014 7950 2006 11649 6900 15443
5985 6689 9242 15444 5379 1257
5986 6689 10267 1072 1946 2941 2937
5987 6689 15445 11958 198 4615 1608 5815 4312 3962 5903 4112 15446 8905 5558
5988 3959 14478 2496 6689 10440
5989 4065 12746 2120 2792 1056 2185 1559 1729 15447 2978 15448 5898 3480 672 6933 14936 5379
5990 5100 15447 14018 2622 15449
5991 15447 15449 3636 1900 15450
5992 15451 15447 1030 3652 5969 12717
5993 15447 683 15452 3078 9124 5069 4383 6710
5994 3191 122 12152 4403 11328 9256 12620
5995 509 4779 13902 2892 2513 820 9256
5996 9256 2726 946 2548 12539 9672 3836 15367 2337 4176
5997 234 1685 14147 7558 9256 2550 6855 13154 2898 2823 8034 12233 10976 1056 29 3337
5998 1030 1950 9256 3204 5517
5999 9256 8385 12890 2371 820 90 2894 1093
6000 9256 2792 4264 5214 820 9529 872
6001 2700 9256 11225 15453 2857 2046 3030 2443 2107 774 10584 8602 13173 14876 6970 1033 3090
6002 9256 3030 11769 8729 1057 9584 6823 13787
6003 1386 6497 11674 15182 9256 5275 12752
6004 3384 820 9256 14533 8630 999 13883 317
6005 3616 9256 11042 960 802 11686 7568 6818
6006 6445 1578 4789 772 2810 5039 13061 99 9256
6007 15454 15455 8996 8437 13061 15343 13397 7757 14067 13703 3287 1125 1949 946 13220 9256
6008 2840 12237 11693 6746 2597 9509 11745 9256 14251 5107 12486 1948 13503 9346 2538 2534 2355 4719
6009 30 14186 29 2260 9256 14503 820 12276 4715 11732 9507 634 5131
6010 8334 9286 13296 9256 960 2082 8040 8732 8041 6746 2898 2293
6011 9256 4472 900 2512 2107 1733 3003
6012 8915 12143 10615 2604 9256 1797 243 2138 8313 657
6013 4448 7304 3338 15328 4462 9256 13731 1969
6014 3653 2848 1245 1249 2553 2580 1113 1063 11478 2544 2815 13626 13198 707 9658 15341 11652 9256 8634 820 29 1377 8184 1155 13551
6015 29 6064 9256 2767 15456
6016 11309 2404 9256 8641 11592 8618 11025
6017 3437 3361 9256 12741 1257
6018 9256 12305 4678 12503 6016
6019 15457 15458 4350 10116 5873 7311
6020 4350 9890 1608 15459 2361
6021 5397 2740 9289 4129 5400 13901 4350
6022 4350 8898 14811 15278 7308 14317 11613
6023 9170 8874 6487 12724 15460 14009 12260 6471 1032 13316 11169 15461 7427 12094
6024 4547 15462 925 490 752 403 6118 6471 131 113 6494 2321 14877
6025 3428 14635 6471 10230 6491
6026 13873 6471 15463 15464 820 2260 1123 3034
6027 122 29 15465 15466 6471 12515 2580 6491 2167
6028 4066 1694 1047 47 1114 6471
6029 6471 7009 2683 310 15467 5152 13436 12930 4984 3837 2711 11300 15468 2962
6030 14936 2238 94 13470 6471 6494 4515 3068 4682 9778 4254 707 2839 1118
6031 90 3059 6471 1103 4838 7196
6032 3170 6471 6073 12933 6423 14026 12198
6033 13614 2671 2460 6471 12989 8195 318
6034 15340 2977 672 6471 4515 5132
6035 4775 10411 9490 7241 2892 6471 131 634 4469 11734 13738
6036 5404 2339 4236 2213 3204 4002 4012 3707 649 6438 1725 3843 15469 11064 2231 2827 13241 730 2388 3834 1115 31 13831 9003 12743 152 12107 84 12931 6487 6471 12707 4476 12198 3404 9632 9626 12324 6344 11256 6835
6037 1029 8995 6471 9075 2903 3479 4515 45 6494 2989 13026
6038 6545 2236 6471 2238 3278 962 6423 6491 7849 672 5133 12197 15336 9037 12216 6406 2165 10976 7480 4760 11845 3324 15470 10039 13124 15365 131 4797 13838 10748 3869
6039 9342 850 8885 9333 6471
6040 11622 9077 619 5753 6295 7208 433
6041 12476 829 4532 4822 1350 9133 619
6042 619 6778 6174 5070 7372 15471
6043 8083 6385 11710 5396 429 7256 3278 619 12071 2928 7871 8522 14618 226 1026 8036 2234
6044 4852 619 3939 10200 13862 540 6905 6777 5761
6045 2193 4290 820 2768 619 195 198 911 2790 11676 1383 7401 3020
6046 14842 15440 431 619 798
6047 1912 1719 649 13234 1428 1648 6005 4650 619 14618 202 10222 10534 5427 7452 15472 1378 15473 997 1937 7636 5173
6048 4136 619 467 14837 11995
6049 57 1426 3538 4454 1663 12870 2323 5252 996 490 551 790 2131 619 786 170 1039 901 1339
6050 619 202 339 9445 10947 529
6051 619 15474 4272 487 2272 11670
6052 5821 1530 4421 10108 619
6053 853 619 1440 3076 3077 15475 29
6054 574 619 1994 4273 6547
6055 5930 5299 8164 457 536 393
6056 571 11339 5930 288 2612
6057 15476 3598 1668 386 5784 7448 12757 551 692 7675 6674 4040 12381 564 7282 2547 10180 8282 435 2706 2535 2754 4342 12024 15477 2688 10256 5930 4109 15478 12292 478 15479 403 490 4982 14356 15480 1567 15481
6058 5989 5930 14228 5566 3790
6059 5773 11105 5197 5930 446 2578 751 7724 202 219 7812 15482 3140
6060 5763 3365 15483 886 5455 15048 15484 5930
6061 5930 14188 625 12054 3242
6062 5930 126 9873 5924 15485
6063 5930 414 752 536 1144 296
6064 457 4590 3605 15486 5930 7689 13554 4323 165
6065 6138 5930 9953 8496 14104 446
6066 1306 13875 8898 413 15487 7476 14479 1445 15488 5930 560
6067 5930 536 15489 5177 5567 11584 11231 446
6068 4400 9215 5930 15490 15491
6069 4775 15492 2717 5930 1761
6070 5930 4636 386 426 4991
6071 5933 2935 5930 3348 5357 5359 1946 15493 11873 15494 13597 12082 8191 386 7825 7368
6072 8465 11355 1741 596 10043
6073 8140 1741 1555 4050 8818 1774
6074 1741 15495 5635 5145 1058
6075 3428 15496 1741 5889 5620
6076 15497 5137 1077 6076 9619 13690 13039 13963 2036 12549 3672 10307 5315 14263 15498 9385 1394 1741 2309 40 3184 1679 179 2362 13214 9244 24 15499 49
6077 15500 9156 8021 15501 649 1122 975 1679 3838 7153 7001 15502 6380
6078 1122 2551 8422 2362 9379 11472 44 8709 1938 11477 872 3781
6079 4928 14482 1829 2692 1066 6356 1122
6080 6815 5170 1160 4153 10692 924 2115 1668 649 7350 403 4914 12791 5293 15191 2362 8614 5295 3577 9114 3896 3862 5286 1122 7816 4389 1394 12814 3863 7580
6081 5128 2839 1122 8421 2996 3734 4002 8446
6082 1216 15179 1020 4704 15503 9816 10253 15504 1122 514 15294
6083 1122 8665 850 7729 13203
6084 1122 15505 9530 13400 810 2986
6085 14400 2403 1122 2101 9464 7251
6086 1708 1122 886 2584 1615 9039 3203 52 4766
6087 4164 5183 5316 8511 5333 1395 5947 5191 3392 386 4143 1214 10682 4089 7084 2361 8109 3564 2251 9205 93 1404 3222 1257
6088 5947 2995 13140 4144 1548 8011 305
6089 15506 5947 312 8671 551 10683 10769 5355 8187 10547 10708 7302
6090 15507 14913 11352 2538 14676 4327 631 588 5947 4387 15508 13372
6091 10041 5947 6434 3739 7556 4439 2686 13246 11855
6092 2084 2133 1749 3754 11316 4830 227 10368 7789 6308
6093 1767 825 1780 4830 1760
6094 3761 3843 2089 2179 15509 4830 3628 14256
6095 3268 15510 4277 1773 1679
6096 659 4277 13723 6606 3538 57 3790 712 13842 15511 10012
6097 8010 15512 7753 4277 15513 4873 15197
6098 5051 13861 1986 1541 1071 12538 175 15514 4813 15061
6099 2810 5597 3317 7768 15515 738 15516 14811 15517 15518 5051
6100 3600 1112 8608 5051 6012 13300 6498
6101 5051 1841 29 2535 4241 1708
6102 5051 829 546 462 5078
6103 5051 2366 1642 2612 7835 2099 10594 5228 1250 3200 8233 6243 7906 11422 10444 15519
6104 745 6222 2272 5051 459 7912
6105 5051 10314 10275 40 5977 5795 3210
6106 4653 15520 5051 12135 47 45 6091 3928 15342
6107 7885 1996 613 1669 1732 7883 15521 5051 8127 5380 15522 4868 8743 15523 13597 2204 10725 1006 14597 836 13106 10086 13737 10438 981 29 3943 939
6108 3960 7912 4766 12538 5051 11293
6109 2100 2977 8556 689 5051
6110 6655 10677 15524 4312 464 5051 1040 1039 574 8313 5055
6111 820 8649 5051 4834 5527 2777 12233 2340 8041
6112 5051 3315 10455 15525 1578 7422 9444 12070
6113 1983 4765 11949 15057 5051 1986 3951 12088 4112
6114 4413 14389 251 5051 6977
6115 5051 751 1039 253 7870 15111 12151 2577 2578 10173 2672 4707 10900
6116 1430 5051 10333 8300 8724 7413 14058 762
6117 10539 5051 3590 15526 12538 2450 2497 829 10552 11194
6118 5039 1707 447 10794 694 4374 14783 751 13077 15329 15527 15528 6453 9403 4789 12395 531 15094 5051
6119 2872 13133 5051 15529 5553 9440 1778 2303 7073
6120 5051 15154 4140 8346 14427 15530 4740 6662 13725 10381 15531
6121 5965 6591 1216 15140 15532 2000 15000 5051 7827
6122 11283 4571 7722 7247 4337 5051 3732 3399 15533 3539 13660 10174 1222 435 15534
6123 5051 4301 15535 2718 4954
6124 1641 5051 1029 1841 3652 8486 2394 7138
6125 5051 9575 15536 6279 15537
6126 5051 7275 14824 10204 10004
6127 10446 7247 5051 15538 11868 180 15539 8248
6128 1216 5051 2560 1071 180 3961 15539
6129 7146 5051 12538 175 183
6130 6686 2547 2877 5051 14318 1173 4871 6166
6131 621 5051 9052 15540 14186 1257 2777
6132 2877 15541 7274 15542 1917 5051 350 1400 734 7826
6133 14414 15543 10505 3137 9735 845 1127 47 4500 2858 3375 5051 1234 911 13132
6134 4649 10015 5051 10741 15544
6135 15545 4824 9957 2877 5051 15546 6608 7549 6508
6136 3210 468 29 2506 6762 15468 14075
6137 1265 820 468 8133 8164
6138 468 2368 6915 10975 12359 5512
6139 5173 752 2355 468 4259
6140 14683 4158 15547 468 5046 6727 11646
6141 2215 2606 20 2133 4369 3026 15367 12884 2383 3105 7781 6459 468 12735 7643 7213 4359 1273 3928 6322
6142 11039 11040 468 10899 13114 14173
6143 7065 8371 964 2758 10909 11769 9708 11295 9178 15548 15549 2256 15550 9209 468 3027 675 14238 11112 792 640 9401 12496 8452 15551 3003 826 11490
6144 8093 14838 468 4521 3724
6145 878 1501 886 2428 468 6877
6146 4944 6433 13775 1109 4950 468 5161 10748 8605 2773 5274 6065
6147 12896 8472 6022 6021 468 2002
6148 823 925 2061 468 1902 4028 1867 15552
6149 468 1320 1767 14217 14975 9289 4271 5727 7594 15553 8139 2061 490
6150 468 10899 6375 756 4071 8423 2204 2706 2861 403 2163 3353
6151 6090 1177 10464 468 2014 4521 1761 15554 4028 9189 3836 11783 946
6152 10201 15555 8407 679 468
6153 10805 2634 2784 9447 468 1761
6154 1996 464 468 2014 6375 451 10611
6155 14147 9 47 8426 45 752 649 4521 3543 5488 5628 8593 5648 468 8543 3378 1653 403 490 551
6156 4973 11206 4975 11205 1120 2996 1398 5899 15309 2204 6387 14799 5522 5297 3427 14928 2183 468 3917 10682 15556 14535 8446 4033 2362 491 1738 13518 8430 3729 14882 5124 15359 8173 2036 5181 2044 15557
6157 996 4408 165 12537 7240 6704 1320 1898 2150 2651 15558 2263 468 1761
6158 752 703 1817 267 10914 468 1868 4521 15559 2285 1553 2323
6159 1707 247 15560 468 158
6160 2002 8371 2849 13478 12770 15561 531 4226 6394 12319 468 9313 1761 15562 15563 14296 14799 8284 8282 2014 2657 8000 752 8084 11845 12152 9239 14025 11452 3670 1461 2252
6161 7912 901 5583 523 3741 4521 468 1160 689 10114 3447 1761 4498 2362
6162 468 3947 1767 2128 1403 366 8206 763
6163 468 949 4749 2365 2853 3824
6164 468 8430 6158 4226 6807 1761
6165 3928 468 550 15564 15565
6166 4978 1801 10871 8162 9070 10639 468 1653 5396 2283 5632
6167 468 15566 1761 4028 2002 2368 15567 822 5899 3995 4269 5019
6168 468 688 689 1761 4028
6169 14106 9419 468 9965 13948 11352 756 3745 15568 5136 4228 7990 15569 4569 8329
6170 1767 13328 18 468 9320 2128 11202 309 1760 858 2459 4332 3838
6171 1761 9323 9397 468 4028
6172 15570 529 3169 468 7775 9813 7458 11875 6743 6538 738 15571
6173 468 9620 2694 15572 8438 8084
6174 1458 468 4981 7437 4028 4149 6053 15573
6175 7715 12776 12059 3019 8880 730 1318 5522 10775 14301 8419 15574 243 468 175 3797 13376 8682
6176 11150 1403 3464 4023 10616 13114
6177 2421 15575 10957 4519 1685 3740 1403 10679 10899 713 10492 15218 2756 14438
6178 2164 1403 7214 11063 7974
6179 3616 1403 10616 9070 14878
6180 2151 5136 3270 2492 5922 10638 7535 12374
6181 2398 5320 3986 4209 4226 15576 2355 5349 11189 15577 1679 4299 3260 4128 4300 15578 15136 12602 9523 13126 8105 825 1764 11084 9115 8438 4517 9194 8263 9291 1677 5470 1402 15579 15580 4445 3852 404 4270 8269 15581 2250 5445 14059 5136
6182 14222 1398 4042 3563 5136 5469 7051 8451
6183 1867 3878 4874 5136 15064
6184 5136 8430 5018 5466 5019
6185 5136 4731 4980 3428 3994 683 1393 9232 2764 15582 15583 13328 8874 15584 7247 415 11250 4268 4033 9362 2726 2719
6186 3694 15585 13536 5136 4089
6187 15586 7475 15190 2271 4140 7809 5136 1320 14247 4521 8740 3758 3212 5241 7952 10530 14950 540 1853
6188 5136 12012 5902 2086 4494
6189 14137 4300 2478 5136 15587 403 1776 3251 12576 12387 2465 9217
6190 1398 2204 756 2362 2049 5136 5469 3616 5466 3563
6191 5345 15588 375 1440 7275 15589 4302 180 7422 15283 1393 14819 2362 3993 8512 5136 2199 5812
6192 5136 464 6954 15280 10379 4626 9564 14586 5814 14260
6193 8677 1569 9946 10123 2290 1050 15590 7892 9081 5633 2064 1160 1807 3388 5048 699 4186 7527 698 6738 7295 10372 744 5136 5469 5138
6194 14222 5466 4896 3563 5136 3625 3993 1738 4042 2041 3616 4980 15368
6195 1535 1776 15591 5280 12678 2823 12835 4139
6196 1535 2092 13924 13399 644
6197 1535 3826 925 2362 451 2478
6198 1535 4730 15592 7184 6193
6199 1938 432 1653 4749 6385
6200 8479 1938 5158 9178 5170 8595 14392
6201 5416 4695 733 3204 9529 8593 2393
6202 649 2128 4352 752 324 15593 5416 1985 3270 4298 309 4453
6203 5416 3592 15594 15460 14222
6204 14885 5416 1143 10411 14624 1398
6205 15595 8173 5416 1759 8154
6206 2356 5218 365 9227 2358 997 1807 5416 1655 4642 5446 7616 4924 4120 9047 10416 151 3889 812 5421 3522 15596 12512 2362 4364 5313 14656 14438 3561 1826 15569 2373 4721 810 5893 1695 1776 2583 15597 4387 4863 5137 1405 1810 13082 15598
6207 14975 5416 7760 3519 11492 15599 2996 9455
6208 4169 11028 11836 2128 2310 13586 29 10642 15600 9463 6237
6209 3998 9123 7452 12692 9323 15599 3116 10943 5173 15600 4896 8934
6210 11766 15601 2051 15602 1391 5254 12123 131 5945 1077 15600 11179 11007
6211 1902 15603 1127 7937 15600
6212 15600 1936 8151 13645 9611 11150
6213 2634 5878 889 2839 15604 15605
6214 8159 14882 15467 5065 12968 15605
6215 15578 15606 3888 4005 15605 7105 15607 4837 4711 1655 3322 2633 2256 2501 4366 2260
6216 1393 1823 15605 4104 3841 1394 2221 4007 3894 8126 9252 839 523 4143 1501 5235 15608
6217 820 3993 15605 5065 11608
6218 8128 8513 3580 2165 4012 11302 649 2861 2089 873 10582 5295 12366 8423 3844 9198 3426 3991 14623 15609 15610 1824 15611
6219 2194 756 2362 3392 2360 4007 8128 368 15612 4162 10530 15613
6220 1811 15614 3844 4087 8128
6221 4588 2711 825 4071 9637 4750 15615 2699 3790 15616 9057 2131 7167 3026 7653 13321
6222 4071 2192 2706 2204 3494 5523
6223 3083 2738 10929 649 4224 4785 7131 4835 15617 1867 3409 2179 2767 705 4071
6224 5652 15618 9119 3903 4071 8509 3595 4073
6225 4071 12390 1776 14335 11501 10417 2362 11295 1119 644 9198 310 4382 9981 11092 6713 12278 2215
6226 4071 819 11272 8329 9755
6227 2183 9070 1388 12466 8740 4472 1461 4071 15619 80 11204 9248 2002
6228 4071 3063 7480 1192 6609 8046 564
6229 2355 3507 2044 1406 15233 15620 4920 4071
6230 3359 6161 523 403 4071 10731
6231 2355 4873 2103 12533 365 5271 11344 11457 12519 5439 10950 4721 15621 4144
6232 1320 2103 15622 3804 8589
6233 1397 2103 3854 4235 8621 8626 15391 12493 8523
6234 9879 2103 1405 4147 2990
6235 4393 8177 15521 14967 1603 15623
6236 15624 820 15625 11516 4046 6932 2361 4001 270 12199 5331 3906 12790 14500 12056 1149 4393
6237 6199 15626 4393 15234 1154 8177 4720 15613
6238 4393 1393 5232 7628 15627 8453 5065 8493 5272 3992 14037
6239 4393 1969 1044 5016 2365 2838 8420 1133
6240 820 2 29 4393 2761 2559 475
6241 1736 15628 3488 15629 4184 4393 3490
6242 4393 11012 7410 2060 9190 14281 4569
6243 2051 2183 1867 1720 8170 7974 4032 691 4393 1973 15630
6244 1402 12533 4393 2215 4268 3729 14580 4221 660 3990
6245 10432 3709 13117 4393 1259
6246 2865 4393 8050 6193 8052
6247 4393 5345 2163 130 3866 2907
6248 4393 1990 12163 4359 3162 2306
6249 4393 2128 373 649 2122 1439 2231 9838
6250 412 3916 8549 1886 9981 3729 8501 15609 4393 486 10184 1895
6251 8375 165 3994 3520 2967 12161 4393
6252 20 4393 6173 2205 688 4347 3774 5920
6253 5460 8554 4393 8416 2091
6254 4393 1393 14185 4975 3616 2217 1868 3511
6255 15631 179 4393 47 629 13716
6256 4393 1393 10459 649 4029 12671 2205 3494 1402 1779 2199 769 1591 1586 5298 772 1797 751 1440 7275 3427 1041 12609
6257 4393 2060 4396 5604 11095 4090 2775
6258 7556 3282 12802 4688 4393 15498 29
6259 7214 4345 7448 2701 2486 15632
6260 5817 819 8533 11479 12382 7214
6261 7214 3106 6947 1114 6694
6262 1886 3572 7214 992 15290 6658 15104 7882 934 5502 2008 4791 892 574 6540 6275 15633
6263 3608 7214 15634 1729 11063 15635 2341 11921 4921 1156 2853 8214 299
6264 7214 11969 8583 1157 13468 15636 29 15637 8764 7590 14106 9466 5405 673 8956 8023
6265 1684 1775 9342 634 2167 1047 3855 7214
6266 7214 16 1767 1864 15638 3460 2036 12999
6267 10991 12776 7214 11651 12507 2059 7782 3304
6268 7214 15639 8560 820 13457 14645 3445
6269 7214 1700 5255 1051 649 5250
6270 4244 8034 7214 3652 12273 15640
6271 838 7214 3151 886 2486 15641
6272 15642 4169 4222 2164 10991 7214
6273 8170 7214 924 4195 9123
6274 7214 1515 15643 8688 536 4027
6275 7214 8068 1776 3786 1173 6658
6276 8549 9115 4439 2977 10098 81 2155 7935 4955 15644 2362 11727 13186 7214 702 15645 4232 4433 4139 11043 4019 2221 15646 9845 15647 2036 15580
6277 2447 13046 51 10964 9619 2726 10907 7214 649 2914 155 7028
6278 7205 8599 9950 2231 12743 4728 8250 7214 3749 5025 2300 15648 3655 2844 2855 13900 6064 12131 3906 954 2505 28 5308 12282 1680 13921 3157
6279 396 7214 819 13027 667
6280 786 4140 1706 4443 15649 490 2119 11587 5310 4211 5629 15650 5146 6600 4654 6418 1478 1320 2339 4842 7214 12825 10523 4124 4377 5545 10294 11500 6168 10544 1404 10904 1867 6310 2990 523 11486 10508 6637 8217 5923 834 5781 4566
6281 7214 5534 87 4431 2644 15651
6282 7214 2483 5945 309 6885 15652 1215 359 9382
6283 11738 4914 7214 9010 15653 15654 8117 6789 10596
6284 5090 1706 7214 4703 5606 15565
6285 5734 10202 4754 789 7214 5470
6286 1399 2397 4728 691 7214 14833
6287 11783 7214 1391 9146 1867 11481 3996
6288 2351 1776 2486 752 8763 5066 7214 2582 1760 4882 4640 90 820 5240 4364 922 523 8983 3014 11491 3311 2780 15655
6289 22 2922 1108 7214 15656 4133
6290 4012 48 12317 8301 7214 13150 312 9120 13539 9647 2617 13544 1160 14903 163 3082 15657
6291 4914 29 15601 1776 4019 7214 4027 9244 4983 365 6879 12962 1666 4012 882 5893 2397 130 1679 4264 632 6823 15658 10039 3136 10457 13648 2844 2210 11485 6939 14633 2485 2323 7635 13684 4194 23
6292 4894 3894 5602 4773 3431 6387 7214 3470 4104 11477 2706 3786 11728
6293 7214 4245 8725 15659 15660
6294 10278 4744 7214 12229 3905 7996 47
6295 12579 2469 12590 7214 12095 9189 6716 1862 1706 4240 8476 15661 2036 4630
6296 2842 4027 12791 1891 4433
6297 4433 2516 1706 9305 8025 13530
6298 330 786 1174 5623 4299 2185 8034 45 12479 1058 4433 12642 11142 2365
6299 16 1174 14514 1867 5602 404 15662 15663 4433
6300 15507 2039 8503 3786 4209 732 5395 819 3899 4433
6301 4433 9665 7480 2217 14980
6302 4433 3064 48 8430 5138 8829 1553 4019 4191 3894 11089
6303 4498 4433 11087 11233 10584 482
6304 15664 8612 4433 4163 14606 4625
6305 15665 11797 531 2578 9920
6306 15665 243 10498 2864 13504
6307 15666 7714 15665 4572 12228 12488
6308 7077 15665 9957 1580 15667 1707 15668 9258 251
6309 3370 6786 15129 15665 15669
6310 15665 1156 7248 3767 6875 11337 9874 4088 2545 9585 2140 11596
6311 15670 6822 9179 15671 15665
6312 13668 702 755 4268 309 6414 688
6313 13163 810 14792 8281 179 2885 702 24 15672
6314 924 14336 9894 335 15673 702
6315 1026 8125 702 6088 1390 2358 5199 439
6316 702 403 7275 723 5533 1850 13096
6317 313 1694 8602 9111 11807 9481 702 8428
6318 1949 2618 2914 130 702 14336 13037
6319 702 1653 15674 1470 1760 4527
6320 2625 10982 702 11720 14780
6321 13510 1868 702 2524 1157 5177 12569
6322 5598 702 1515 1180 1189
6323 15675 8109 10519 1216 15676 8342 702
6324 702 1949 9717 12078 10410
6325 10658 702 404 997 1679
6326 702 1902 1653 403 8458
6327 6445 15677 490 11720 11913 14292 3741 2111 702
6328 9277 3346 7822 1776 702
6329 4863 2062 5025 1116 8878 702 3606
6330 702 432 5173 1752 9523 3986 490 564 10167 13331 925
6331 3572 15601 9871 702 4283 12791 10093
6332 702 756 2051 4331 1868 1760 2362 1824
6333 825 2128 702 4749 8222
6334 3469 296 702 2187 2651
6335 2164 10996 702 15678 2486 551 2217 1863 12684
6336 1548 4321 5539 564 8404 6765 702 523 1760 15679 4322
6337 3684 178 702 496 181 8614 5756 5727
6338 8557 3863 702 5250 2050
6339 5970 5267 821 702 11692
6340 702 10646 1391 2355 15680
6341 12574 702 8766 10861 2746
6342 4194 15681 45 10964 702 29 6265
6343 4320 8967 4569 548 702
6344 5553 2810 702 2486 15682 1411
6345 14192 702 15683 11928 5346 16 15557 2205 5298 15684 15685 11703
6346 10656 702 2110 4443 1478 4742 1101 1769 14464 5970 15686
6347 4111 9561 702 9655 5784 2019 14183
6348 4083 2560 198 4313 1493
6349 10762 15687 1493 509 2204 4500
6350 5788 460 829 1493 6938 3951
6351 641 7589 15688 15689 5599 3707 3743 1733 1493 5968
6352 1493 6178 3359 15690 3936
6353 2235 3786 734 5720 375 10541 7811
6354 5720 1075 7099 1067 15691
6355 5720 11884 5173 4963 8787 3428 3429 3847 5635 5153 6674 3441 1562 3767 3745
6356 5720 8708 1674 7560 12809
6357 8905 5720 2204 7151 8076 1674 1443
6358 5720 11396 9067 10226 437
6359 4376 15692 9158 15693 5720 15694
6360 520 15695 9701 4149 5720
6361 15696 857 1269 674 23 1562 1691 9479 9122 1738 3006 3070 4500 11136 14061 8877 14213 2521 5720 45 12874 12140
6362 6657 215 5720 13658 2128 15697 7324 2303 11015 7138 5909 1760 12 946 1897 9457 8635 808 9317 3042 4744
6363 4769 10962 5720 3725 10002 2107
6364 403 6339 10727 996 6028 5720 6348 15698 9110 3428 8023 3729 4269 5184
6365 5720 1388 1866 5152 6287
6366 7443 1494 6703 5720 15699 14737
6367 2998 8225 4037 595 4305 5720 15175 347
6368 824 9876 420 5720 6175 429 1799
6369 5720 2662 3843 365 2562 6970 6879 13837
6370 11360 5720 4362 8743 9653
6371 4149 3790 5720 849 4302 681 7032 15700
6372 9851 15701 5573 200 120
6373 5573 10929 14140 15702 1710
6374 15703 5573 195 7495 5572 7733 2539 15704 4274 15705 5989 3160 6467 7958 5963
6375 5573 2403 1496 3312 9261 3351 3693 47 7558 6998 9271
6376 853 12937 13748 10042 5573 995 13727 15706 4926 8276
6377 979 5573 5387 12373 10854
6378 770 12693 13734 5573 9845 4518 8777 3795 2505
6379 5573 2568 11739 5140 15707
6380 5573 6138 3006 13711 13201 124 12878 1391
6381 15186 2217 9122 3214 4245 10896 5573 7973 4719 7245 1778 3911
6382 6796 15708 2914 5573 3063 1699
6383 5573 1293 2523 2032 1507 1545
6384 3203 1694 9495 962 15709 10840 5573 6310
6385 8051 1400 997 9816 7999
6386 2051 2215 1391 9246 4889 7999 7985 3945 2661 12749 7653 8160 13512 13722
6387 8476 3663 7999 2459 7653
6388 7999 378 1273 170 720 652
6389 7999 1670 4367 4126 10692 2358
6390 6218 15710 3919 2009 158
6391 2338 11933 3919 2441 522 7534 9880 13783 10918
6392 3919 1670 3745 6102 4213 7653 13072 15711 9322
6393 1864 2486 15712 3919 1861 3743 5990 5470 7653 9178 5474 15713 5810 10705 13446 2477 7246 10954 15714 11376 8249
6394 3919 1760 3743 7523 8531
6395 3919 8755 6076 5308 2745
6396 3919 4015 5269 8465 4215 6808 9136 180 6923 2280 875 3862 8579 5424 15495 12387 3988 7580
6397 7168 1562 3919 15473 9313 710 6760 6292 1670 4963 6718 1760 201 6458
6398 6619 1393 3919 9769 1754
6399 3919 4054 7991 15715 12084 15716 1061 2987 9042
6400 40 15717 2342 2159 1969 9053 3919 940 3743 1867 5717 10205 3034 8790
6401 769 5351 168 4303 4967 12759 722 15718 6604 185 2109 353 3919 13142
6402 2981 5088 1805 12421 4001 13367 3986 2398 4226 1826 12675 823 3919 14468 4126 4578
6403 3919 7985 3947 3815 2398 13501 418 3888 14145 6430 404 551 7349 1670 12321 4749 2862 5158 2479 3986
6404 3919 3877 7653 5214 14815
6405 7477 9607 13294 8382 2113 11467 7595 1683 5349 3919 11487 10705 9455
6406 6674 1017 4993 3264 7798 1849 187 14618 158 1665 15504
6407 3389 3264 1952 8496 7804 1017 3507
6408 3264 15719 7564 219 9384 14226 3722 3472 2388 8548 13485
6409 2920 819 4713 15720 2543 4013 4904 15721 3264
6410 1293 3264 15722 1245 11452
6411 3264 10394 420 12732 5161 2497 1527 1281
6412 2341 6911 2043 2309 9413 15551
6413 2341 671 1767 406 2898 5243
6414 482 3584 15723 10444 2873 170 6158 10440 15724 614 5711 4532 414 3222 2341 10649 4822 4394 1350
6415 3230 2341 2340 9384 1100 836 2775 12672 2100 12245
6416 2341 2967 3546 393 538
6417 4773 2346 476 15182 2341 15725
6418 2269 2341 10375 6671 486
6419 457 697 10800 15726 1032 2341
6420 3937 1441 9282 1867 2341 2661 823 2685 11527 2468 3947 6784 1804 57 9317 7241 2495 8978 1050 4944 9076 7091 2323 1227
6421 2341 625 6120 11640 7014 5078 457 11176 388
6422 426 6749 4820 6794 2341 9968
6423 7299 3605 1636 15727 15728 1640 541 15729 2341
6424 11568 2167 393 4832 2505 2341 14168
6425 2341 4705 15730 5225 451
6426 7667 4194 3943 1595 7004 11035 2341
6427 10432 4004 2661 6851 1658 4640 5286 8494 15731 15685 2036 5265 4005 4220 2341 10214 823 649 9504
6428 6212 8466 2341 1405 6970
6429 2341 6301 4685 5021 11369
6430 1051 486 10165 7079 4136 2341 291 6310
6431 12526 5115 1232 2341 8844
6432 15732 2341 13901 6457 1401 10053
6433 4731 4095 752 1760 15733 6193 3857 10705 4327 692 10997 997 459 2920 2362 442 2341 3516
6434 2272 8313 2341 3242 4778 10625 8362 15734 158 135 15140 6108 10073
6435 14520 12346 12550 2341 4283
6436 10922 11145 14906 2341 490
6437 87 2403 1684 4711 8633 9436 649 1157 4000 1148 9462 2263 952 13439 13626 3102 2956 5 13962 4100 2341 432 1390 8543 7204
6438 15735 6464 2341 7802 3369
6439 2164 459 10171 10584 499 319 2341 5194 2190
6440 12493 2341 4730 8286 874 15450
6441 9350 1595 14866 3077 2341 6052
6442 6762 10757 2362 4111 2674 2341 696
6443 15736 7022 2341 1574 3242 393 1615 15737 502
6444 1026 1653 403 925 490 2341
6445 1574 14525 1606 219 15738 15739 4841 605 934 15740 7798 7794 7708 2341 1026 6239 1983 10356 2000 6447 1850
6446 460 12558 2341 1684 15741
6447 11800 4404 299 4847 1816 5716
6448 6064 2633 2648 15448 1816 5878 11610 3728
6449 1816 11404 11265 15742 15743
6450 2100 2340 4676 15744 2159 1816
6451 15535 15745 1816 14099 14737 10423
6452 2724 2174 13218 12713 1816 15746
6453 1160 3428 1816 3522 1653 4987 5434
6454 511 429 1785 6784 11676 456 8710 9139 12202 5893 1273 180 4941
6455 14226 13595 10293 12732 8710
6456 4302 892 8710 11673 12583 10582 441
6457 16 2340 6859 2128 8710 578 14110 11338
6458 8710 1828 375 2204 4090 6119 5424 4930 5996 15747 11624 5124 3564 5066 4882 2486
6459 7134 7030 12012 7620 15748
6460 11954 2427 6652 7134 10143 5173 2360
6461 7134 9433 3098 3519 86 2 4451 11145 4246 4678 9317 7534 9880 1209 1210 3464 521 2899 8649 108
6462 7134 752 14470 8540 15749 2362
6463 3425 4887 4032 9845 8551 15750 5417 2371 14751
6464 2828 15750 13134 9229 3889 15421 12016
6465 15750 2239 7733 5674 15751 1132 7615 2376 15225
6466 2192 15750 2339 5110 8551 13195
6467 1400 15750 490 2221 752 950 5104 1886 2049 5227 5628
6468 15750 4107 10244 10422 564 6880 15752
6469 15750 4737 5545 9596 15753 4163 7237 7556
6470 4282 4364 15750 1394 2583
6471 15750 4721 15754 11501 13100 8781 5306 1390 2127 2131 2486 2458 456 4685 5685 5078 10334 6881 3320 10661 10522
6472 15750 3839 1141 2116 837
6473 15750 10017 7275 727 9888 8871 15755
6474 15750 13016 1684 1190 1706 1886 13260 1160 2742 8164 3502 12431 3775
6475 1384 15464 1383 6905 15626 15750 8561 15756
6476 15750 10459 2997 3493 8106 854 1991
6477 2516 3428 2087 4236 15757 4920 3985 2086 7091 3616 2213 15750 5887 2036 5721 5466 12366 6383 3443 15706 2703
6478 15750 90 8638 1030 10881 3291 6190 3308
6479 13237 4000 5628 354 6992 6103 4403 5898 649 15758 1668 2905 3926 4298 5074 10068 1439
6480 3427 3515 9110 13237 5127 15759 5583 2188 5620 4757 3784 15760
6481 13237 1125 1894 122 2918 1691 2405 15761
6482 13237 15762 1393 5417 3522
6483 2879 1115 656 13237 2583 3516
6484 1990 4680 29 2536 5553 932 15763
6485 15764 11477 1990 11602 1767 13513
6486 375 1990 4731 5183 2403 15765
6487 5727 4757 1990 2657 1144 8126 3933 5370
6488 41 12902 15766 12125 4364 11983 5066
6489 12902 15767 13299 466 44
6490 3288 8602 24 12931 2383 12902 7065 12482 1123
6491 12902 15003 5100 4790 2003 14721 15054 15768
6492 13256 12707 6490 1111 10229 14909 57 2069 12715 6434 4515 1105 10802 1102 2290 14048 1129 11686
6493 9496 22 10093 13854 15769 15770 1102 12260
6494 1102 801 12945 1144 1057 2532
6495 1102 2963 9672 4253 6672
6496 8558 672 3481 1102 1093 8137 3136 8084 1748
6497 9082 1102 2486 5158 1677 8775 11575
6498 10352 2858 15771 15772 10618 1102 981 6489 3428 24 1046 4226 9529 1125 6028 6823 14366
6499 1102 6489 1104 8940 321 15204
6500 2209 4203 996 11397 1760
6501 11397 1214 4085 1250 3634
6502 5685 5177 11397 457 3351
6503 5269 922 820 90 7969 2521 2514 4289 11397 1807 7616 3888 10113 9381 5128 14969 2427
6504 12821 2372 4136 10645 15533
6505 12842 2372 14249 9161 15773 8304 2416 15774 6752 8142
6506 5706 11713 10143 1663 2372 5273
6507 2372 9025 1737 8554 2802
6508 2372 2126 2535 6881 2139 11255 13448 12740 11290 3208 2182 1895 14846
6509 2372 15146 15775 1769 5710
6510 283 14276 2372 1026 14602 10032 392 654 978 950 393
6511 2372 5553 15776 177 15777 15056 1247 1248 4324 15532 13489 14560
6512 2372 15778 3469 2190 13343 2692 4943 13082 15395 3738 9721 2264
6513 11563 571 1260 3558 15779 13009
6514 1449 743 440 6936 15780 571
6515 15781 571 380 13193 1470 15782 15783 14698
6516 701 15784 5706 4713 571 7345
6517 571 349 11174 6515 379
6518 2077 8847 226 3275 1604 14359 7073 571
6519 11571 1045 14140 10459 2585 2062 692 16 571 7215
6520 14357 15785 9994 2934 2933 571
6521 571 2698 7639 245 564
6522 15317 3878 825 1042 13294 451 15714 6328 15417 2478
6523 7465 3240 10351 6234 15317
6524 6137 3707 8170 4920 15786 2661 1494 10794 4835 6405 1776 4083 540 15787 224 4813 8378 6155 253 15788 2936 10158 889 5534 11828 15789 15317
6525 6441 15317 35 2330 2854
6526 403 2356 1390 2510 1320 14754 4242 1400 6672 15157 4727 4384 4749 1727 15410 15790 4985 8222 6901 13615 15317 10207 12386 1372 145
6527 5163 8344 15791 5164 2875 685 14780 4304 11521 11915 4528 15265 15792 11314 15793 7928
6528 598 892 15793 3351 7009
6529 14387 15793 15483 5756 6503 7680 8784
6530 1216 8896 11316 3000 3679 6597 614 4403 7825 4303 7605 1022 15793 198 7275 1174 3159 910 748 180 7824 7827 751 6271 2266 8468 7843 5042 12246 4082 4312
6531 8418 65 13428 2595 4092 1449 10885 15251 15793 7489
6532 15794 198 8259 476 14269
6533 476 7864 15795 294 4943 4665 11579
6534 236 7591 476 7248 1180
6535 11175 476 103 14479 5856 752 5241
6536 10119 3185 3188 603 737 3166 9079 476 445 15796 8176 1049 15797 1185 9559
6537 7207 11394 476 15798 5241
6538 2427 476 8530 2126 1867
6539 8078 9970 5099 476 7825 15522 686 6662 5351 15695
6540 476 4037 597 15389 5782
6541 9876 476 2561 10738 7825 15799 15800
6542 5513 4310 1216 1026 10342 476 3169 13085 379 336
6543 2672 11996 476 9473 6870 536 4478 14287 11103 12771
6544 15801 1507 476 837 11866 11877
6545 1066 476 7687 14560 3649
6546 476 4963 15802 13687 486
6547 476 10265 9564 12362 122 961 15803
6548 1143 15186 2883 12671 4834 2303 2753 855
6549 11546 2445 2303 2753 2626
6550 2656 5665 5368 2286 2753 13066 2213
6551 1782 2753 273 6202 12598 4400 1895
6552 2753 15804 968 2442 5092
6553 2753 15804 6076 1969 2241
6554 3814 9776 7281 3466 2753 4752 2419 7548 10638 403 6918 490
6555 2753 2541 7751 2114 120
6556 12767 2838 12314 8700 12982 406 124 13082 2644 3119 8577 3906 2753 2224 4222 14499 9041 4673 9703 13640 5627 2645
6557 7619 8799 77 23 1114 670 47 8849 4715 2753 2123 11191 6006 12904 11080 2204 15805 2098 9745 10693 12418 2696
6558 7978 8049 6379 1163 4299 15806 15807 7615 11344 6149 4049 2144 2543 704 1773 3006 5991 873 775 15808 13065 4367 11507 7621 5424 5548 8635 13996 5671 6405 825 9207 54 4864 8877 10279 8730 4964 6000 2753
6559 7986 2753 15804 15809 2061
6560 6004 3944 13087 2753 5255 11378 14526 1132 10823 15810
6561 857 733 11796 179 1048 2126 9526 15811 12770 6076 12231 4458 1114 2447 15812 3202 2753 2190 403 562 4751
6562 335 1577 2753 11002 4318
6563 429 11103 453 1506 15813 1505
6564 1505 13875 15814 15488 8916
6565 2974 5123 6977 1505 2611
6566 1505 2363 2238 3875 2204 10889
6567 1505 15815 1897 44 15816
6568 15817 1505 11103 1511 15818 13875 6867
6569 7572 120 8008 387 13970 4504 14874 2869 130 4279 1505
6570 4486 2719 6806 15694 504 372 15819
6571 2019 15694 7007 5934 13193 10218 7449 1850
6572 15694 14207 2877 6552 772 7096 11943 4373 3465
6573 12088 15820 6591 15694 13786 504
6574 13840 2191 15694 3078 10308 4933
6575 414 15694 5803 509 9868
6576 15694 15088 7248 3360 7097 1924 7802
6577 11235 7313 4432 15554 10223 15821
6578 11235 9618 2356 2625 490 2359 4547 15822 2012 15601 15823 15040
6579 11235 4065 5568 15824 4716
6580 6252 9444 11235 4328 2601 4987 791
6581 237 1445 6559 2015 11235 1597 1601
6582 11963 9845 13086 15825 1745 1550 8311
6583 3436 1550 9845 4116 568
6584 5926 3451 1550 7289 230 7394 14520 2792 1055 8273 13055 2778 8933 15826 1076 2235 1404 1358 9463
6585 441 2765 3438 1789 6283 6716 1488 1520 1239 371 1420 15827 9133
6586 14578 5110 7899 15828 3157 3920 4479 13984 3393 4404 5767 1428 15829 6795 15410 6671 6252 4463 6503 5928 15830 6033 6196 1487 10185 15029 4528 10002 1328 1291 4541 1330 1331 1332 4854 6278 1335 6257 3438 1344 1375 6948 410 9799 4361 1253 4623 2695 12034 3407 1363 5781 14862 6820 1473 354
6587 11789 6330 3438 2658 15831
6588 14728 3571 14354 3438 2128 2459
6589 3438 3224 4149 1203 15832 435 15833 9804 428 288 5526 8500 11835 1097
6590 2597 9037 3262 179 2838 5284 15834 15835 3438 6107
6591 15836 359 15344 9158 1213 3438
6592 3438 15837 386 1571 15838
6593 15654 12938 4434 11512 3438
6594 903 10162 15839 8384 3438
6595 3227 3438 6283 4430 6376 3231 15320 1996 14484 7109 4000 6913 641
6596 7441 14431 3438 11512 7235
6597 3260 4453 3639 2115 3438
6598 3438 414 14700 14727 437
6599 3438 4369 15697 15840 6560 4954 992 15841 15107 1400 15842 2069 1684
6600 11399 4910 3438 4711 7747 6688 10732 5463
6601 13636 410 1562 3786 794 3438
6602 2961 4730 15843 526 4051 10784
6603 13868 4730 2588 1160 934
6604 4149 2049 4730 90 6092 13046 15844 8541 8454
6605 1390 705 3523 547 15845 4730 2961
6606 4730 9683 4240 101 15640
6607 12614 4730 10594 2737 7224 15839
6608 4730 10721 14838 4639 11384 5780
6609 4730 3757 6342 7177 6654 1867
6610 4730 11712 853 14144 7241 10485 2883
6611 95 6159 4730 5635 2127 265 13456
6612 4730 11484 1767 5128 15846
6613 4730 4950 1733 14991 8748 15847 14231 240 4119 17
6614 2221 4730 7065 922 130 2829 2486 2478
6615 12426 6194 4730 6150 9751
6616 4730 7116 5455 4401 1774 15581 7189 10296 15848
6617 1768 5829 4730 3646 751 2699 531
6618 3380 9956 4730 15849 11287 454 13852 14738
6619 4642 6372 1864 5898 4730
6620 10810 4730 10806 1042 9798 14409 4037
6621 7116 7810 7168 1673 8818 14795 4730 7115
6622 15850 4270 809 4730 7624 5635 15851 13788 10785 9098 4783
6623 7033 6780 1572 738 15852 4730
6624 15853 4866 3068 3323 12131 13466 67 12525 6316 14173 3902 11190 15854 3101 3906 15855 127 734 13978 4730 3571 2207 8675 9590 10923 4744 4066 7970 7965
6625 2339 11168 4730 15856 997 2323 14800 4709 15857
6626 4730 5898 9143 6193 15858
6627 4730 1273 7750 15859 10794 15860 609
6628 10913 14301 2127 9836 10039 131 490 14336 8371 7863 4730 1507 2961 5987 8084 2756 10922 2941 2316 11917 7718 10989 4509 5411 12333 2914
6629 1785 9289 7871 5692 4608 4730 2961 6167 1219 4601 1309 3632 6960 6137
6630 4359 7414 457 4730 12784
6631 6150 4730 10685 8150 2659 5286 8012
6632 2706 4204 2401 4245 4730 9455 2687
6633 2451 15861 4730 4950 2127
6634 1785 537 4730 5506 10376 15510 1524 6583 1512 5761 5858 7170
6635 5398 4730 7475 8573 15862 4905
6636 15863 6130 15864 386 4730 12012 1281
6637 5170 14445 4730 8787 10805
6638 14717 596 7024 7760 14364 13918 659 9062 4730 15865
6639 2183 2997 979 8590 1405 1921 6150 3411 4730 5256
6640 2938 15866 5494 57 4730 540 6136 6535 4556
6641 4220 404 6774 3999 4762 4730
6642 4730 2961 6960 5898 7001 6711
6643 15867 8465 14565 11021 4730
6644 6993 2127 4950 5727 4730 2961 6193
6645 2020 820 1064 29 7172 2053 2768 180 9843 4730 11523 15844 3736 2961
6646 15868 15869 490 1818 15549 15371 5613 5612 5468 13574 15870 4730 3141 11280 15844 10536 9060 15310 850 6187 2478
6647 6960 403 551 4730 5252 4963 996 186 3424 14744 1867 5242 1411
6648 7848 404 1873 13887 4730
6649 2342 2634 1156 11417 4730
6650 15871 4730 3947 6150 4762 4054 403 2486 10296
6651 4730 4862 2397 5145 1673
6652 5697 4730 7203 15872 1867 4634
6653 16 11430 2847 9955 15873 3441 828 2946 992 15874 7089 9062 4730 2961 829 236 1039 830 6439 15875 8142 2235 4949 14613
6654 2397 4730 404 7027 4944
6655 2516 4730 3740 13687 10423
6656 10304 9833 14851 4721 15876 4949 1149 4730 6430 649 15327 8446
6657 4730 13885 1267 5474 13943 14348
6658 15877 1946 3637 2376 15878 14566 10857 15879 6655 4730 5841 8248
6659 4730 3826 4403 7315 5676 13522 858
6660 12124 1776 15880 4730 3564 3487 10783 5817 10812 15881 2118 5635 3562 5739
6661 4730 2961 15882 6150 4609 15883 11281 424 2465 15079
6662 825 1673 14027 4730 550 8075 1017 202
6663 4730 2961 3636 884 5686
6664 9773 84 4730 13943 9288 7653 708 14345 7985 7631 526 1682 2425
6665 5545 10130 10714 12129 7091 4001 2398 4730 6324 15884 4014
6666 2671 9755 1868 8630 2769 4730 12533 2179
6667 4730 2961 3352 5855 15844
6668 4730 4656 7228 2555 6481
6669 3267 5151 5248 10685 5214 5904 4240 3180 15885 6800 3705 4730 2961 2127 628 11177 1499 8921
6670 4299 15886 4050 4730 12382 8533
6671 15887 4403 5173 15888 7561 7978 5719 426 3572 7068 1866 8382 2001 997 3708 1568 5583 7825 3589 4312 4730 723 8288
6672 9097 10060 15458 6718 7467 4730 1670 6150
6673 4730 2961 752 7204 8781
6674 3428 15889 11479 9784 5628 1773 2128 2990 4963 4730 15890 9011 2961 10224 26 8924 5659 2824 5407 6048 5512
6675 3798 2100 9412 15891 8313 5256
6676 15892 3798 15732 5657 1536 8893 11814 12143
6677 3798 4303 15893 15894 4312 15895
6678 15340 3798 3283 4586 9837 2236
6679 2215 15655 8963 3798 1759
6680 15896 13836 1147 10340 14655 15897
6681 15896 550 15898 219 14786 791 15899
6682 15900 7035 15896 15901 10901 1243 1124
6683 15896 11120 11818 6402 1867 14912 6350
6684 13479 1055 10339 10590 15896
6685 12308 87 6476 2536 12465 9033 15902 3714 1110 15903 1932 2604 11165 7339 4175 3700 2714 2101 13633 14041 2768 9843 15904 3518
6686 3714 13691 1110 13230 15 9455 8130 11511 3326 9466 551 12741 12287
6687 15706 15905 3714 2966 13089 13640 10418
6688 3714 11961 1706 86 3713 31 94 4431 15593 9327 4850 1934 2853 235
6689 3714 2403 4143 820 3312 732 5261
6690 41 5910 7637 14551 3714
6691 10353 981 3714 15906 1108
6692 4033 130 6125 15194 3178 11495 3714 13481 3654 577
6693 2139 15278 2762 12907 3714 13982 9689
6694 3714 12234 2309 5881 3181 2158 10684 3269
6695 3714 8697 1652 2405 87
6696 3714 3700 330 3122 12848 11254 2
6697 3714 7637 9774 10077 11882 13985 11167
6698 814 8869 3714 5116 4808 1216 796 3041 6829
6699 3714 670 3460 13497 9712
6700 1099 3204 2395 3714 2967 12307 12197 3106 1157 2532 13130 634 9601 12409 2671 2777 2139 12149 5015 38 11266
6701 13931 13196 671 3714 2823 2583
6702 2562 3714 7608 12659 2086 11703
6703 15907 3714 5301 850 13172 15908 5398 6139 5495 5071
6704 7554 12741 1032 6677 3714 2531
6705 3714 14000 2777 2231 9179 13009 12616 8085 12203 2176
6706 3714 10265 135 11610 13466
6707 3714 10353 13179 3968 14237
6708 3714 8633 6491 9824 10231 14282 15909
6709 3714 15910 12242 15911 4937 1544 2514
6710 11769 15345 6090 3714 2222
6711 230 3822 9453 820 2388 4834 90 2046 4281 101 13452
6712 4834 14145 2356 649 1684 1044 2361 733 3101 10416 151 5308 7019 7539 12458 12106 10796
6713 9954 15912 5046 4834 12473 321 13425 6423 636 2444 2082 11731 7974 11083 10084 10464
6714 8991 12770 12240 4834 2365 15913 11303 4142 15914 11165 12673 2323
6715 2814 4834 2858 2848 130
6716 4834 2894 2848 4117 29 661
6717 2120 2150 4834 14093 820 5108 2
6718 9645 4834 2259 1145 6315 3202
6719 509 57 4834 196 820 1113
6720 4834 954 7117 6849 15685 15915 2516 403 13022
6721 4834 12285 10793 3151 15916 13296 2535
6722 4834 4588 2252 69 15917 12848 1047 3544 14540 15918 952 13299 2749 2767 5723 12841 179 2276 2686
6723 12650 820 4834 8952 2388 3928 6865 6091 2175 179
6724 9651 4834 2469 3031 2179
6725 131 1124 853 4967 7749 12632 2274 1693 15919 8929 2275 69 8428 13795 10973 109 2680 15920 11660 1055 4834 6122 81 5969 1723 2606 15921 661
6726 15922 13267 4834 11758 1125 2305 11367 2395 2615
6727 3047 12671 51 10 2675 1393 4834
6728 1176 6736 525 4403 551 2768 9079 15548 9717 12648 2403 14832 1143 670 39 4834
6729 14939 8190 15874 14856 2620 8539 14490 4834 5642 11474 207
6730 15923 4834 11732 4459 9773
6731 11444 1110 2499 6947 4834 705 3105 2848 2290 109
6732 3104 4834 14080 1093 12972 9157 8843
6733 623 4834 15744 3076 2858 9051 8250 5865
6734 8144 263 4578 10441 4834 13763
6735 7382 4834 93 2547 29 11444 12285 657
6736 7474 3571 6405 704 10747 2403 9175 404 11476 599 814 4834 13554 5409 8299 2858 5285 10691 4005 825 15924 2401 634 5865 10772 4053 2113 12076 15925 14173 15926 2664
6737 4780 901 2290 4834 2547 99 10568 12907 9717
6738 551 15 1033 9381 5283 3213 179 2356 8538 403 14792 9671 9305 13661 15247 49 2128 12573 9616 4834 2069 9508 5694 2307
6739 415 4428 12817 12114 661 317 2288 4834
6740 15927 4834 13133 1155 634
6741 9593 9622 4834 2276 5846
6742 4834 820 5968 29 10966 2848
6743 4834 2147 15928 4245 1143 1131 14181 10414 10515 13112
6744 9164 8865 11938 9741 4834 11758 2615
6745 15305 1692 29 802 4834 15929 5795 2043
6746 432 5671 154 4834 392 6590
6747 43 4834 8673 4486 5409 8617 3620 9012 11417
6748 263 4964 15930 15931 4834 9176 5817 7623
6749 13455 8070 4834 35 13606 8570 12156 13942 7927 6912 2858 1615 13777 1045 9038 10976
6750 15932 1130 4834 11593 14159 1704 2445 15933 179 1969 6091 657 6694 9381
6751 4834 4240 1776 130 12507 3614 1050 2159
6752 4834 14888 29 2848 3088 6950
6753 6158 1685 235 8958 857 4682 2365 106 8845 4834 13897 8649 108 12422 9666 967 2486
6754 657 8656 2858 4834 8649
6755 4834 130 14116 3203 1644 15854
6756 2612 2848 2814 4834 29 7641
[truncated: 1,307,517 more chars]
