# Supplementary material for: Graph convolutional network and self-attentive for sequential recommendation
Source: PeerJ Comput Sci. 2023 Dec 1;9:e1701. doi: 10.7717/peerj-cs.1701 (PMC10702940; doi:10.7717/peerj-cs.1701)
Supplement: Supplemental Information 1 — To ensure a fair comparison of models, the majority of the code in the files datasets.py, utils.py, modules.py, main.py, and data_augmentation.py is adapted from the code provided by S3-Rec and ICL-Rec. However, we have implemented the code for models.py and trainers.py according to the approach we have proposed. [file peerj-cs-09-1701-s001.zip › data/Toys_and_Games.txt]

1 1 2 3 4 5
2 4 5 6 7 8
3 9 10 11 12 4 5 13 14 15
4 4 16 17 18 19
5 4 20 21 22 23 24 25 26 27 28 29 30
6 31 32 33 34 35 36 37 38 4 39 5 6 13 40
7 41 4 42 43 44 45 46
8 47 48 49 50 51 4 52 13
9 4 5 6 13 53 54
10 55 4 56 57 58 59 60
11 61 4 62 63 64
12 65 66 67 68 69 70 71 72 4 73 74 75 38 76 77 78 79
13 26 80 81 82 83 84 85 4 5
14 86 87 88 27 89 90 91 92 93 4 5 13 94
15 95 96 97 4 30 98 99 100 101 102 103 104 105 106 82 107 39 108 109 110 111 48 112 113 114 115 116 117 118 119 120 121 122 123 124 125 126 127 128 129 130 131 132 133 134
16 4 135 136 137 138 139 140 5 40 34 141
17 142 143 4 5 6 144
18 145 51 146 147 148 149
19 150 151 152 145 153
20 145 154 155 156 157 158 159 160 161 162 163 164 165 166 167 168 152
21 169 170 171 172 173 174 175 176 177 178 179 180 181 145 182 183 184 185 186 187 188 189 190 191 192 193 194 195 196 197 198 199 200 201 202 203 204 205 206 207 208 209 210 211 212 213 214 215 216 217 218 219 220 221 222 223 224 225 226 227 228 229 230 231 232
22 233 234 145 235 236
23 237 238 239 240 241 242 243 244 145 48 245 246 247 248 249 250 251
24 252 253 254 255 256 196 257 258 145 259 260 261 262 263 264 265 266
25 267 145 268 269 270 271 272 273 274 275
26 276 277 278 279 145
27 145 280 281 282 283
28 284 145 285 286 287 288
29 289 197 290 291 292 293
30 294 292 295 296 297 298
31 299 292 300 301 302 303 304 305 306
32 292 307 308 309 310 311 312 313 314
33 315 316 317 318 319 320 321 292 322 323 324
34 325 326 327 328 329 330 331 332 333 292 318 334 335 215 336
35 80 337 48 338 22 83 339 340 341 342 343 344 345 346
36 347 348 349 344 350
37 344 351 352 353 354 189 355
38 356 357 358 344 359 360 361 362
39 363 115 80 364 365 366 367 368 344 369 370
40 371 372 373 374 375 344 376 377
41 378 379 380 381 382
42 380 185 383 384 385
43 386 387 380 388 389 390 391 392
44 380 393 394 395 396 397 398
45 399 380 5 400 401 402 403 404 405 406
46 407 408 409 410 411 38 412 413 414 415 416 417 418 419 420 421 422 423 424 425 426 427 380 428
47 429 430 431 380 432
48 433 434 186 380 435 436 437
49 438 439 440 441 442 380
50 443 444 445 52 5 446 447 448 449 450 380 451 452 453 454 309 455 456 186 457 458 150 459 460 461 462 365 463 464 465 466 354 467 468 469 143 470 423 471 472 188 473 474
51 475 476 477 478 479 480 481 482 483 484
52 30 485 476 486 487 488 489 490 491 492 5 40
53 493 494 26 495 496 497 498 499 500 476 501 502
54 503 476 504 505 506
55 507 508 509 510 511 512 10 177 513 30 514 211 309 515 516 517 44 518 519 520 521 316 522 523 524 525 526 476 527 528 529 530 453 531 423 189 440 532 533 534 535 27 438 536 537
56 538 476 388 461 84 539 540 541 401 542
57 83 476 543 544 545 546 547 548
58 476 549 485 189 550
59 551 40 552 553 554 555 556 557 558
60 559 560 561 562 557 563 564 427
61 565 566 567 568 569 557 570 571 572
62 485 573 364 574 495 575 576 577 578 579 580 581 582 127 557 583 584 585 586 531
63 55 587 588 557 589 590 591 592 593 594
64 595 539 596 597 557 598 599
65 557 34 600 601 602 603
66 604 409 605 606 607 91 608 609 610 611 612 613 614 615 616 617
67 618 619 620 621 342 622 623 624 625 626 627 628 605
68 605 629 630 631 374 632 376 633 634
69 541 112 635 636 637 638 639 520 640 595 641 642 643 511 644 645 646 506 647 648 649 650 342 651 605 652 653 654 156 549 655 656 657 78 658 659 660 661
70 460 605 662 663 664
71 665 666 667 668 669 670 671 672 673 168 605 674 675 398
72 676 677 678 679 605 680 681 34
73 682 683 684 685 686
74 687 688 689 690 691 692 693 694 695 696 697 698 523 699 700 701 702 703 704 705 706 707 365 708 540 709 710 711 712 713 714 715 716 717 524 718 719 720 546 721 722 723 724 725 726 727 728 729 730 463 731 732 733 734 735 736 737 738 739 740 741 58 742 743 547 744 487 745 746 234 747 748 749 750 751 752 753 683 754 755 756 415 757 758 759 474 760 761 762 763 764 765 766 767 768 769 770 771 772 773 774 775 776 777 219 778 275 129 779 780 781 782
75 783 683 784 465 785
76 786 683 42 787 788 789 790 791 792 793
77 794 497 480 308 440 795 470 796 797 798 799 683 800 46
78 801 802 803 804 805 806 807 156 483 808 809 810 811 812 167 813 814 815 816 817 818 819
79 820 821 395 822 823 824 825 826 827 326 828 829 830 831 832 82 156 833 834 835 167 165 836 837 162 838 839 840 166 841 164 842 843 844 845 846
80 193 847 848 156 849 850 851
81 852 853 854 855 562 156 832 856 857 858
82 859 74 860 861 862 863 80 55 864 865 866 867 868 869 870 82 636 871 872 873 447 541 874 875 876 308 877 878 879 880 831 881 882 883 884 26 885 886 887 888 889 890 186 891 892 893 894 895 896 897 898 899 900 901 902 903 481 904 905 906 907 908 909 910 911 363 912 913 914 915 916 917 918 919 920 921 506 922 923 924 925 926 927 928 929 930 931 932 933 934 935 936 937 234 128 938 939 940 941 942 943 944 945 946 947 948 949 950 951 210 952 953 954 955 156 956 957 958 959 960 961 962 963 964 965 966 967 968 265 756 969 970 971 972 973 974 975 976 977 978 814 838 979 980 981 982 424 983 984 985 986 987 988 989 990 232 991
83 992 993 994 995 996 997 998 999 1000 1001 156 1002 805 329 1003 1004 1005 1006 958 416 1007 221 1008 1009 1010 1011 1012 816 1013
84 1014 1015 1002 1016 156 1017 1018 1019 1020 1021 1022 1023 1024 1025 229 1026
85 1027 1028 1029 1030 1031 408 496 1032 128 724 1033 156 1034 806 1035 562 1036 1037 1038 1039 810 1040 1041 1042 1043 418 1044 79 1045 1046 813 819
86 1047 1048 1049 1050 1051 1052 1053 1054 1055 1056 1057 656 818 156 1058 1059
87 1060 1061 1062 338 918 1063 209 1064 128 1065 724 1066 1067 1068 1069 1070 1071 954 613 1072 480 832 154 959 1073 156 748 158 1074 1039 414 1075 968 1076 1040 416 1020 1077 1078 1079 1080 1081 400 813 1082 656 165 160 167 166 842 225 1083 814 1084 1085 1086 1087 1088
88 1089 1090 1091 1092 514 1093 44 401 346 1094 1095 1096 452 1097 1098 1099 1100 1101 1102 1103 951 1104 1105 832 956 1106 958 156 1107 1108 1109 1110 1111 1112 1113 1114 1085 1115 1116
89 1117 363 156 1118 1119 1120 250 1121 1122 838
90 1123 1124 1125 1029 1126 1127 1128 1129 1130 1131 1132 348 1133 1134 1135 1136 1137 949 1138 1139 945 156 1140 157 1141 1142 1143 275 1144 382 811 1145 1146 990 1147 1148
91 832 156 1149 1150 497 1151 755 1152 1082 656
92 1153 1154 1155 1156 1157 156 1158 856 157 158 1159 1160 1161 250 1162 1163 837 1152 165 1164 970 811 1079 382 162 840 836 1165 841 161 1166 1167 1168 163 974 1169 166 167 160 839 1170 1171 1172 1173 223 168 1083 1077 842 814 816 1174 1175 1176 231 1177 265 1178 1179
93 1180 937 855 156 1037 1181 1182 46 1183 437 1184 1185 1186 1187 1188 1189 969 1190
94 1191 1192 1193 1194 1195 156 1196 1197 1163 1198 1199 1200 1201 1202 1203
95 1204 1205 1206 1207 1208 1209 156 1210 1211 1108 1212 1213 1214 1215 1216 418 1217 221 3 1218 1219 1023 1220 1221 1122 656 1222 1223 1224 1225 1226 1227 1228 1229
96 1230 1231 1232 156 855 1000 1233 1234 1010 422
97 1235 1236 1237 1238 1239 1240 1241 804 155 1242 156 1243 1244 1245 1246 1247 1229
98 1248 1249 1250 1251 193 1180 1252 1253 1254 918 1255 1256 1193 156 1257 1258 1161 1167 1259 841 1260 161 1261 1262 1263 1059 1148 1264
99 1265 1232 1002 156 1009 418 1227
100 1248 1266 1028 1267 1268 1269 1270 1125 1271 1272 1273 1274 1275 1180 1276 1235 408 1117 1131 1277 1278 1279 1239 1280 1281 1282 412 155 1283 330 156 1002 949 1284 1285 1286 1143 502 1287 1288 842 837 1289 1290 979 1184 1113 980 982 1291 1292 1293 1294
101 1235 1295 1053 855 1000 156 562 832 613 856 1036 1296 158 1297 1298 1299 1168 1247 1300
102 1301 1302 1303 1304 1305 1306 1307 942 949 1308 1309 832 1310 156 158 1159 968 1311 415 502 1143 501 969 1312 159 382 161 837 1165 1260 1172 166 1313 979 1079 839 1171 1173 1259 1314 1019 814 1315 1316 265 1317 985 1318 1059 1227
103 1237 1319 1320 154 1321 156 1322 1323 812
104 1324 941 946 1325 1326 1327 832 1328 156 157 1329 1144 1330 1143 1331 1332 437 160 1079 1169 166 161 839 1171 163 164 162 840 979 1077 168 152 225 1083 842 1059 1333
105 1334 1335 1336 1337 1240 1338 156 1339
106 1340 1341 1342 1343 1344 872 1345 1346 328 1347 193 1348 1349 940 1350 994 1351 1352 1016 1353 1283 410 1354 832 958 1355 1356 1357 995 156 1073 1358 1359 416 1020 969 1360 1361 1362 1363 1082 1364
107 1062 1132 1365 1366 1367 1368 412 156 1369 963 1159 1370 1371 1372 1373 1041 1163 1374
108 1375 1376 1377 1378 1132 1351 1379 1380 1381 1064 1137 1382 949 1383 849 807 1384 806 1033 156 1039 1385 1144 1386 1011 1043 1085 1387 1388
109 1389 1352 156 218 1390 1391
110 1392 1393 1394 1320 1321 1395 156 1396 1397 1398 1164 222 1399 1112 1292 1225 1400
111 691 1295 156 1213 418 1077 1401 1402 1403
112 193 1404 1029 1156 1405 1030 1406 731 937 1064 999 1407 720 1069 156 1408 1355 1409 1410 1411 1412 1413 1214 1385 422 1010 975 837 1082 840 1079 167 161 164 1184 1414 461 1176 1415 1416 1178 1417
113 1418 1419 1420 1421 1253 1273 1422 1423 256 1129 1424 1425 1426 1427 1135 1428 1429 998 1326 1430 1354 1328 832 154 156 1431 1432 1433 1434 1331 1435 812 1023 1374 1436 1437 818 1084 843 1364 1438 989 1147 1439 1440
114 1441 853 1442 1443 156 832 157 855 24 158 1161 1444 1445 762
115 1237 1242 156 832 977 1219
116 1446 1447 1448 1449 1450 1451 911 1452 1453 1454 1278 996 1455 935 1032 938 828 156 1456 1105 1036 1457 965 1458 1459 1056 275 1460 79 1461 1078 1462 314 983 1463 1226 989 990 1201 1464 1465 1466 1467
117 1275 1468 1469 1470 1383 832 156 1471 1472 1473 1474
118 1475 1379 1241 1476 832 156 157 856 154 1143 159 160
119 1028 1477 1478 1479 193 1271 1270 395 1480 1097 1100 1481 1482 1483 1484 848 1485 938 829 156 1486 1487 1245 1488 969 1489 1111 1490 1166 1491 838 1492 1402 1317 232
120 1493 1494 1495 1496 1130 1353 1352 828 1497 156 159 1010 1082 1403
121 1334 1271 1348 1272 1498 1485 1382 1499 156 1500 168
122 1405 1278 938 1501 1502 156 480 1036 832
123 192 193 196 551 1503 1504 1505 1506 1507 1508 1241 1509 1510 156 1511 601 1332 837 1172 980 1234 1512 1513 843
124 1514 1515 1156 1516 1517 1304 198 1518 684 1519 832 1073 156 1520 1370 968 812 1386 1145
125 1129 1521 156 833 834 1233 1142 159 841 160 166 1522 836 1165 837 1172 164 1079 161 839 840 163 1152 165 1169 225 152 168 1083 842 167 1077 814 846
126 1523 408 201 198 1524 1525 1521 209 998 1064 1053 1256 1476 156 1072 1526 1001 1367 1103 1527 856 1520 1017 1528 1170 812 814 1323 1121 1445 1529
127 26 1530 1531 1516 1337 1532 1521 1501 1533 156 984
128 1481 938 156 964 382 1259 816
129 1534 1341 1028 1268 1269 1535 1536 1537 1538 1539 1540 1541 821 1542 1270 1543 1544 1545 1158 1274 395 1117 1546 1547 911 822 1450 1548 1549 1097 936 1353 1550 1551 1382 1067 1552 1553 950 1497 156 1554 1555 1329 1556 158 1557 967 219 1233 1142 1041 1372 1197 1558 3 223 1433 159 382 1559 1161 1361 970 841 836 1560 1561 837 1112 1562 1172 1152 164 1169 1173 1259 1563 1184 1170 1313 160 1165 161 839 1167 840 163 1079 165 166 167 842 1437 814 1403 1084 1317 819 1058 1400 1227 1564
130 1028 1565 1566 1567 395 1548 1568 1569 910 1132 1570 994 1571 363 1133 937 936 939 1408 1065 1572 1573 337 1070 1326 1283 685 156 1574 1575 1576 1577 1578 957 1579 1580 1581 1582 1583 1584 1585 964 1586 968 415 969 1152 1287 1312 161 837 162 840 164 1079 974 977 838 1587 1588 1589 296 1590 1591 1592 1227 1564 1593 1182 1229
131 1594 1365 1595 1339 1596 1103 154 156 856 1292 1597
132 1598 174 1599 193 1600 1601 940 1602 156 1603 837 1259 836 970 841 161 166 160 1165 1561 816 1258 811 1562 1171 165 167 839 1079 163 164 1604 1605
133 1606 1607 1608 1421 1050 1525 1280 1609 1132 1610 1611 1612 1613 1614 1526 1615 1552 1616 856 156 962 1488 1617 223 1402 1059
134 1618 1619 1405 1098 1518 201 1101 928 1381 1295 128 127 1064 1620 1621 1615 1382 1573 1069 1622 954 1623 1624 1625 953 959 958 156 1626 1555 1627 1628 964 1629 1458 415 275 1313 1617 162 1216 437 1630 975 166 836 840 1165 161 1083 1631 841 165 1164 970 164 1079 837 1172 1491 1152 1173 1170 160 163 167 1169 981 1632 1633 814 1592 1317 231 984 1293 991 232 1634 1635 1636
135 1637 1638 1639 95 1640 1641 348 1265 1030 199 1642 525 994 620 915 1643 936 1429 1065 945 1644 1272 828 1645 1646 1553 1647 1648 969 657 1328 958 1649 156 1626 1650 1651 1652 1413 1212 1653 966 1385 265 1654 1655 1216 1044 1109 1078 1061 1172 1055 1164 1167 840 164 836 161 837 839 1079 970 1313 227 818 1604 1463 1656 1657 1293 1658 1059
136 196 803 992 1452 1295 932 828 156 684 1659 1018 1069 1073 1413 1660 1359 1661 811 1010 1662 231
137 1663 1664 514 1665 1096 1094 1095 1666 1667 1668 865 1669 890 1670 1671 1672 1673 1674 1675 423 1676 1405 1306 1677 822 1135 1429 1621 945 942 1393 1678 1366 1354 855 562 1679 849 156 1065 856 1680 1681 1682 1159 218 1371 1458 1322 1683 1488 1684 1685 838 1317 1686 987 990 1687
138 822 363 1265 1098 1306 1320 1688 1408 1553 829 156 480 1579 1689 963 962 1159 219 968 415 756 265 502 3 1690 1691 382 974 838 841 836 1165 837 1152 165 1169 223 167 161 163 164 162 1170 1172 840 1692 1391 1445 1260 1083 1077 986 1177 985 987 1224 1227
139 82 1693 1694 867 1506 721 1695 485 1696 208 1425 520 1697 156 1698 1699 1283 1700 1159 1701 1702 1143 1020 250 1077 1703 974 1152 1164 1161 160 1401 81 1704 265 1148 1300 428 1333
140 541 1705 1129 1451 1518 553 1132 1570 1548 1450 1052 1380 720 1706 1519 1066 1070 1707 613 1678 156 1328 1352 748 1054 1708 1457 1159 1709 965 1214 1160 265 415 1144 502 250 1710 974 838 1711 777 814 1174 1712 985 986 1713 987 1224 1714 991
141 613 156 809 1285 415 837 1165 162 1313 160 840 1561 161 165 836 164 167 814 1292
142 992 1570 1032 1338 410 1615 805 1068 1715 1716 156 832 1037 329 1681 1371 1160 416 841 1617 1717 1312 1163 782
143 1718 1351 1719 1053 156 1709 984
144 1720 1721 1722 1028 1523 1723 1049 1724 1725 826 1726 947 156 1727 1728 1729 1259 1152 1434 1730 1592 1224 1293
145 338 1051 156 1622 562
146 940 912 1131 995 156 1614 1227
147 1731 1015 156 856 157 158 1142 809 1141 1143 1023 159 382 837 1079 163 161 1314 160 841 839 1164 1084 1292
148 1732 1733 1734 1735 1718 1452 1611 1324 1736 1737 1032 938 209 1719 1738 1526 947 1509 601 1739 950 1369 1740 1741 1742 1743 1285 218 1654 1434 756 969 1744 1745 1218 1746 1747 1026 1748 1749 1114 1364 1463 1147 1750 1439
149 1732 1751 1446 1244 1752 1753
150 1732 1754 1755 1756 1757 1758 1759
151 1760 1761 1762 1763 1764 1765 1766 531 1767 1768 1769 1770 1771 1732 174 1772 189 933 1773
152 1732 1774 883 1775 894 899 343 257 1776
153 1777 1778 1779 1780 1781 1529 1782 144
154 1783 1784 1785 1786 1778 1787 1788 1789 1790 1791 1792 1793 1339 1659
155 1794 1795 1796 1778 1797 215 1798 1799 1800 1801 1802 1803 1804 1805 1806 1807 1808 1809 1810 1811 1812 1813 1814 1815 1816 1817 1818 1790 1819 1820 831 1821 1822 1823 1824 206 1792 1825 1826 1827 1828 1829 1830 992 1831 1832 1833 1834 1835 1836 1837 1838 1839 1840 737 1841 1842 1843 1844 1752 1845 1846 1847 1046 1848 1849 1850 1851 1852 1853 1854 1855 1856 1857 1858 1859 1860 1861 1862
156 1778 1863 1864 1855 1856
157 1808 1865 1866 1778 1867 1868 1869
158 1778 1790 1870 1871 1872 1873
159 1853 1874 1875 1864 1876 1877 1790 1878 1865 1798 1802 1830 1778 1799
160 1832 1778 1799 1879 1880 1881 1610 1882 1883 1884 1790 1885 1850 1842 1797 1886
161 1778 1887 1888 51 1889
162 1887 1792 1874 1890 1840 1778 1817 1891 1892 1893 1894
163 1778 1808 1895 1896 1846 1897 1898 1899
164 1778 1900 1901 556 1902
165 1903 1904 48 1905 1906 1907 1908 1909 1910 1911
166 1903 1912 1526 51 1859 1913 1840 1914 1915
167 1903 1751 1916 1890 1917
168 1003 1789 1814 1918 1919 1809 1920 1862 1921 1922 1923 1863 1924 1925 1806 1926 1927 1928 1929 1930 1837 1931 1839 1801 1932 1933 1934 1935 1888 1936 1903 1797 1937 1938 1939 1940 1333
169 1941 1903 1910 1861 1930 1942 1943 1886 1855 1944 1856 1912 1889 1945 1946 1891 1882 1947 1948 1949 1950 1918 808 1951 1952
170 1953 1954 1955 1903 1910 1907
171 867 1956 1957 1958 1903 1907 1891 1912 1943 1959 1960 1945 1837 1886 1926 1933 1961 1874 1962 1918
172 1963 1964 1903 1918 1965
173 1903 1910 1966 1967 1968 1802 1830 1969
174 1830 1903 1970 1971 1927 1972
175 1903 1973 1942 1907 1880
176 1903 1974 1975 1976 1977
177 1903 1978 1979 1980 256 1910 1846
178 1808 1981 1799 1982 1983 1903
179 1910 1903 1984 1907 1864
180 1985 1903 1986 1987 1845 1854 1879 1864 1852 1988 1891 1892 1825
181 1989 1751 1830 1990 1792 1808 1801 1991 1885 1943 1992 1903 1993 1810 1815 1928 1994
182 1995 1996 1830 1997 1903 1878 1988 1998 1797
183 1907 1960 1814 1999 2000 1989
184 1912 1889 1907 1797 2001 1355 2002 2003 2004 2005 1738 1707 2006
185 1907 1809 1751 1874 1791 1480 2007 2008 1799 2009 1905 1828 2010 2011 54 1912 2012 2013 2014 2015 1880 2016 2017 2018 997 1969 262 1886
186 1907 1912 1798 1889 1993
187 26 2019 2020 1851 1857 1907 2021 1960 1927 2022
188 1907 1943 1944 1986 1882 1789 2023 1836 1971 1890 2024 1886 1989 2025 2026 1864
189 1792 2027 1950 1991 1932 1910 2028 1801 1912 1855 1333 1891 1890 1947 1864 1790 1994 1882 2029 1933
190 2030 2031 2032 1910 1814
191 2033 1910 2034 1830 2035
192 1802 1910 1956 2036 2037
193 1910 2038 2039 2040 2041
194 1910 1944 2042 1950 1941 1923
195 1546 2043 1910 2044 2045 2046 2047
196 2048 1910 2027 1814 2049 2050 1333 2051 2052 1841
197 1808 2053 2054 1910 1263
198 2055 2056 2057 1378 1157 1304 1498 2058 1568 1802 1910 1797 1572 1851 1033 1586 967 1359 2059 2060 1167 1312 818 1749 1121 1145 1712 2061 2062
199 1963 1919 1895 1942 2063 2064 2065 2004 2066 2067 1993 1984 2068 2069 2070 2071 2072 2073 1863 1910 2074 2075 1859 1927 1931 1994 2076 2077 2078 2079 2080 497 2081 1355 2082 2083 2084 2085 2086 2087 2088 2089 2090 2091 2092 93
200 1797 2093 51 1610 1799 1910 1884 1842 2094 1994
201 1910 2095 2096 1855 1934 2097 2098 1856 1886 2099 1928 1830
202 1797 2100 2101 51 1915
203 1781 1797 2102 1808 1190 1865
204 1993 2103 2009 2104 2105 1857 2106 1859 2107 1797 2049 1841 1951 1185
205 2108 1859 1914 1797 2109 1930 2110 2111 1915
206 2112 1880 1882 2113 1797
207 1811 2114 1808 2023 1879 2115 1891 2116 1898 2117 2118 1958 2119 2120 2121 2122 2123 1833 2105 1854 2124 1886 2125 1962 1842 1797 2126 1858 2109 1947 1791 1837 2127 2094 2128 2129 1920 2130
208 1797 2131 1874 1788 2012 1880 2132 2133 1804 2134 1886 1914
209 1797 2135 2124 1841 2136 2125
210 1797 1851 2137 51 2138 1944 2139 1837 2029
211 1797 1804 1944 1814 1792 2140 148
212 1797 1993 1930 1944 1950 1949 1850 1855 1834 1932 1882 1941 2095 2083 2141
213 146 2142 2143 2144 2145 51 1797 1935 2146 2147 1934 2097 2000 2026 2148 149 2149
214 2126 2150 1791 2151 1914 2129 1886 1841 1858 2152 1797 1951 2153
215 1815 1835 2154 1784 2155 1610 2156 1859 1797 1814 1855 1856 1945 1884 2157 1889 1878 1891 2050 1892 1893 2158 1850 1834 1798 2098 1912
216 2159 2160 1890 2161 2162 1825 2133 2163 1797 1860 1858 842
217 1813 1929 1950 1918 1925 51 1855 2164 1991 1814 1797 1861
218 1797 2165 147 2166 2167 51 148
219 327 2168 1797 1812 2169 1992
220 1797 1851 2170 1855 1943 1859 1882 1838 1990
221 1797 2171 1855 2172 1882 2120 1859 2173 450 1802 799 2174 2095 2140 2175 1830 2176
222 1810 1802 1846 2157 1859 1914 2095 2096 2177 1797 1808 1932 2178 1951
223 1797 1855 1791 1798 1899 2179
224 1809 2078 1811 1850 1839 2180 1797 2181 2102 1886
225 1834 1797 2182 2183 2109 1974 2184 2185
226 1797 1930 2186 2187 2188 2189 2054 2190
227 1820 1885 2126 1797 1819 2094 1850 2191 2192 1886 1884
228 1790 2193 1792 1817 1891 2012 1827 2029 1797 1992 2157 1837 1886
229 1797 1804 2194 1859 1914
230 1958 1808 1865 1956 2195 808 1912 2196 279 2117 1797 1799 1928 1830 1883 1962 2109 1610 51
231 2197 1028 2198 2007 1905 1494 1050 2199 1351 994 995 2161 1797 2200 1003 2192 1208 1207 2201 2202 1369 958 1708 945 2203 1151 811 812 2204 1364 1465 1333 2062
232 1911 1851 2205 2206 796 2207
233 1851 2208 2209 2210 2211 2212 261 2034
234 1969 1830 1851 1751 1959 1864 2191
235 2109 1949 1990 2213 1912 1834
236 2214 2109 2215 51 980 2216 2217 2218
237 2109 1808 1859 1862 1809 1912 1954 2219 51 146 147
238 1891 1792 1956 698 2220 2109 21 2221 2222 2223 1482 2224
239 2155 1892 1893 1931 2109
240 2225 2226 2227 1625 2228 2229 756 2230 719 2231 2232 1508 2233 2234 247 2235 2236
241 2237 2238 401 2239 2240 2241 2242 2243 2227
242 2244 2245 2227 2246 2247 2248 2249
243 169 2250 2251 2252 2227 2253
244 2254 587 98 2255 1094 105 2256 470 1729 2257 2258 1740 2259 2260 588 2261 2262 2263 2264 2265 2266 174 2267 2227 14 176 2268
245 2269 171 2270 2271 1102
246 1102 2272 2273 2274 2275
247 2276 2277 952 2278 2279 2280 2281 447 2282 2283 2284 2285 2286 1102 2271
248 2287 2288 1102 2289 2290 2135 2102 2291 2292 2293
249 2294 1102 1354 2295 2296 2297 1350 2298 2299 321 2300 2301 1506 632 1752 2302 2303 1479 2304 1504 2305 2306 2307 2308
250 2309 2310 2311 2312 2313 1507 2314 2315 1354 2316 2317 2318 74 2319 2320 2321 1271 2322 2323 531 2324 2325 2326 2327 2328 2329 1266 1825 901 1158 2330 1102 1499 2331 2332 2333 2334 475 2335 2336 2337 1418 1905 2338 183 2339 2340 1276 940 2341 2342 2343 2344 2345 1452 992 2346 2347 2348 2349 2350 2351 2352 2353 2354 2355 2356 632 2357 2358 169 2359 2360 2361 1469 2362 2363 2364 2365 995 2366 2367 2368 1256 2369 1339 938 2370 2371 1659 830 2372 2373 2374 570 2375 834 833 2376 275 1233 1142 1259 2377 1012 1260 842 152 2378 2379 1114 814 843 846 2380 1440
251 1102 2381 2382 2383 2384
252 1102 2385 2386 2387 2074
253 2388 2389 2390 1102 2384
254 1102 2391 193 2392 1270 1532 1002 2393 936 2394
255 1102 1808 256 1305 2395
256 885 485 82 2396 1665 316 2397 2398 608 2399 2400 2169 2401 2173 2402 2403 2404 2405 2406 2407
257 886 2408 2396 2409 2410 2411 2412 2413
258 2396 1953 2414 2415 812
259 2416 2417 2418 2419 2420 2421 2396 2167 1418 1953 1954 2422 2423 2424 2425 1823 2426 2332 2427 2428 1334 2429 2430 2431 2432 2063 378 2433 2434 2435 2436 2437 2438 2439 2440
260 2441 2225 2396 39 2442 2443 2444
261 1954 2445 2446 2447 2448 2449 2396 1953
262 2396 2312 483 2450 2451 2452 2453 2454 2455 2456 627 2457 2458 2459 2460 262 2444
263 2461 2462 2463 2464 2396 1953 2081 2465 2466 2467 2292 2468 2469 2338 279
264 1953 2470 2471 2292 2472 2473 2396
265 2396 256 2474 2475 678
266 2476 2477 2478 2479 2480
267 2481 2482 173 2318 74 2483 2484 2485 1028 2480 2486 1266 506 326 1505 2393 2203 2487 2488 2489 2270 2490 2491 1008 1829 2492 2493 2494 1146
268 2495 2480 2496 2497 2498
269 2480 16 2417 2499 2500 2501
270 2502 2480 2503 2504 627 2505
271 2506 2507 670 2480 1677
272 2480 2508 2509 1997 2510 2511 2512
273 2480 541 2513 309 2101 2514 1081 98 2515 2516 2517
274 2480 318 2518 2519 357 2520 1334 1286
275 2021 514 2521 2522 2523 2524 2525 743 2198 2526 2527 1272 2528 2529 1523 2530 48 2531 1274 2532 2533 467 2534 1273 2535 1448 1676 2536 691 1280 1481 1524 2537 2538 1724 2539 2540 2541 2480 2542 1278 935 848 2543 1354 644 957 2544 2545 1072 2546 2547 748 2548 2549 1159 1260 1433 1312 159 2550 2551 1221 2552 2553 1364 1415 1605 984 269 2554 2555 1224 991 1766
276 2556 978 2480 2557 2558 2559 2560 2561 2562 318
277 2480 2563 2564 2565 2566 2567 2568 2569 2570 2571
278 2480 2159 211 2572 2573 2574 698 256 275
279 2575 2576 2577 2578 464 2579 2580 2480
280 2581 2582 2583 2584 2480 1995 831 2585
281 2480 1378 2586 2587 1033 2588 85 2589 2590 2591 2592
282 2480 78 2593 2594 2595 2596 1741
283 2597 2095 2480 2598 1801
284 2599 1904 2600 2601 2602 2480 2603 2604
285 2480 877 2605 2606 2607 2608 766 2609
286 2610 2611 2612 2480 2613 2614
287 2520 923 1028 2615 2319 899 2616 2617 2618 2619 2620 2621 2622 2623 2624 2519 2625 900 1734 2626 2627 863 2628 2629 2630 2631 2632 2633 2634 2635 2356 2636 2637 2638 2639 894 2640 2641 2642 2643 2644 882 2645 1270 1271 2646 2647 2648 244 2649 530 2650 2651 2652 2653 2654 2655 2656 2480 1718 910 1047 2657 1483 1130 2562 1049 1336 801 2658 2659 2660 2661 2662 2663 2664 1469 1136 2665 946 945 1622 1208 601 2666 2667 1816 2668 833 2669 2670 2552 1288 1259 163 164 165 2671 166 168 2672 152 2673 361 2674
288 2675 2676 2677 2678 2679 2480 2680 2681 2682 2683 2684 2685 2686 2687 2688 2689 2690 2595 2691 1972 2692 2693 2110 2694 2695 2303 2696
289 1904 1818 2697 2698 2480 2699
290 2480 2518 2700 2701 328 2702
291 2703 2704 2705 2706 2707 45 2708 2709 2710 2711 2712 880 433 2713 171 2714 2480 1334 193 2715 992 1481 2658 994 1133 1002 1008 1299 2673
292 2716 2717 2718 2480 2719
293 2480 2720 2721 2055 2722 2723 2724 1320 2725 1354 1367 1002 2203 1210 2726 1554 1652 1006 2727 275 1008 1331 1360 2728 1749 1221 1025 1332 2729 1043 2730 1745 2204 1114 2731
294 2732 2733 196 2734 2735 2239 334 2736 51
295 308 602 613 2737 2735 206
296 2738 2739 2581 2740 1904 865 357 2741 2742 2743 2735
297 2744 2735 51 1203 149
298 2319 2745 2746 2747 2359 2748 2749 2750 2751 2752 423 2753 2754 2755 1760 2756 2757 2260 2758 2259 1344 2759 2760 2334 1816 1546 2761 2687 1447 2762 2763 2764 2765 2766 2767 2768 2769 2770 2338 2368 2771 2772 2773 2774 2775 2776 2777 2778 2779 2780 2781 2782 2783 2252 2784 2785 2786 2787 2788 2789 2790 2791 2792 2735 2793 2794 2795 2796 2797 2798 2799 2800 336 2801 2802 2803 2804 2423 2403 1103 2211 2805 2806 2807 2808 654 2809 2810 2811 2812 2813 2419 430 1972 2814 2815 2816 2817 2818 2819 2303 2820 2821 2822 2823 2824 72 2825 839 361 2712 2826 2827 2828 2829 2830 2831
299 2832 143 539 2833 354 50 1407 696 2834 2441 74 2835 1095 463 812 2836 658 2837 2838 2839 2840 2841 2842 2843 2844 2845
300 2846 531 113 2847 2848 2849 2582 2850 2851 2852 2853 2854 1302 601 2855 2593 2836 2856 1276 2857 552 1031 1014 1425 2858 1427 2859 930 1382 209 1016 928 2860 1067 1367 1623 1551 1393 1413 2549 1554 1553 1286 1372 275 219 2861 1390 2671 424 1605 2494 1300
301 106 531 2862 2221 2836 2863 2864 2865
302 2866 2836 2867 2240 2868 2869 2870 2871 2872 2873 2874 883 2399
303 2836 2841 2875 2834 2876 2877
304 2836 719 811 968 1077 1784 362
305 2878 1853 1808 1809 2879 1874 1788 1825 1784 2880 2881 2882 2883 2884 170
306 2885 1825 2886 2887 2888 1808 2889 1801 2890 2891 2892
307 1197 1808 2893 2569 2894
308 1788 1931 1808 1912 1864 1891 1854 1792 2095 2011
309 1808 2895 2167 1953 2896 1986 1932 2113
310 2897 2898 1817 1874 2899 1973 1790 2900 2901 2902 1808 1248 1028 2903 2904 1695 196 1718 198 1030 1448 1453 2905 1130 1380 1295 1064 938 1688 1137 1470 828 806 2906 2907 1679 1354 1072 950 856 996 1033 1572 1003 793 1487 1385 1459 221 1655 1259 2908 1024 2909 1058 1201 1465
311 608 1808 2181 2910 1830
312 1808 2911 2912 2913 936
313 1808 1811 1792 1912 1951
314 1808 1751 1989 1944 2181 2914 1878 1870 1828 1912 1853 2108 1798 1799 1801
315 1808 1809 1954 1908 143
316 1808 2124 2915 1790 1802 2916
317 1808 2917 2193 1791 1891 1912 1831 2179 2918 1842
318 1808 2919 1817 1865 2428 256
319 2920 2921 352 1599 2922 2923 2924 2925 2647 2926 1545 48 1341 2927 2928 1725 2858 1406 1236 2897 994 1279 2929 2930 1381 1521 936 2303 1352 2931 1909 1393 849 2932 1552 1678 1353 1729 2933 1018 1497 1370 755 2214 1162 1399 2934 842 814 1403 1085 1808 2140 2051 1086 987 2935 1178 1318 1333 1467 2936
320 1808 1898 2937 2938 2939 2940
321 2919 2941 1060 1964 2942 2943 1776 1808 40 2944 2945 30 1913 236 1912
322 1808 1784 1823 1792 1960
323 2946 1887 1817 2947 1968 1028 1799 1808 1399 1853 1988 1870 2948 1825 1888 2108 1424 1792 1798 1957 2161 1384 2949 1003 2117 1958 221 1200
324 169 2419 2950 2897 2470 2295 2951 923 900 2952 2953 1808 2954 2732 2955 2956 2957
325 1810 2095 1808 1883 1799 1855
326 417 524 1808 1887 2958
327 22 2959 2960 1808 2961 522 93
328 1808 1865 2962 2963 2964 2965 2966 2967
329 2968 2969 318 2970 2667 1808 196 2971
330 1808 2114 808 1784 1858
331 1808 402 185 2461 2972 1961
332 658 1808 877 2255 2973 2974 128 127
333 1808 2975 2070 1804 1830 1846 2106 1933
334 51 146 147 148 1808 1790 2976
335 2878 1983 2947 2879 1808 1853
336 1808 2181 2977 1817 2095 2049
337 1808 1850 1801 2978 2177 1846 1859
338 2167 2979 1808 2980 1800
339 2425 1808 2981 2982 1854 2193 1788 1826 1835 1842 2983
340 2984 1808 1727 1447 2457 2985
341 2601 2419 2420 2520 2986 1341 1808 1727 2987 1514 1843 2988 2989 2990 2028 2991 2992 1882 1998 2993 1512
342 2994 1792 1808 1790 1870 1802 2011 1830 1973 1857 2995 2996 2997 1798 1957 1944 1839 1799 2124 1810 2998 1751 2999 3000 3001 2139 2110 3002 1804 2111 1619 3003 2051 2487 2122 1927 1938 3004 3005 3006 3007 3008 3009 2780 2211 2810 3010 3011 1817 3012 3013 2767 2811 3014 1841 2102 2029
343 1808 1912 2005 1948 1870 1821 1886
344 1830 1808 2153 1874 1959 1859 1828 3015 3016 1826
345 2140 1874 3017 2417 3018 3019 3020 361 3021 2261 256 3022 3023 1808 2213
346 2292 3024 342 1808 3025 1268 3026 27 1792 3027
347 3028 3029 3030 1808 3031 3032 3009 661
348 3033 1802 3034 595 747 1808 1801 3035 741 3036 3037 3038 339 2614 3039 3040 3041 622 1011 1765 3042 3043 1902 522 1991 3044 3045
349 2688 1799 1808 1865 3046
350 51 3047 1792 1830 3048 1808
351 3049 3050 3051 3052 247 1808
352 2127 1918 2158 3053 1883 2916 2967 1937 2130 1808 1610 1894
353 3054 1827 1959 2157 2132 1808 1830
354 1808 3055 3056 3057 1905 1846
355 3058 2050 1936 3059 2146 1934 2097 1999 2000 3060 2099 2148 1935 3061 2026 3062 1862 2008 1947 2963 1899 1013 3063 2191 1842 3064 2119 1837 1951 3065 1817 2095 3066 3067 1808 1865 3068 1917 3069 3070 1916 3071 3072 1840 1886 1841 1853 2114 3015 2131 3073 1798 1854 2096 3074 1887 1830 2956 2957 1610 1860 3075 3076 3077 1941 1923
356 3078 3079 1307 2422 1808 843
357 2956 2957 3080 1912 2467 3081 3082 1808 1990 1859 1915 1962 2127
358 3083 36 3084 1808 1788
359 2267 3085 2733 3086 912 3087 3088 3089 3090 1071 3091 3092 3093 1808 3094 1801 1899
360 3095 1808 3096 1071 589
361 2428 3097 1341 1855 3098 1830 3099 1333 1807 3100 1801 3076 2124 1899 1838 1840 1808 1784
362 1808 1944 2157 1859 2095
363 1808 1479 3101 2056 3102 2753
364 1808 3103 3104 2701 3105 3106 3017 3107 3108 1988 3109 3110 3111 1128
365 1751 1834 3068 1808 1804 1802 1865 1830 2095 1886
366 3112 3113 1808 3114 2733 3115
367 3116 3117 3118 3119 3120 3121 100 3122 1808 3123 3124 1804 2975 3125 3126 3127 3128 3129 3130 2870 3131 3132 3133 296 3134 3135 3136 3137 3138 3139 3140
368 1475 1808 3141 1003 1025 980 1333
369 2518 1853 1808 1802 1404 2114 1986 995 997 1003 2192 2949 1512
370 1808 3142 3143 2783 3144 3145 2792
371 1808 2195 3146 2395 2117 1790
372 3147 3148 3149 3150 3151 3152 3153 3154 1808 3155 3156
373 1808 1751 1801 1804 1846
374 3157 3017 3158 3159 1808 3106 3160 3161 3162
375 1808 3065 1784 1124 1481 1030 920 1381 938 1002 1367 418 1617 656 3163 1084
376 1808 2956 1817 2132 1794
377 3164 2095 3165 3166 1808
378 1808 1853 1784 1788 2919 1801 1878
379 1808 3167 256 1830 1105
380 1808 2114 1801 2107 1859 1914
381 1389 1230 3168 1371 3169 3170 1808 3171 3172 3173 1784 3174
382 812 1808 316 3175 3176 3177 497
383 1808 1825 2195 2989 1853 1912
384 2878 1341 3178 2919 1808
385 1808 3179 3180 2973 3181 2086
386 2095 1933 1808 1874 2141
387 3182 1865 3183 3184 2177 1808 1937
388 1266 3185 2634 3186 3187 3188 1808 2786
389 1808 1953 3189 3190 3191
390 3192 142 494 3193 417 190 3194 868 3026 3195 3196 346 3197 721 80 30 514 354 446 1123 1576 3198 3199 552 82 3200 3201 541 3202 1669 869 876 308 3203 3204 447 3205 3206 3207 3208 688 3209 81 696 1808 3210 624 254 3211 3212 3213 685 3214 3215 3216 1585 3083 3217 3218 65 3219 3220 3221 3222 3223 1865 115 3224 3225 3226 3227 3228 3229 3230 3231
391 2963 1808 3232 3071 1784 3233 1846 1855 2138
392 1800 51 146 3234 1808
393 1808 2919 1399 1843 1971 1943 1932 1929 2011
394 1787 1865 1830 1808 1853 1798
395 1808 3235 2574 2877 1969
396 3236 3017 2955 256 3237 1808 3107 3238 3239
397 1808 1949 1865 1830 1917 1834
398 3240 1808 1927 1950 1930
399 2742 3241 3242 3243 3244 1808 3245 1654 1784 3246
400 3247 3248 3249 2183 2492 3250 1890 3251 3252 3253 3064 3254 1808 3066 3068 1943 1750 3255 1264 1116
401 1808 1830 3068 1994 2124
402 1808 1788 1865 2963 1956 1840 2117 1928 3256 1792 1162 1884
403 3257 3258 3259 3175 1808 627 1877 3260 3261 2309 2641 441 2402 3262 632 2999 3263 1961
404 1808 2028 2139 1792 1912 1964 2179 1947 2140
405 1808 51 833 834 980
406 3264 3241 1808 3265 2746 1358
407 3108 821 1954 1418 3266 1808 1865 1602 51 1834 3267 3268
408 2356 3269 1808 3270 3271 3272 3273
409 2103 1918 256 1808 1950 1864 1830 1806 2500 1862
410 1808 1751 1830 51 146 3274 1932
411 3275 1808 2163 2658 3276 3277
412 3278 3279 3280 3281 1808 1865 2963
413 2139 3282 1834 3283 1808 1802 51
414 1808 2140 3017 1988 823 1255 3284 918 3198 3285 3286 3287 3288 3289 3290 3291 3292 3293 3294 1236 2194 2161 1064 1003 995 946 942 940 1001 1320 949 601 1645 2907 963 965 966 3295 1870 1912 3296 2918 2157 2098 502 1399 2124 2136 1889 1184 2204 1512 3297 2104 988 1086 984 1146
415 3298 3299 3300 3301 3302 3303 452 3304 3305 3306 3307 2140 3308 2303 1808 2219 2644 3309 103 3310 3311 3312 3313 3314 2434 3315 2457 202 132 3316 3317 3318 3319
416 1808 2778 3320 2046 3321
417 1817 1808 1853 1874 3065
418 2003 2423 3322 3323 1808
419 1857 1814 1850 3324 1808
420 48 467 1808 1865 2118 3325
421 1808 1418 74 3326 3327 1825
422 1808 1814 3059 3328 1801 3102
423 1808 1865 1821 1956 2983
424 3329 1808 1865 1802 1834 2139 1914
425 1808 2956 3330 1951 2966 1802 248
426 3331 1808 1790 1859 1855 1914 2083 2919 1915
427 524 3332 361 1808 2095
428 1953 1870 1808 1809 1988 1418 2919 2116 2114 3333 1827 2133 2904 3081 3015
429 1887 1341 1808 1788 1968
430 3334 1830 1808 2980 3335 1886 1855
431 1334 1930 1808 3336 2365 1256 1659 1784 1829 1020 3337 843 3338 1333 3339
432 1788 1799 1792 1808 1912 1990 2193 3340 1801 1957 1837
433 3082 1808 2140 3341 3342 318 2988 255 3343 3344 3345 3346 3347 3348 2243 34 3349 2087 3350 3351 873 3352 2086 440 2755 3353 1451 88 3354
434 1808 1865 1784 1792 1827 3355 3356
435 1808 3357 1784 256 3358 2678 3359 3360 3330 430
436 2448 1808 1794 1787 1784
437 3361 3362 3363 2124 2919 1818 256 320 3017 3109 3364 3365 3366 1808 3367 3111 2159 3185 3095 2884 3368 3369 1825 1781 3370
438 3267 3371 3372 1808 3373 3374 3375
439 3376 1808 1865 3377 3378 2303
440 1808 1790 1798 1792 1853
441 1876 1808 2981 2947 2748 3379
442 1808 1912 2956 2967 1887 3380 2157 3381 1830 1834 3382
443 1993 1890 1808 3383 3384 2087 2095
444 3385 3386 1808 627 2243 706 1591 3387
445 1808 1853 3388 1865 1964 2963 1833 3389 3016 1832 2372
446 1808 2955 3390 2303 3391
447 1808 2201 26 112 3392 3393 1909
448 2167 3394 2103 1801 1855 2027 1859 1856 1879 1808 1799 1889 2156 2918 3081 2136 2125 1842 3395 3051 3396 1884
449 1808 1792 1874 2095 1885 2126 1830 2098 1932 1886 3397
450 1823 1859 2103 1808 1886 1834 1846 1914 1927
451 2118 1808 1853 1865 1898 51 3398
452 1855 1808 3399 2095 2096 3396
453 1809 1864 2178 2177 1927 1939
454 1809 2159 1792 1276 1794 93 262 2214
455 1809 1811 1784 1988 2132 2108
456 3066 1418 1870 1809 3400 2093 1505 1389 1319 2161 995 1208 3401 813 1082 1085
457 1809 1930 1783 1804 2042 2104 1944 2116 1905 1855 1790 1912 1837 1850
458 1375 196 918 1452 2202 1006 2910 2204 3402 2098 2167 1085 1830 1809 1333 2062
459 1809 1810 1993 1930 1981 1798 3403 1830 1890 2178 1971 2195 808
460 1809 1925 1957 2042 1958 1962 1950 2164
461 1809 2884 3017 1804 2102 1855 2192 1874 1789 1829 1850
462 1809 1341 3404 3405 1621 1139 3406 1684 1007
463 2157 1788 1809 1790 1854 1883 1799 1931
464 51 146 1985 3407 2108 1798 1890 1809 2989 3408
465 1944 2181 1825 1801 1830 1128 631 2487 1859 2095 2825 1809 2886 3409 3256 1962
466 1947 3410 2154 1809 2178
467 1809 3411 2154 1785 1812 1947 1870 1786 2980 1948 2112 1833 3412 1837 3071 2131 3413 1841 1789
468 1751 3073 1809 1784 3066 1341 2895 2028 3414 2001 2597 1981
469 1809 3063 2178 2895 1971
470 51 146 1809 808 2117 2980 1956 2195 1834 149 1790 2116 1830 1890 2916
471 3415 1469 1597 3416 152 3417 2674 3418 1440
472 3417 2205 3419 2749 2892 3420 2316
473 1418 3421 1953 3422 3423 3424 3425 3426 3427 2955 3428 1954 455 3429 331 3430 3431 3432 3433 3434 3435 3436 3437 3438 3439 3440 3441 2283 3442 2829 1601 2702 3443 2090 117 3385 3444 3445 3446 3447 2680 3448 3449 3450 1047 3451 3452 3453 3454 2533 3455 176 3456 3457 522 15 3458 3459 636 3460 3461 1900 3462 111 3463 3464 2325 3465 3466 3091 627 3467 2945 3468 3469 3470 3471 3472 3473 3474 2768 3475 2538 3210 1346 2445 3476 1974 3477 3478 3479 3480 1649 3481 3482 3483 3484 3485 3486 3487 3488 2070 2069 3489 3269 3417 3490 2419 880 3491 3492 2301 3493 2316 2309 3187 3494 1848 3224 3495 2068 1977 3410 2143 3068 1917 3070 3496 3497 3498 3499 3500 3501 3502 3503 3504 3505 3506 3507 3508 3509 3510 3511 3512 369 3513 917 3514 3515 3516 3517 3518 3519 3520 3521 3522 3523 3524 3525 3093 137 2376 3526 3527 3528 2284 3529 3530 3531 3532 3533 3534 3535 2232 3536 3537 3538 2871 3539 2719 3540 3541 3542 3543 2717 3544 3545 3546 728 3547 3548 3549 3550 3551 3552 3553 3554 3166 1344 3555 3556 3557 625 3558 3559 3560 3561 3562 3563 3564 3565 3566 3567 3568 3316 3569 3570 3571 3572 3573 3574 3575 3576 3577 3578 3579 903 530 3237 3580 2553 3581 1565 3582 3583 3584 3585 3586 3587 3588 2213 511 3589 3590 3591 1411 619 694 3592 3593 623 3594 3595 3596 2857 2318 3597 3598 3599 2593 3600 3601 1276 3602 334 3603 3604 3605 3606 3607 3029 3608 3609 3610 52 3611 3612 1618 2762 3613 669 3614 1531 1557 1485 3615 3616 3617 3618 3619 3620 3621 2633 3622 3623 3624 3625 3626 3627 3628 3629 3630 742 3631 3632 3633 3634 3635 3636 3637 3638 2880 3639 3640 3641 3642 122 3643 3644 2074 3645 3646 1902 3647 3648 3649 1901 2020 3650 3651 3652 3653 721 3654 3655 9 2065 3656 177 3657 550 3658 3659 3660 2598 3171 3661 3662 3663 2660 3664 3665 3666 2461 3667 3668 3669 3670 3671 3672 3673 3674 3675 3676 3677 2733 3678 3679 3680 3681 3682 3683 3684 3685 3686 3687 3688 3689 3690 3691 3692 3693 2013 3694 2221 3695 3696 3697 3698 600 3699 3700 3701 3702 3703 3704 3705 3706 3707 280 3708 637 3709 3710 2652 2590 3711 3712 3713 3714 3715 3716 3717 3718 3719 3372 3720 2919 3721 1751 452 1896 3722 3723 3724 3725 2611 2047 3726 2206 3727 3728 3729 506 3730 699 3731 552 3732 448 3733 3734 2752 2754 3735 3736 3737 3738 2968 3739 3740 3741 3742 3743 3744 3745 3746 3747 401 3748 2837 1471 316 3749 3750 3751 3752 913 3753 3754 3755 3756 1600 3757 2749 3758 3759 3760 1355 3761 952 2290 3762 3763 3764 3765 3766 3767 3768 3769 3770 3771 3772 3773 3774 427 3775 2751 3776 3777 3778 3779 2326 3780 440 2803 3781 3782 3783 3784 3785 3786 3787 3788 34 110 3789 2796 3790 3791 3792 2246 3793 3794 3795 2897 2262 3796 2256 3797 943 3798 3799 3800 2649 3801 3802 3803 575 3804 678 3805 2659 2501 2961 3806 3807 3808 3809 147
474 3417 3810 3811 3812 573 1045 3813
475 3417 3814 26 13 3815
476 3417 51 146 147 148
477 3417 361 3816 297 51
478 327 432 3817 3818 275
479 3819 193 505 3820 2533 404 2334 1132 1452 2303 3821 3822 1354 327 3823 3824 1689 412 1037 3825 1453 3826 1459 1744 3827 1078 3828 1563 3829 3830
480 327 3831 3832 3833 3300 3834 3835
481 1354 2764 327 2891 3836
482 3837 1478 2646 3838 506 3357 3839 327 3840 552 3841 3842
483 2863 327 3843 627 3844 3845 3846
484 139 3847 3848 1995 327
485 327 3384 3849 1574 1628 1488 3850
486 2140 1727 3851 3080 820 327
487 3557 327 2953 3852 1873
488 3853 3854 844 327 3440 3855
489 435 3856 3468 334 940 3857 3858 3859 3860 3861 3862 3863 1321 260 327 1701 1562 3864 1286 3865 1012 1219 1223 3866 1184 1043 3867 3868 3869 3870 3871 1463 3872 428
490 3491 3745 39 3873 2295 2535 1268 907 3874 3875 671 899 3361 3530 3876 3101 2309 1535 2419 205 3302 3877 2427 3878 3879 2047 3880 2960 3881 3882 526 3177 3883 2338 2779 601 3884 2651 220 3166 327 2733 2326 1157 3885 3653 48 3886 1274 3887 3888 3889 3890 2653 174 1117 3891 1098 1237 256 3892 1266 3048 1469 1612 3893 1644 1321 850 3894 1354 3895 3896 833 834 3897 1142 1654 164 161 1079 1080 1169 166 839 1260 265 3898 3339 1440 1388
491 327 407 1238 3899 1373 422
492 3900 3901 1117 395 824 3902 1351 348 3903 3857 3904 3905 3805 3122 825 826 928 3858 3906 3907 994 3908 3909 3910 3911 2291 848 827 1408 942 949 1320 829 3912 3913 3860 3914 1309 3894 1182 969 154 1072 1210 3915 1574 961 1431 3916 3917 3918 1555 327 943 3919 963 1689 1766 438 1285 1039 1655 2727 167 811 3920 1111 1169 1110 836 2728 1299 3921 168 974 265 1592 985 1400 232
493 3922 2226 327 3923 29
494 256 327 3924 3925 2385
495 3926 1354 3101 381 1183 2764 2771 590 3927 524 3928 327
496 3929 327 2954 2651 3930 3931 3932 919 3933 3934 3935 3936 3438 3608
497 150 3937 552 3938 3939 3192 1657 3940
498 3192 3264 3941 3942 3943 2923 3153 3944 3945 256 196 3946 3199 3947 3948 3949 3950 3951 2212 3952 3953 3954 3955
499 3956 2612 3858 3957 969 3192 1182
500 2842 3958 3192 3959 3960 3961 124
501 3528 3608 3962 1326 3963 3964 3040 3192 573 2562 3965 3966
502 3967 461 2937 3192 531 50 388 3968
503 3391 74 1472 3969 2385 2311 3160 54 812 3639 3192 2712
504 3858 3970 3192 3971 447 51 349
505 2519 3972 3973 447 3974 3975 3192 1374
506 2047 3880 2488 2892 3976 3192 1185 1187
507 796 3977 27 1613 3448 492 488 3978 3979 3192 467 3980 3981 3
508 3982 3983 3192 3984 1445 3985 113 3986
509 1646 3278 3931 3987 3268 3988 3989 3990 1961 3991 3992 2508 3679 3993 3192 2232 1413
510 3918 3994 3995 3996 2835 3997 3998 3999 3913 3192
511 1620 4000 745 4001 3192 4002 473 4003 4004 4005 4006
512 3192 2829 3107 2877 4007
513 3192 448 4008 4009 1697
514 1727 4010 3192 4011 4012 4013
515 3192 4014 80 30 4015 1643 196 4016 269 4017 4018 4019 3300 3107 256
516 2228 3192 4020 3175 2563 1843 4021 936 3157 4022
517 366 4023 141 4024 39 2589 4025 3192 743 4026 3870 4027 4028 4029 4030 74 4031 1213 4032
518 174 3474 1066 3192 647
519 80 4033 906 4034 3294 2393 2799 3192 4035 4036 3622
520 4037 4038 3192 112 337 1067 1625
521 4039 4040 4041 3192 2140 120 4042 4043 4044 1092 4045 463
522 3192 4046 969 961 4047
523 4048 3192 4049 4050 4051 774 1803 4052 4053 4054 4055
524 3192 4056 4057 4058 3184
525 3192 2159 2348 932 4059 4060 361 4061
526 4062 4063 3192 4064 3904 1182 4065 52 3651 517
527 3192 4066 4067 2958 4068 4069
528 573 4070 4071 3192 4046 4072
529 4073 3192 2856 1271 2198 1516 395 1117 4074 1451 1050 4075 1448 928 2200 1740 4076 4077 1215 810 4078 416 1312 817 1163
530 3192 4079 4080 4081 4082 1235 1688
531 436 4083 4084 3192 4085
532 3192 3832 4086 4087 318 4088
533 4089 3192 4090 4091 812
534 3192 1727 3600 4092 279
535 541 4093 4094 4095 4096 2064 4097 4098 4099 1904 4100 2241 112 4101 4102 624 254 696 4103 658 4104 3192
536 3192 2899 4105 4106 4107 1355 1853
537 2465 4108 3192 571 3855
538 363 3579 3192 3850 4109 4110 554 4111
539 3192 28 3561 254 2515 4112 3953 4113 4114 1740 4115
540 4116 4117 4118 1257 3192 969 4119
541 4120 2463 3192 4121 2054 4122 4123 4124 19
542 3192 3771 4125 4126 3723 1550 3829 4127 4128 684 4129
543 104 4130 28 4131 4132 4133 4134 4135 4136 3192 4137 4138 146 4139 4140 2444 4141
544 4142 4143 4144 3192 562 4145 1123 4146 4147 4148
545 112 1347 4149 4150 894 4151 4152 4153 438 1480 4154 552 3870 3300 4155 3661 3975 4156 4157 4158 3192 4159 4160 2545 4161 4162 2292 3092 3090 4163 4164 4165 958 334 4166 4167
546 59 1825 4168 4169 3778 4170 4171 4172 4173 3095 3192 4174 1183
547 4175 2590 3669 4176 4177 3192 518
548 4178 1307 4179 4180 524 1033 3192 1161
549 490 3192 1027 4181 340 4182 4022 2588
550 4183 80 3192 495 1602 4184 1203 4185 4186 868 4187
551 873 2056 3192 4188 4189 3383 3703 4190 4191 4192 4193 1354 4194 4195 4196 4197 4198 1766 4199 1186 4200 4201
552 4202 4203 4204 4205 340 544 731 3192 3404 4206 4207 4208 97 3193 107 4209 3461 2292 4210 54 2512 4211
553 865 4212 2741 2713 3264 423 4213 2881 4214 3192
554 3192 4215 51 101 568
555 2513 4216 455 4217 3192 8 4218 4219 3970 4220 4221
556 3192 4222 6 40 4223 4224 4225 4226 4227 4228
557 1546 2598 4229 3192 743 4230 352 3617 2973 4231 627 4232
558 4204 1679 679 1047 2140 4233 4234 3192 3026 4235 4236 44 4237 16 4238 4239 4240 4241 3866 3354
559 4242 1766 3192 397 3092 1062 2291
560 3192 4243 4244 439 1525 4245 4246 4247 818
561 3175 3043 4248 4249 3192
562 4250 3192 4251 3830 4030 4252 4253 4254
563 3192 4255 1061 675 4256
564 2455 4257 4258 2452 2454 4259 3192 1866
565 4260 730 4261 829 4262 4263 2171 4264 2667 4265 4266 4267 1182 969 3192 2389 4268
566 3731 4269 3192 4270 4271 241 4272 4273 4274
567 3192 911 1650 1678 586 4275 4276 4277 64 1744
568 624 3192 4278 3358 4279 4280 2811 2821 3184 4281
569 4282 4283 108 2278 3192 662 101 1824 4284 4285
570 4286 403 3192 889 397 3209 1391 561 4287 446 2565 4288 3674 4289 1177
571 4290 4291 4292 4293 4294 3192 4295
572 56 4296 4297 4298 4299 454 96 4300 4301 3192 4302 3617 1602 4303 4304 4305 4306 4307 3832 110 4308 1775 4309 3754 2733 381 1325 4310 4311 4312 4313 4314 4315 142 2379 2442 4316 440 4317 764 1011 4318 4319 4320 4321 3158 4322 60 2714 3364 4323 4324
573 3192 3990 4325 4326 4327 2570
574 3192 4328 4329 4330 4331
575 3192 3013 334 4332 4333 4334 4335 925 4336 4337 2557 3775 552 4338
576 4339 4340 4341 514 4342 1612 4343 953 2954 4344 4345 3306 212 452 4346 752 4347 1042 1020 3192 3676 220 206 1114 4348 4349 4350 530 4351
577 3561 3448 4094 3569 495 3192
578 3192 4352 4353 4354 4355 4356
579 3192 363 1426 337 4357
580 59 358 503 3192 4146 4358
581 3192 4043 2388 3904 2309 4220
582 3192 4359 2063 3823 4360
583 4361 4362 3192 4363 4364
584 4365 4366 4367 4368 4369 4370 4371 2047 3192 34
585 4372 4373 4374 710 3535 4375 468 3192 396 34 62 4376 284 4377 4114 2665
586 4378 4379 4380 4381 4382 4383 4384 4385 4386 4227 524 4387 4388 4389 2423 3771 530 491 4390 2658 2461 3668 3089 2398 4391 4392 2771 4393 4394 536 3583 3933 3192 215 3751 3661
587 2142 4395 3192 4396 4397 4398
588 3192 256 4399 4330 4400 1657
589 3192 1998 4401 4402 4403 1472 3539
590 3192 4404 2345 4405 4406
591 1346 3696 3192 544 4407 4408
592 3192 4383 2442 372 4409
593 787 3569 4410 3192 4411 3083 4412 34 2589 774
594 573 4413 3175 4414 3192 4415 2835
595 3192 4046 876 4416 4417
596 4418 3192 4419 3861 723
597 4420 4421 3262 4422 151 4423 4424 4425 3192 4426
598 3192 4427 4428 4429 3663 4430 4127 4431 4432 4433 4434 3373
599 3192 27 1123 2291 4435 626 4436 385 3153 3771 4437 1904 865 3861 402 3204 309 339 4438
600 3192 4439 4440 2414 2020 4441 4442 4443
601 4444 2368 4445 4446 4227 4447 3192 2771 4448 506 4449 4450 4451 1563 2378 4452
602 3490 4453 4454 3220 4455 4456 4457 3192 4458 28 4459 748 1728 4460 4461
603 4462 3675 2115 3058 3192 4046 4415 4463 4464
604 1611 2513 2840 3192 4465 4466 2864 4467 4468 4469 4470 4471 4472 4473 684 4474 4007 1580 3501 1573 4475 4476
605 3192 4477 691 4209 4478
606 3192 2495 4479 4480 4481
607 1001 3192 4482 4483 4484
608 3192 1671 889 461 497 783 2444
609 4485 4486 4487 4488 3192
610 4489 3926 4490 4491 4492 4493 2995 960 2657 196 2369 4494 4495 4496 361 1469 607 2292 3192 918 4497 4498 275 624 839 4499 4500 1226
611 4046 3859 4501 4502 969 511 4503 4407 4504 3999 4505 394
612 4046 1629 1108 47 4506
613 4046 3034 4050 4507 190 477 525 4508 1094 189 4509 696 2610 3454 4510 4511 4512 346 4513 518 354 4514 4515 4516 4517 4518 4519 4520
614 1499 4046 4521 4522 4247
615 4077 4046 1354 4166 4523 4524 51 3211
616 2247 4525 4415 4046 186
617 4046 4326 3500 4526 196 4527 4528
618 4046 4529 4530 4531 4532
619 4533 4206 4534 901 3153 909 2495 4535 4536 4537 4046 4538
620 1810 2998 2033 1834 3394 148
621 4539 4540 1981 1829 1830 3050 4541 1810 1930 4542 4543 2998 3867
622 4544 1912 1817 1855 1810 1825
623 731 1827 1810 4545 1821
624 1751 3063 2998 1890 1810 2007 4546 3394
625 2247 1810 2139 1834 97 4547 1751 2597
626 1810 1798 2102 1823 4548 51
627 1810 2989 4549 2103 1830 4344 1950
628 2784 1810 2454 4550 4551
629 4552 1981 4553 4554 1810 4540 3013 1484 1018 1065 4555
630 1956 3074 1799 1912 1889 2156 2918 2998 1926
631 2998 3394 4556 4557 4558 4559 4560 1989 51 146 148 4561
632 1792 2012 2998 2156 1943 2113
633 4562 4563 4564 381 2397 1170 4490
634 4565 4562 2901 2706 4566 3419
635 4562 283 3947 2540 2409
636 2478 4567 868 3212 4563 4562 3390 2625 4568
637 4562 4569 4570 3175 4571
638 4572 4573 208 1450 338 1014 1319 928 2365 1065 1307 1443 210 413 4574 1021
639 3902 4575 1319 1743 1708 3318 1586 1160 415 1311 1287 4576 1152 1332 2550 422 1011 1656 2555 232
640 1276 1449 1532 1319 939 4577 806 1037 938 4578 4579 4580 4581 1461 1082 4582 1712 1416
641 1100 1319 1740 1622 1159
642 1236 4583 2366 1484 1231 412 1319 1006 809 1829 1294
643 1157 1192 1319 1137 1016 1036 1476 4584 4585
644 4586 2593 1268 193 4587 196 407 1568 1319 3902 1521 1595 1208 1725 3897 1046 980 989
645 202 1319 1208 1039 1359
646 1427 1319 946 2906 1287 1022 1467 4588 2062
647 196 1483 1319 4589 2203 1413 4590
648 1725 1505 1319 4591 1103 1395
649 4592 1049 198 201 1319 1647 1648 958 4269 4593 1627 1120 4594 1025 1086
650 4595 1843 4596 1341 2428 193 3902 4597 4598 1319 1429
651 1062 1192 408 1336 1319 1594 937 720 942 411 1509 1366 1069 829 1741 963 1074 1211 1245 1396 810 793 4599 1169 4600 1019 3899 1512 1292 4601 3872 4602 1466 782
652 3013 1725 4573 1319 827 1003 1208 1211 1701 2982 1829
653 1344 4150 363 1319 337 1443 1138 4603 4604 4605 1558 2059 1744 2909 858 1361 222 656 1749 1025 1391 4606
654 4607 1015 1319 805 1555
655 1503 1319 4608 1367 1233 1142 221 1043 1234
656 4609 4610 4611 4612 4613 276 671 4614 4615 1537 4616 1028 4617 4618 1638 2529 4619 718 1124 4620 1731 918 4621 4622 920 1319 4623 3288 582 409 4624 4116 1455 1736 1380 3911 937 127 2393 4016 948 4076 1105 1326 1071 4625 1212 2549 4626 4627 563 1199 2462 1829 4628 814 249 4629 4630 4631 4632 4633 1686 4634 1714 1464 4635 4636 3338
657 1154 2199 2858 4637 4638 1319 936 1716 1648 946 1311 1009 1434 168
658 1236 1319 2362 1018 4639 1231 4640 851 1503 1626 1074 1075 1286 159 1023 160 161 837 163 1079 1169 166 1164 1019 4641 3418 1292 843 1564 2494 1059
659 1275 1319 853 2949 811 4628 1391 1445 816 1174 985
660 1389 1532 3902 201 1132 1319 4642 1053 1069 856 414 841 160 1165 1561 839 1167 840 1079 819 4643
661 1236 912 1319 1487 1177 988
662 821 4644 1319 4645 1284 850 1008 1084
663 1335 4587 1319 1240 4646 1025
664 4647 4154 1568 1319 829 1442 2906 1044 167 1061 1323 1113 980
665 3625 1505 4573 1319 4608 817 1386 656 1221 1012 983 1292
666 4648 4649 4650 192 174 3186 4651 3448 3302 4652 4171 2625 3879 1028 1334 1268 4653 1475 1273 4654 1192 1319
667 1028 1268 4655 1274 1273 1377 2459 4583 1031 1319
668 1475 4656 1319 1032 1159 1143 419 1055 2728 762 1386 222 1292 1086
669 1319 4600 226 1847 1747
670 4657 1319 1134 2362 1241 997 1231 1429 851 1744 2204
671 1399 4658 4659 4660 3361 215 4573 4622 1099 2250 1731 1424 1231 945 601 1319 4645 1296 4661 4662 857 4663 1041 3009 3004 4641 1019 51 147 1059 4588 1465 4664
672 4154 1392 1319 1239 4665 827 1282 1307 1159 3318 964 1039 1322 1184 1391 981 1658 1146
673 2705 4666 4667 4668 45 3219 4669 2581 2883 1334 1268 1274 992 1319 330 1291 1658 1146 2494
674 1495 1319 412 1057 1008 1462
675 1053 4670 562 4580 1319 849 1359 1039 2861 2214 167 813 1082 1692 1363 1084 4671 4672 1467
676 1852 2140 1788 1843 1823 1792 2011 1845 2012 4673 4674 2170 2126 2155 3065 1828 1937 2983 1826 2042 4675 4676 1796 2129 2094 1990 2120 1933
677 3089 3345 530 2461 39 2338 4323 1897 1341 506 3713 2047 601 3881 4677 4678 1852 256 2354
678 1852 4679 2885 4570 4680 4681 4682 4683 2825 49 3163 227 4684 4685
679 1852 2485 4504 4686 3858
680 1830 1852 1841 4687 1856 3397
681 4688 4689 1852 4690 4691 376 4692 4693 4694 4695 174 2089 4696 4409 80 4697 3236 112 4698 2644 259 2453 2860 1796 4699 4700 4701 4702 4703 4704 4705 4706 737 2793 1164 76 1683 1849 756 1144 437 4707 4708 2934 4709 747 1039 4710 167 811 3014 4711 4712 4713 4245 4714 4715 773 1214 1137 4716 4717 1318 2239 1175 1592 1713 984 1177 4718 2673 4719 4720 4721 4722
682 1852 4723 2861 1314 437 1434 1461 4724 2908 4719 4720 4725 4722
683 1852 2140 4726 1825 4727 3391 256
684 3857 531 1309 3858 3904 4728 4088 1550 4729 2397 4730 4731 811 4732 4733
685 381 2397 2140 1418 4695 671 4734 3177 1844 1341 2387 2133 1829 256 196 4735 4088 4736 552 4737 4738 812 4739
686 2397 511 177 2303 3167 4740 323
687 2319 3492 4741 4742 2397 4564 4743
688 3193 2567 4005 3301 3986 457 2309 788 4744 999 423 4745 2397
689 2397 2897 2520 4746 4095 2586 4747 4748
690 3563 4749 3780 4750 4751 720 523 4231 4752 2943 4753 2397 2877 4754
691 4755 3457 2397 4280 4452
692 189 3153 4756 2397 4757
693 2170 1937 4675 1990 3390
694 4675 2170 1959 2106 1886 1861
695 1883 2170 2018 1928 1990 3340 1884 1610 2164
696 2177 3408 2170 2191 1884 1938
697 1804 1830 1805 2975 1418 1817 1912 2012 3286 3075 3076 1899 1969 3395 1987 4758 1850 2170 1610
698 1929 1830 1926 2151 1839 2129 4759 4760 2893 2152 2170 2141
699 1937 3075 3076 2107 1899 1881 1889 3395
700 1817 1937 1783 1947 1891
701 1937 1990 2423 1856 1938 2062
702 2010 1792 1874 1956 2126 2012 2016 1912 1937 1854 1951 2127
703 4761 1799 2975 1825 552 3060 4675 2126 1846
704 147 4762 149 3015 3629 4675 1601 3539 244 51 1886
705 1836 3098 2161 4675 2095
706 4675 4763 448 205 4240 1170 1855 3030 268 4764 2893 4765 4766 4767 4768 1773 4769
707 2078 2895 1878 1792 1899 1908
708 4770 4771 2078 4772 1993 1944 2147 1887 4773 1884 4774
709 4775 2112 1864 2078 1925
710 2158 1929 4776 1959 4060 4777 1894 2873 2872 306
711 3412 1792 1804 2047 4676 4778 2963 2158 1909 1947
712 4779 2158 4780 2913 718 2339
713 930 1815 4781 2158 1465 2062
714 2158 1890 3256 3964 1856 3396 2141
715 477 3960 2334 518 2336 318 1371 2295
716 2334 3221 4782 4783 4784 4029 4785 4786
717 4787 900 2319 590 4788 3105 3110 3017 2334 4789 3367 484 4790
718 4791 3226 2334 83 2701 4792 4793
719 2542 3870 3391 256 812 3109 2371 2334 1953
720 4794 141 4795 4324 4247 2334
721 4796 4797 2334 4798 4799
722 3175 2334 4800 2140 2371 4801
723 4802 3792 4803 2334 2169 2524 4804 4805
724 2334 2919 3718 4806 4807 44 522 4808 3500
725 4809 2518 2003 2334 2589
726 799 4810 4811 4812 2334 1600 1573 262 531 4813 866 4270 4814 211 3300 4815 4816
727 4817 4818 2991 2683 2334 4741
728 4408 4819 4340 4820 4821 4477 4822 3290 999 4823 4824 4825 4826 1095 4827 2334 1127 1617 4828 4684
729 4829 4830 140 346 2241 2334 4831 601 1895 3153 4832 211 2877 4833 4816 3983 4834 4835 1451 413
730 2625 4836 2334 333 812
731 4837 433 4838 2835 1679 3303 4839 2334 4840 4841 2778
732 440 2339 2334 4387 4842
733 3325 3490 668 1233 82
734 111 3371 4843 3490 515
735 4844 3490 4845 4846 4847
736 2140 1341 4848 3490 1418 2955 2982 4726 4849 4850
737 4851 4852 256 1469 4393 3490
738 2477 2563 3490 4853 4854 3946 3310
739 3490 2701 4855 4856 1354
740 2140 3490 208 4857 3107 4674 4737 287
741 336 3599 256 3490 2652
742 256 196 4858 3490 2829 4859
743 4264 4860 3490 627 4861 1600 4862 4863 4864 4865 4866 4867 4868
744 4869 2834 4870 3490 4871 4124 4322 2051 4872 3081
745 3775 4873 2712 4874 4875
746 2923 4876 4877 4513 4878 4879 4880 4881 3959 4882 4883 4884 4726 4885 870 1132 899 4886 4695 4887 4888 2641 4889 4890 4891 4873 4293 627 2872 3678 4892 2819 4893 2817 2873 4894 4895 4896 305
747 1905 1864 4897 2955 2430 4898 3066 3067 1964 4899 2028 2964 1874 1788 2428 1792 1800 1781 1725 2012 4673 4873
748 4873 2612 4726 2219 4900 3413 2245 3074 1816 4901 4902
749 2856 4873 1128 4903 2459 4075 3923 629 4904 4905 3371 1394 254 400 4205 1490 1292
750 1337 4906 1275 1449 4074 363 4873 787 26 1481 198 940 1351 1380 932 937 1501 720 1739 337 4907 1476 4662 1368 855 856 1073 1033 210 1140 1297 158 24 1159 965 966 1076 810 265 3406 502 969 4908 4909 3 816 974 4910 3869 838 1174 1145 1686 4911 983 985 1714 1687 1464 1202 232
751 4873 4912 4913 256 3742
752 4914 4915 4916 256 4544 4018 4683 4873
753 3496 4917 4918 4873 2650
754 673 4919 510 4293 4873 752
755 2919 1887 1853 2956 3380 1840 4873
756 4920 371 4873 4921 4922 4923 2663
757 1966 3676 4924 4925 4926 1145
758 2657 4927 430 1966 3361 4594
759 350 674 1966 4928 359
760 4929 4930 1220 4931 3319 645 1083 1966 2419 4544 671 1829
761 142 3204 4763 892 4932 538 1410 4933 4095 3347 4934
762 4763 4935 4936 4937 2033 647
763 4763 4938 4939 4940 4507
764 4763 4081 4027 4941 4942 4943 2565 4302 4944 705 4945
765 185 477 4946 662 4763
766 4763 4459 1070 4576 4947
767 969 1182 4763 4948 4949 4950
768 4763 3861 3770 1670 4951 945 719 971 1077 756
769 4763 4952 4953 4954 4955 1160
770 1776 4763 2945 4956 4957
771 115 4763 447 2637 3010 4413 4958
772 4959 2942 4960 4763 4961 4962 4963 4964
773 4965 2733 3510 4966 4967 506 4968 4969 2493 4414 1187 4763 845 2673
774 4313 4970 4971 23 4972 4576 4973 4974 4975 4053 4976 4977 4978 4979 4980 4981 2954 1615 4982 543 518 1589 3211 4205 4983 4984 4763 4985 4986 746 4285 1393 666 416 381 4793 497 2218 4847
775 477 4987 4988 4763 63 4989
776 4990 4991 4992 3931 4993 4930 4763 4994 1189 4995 4996 3137 4792 4845 4793
777 4763 4511 4997 2612 4998
778 4763 4999 97 2903 1072 1344 5000
779 1751 3073 3066 1846 2033 3067 3070 4899 3050 2106 5001 5002 1916 1989 4561 5003 2915 2989 2076 5004 3069 645
780 1751 1841 1802 1886 2916 2147
781 3277 2657 1751 3073 1916 1917
782 123 5005 1751 934 485 1530 5006 4364
783 494 1751 3073 1953 1954 3182 5007 5008 4088 1677 2918
784 1817 1799 1751 1905 5009
785 1830 1751 2010 1992 1807 1792 1956 2195 1886 3397 3356
786 1751 3068 5010 5011 5012 5013 5014 5015 5016 5017
787 4607 997 1751 1458 2204 5018 1658
788 5019 3283 1751 4937 3068 1917 3070 3064 5004 3069 5002 146 5020
789 1798 1751 1931 1804 1882
790 3066 3070 1751 3067 3050
791 1751 1988 1843 1947 1823 2975 1792 2879 1830 2919 1874 1864 1341 1854 2431 1912 3146 2196 1958
792 1751 4937 3068 1917 2033 3064
793 3998 3101 1751 3269 2326 1124 1989 3891 1725 1239 818
794 149 51 146 147 148 1751 2095
795 808 1801 1964 1751 3068 3075 1854 2103 1799 3015 1989
796 1751 3400 2093 2339 147 5021 4899
797 1954 5022 1822 1968 2956 1830 1953 5023 4710 2885 1824 4088 5024 1725 5025 1751 3077 51 3413 1505 1865
798 2597 1855 1894 1751 2915 1867 2910 1953 1967 1870 1341 1792 608 2033 5001 1859 3274 5002 1886
799 2917 1124 5026 5027 1154 1156 1015 5028 2858 1136 5029 3963 1751 2393 2192 850 1151 1360 1435 2982 1403 5030 988 1333 2062
800 3066 2139 1830 3067 1834 4899
801 3066 4899 1939 1927 1938
802 674 2597 5031 2928 2818
803 5032 5033 1930 1944 1602 5034 5035 1919 1993 1975 1976 2597 2989 4549 2910 2139 2018 1985 5036 1986 1992 4540 4553 4554 1861 2106 1846 5037 1888 5038 2110 5039 2111 5040 2047 4778 5041 5042 5043 3897 3645 4358
804 2131 1990 3524 5044 51
805 2104 3400 2033 2131 1804 1944 5045
806 2152 2157 5001 2131 3397
807 5046 1789 2131 2177 5047
808 4937 1881 1916 1801 5004 3069
809 5048 3201 115 184 3188 5049 1764 5050 5051 4958 4214 1094 5052 5053 5054 5055 364 4086 1705 5056 5057 5058 3220 56 92 44 3877 2986 5059 2619 3585 2665 872 2425 3379 877 5060 2320 5061 5062 5063 5064 4361 5065 4087 5066 5067 5068 5069 5070 639 2205 5071 2613 5072 3794 2019 186 865 1669 4943 5073 3440 4435 5074 5075 495 5076 5077 5078 4565 30 5079 5080 1096 5081 3719 3752 2900 3207 1565 65 5082 5083 4726 2897 5084 5085 5086 875 5087 5088 5089 2712 608 2901 82 5090 5091 423 5092 635 4477 713 3208 5093 1543 718 2521 5094 5095 5096 5097 3303 48 3219 1410 4938 5098 111 5099 2849 135 1063 5100 5101 4382 104 5102 5103 5104 4999 5105 80 5106 5107 5108 508 5109 499 2834 1405 5110 84 736 5111 864 5112 4210 671 2984 4069 3968 5113 3226 723 3212 4041 5114 5115 5116 5117 1575 5118 5119 3193 5120 5121
810 5122 5123 5124 346 417 523 3598 30 5125 135 5126 5127 4529 5128 5129 4755 5130 1506 5131 1592
811 5132 5133 5134 468 4670 135 4821
812 135 5135 144 5136 3415 5137 34
813 402 135 4071 2347 5138 3314 1170 4930
814 5139 5140 346 111 2511 135 5141
815 491 5142 135 2565 144 2834 5143 2516 5144 5145 799 5146
816 135 113 115 5147 5148 523 706 283 4621 1724 5149 5150 854 2409 5010 1108 1396 5151 5152 1704
817 5070 5153 5154 135 5155 5156 5157 5158
818 135 5159 4821 3300 510
819 135 2066 3690 4217 470 5160 5161
820 5162 135 5163 10 2495 5164 5165 1474 5166
821 5167 5168 5169 2623 2720 2901 5170 276 1720 5171 1089 5172 2624 1028 5173 169 5174 324 1998 1252 4592 2325 5175 2199 1158 1194 3170 1360 2764
822 169 16 5176 3950 2497 1118 5177
823 5178 5179 5180 2711 4667 2626 5181 5182 5183 5184 671 3383 3085 831 5185 3264 2616 5186 2319 2518 3851 187 896 4456 5187 5188 2644 5189 1640 2562 1237 1452 169 5190 4117 1458 738 5191 4341 5192 5193 1654 1200 1373 1184 4545 39 5194 1436 854 5195 5196 4007 1604 1222 5197 5198 1512 1364 1114 1830 1605 1333
824 5199 2246 3802 5200 1436 169 5201
825 4071 5202 5203 5204 423 599 5205
826 4071 5206 943 2231 3984 5146 4119 600 4875
827 4071 5207 4472 4646 4057 5208 414 372
828 4071 3602 1064 3177 5209 1700 381 682
829 5210 5211 5212 5213 1604 5214 5215
830 5210 5216 1347 5217 5218
831 5210 3957 46 969 5219 5220 2239
832 5210 2588 4407 381 1311 5221 5222 5223
833 5224 2140 3107 2736 5225 5210 5226
834 563 5227 5210 5228 2829 4776 51 4197 5229 599 4795 5230 1471 4823 1707 5231 5232 5233 5234 4120
835 5235 291 497 2649 1482 487 5236 488 269 4394 5237
836 5237 74 1472 5238 2247 5239 5240 463
837 5241 790 5147 446 143 4050 4287 402 189 2834 5242 82 624 5243 5244 3264 5237 3300 5245 752 3043 3371 4205 5246 5247
838 1355 5248 3985 3264 5249 440 2631 5250 5251 5237 385 518 5252 5253 5254 4426 5255 5256 5257 5258 3888 5259 4283 5260 5261 5262 4772 5263 5264 5265 470 5266 5267 5268 4160 5269 5270 4601
839 5237 39 5271 2840 4903 1449 5272 5273 5274 5275 4219 969 361
840 3201 5276 5237 2459 124
841 2581 5277 5278 5237 2553 4418
842 5279 5280 5237 3606 3653 582 2452 2454 2455 4259 5281
843 5237 5282 5283 4361 2941 5284 5285 5286
844 27 2130 5287 5288 5289 5290 2553
845 5290 1355 91 93 5291
846 5292 2986 5293 5127 5159 5294 5295 4069 3381 5296 1740 5297 5298 5299 5300 5301 5230 3743 5290 1094 5302 5121 5303 5304 5305 5306
847 5307 5308 5290 4059 2221 1703
848 746 5309 5290 5310 5311 5312
849 4494 3382 5313 3746 5290 5314
850 813 656 5290 3349 3658 2826
851 2599 2476 5315 5067 576 877 4379 5061 5316 671 5317 4650 5318 5319 78 4874 5320 5321 5322 5323 5324 2520 5325 5326 5327 5 2323 2601 2900 2704 5328 5329 5330 4613 5331 5332 2346 3526 5333 2276 3109 5334 5046 2470 865 2310 3108 896 2835 2312 5335 2759 5336 5337 4332 5338 2471 5339 5340 901 2288 2919 1853 5341 5342 5343 5344 2402 5345 5346 3677 2284 5347 3013 2982 139 2014 2973 5348 5349 5350 1266 5351 4855 3501 5352 4333 3390 2776 5353 1783 2562 1354 935 1003 1134 1005 4034 4768 3607 5354 5355 1431 2303 1796 1008 1360 839 5356 1845 2204 1840 1364 1658 1146 1333
852 5317 1620 3542 480 5357 81
853 5358 1904 865 1340 5317 5359 5360
854 5315 5361 2476 5362 5363 5320 5364 5318 5323 5179 576 5365 5366 4203 477 5324 5367 4204 4667 4668 872 5368 5369 5370 5371 5182 5372 5373 5374 5375 4650 5376 5377 5317 4853 4854 4286 5378
855 872 495 4210 363 5317
856 5379 3549 4776 3519 2829 2339 5317 3524 5380
857 5381 5382 5090 5096 5365 2741 5317 55 5383 5384 5051 65 5385 5372 5386 5387 5388 5369 5389 5390 5391 3302 4206 2665 4620 1235 496 1014 916 932 938 717 1572 5392 4593 2727 1122 1748 1391
858 858 5393 5317 5394 3436 556
859 5317 417 2739 5395 5396 5096 4379 2705 1904 5319 5397 5362 5398 5399 5400 1472 5401 2713 5402
860 2565 5317 2140 16 5403 3841 5404 720
861 1409 5405 5317 3598 1514
862 4459 1066 5406 748 5407 1313 1738 5408 5409 2184 5410 5411 1961 5412 3127 4896 5413 294 5414 5415 264 5416 5417 3001 5295 318 5418 5419 263 2848 1472 4904 5420 5421 5422 5233 2385 718 552 3293 5423 5424 1506 2665 2354 5425 5426 5427 491 3000 5428 4750 3487 1698 5429 740 2267 1275 2779 3133 5430 5240 5431 1193 3981 2870 5432 5433 4628 5434 2412 5435 5436 3980 5437 5438 5439 296 297 3130 868 3204 3979 5440 554 275 5441 1438 5442 774
863 3264 5443 141 17 5441 5031 1110 5444 3877 3315
864 5441 25 1909 122 5445 186 5446
865 3323 3691 903 552 5441
866 5441 1094 3663 5447 5448 2220 337
867 3155 115 3040 5449 577 5450
868 5451 254 5449 3223 5452 793
869 5453 5454 174 5455 5097 5449
870 5449 325 4999 1904 5338 865 1028 189 1764 5456 3492 2751 4168 5457 1180 1272 2749 5458 5459 1275 3322 1129 1452 1483 4340 5460 2365 996 1231 1659 955 1284 1072 2906 1459 1461 1020 1079 1023 1747 1113 3297 2062
871 2521 342 5461 5462 5449 74 516 3320
872 5463 5464 4238 5449 5233 4002
873 215 694 5449 4813 5465 1872 214 4672 1741
874 5449 787 2522 495 4016
875 5466 141 5467 5468 3792 5469 4769
876 5467 5470 466 5471 5472 3209
877 5473 5450 3968 5467 467
878 5474 5467 5475 5476 26 5477 2834 3791 5421 5478 1407 761
879 142 5479 2515 5467 877 115 5480 4250 5481 5482 5483
880 5467 5484 5485 5486 5487 5005 1150 5488
881 5467 4565 115 5109 343 5489
882 5490 5491 5467 2508 5249 5492 3762 5493 5494 446 5495 5496 440 28 5497 4043 5498 5499 3199 603 284 5500 470 5501 1741 3197 5502 5503 5504 4293
883 5383 721 5467 112 3848
884 1761 3400 2093 5505 1943 147 5467
885 5467 5506 539 5507 132 5508
886 5509 4652 3969 2142 2047 2316 1424 5130 2254 4565 2677 5467 1133 2418 2565 410 5500 1073 5510 613 562 1499 5511 3682 50 451 3811 5512 5117 525 2833 792 1040
887 5513 5467 5514 5110 5515
888 115 5467 5516 1911 5517 5518 5519
889 127 5520 5467 3352 5521 5522
890 5523 5524 5525 5526 5527
891 190 3264 3941 423 2047 706 353 5528 3625 3833 5526 5148 4298 5529 5530 4882
892 531 869 718 5526 5531 724 1033 459 3011 5532 1872 5401
893 5526 5533 4523 5534 5535 5536 5150 5537
894 5538 2922 559 5340 1599 3923 364 5539 2944 176 5540 5526 1093 4592 1304 1157 1498 5217 5245 2199 1425 348 994 1133 932 1278 1501 1383 805 5541 1138 1159 1143 1041 5542 4641 812 1171 1363 985 1226
895 4456 1989 51 1840 2918 1990 287
896 1989 5003 1811 1912 1889
897 1989 5003 5543 1818 81 415
898 5544 1267 3013 1477 5545 3485 5541 3438 5546 5547 5548 1989 5003 5549 5550 2068 2325 2304 5551 5350 2047 442 3335 5552 5553 5554 1128 4861 1469 1546 1018 1240 5555 832 154 1341 2339 4553 1981 4540 4554 856 157 1330 5542 5556 1260 842 1077 981 1084
899 1989 4561 2102 51 146 5002
900 1989 1890 51 1887 149
901 1989 1790 1806 1802 1850
902 1867 1944 1830 1834 5020 1989 1841
903 1989 2142 3283 5557 949 147 1917
904 5558 4747 356 5559 1989 1850
905 1989 627 3315 5560 5561
906 2290 193 1854 1989 1799 1880 1610 2161 1829
907 2964 1807 1989 4561 1927
908 1989 4088 3106 5562 51 1953
909 5563 240 3668 1955 1989
910 1418 2886 256 2140 5564 2106 5010 148 1989 1790 1819 4663 2234 303 1952
911 1908 1989 5003 3640 1890
912 1989 1834 1941 2121 1962
913 3110 3108 1989 3106 1988 1870 1804 1846
914 1934 51 1989 1944 3059 2146 2050 1936 2154 3394
915 1989 4561 2914 51 1838
916 2989 51 2139 5565 4277 1989
917 1989 1804 1861 4759 1952 3397
918 4561 1930 1929 1956 2034
919 112 3083 4561 5566 5567 1410 3162 5568 3633 5080
920 5569 1830 5003 5570 2157
921 2915 51 1874 1886 1865
922 1908 1944 5549 5571 5572 2733 2915 5573 4088 14 3211 5574 5575
923 1839 3077 2915 1944 2076 1804 1846 1834 3283 1921 5576 1915
924 1027 2745 5577 1831 371 632 5578 4801 631 1469 3072 5579 298 2192 1867 3408 3051 1661
925 1801 1802 2163 1857 1867
926 3063 1830 1867 5580 5581 4318 5582 5583 5584 5585 3407 1190
927 1811 3074 3400 51 146
928 1811 1870 1333 3098 1933 1886 5586 2141 3397
929 514 5587 5588 5589 5590 1811 5591
930 1792 1811 1355 628 4967
931 1811 1874 1788 5592 2117 1933 2011 1817 1864 1799 2196
932 1792 2195 1854 2116 1805 1811
933 1792 1805 1859 1914 1811 1932 2083
934 1912 1889 1784 5022 1811
935 1811 2910 2213 1480 1197
936 2878 5592 4775 1811 1874
937 80 541 1811 46 265 1586 5593
938 3410 1811 1865 2108 1879
939 5594 1964 1798 1811 1880
940 147 1799 4937 1811 1991
941 3106 2884 1988 3108 1891 1811 1798 1830 3412
942 1857 1811 1929 1308 1813
943 1973 1811 2090 2016 1203 1855
944 1821 1811 1781 3102 1964
945 3076 1811 1792 1801 1912
946 3496 2779 1183 1811 5595
947 1863 1891 1892 1893 1792 1956 1947 1948 2195 1827 1801 3362 1786 1791 1920 5596 1790
948 1863 1993 1784 1798 1187 1185
949 1853 2159 2878 1863 1908 1987 1208
950 1981 1802 1993 2068 1792 1956 2178 1925 2117 1880
951 1993 5597 1985 1798 5598
952 1993 1971 1806 2029 1945 1925 3408
953 1798 1792 1956 1801 1813 1993 1943
954 1993 1586 1160 1359 1112 4351
955 1941 2103 1922 1923 1993
956 5597 1917 4549 1793 4937 2139 1993 3068 1834 5599
957 4539 4540 4553 1981 2895 2001 1993 1919 2307 5600
958 1834 1993 1963 1880 5597
959 1963 1908 5601 1993 2034
960 1788 2128 3142 5602 1792 1993 1854 2095 1931 1891
961 2054 2352 5603 2810 5604 5605 1840 5606 5607 2369 3371 1993 2348 5608 5609
962 1993 3394 3090 5040 1048 5610
963 681 1993 1919 1986 5597
964 1963 1993 5597 1484 720 413 1033 3401 5611
965 5612 5613 1876 5614 2616 5615 2895 1993 2001 822 1128 2658 1920 843
966 2126 1798 1799 1991 1855 1964 1792 1951 2138 1971 2102 1610 5616 1860 1812 1952
967 1812 3435 4552 2342 4849 1514 5617
968 1812 5092 40 5618 5100 4445 5619 34 3652 5620 1030 5621 1037 1064 955 1036 5622 4019 1421 5623 1460 3199 5624 5625 4253 4254 1315 2457 5626
969 82 740 1792 4686 1854 1812 1853 74 1874 1799 1610 2012 1959 1969 1886
970 4927 2051 1817 1885 3065 1826 5627 1972 1784 1794 1812 5628 5629
971 1812 1817 1788 1854 1802
972 1812 1830 1821 2201 2103 2192 1933
973 1812 1784 4550 2896 1831 4766 1855 1932 1840 1933 2095 2024 1850 5630 2096 1817 1885 2126 3321
974 1817 1812 5548 2981 3013 880 4726 170 1987 324
975 1912 1886 5597 1817 5631 1986
976 1990 2152 1788 1884 1842 1947 1784 2132 2179 1932
977 1825 2142 1947 1991 1814 2095 1992 1879 1874 1610 1912 4759
978 1874 3177 1887 5632 1978 3056 2530 1676 1953 3107 1792 2649 1947 1870 5633
979 1817 1947 1854 1824 1853 1948
980 1792 2196 2117 2902 3077 2118 1830 1835 1947 1948 1958 1853 1787 2122 2123 1801 1912 1914 1860 2116 1962 1814 1208 1855 5634 2176 1610
981 2034 1846 1955 5635 2106
982 1985 1799 1805 5636 1927
983 113 5147 4181 1985 707 5637
984 2140 5638 1791 1798 1835 1898 2118 1783 1787 2964 2119 1920 51 1934 2123 1802 2138 1855 1856 1266 4761 1912 2176 149
985 1887 1920 369 5639 30 1411 3813 5640 763
986 5202 541 5641 5642 5643 5644 3862 2895
987 5645 5646 412 5627 2895
988 2895 3411 1801 2001 2107
989 3289 2825 1884 5647 1813 1934 1883 1926 1938
990 1813 5648 1449 1448 1452 1132 994 1610 996 1137 1741 1072 155 1579 5649 4604 1699 1715 1359 415 5650 421 1444 1011 5651 1149 1386 1391 5488 4144 1247 1464 1465 1087 5652
991 1950 3068 2156 1958 1813 1804
992 2108 2177 1932 1841 2132 2134 3232 1886
993 1814 1924 1999 3059 2146 2050 1936 3232 1864
994 1788 2201 2193 3232 2195
995 196 1878 2132 2134 3232
996 2351 1942 2108 5653 5654 1970 5655 260 5656 5657 4706 1972 5658 1807 1943 1945 2113 5659 5660 5661
997 1814 1855 2153 1942 1935 2148
998 4898 2879 1942 2016 1944
999 5662 1942 1927 2154 5663 3099 3071 4898 3397
1000 1930 1798 1814 2147 2157 1801 3063 5664 1898
1001 1792 549 1891 5665 1610 3063 1841
1002 1929 4494 2436 2437 5666 1646
1003 1983 3077 2117 1929 1957
1004 417 3240 5667 2623 5360 1929
1005 1929 1798 5668 1950 1610
1006 1546 1602 1929 1999 1801 2989 1931 1815 1806 1862
1007 1971 1804 3072 2103 1841 2051
1008 1971 2024 1804 1850 1807
1009 1879 2010 1971 1991 1855 1846 2914 1912 1856 148 1914 1951
1010 3146 1801 1971 1908 2105 2211 3006 1836 2190
1011 1971 1991 3072 3002 1933 3015
1012 5318 5669 5670 5671 5672 5673 5674 5675 5676 5677 5678 5679 5680 3292 5681 5682 5683 5684 5685 5686 5687 5688 1355 5689 3004 960 552 1996 5690 5691 5692 5693 5694 5695 5696 3052 571 5609 2369
1013 1996 1904 5697 5698 5699 4280 5700 337
1014 3932 1996 2519 4339 1733 5701 5702 4168 2402 5703 5704 3288 2557 3088 3702 2766 5705 5706 4257 330 5707 3046 5708 5709 5710 5711 304 5712 5713 5714
1015 3798 5715 1996 1802 2605
1016 5079 708 1996 5716 4408 4110 5717 5718 5719 5720 5721 792 5722 2101
1017 5723 3275 1996 5724 5725 5726 2712 5727 3823 5695 2677
1018 549 5728 192 2701 3104 2331 3710 2297 2299 3945 2749 1996 552
1019 5729 5730 38 4265 2512 79
1020 1477 5731 5732 5733 5618 4407 5730 3083 4903 4948 3223 2241 4181 417 800 5734 3876 4299 5735 26 731 2442 5736 3107 254 5737 1132 5738 5494 747 5739 1736 1380 995 1739 411 951 38 5740 1207 5741 1071 5742 4589 1072 1210 1036 5743 5744 1040 250 1260 361 1711 858 265 1064 1176 1326
1021 3435 1666 5131 5730 5191
1022 5730 4884 5233 478 2140 1895
1023 1761 5730 5531 4359 1843 4200
1024 5730 5720 3559 5745 5746 3374
1025 5730 93 1602 5747 753 5748
1026 5224 4255 3933 5749 4600
1027 5750 5751 5752 3226 5753 4794 5754 5755 4835 2821 5224
1028 5224 673 1313 5756 5757
1029 5224 4513 3404 2221 196 1266
1030 5224 5758 204 3262 5759 474
1031 3065 1792 1956 2023 5040 3320
1032 2023 1802 1950 2193 2916
1033 2112 1864 2023 1826 1799
1034 5760 3146 5761 2980 4835 5762
1035 2687 5763 3580 2980 4515 2972 2890 3759 1870 5764 1969 5765
1036 1795 2980 1824 4548 2194 1845 1934 256 5766
1037 1992 1891 1943 2157 1959 2164
1038 5767 5768 1865 1992 5769
1039 3068 1992 1881 1830 3097 1802 1926 1837 1187 2095
1040 5770 5771 3016 5772 1804 2893 1992 2574 2145 5773 1969
1041 4541 5659 1950 1821 2108 5774 2177 1986 1860 1856 1886 2180 1841 5775 1522 1858 1855 1859 1927 1914 1938 2153
1042 2157 5659 1918 2113 1610 3397
1043 1960 5659 2059 1939 1946
1044 1974 2120 5659 3488 2080
1045 375 1607 5776 601 5777 5778 5481 5779 4749 5780 5781 5782 2825 4120 1144
1046 2680 622 5112 142 3861 4755 5783 693 5784 5785 5786 5776 5787 382
1047 3510 4966 4088 1447 2284 3444 3319 5788 5776 5789 5790
1048 5280 5735 518 5211 5791 4153 318 743 5792 4182 5776
1049 5776 1727 1995 5793 4835 3717 5018
1050 5794 2325 408 994 1369 411
1051 1272 1129 1594 2366 1241 1232 1231 1256 1476 2949 1005 1369 1142 809 3827 1561 1403
1052 1369 2543 953 4680 5795
1053 2320 2468 4817 822 4622 1265 1306 4249 5796 996 941 1550 1509 1456 1368 5797 1033 1369 5798 5555 1213 1655 4254 1258 1023 5312 1184 1220 1299 3297 1225
1054 920 413 1369 1490 5541 5746
1055 5799 4385 3443 4609 5800 3650 5801 5802 5803 3056 5804 5805 5806 5807 5808 671 2143 1896 5551 1156 2057 196 3483 3708 5809 4573 333 1100 200 201 4645 5810 1570 1277 5811 5812 5813 2858 5814 5815 5816 283 1880 3150 4088 5817 5818 5819 5820 4264 4704 2009 1484 2905 1737 996 1912 1889 1393 4907 1394 829 2989 4549 1553 1623 1033 1616 1246 2553 1600 5821 1646 1728 1369 5822 1964 1651 4863 5823 2549 212 1689 1215 1120 1654 1372 1373 2102 1109 159 5824 1122 161 837 1079 382 223 5825 5826 5827 5828 1604 5829 1317 5030 1605 1086 5830 1894 1714 1228 2062 5831
1056 3055 53 2423 3094 5832 2342 5833 4040 3941 477 5834 5835 5347 2665 1735 5836 5837 5838 1303 4638 946 1231 1256 2161 1431 154 1369 1849 2982 1085 845 4032
1057 1546 409 1231 1430 1004 1369
1058 595 1248 5544 456 1607 2326 1272 5026 1124 2531 1650 2562 912 199 1265 1426 1454 2543 1321 4016 1035 5839 947 1369 2725 1681 5744 4581 1617 76 1042 812 5840 980 375 4249
1059 5841 2423 4620 5842 1495 1383 1430 1369 1354 5843
1060 896 3264 174 5844 2518 3431 2733 3500 1028 4214 5845 1047 5846 5847 1409 5848 1496 1136 2367 998 1000 5849 1369 1476 668 3250 5795 5850 1142 1020 5851 1561 1433 5852 5853 1114 1364 1492 3280 3184 1291 1463
1061 333 1449 1098 2562 2858 1306 5854 848 1408 1509 1321 1369 5855 154 1103 2933 414 275 416 5856 5857 1109 5858 1374 3866 1562 161 1403 984 5859
1062 2478 1421 1739 1105 1369 1074 1024 5556 1022 5860 1710 3869 5861 1439
1063 5311 3451 2888 4573 1237 1280 994 1548 2509 2200 997 853 5862 1616 1678 1209 851 2906 1369 2726 5863 212 1654 1120 1217 167 1109 5864 1692 1121 2671 168 980 1085 1316 5865 1264 1387 1388
1064 1369 329 1681 5866 2549 1490 1685 5030
1065 2623 5867 1341 2326 1481 1351 921 829 5868 1369 1626 5869
1066 4341 1248 2856 5870 1031 1481 5871 932 1509 1552 1369 5872 219 1311 1020 228 229 226 1177
1067 1369 5403 2639 2509 2578 5873
1068 2641 5874 1130 1158 4889 805 5875 3825 1369 5876
1069 5028 408 5742 1909 1369 2398 1358 1370 1458 1655 265 415 502 971 1662 437 5851 1152 974 5623 1416
1070 1028 1543 1377 2057 1157 940 1265 1306 4340 928 1380 2200 1740 724 942 949 1053 1366 2543 953 1647 854 969 1648 413 157 957 1369 4269 1036 961 5866 1743 1039 1359 265 1655 756 502 5864 3866 5877 974 228 229 226 838 1184 982 1604 1656 985 987 991 1178 232 4606
1071 4659 1028 2531 1101 200 1351 994 1369 166 1223 5861
1072 5878 1988 3107 5457 5879 4638 408 918 1570 1610 3687 4727 3085 4975 3597 1967 2760 996 1278 998 5880 411 1066 2907 1969 1207 1476 1139 850 1741 5881 1369 1105 5882 154 53 5649 1140 157 856 5883 1107 5744 414 1359 1459 5884 5885 1361 4909 4574 1402 4911 1416 983 5886 1333 5887 1465 5652
1073 409 198 201 720 1644 1307 1066 5797 951 1138 1105 1369 959 2548 5883 4580 1039 966 5888 1216 969 5889 1403 1085 1438 5030
1074 28 34 5890 5466 5891 3778 2086 5892 5893 2188 792 3262 5894
1075 2518 5832 5680 5894 3786 5895 5896 464
1076 5897 5072 2584 5898 885 1255 208 1392 1099 5899 1053 5900 5894 76 5851 1082 4590
1077 5571 5901 768 5894 5873 5226 3679
1078 5902 5903 5904 5894 5905 799
1079 5906 5907 5908 1170 5894 5703
1080 5909 136 5910 5064 4949 4647 5911 5912 423 868 443
1081 5909 2901 4726 3686 5913 5914 5915 2292 5916 5917
1082 5918 5919 3643 5920 5909
1083 112 5921 760 5909 452 5922 5923 5924 1285 5925
1084 5909 5918 5926 5927 5928 28 496
1085 5929 5930 5909 2813 629 3501 5931 3591 3519 51 969 2569 5932
1086 5933 3618 708 5909 5934
1087 5054 5909 5935 64 1413 5936 5937
1088 5938 5909 5939 3950 4712 1061 5940 4498
1089 3524 5909 4597 5941 5942 3535 2220 4816 5943 5944
1090 4310 5909 33 5945 5946
1091 5909 3262 5947 51 3664 4537 5948 5949
1092 5909 5950 721 1825 108 5951 400 5952 4233 5953 93
1093 5445 1029 456 5954 2837 5955 5956 5909 2379 5957 1149 5958 544 739
1094 5959 5918 5960 5788 5961 5143 3309 5962
1095 812 3918 5918 743 3686 466 2877 51 310 5757
1096 5069 5963 1904 5964 73 406 5965 2267 5966 1283 647 5918 3166 1305
1097 5918 3026 365 5956 1909 5967 83 5968 2169 4819 799 5969 5970 87
1098 65 5971 5972 26 875 4616 1706 5918 457 5973 2837 5974 3546 1909 5975 5976 5977 5383 5289 918 3858 5978 2278
1099 5979 5980 5981 4835 2870 5918 5982 3315 4832 5276
1100 3315 5983 5918 5984 5985 51 5986 2232 323 149
1101 1930 3065 2122 2024 440
1102 3389 3379 1930 4993 3931
1103 1930 2162 375 4496 1382 5987
1104 1798 1817 2948 5774 1828 1918 1944
1105 3065 1804 1944 1802 2095
1106 1944 2139 1802 1932 2095
1107 1834 1944 1804 51 1905 1846 2140 2179 1841 1830 148 2894 1850
1108 5988 5989 1944 430 2794
1109 3075 1823 1801 3076 2107 1899 1944 2157 1890
1110 1944 1788 1790 1891 3366
1111 3412 5990 5991 5992 2369 571
1112 2069 1802 3412 1855 5993
1113 2103 3106 3107 2746 3017 1196 5994 2303 1974
1114 1931 1964 4872 1886 1610 2180 2103 1933 1850 1990
1115 5995 373 2103 627 5996 4894
1116 1825 4373 1266 2103 2593 5832 5997 632 4400 506 644
1117 1826 2879 2448 2103 1807 4578
1118 1830 1950 1986 2113 287
1119 1950 2110 1974 1984 2369
1120 1950 1814 1991 3286 2007 1885 2904 1805 1831 1855 1807 1931 3072 1994 1941
1121 1795 4674 1796 1950 2964 2027 2121
1122 3059 1814 2146 1936 2000 1941
1123 1855 1610 2095 1814 2043
1124 51 1814 3059 1936 2053 1999 2000 1934 1153 2099 1862
1125 3169 1814 2097 1934 2148
1126 3059 2146 2050 1814 1936 1934 2097 2000
1127 1814 1999 5998 544 5999 6000 2833
1128 1814 2147 6001 3059 2050 1936 1934
1129 51 1814 3059 2146 2050 1936
1130 2181 1790 2146 1814 2126
1131 3449 6002 6003 4625 6004 6005 6006 6007 6008 3453 6009 6010 4633 6011 6012 6013 6014 4636 1934 2097 1936 1999 2000 1862 1814 6015 2050 2099 2026 6016 4774 4635 6017 1935 4632 249 6018 302 6019 6020 4543 6021 6022 6023 6024 6025 4631 4630 6026 6027 1115 1264 1116 2146 6028
1132 1814 1934 3059 2146 2050 6029 5636
1133 1814 3059 2146 2050 1936 1934 2097 2099 2026 2148 1935
1134 1392 996 850 1814 1936 2549 1141 5542 2552 1333
1135 1814 3059 2146 2050 1936 1934 2097 2148
1136 3059 2050 1936 2146 1814
1137 1814 3059 2050 1936 1999 2000
1138 6030 3059 2146 2050 1936
1139 1936 3059 2146 2050 3058
1140 3059 1936 2000 2147 2148 1934 2099
1141 1815 1801 1846 1957 1850
1142 1815 6031 6032 6033 6034 6035
1143 2010 1815 51 1931 1512
1144 1798 2128 1864 1924 2136
1145 2300 2085 2086 3434 1924 6036
1146 1924 2513 72 4013 6037 2259
1147 2147 5636 2099 2026 2148 1935 1308 6038 6016
1148 1926 1949 1958 1894 1991
1149 1933 1991 1817 1792 1893 2121 3060 1850
1150 1991 2896 6039 1804 3321
1151 1956 1837 1991 1943 2120 1859 1856 1827 1886 1841 1914 2153
1152 1988 1874 1799 2108 2117 3234 1791 72 1991 1893 1957 6040 2132 2121 6041 1801 1855 1956 1889
1153 1962 1991 1946 1945 1943 1886 1784 3233 1960
1154 1891 1959 1991 1610 3072 1886
1155 1991 6042 3122 51 2024 6043
1156 1991 6044 1879 5945 5519
1157 1832 2117 1991 51 1889 2138
1158 6045 1991 2152 1932 1886 1988
1159 1934 2000 2099 2026 2148
1160 3336 961 4008 3377 1183 1934 2097 6046 6047
1161 4778 6048 1934 2097 1999
1162 2328 6049 2329 6050 4546 4927 5657 1970 3173 430 4777 6051 5636
1163 5636 6052 6053 6054 1461
1164 1341 1870 3891 552 995 1003 1339 2192 3072 6055 5636 1888 2062
1165 2099 1935 2005 1889 1931
1166 1784 6056 1918 3476 2863 4832 1830 2102 1801 1846 1035
1167 1918 1766 2130 6057 4861 5772 2375 256 372
1168 6058 1866 6059 6060 1955 6061 6062 6063 4605 6064 453 5274 1586 6065 541 6066 6067 6068 6069 6070 6071 6072
1169 1441 1050 1367 851 4523 1955 988 1264
1170 1955 6073 1602 6074 2203 485 6075 6076 6077 6078
1171 1955 2067 3061 4353 6079
1172 2616 1955 3092 1602 3370 6080 4447
1173 2262 3298 2332 3171 3473 2330 6081 6082
1174 6083 2003 6084 6082 1546 6085 34 6086
1175 6082 6087 6088 306 6089
1176 6090 6091 5630 6082 4341 335
1177 863 2318 4019 1094 3924 1504 3886 2422 4829 6092 2476 3765 6093 5808 6082 2342 1207 1602 6094 1272 6095 2213 6096 6097 5586 6098 397 843 3418 3339
1178 20 6099 154 3333 6100 4931 6101 5709 6095
1179 6095 5147 6102 6103 6104
1180 2938 6095 27 658 311
1181 6095 6105 6106 6107 2412
1182 4465 6095 80 2776 6108
1183 6109 2946 6110 4385 3047 2852 5832 3379 6111 215 6112 2205 6113 6095 196 3597 6114 6115 2645
1184 30 5806 5618 4915 6095
1185 6095 3603 2557 5995 464 6116 2463
1186 6117 6095 1727 5519 6118 1492
1187 6119 1546 1766 453 2239 3945 5519 3625 1138 3612 6120 6121 6095 3356
1188 3842 1098 1192 1406 4573 1279 2664 1193 5869 222 1019 6122 232 782 1229 1634
1189 5945 506 3842 48 6123
1190 897 6124 2764 2327 3773 6125 2222 517 323 3842 6126
1191 3859 3842 6127 6128 4217 6129
1192 2181 2028 4549 2989 2910 2139 5019
1193 2181 1823 3068 1834 1855
1194 2181 2450 6130 6131 2355 2239
1195 6132 2403 2181 2885 1821 4736 6133
1196 206 2447 4879 16 256 2181 1824
1197 6134 2181 2989 628 3870
1198 2075 4344 2977 2181 6135 3230 6136 1830 252
1199 5569 6137 2181 3400 1837
1200 2181 2159 1854 1801 1865 2126
1201 1597 1821 2181 1855 1856 1828 3397 3396
1202 193 1155 5551 4572 1014 2181 159 837 970 1009 1079 167 1292
1203 51 6138 2201 2181 2447 1843 6139 1886
1204 2181 2028 2139 5019 3390
1205 206 2181 6140 3226 3183
1206 2181 2989 4549 2910 2428 1798 1908 3394 2096 1830 2095
1207 147 1368 3286 256 146 1245 2181
1208 2181 2910 5019 2139 2764
1209 1890 3394 51 2181 1846 146 1941 148
1210 3618 6141 2423 2181 6142 51 261 6143 3564 3542 6144 3613 5824 6145
1211 1418 1853 1844 2181 1886
1212 2181 1341 51 146 147
1213 2710 5092 3219 573 2320 2021 4298 5806 540 889 2379 2984 6146 5244 417 3432 6147 2914 3876 6148 452 6149 4098 10 4813 6150 718 435 3303 526 6151 6152 5148 4647 1260 221 225 1083 424 5830 5790
1214 342 2914 6153 385 2411
1215 2914 51 146 147 148
1216 6154 2024 2294 5774 6046 3390 2914 1823 1951
1217 2914 6155 1546 2694 2110 2111
1218 1908 6156 6157 3334 2989 2545 1804
1219 3513 2989 6158 148 51
1220 2989 2896 3488 2070 6159 2143 6160
1221 6161 6162 4553 2989 6163 1941 3337
1222 2989 5592 51 1233 1119 1396 3406 382 2060 1109 1953 1849 5864 6164 6165 4590 2053 2204 980 149 6166 1914 2083 1292 1177 1712 1713 1894 1940 2062
1223 2977 2910 2028 6167 2989
1224 2401 2989 1450 6168 1590 3970 236 6169
1225 2989 2977 1988 322 4092
1226 2028 6170 6171 808 2039 1964 5658 5692 1349
1227 2028 1864 2132 1912 1850 1855
1228 2028 1846 1834 2106 147
1229 4549 2139 2612 1953 6172
1230 2113 6173 6139 381 3389 2877 2542 2977 5137 1792 196 4975 318 6174 1895 1978 1952
1231 6175 6176 387 4866 6177 825 6178 6179 308 464 700 81 6180 1909 1407 5161 4862 1604 3919 2231 4326 4251 6181 6182 1563 4204 1995 1895 4396 2742 3903 3857 6183 6184 6185 6186 34 2977 2093 3189
1232 1817 1853 2919 1783 1180
1233 6187 3287 4623 6188 2424 2919 3750 4573 208 338 1367 413 4589 3401 1586 1039 1458 219 755 1076 1617 2214 1043 5889 1312 1164 1399 1829 1703 1163 813 5576 2959 3297 1176 5861 1712 1318 4672 5652
1234 6189 2886 6190 2919 1800 6191 5772
1235 2919 6192 3085 6193 1886
1236 2777 3969 331 1818 5562 6194 1877 1987 5772 2919 1418 3357 2370 1792 4861 1784 808 1840
1237 2919 6195 6196 6197 4890
1238 2553 6198 1995 3302 6199 2919 6200 4742 2269 6201 1208 6202 2497 3530 1022 1113 6203
1239 3756 2919 2140 3085 6204 4092 5416 4896 6205 6206 3939 5678 5676 6207
1240 6208 6209 3391 6210 2919 5263
1241 318 6211 4081 6212 2919
1242 2919 3107 3017 3109 1953 2884 2886 2471 5225 2888 4587 243 309 2667 6213 858 1841 6214
1243 1788 2919 6215 1791 1891 2176 1785 2161 2365 1208 2192 1339 809 1847 1829 4590 1220 980
1244 549 6216 4297 4944 468 6217 2919 51 146 148 147
1245 2919 6218 2834 6219 2342 4095 354 254
1246 295 374 373 6220 6221 2919 6222 1825 4689 1350 4841 631 375 1266 6223 5782 376 377
1247 2919 6224 6225 926 6226 5198 6227
1248 6228 6229 2919 78 2713 5832 2723 3934 2700 6230 6231 6232 6233 3604 6234 6220 6235 2501
1249 1334 2919 2834 2140 751 793 2095
1250 6236 2919 1825 2712 2713 6237 994
1251 335 6238 2919 256 6239
1252 2919 2286 3031 4166 1062 6240
1253 6241 2919 3437 1516 1191 4493 3058 6242 2111 6243
1254 6244 1180 196 2919 6245
1255 2919 1830 6246 6247 6248 2215
1256 1150 1048 3931 4712 2919 80 4505 6249
1257 6222 6250 6251 1874 2919 6218
1258 6252 26 80 2919 4460
1259 2919 6253 6254 6255 2699 5135
1260 2919 1180 6256 3085 3804 6257 871 6258 6259 6260
1261 2316 992 1048 4108 5849 2919 1292
1262 2919 4683 5609 2141 1856 1858
1263 2919 5400 1354 3245 6261
1264 5390 6262 6263 6264 6265 6266 2665 6267 6268 6269 2712 6270 2358 4385 2889 2919 6203 6271 1727 183 5418
1265 2919 6272 6273 6274 4324
1266 2947 5073 4746 65 2242 1954 2919 92 26 30 3690 136 6275 4073 489 1376 1270 1543 1155 1272 2647 4607 823 1015 940 4656 1265 1454 348 921 896 3175 4340 928 5259 3911 6276 1064 938 969 1193 1688 1647 829 1553 613 1354 1648 1072 329 5138 1328 5771 256 3857 6277 961 3229 1651 1159 741 1396 968 1488 1654 3107 836 502 1042 812 838 1170 1829 1299 1220 1399 3105 1364 424 1317 985 987 989 1464 4351 3174 232 428
1267 6278 619 10 2919 5873 749 6279
1268 498 6280 6281 6282 6283 3950 1393 1677 6284 2919 3452 6285 4035 3416 4831
1269 3941 6286 2919 2339 2955 6287 6288
1270 6289 6092 6290 3692 6291 2535 6292 2919 1967 6293 639 6294 111 2077 6295 6296 524 6297 6298 5293 65 6299 3264 3268 6300 3754 6301 6302 6303 3226 4386 4679 798 315 6304 6305 3875 6306 5927 6307 6308 6309 4862 1679 3931 6310
1271 2600 6311 2919 5847 432 6312 6313
1272 6098 2919 193 6314 1192 997 2202
1273 2919 1347 6315 6316 1522 1221
1274 6218 2919 1620 6317 6318 6319
1275 2299 1341 6320 6321 5064 1131 2919 4088 78
1276 1341 1418 1954 6322 2429 2919 1677 201 1207 221 5885 1021 1023 1019 1436 3868 1114
1277 2305 6323 2896 2919 1766 3838 2161
1278 2919 180 6324 2268 385 4437 3871
1279 2919 1341 4297 485 6325 6326 6327 6328 188
1280 5213 394 2981 6329 1025 2919
1281 6330 1796 1418 1825 4088 1677 6331 2216 1341 196 4324 3434 3235 3875 2159 6322 208 2140 1727 3163 1266 2306 2665 1350 2298 6220 2953 6115 2919 1816 2746 6332
1282 2919 6333 3540 6282 2190 5984 6334 3665 2811 3777
1283 6335 2919 6336 3521 6337 6338 361 5610 658 6339 6340 5890 381 2800 3168 6341 5658 6136
1284 1334 2919 2593 5832 1503 1659 4646 3 1169 839 5860 1399 1186
1285 2919 5879 1570 827 1035 1208 210
1286 6342 1877 4761 5853 2953 6343 5772 4548
1287 6342 1877 4761 5853 4548 2953 1800 6343
1288 2318 2297 6344 6342 2198
1289 5853 6342 4074 684 601 1140 1312 818 1898
1290 1607 4263 187 3153 1515 4761 6342 1877 5853 204 256 6345 3916 5418 6346 5276 6347 3172 6348 4737 5413 6349 6350 1961 5412 6351 3816 3011 2 5410 6352 3330 5409 6353 4740
1291 6354 4922 911 6355 4006
1292 348 335 4922 3460 3604 4165 2712 4341 4366 3501
1293 6356 6357 6358 6359 4322 6218 6360 330 6361 4702 1661 4922 6362 2973 1607 3315 4690 6363 6364 1766 5191 1868 4925
1294 6365 4922 671 6366 6367 6368 645 2870 2973 6369 627
1295 3322 1995 256 632 4922 2665 6370 74 5389 4494 4687 4341 590 6371 4541 6372 2686 4808 2369 3467 4339 335 2829 6187 1331 5790 6373 2423 6374
1296 4922 4417 6375 1355 176
1297 4922 39 4414 4994 6376 4949 1445 5945 6377 6029 763 4166 6378 416 6379 3210 6380
1298 6381 6382 6383 4922 6384 6385 330
1299 5519 6386 2025 5028 6387 4922 6388 6389 6390 3181 6391
1300 4922 6392 3446 6393 5026
1301 177 3264 1274 6394 5999 2360 2363 2839 271 6395 6396 3209 6397 2251 6398 6399 6376 6400 4922 3101 318 6401 6135 2972 464 6402
1302 4922 6403 3440 491 4810 6404 6405 2569 5198
1303 1449 687 339 4438 5124 4922
1304 651 507 4285 47 4922 1526 4415 6406
1305 6186 3440 2496 6407 6408 6409 6052 4922
1306 530 5216 6410 4764 4922 46 2231
1307 901 5358 3026 6411 544 2938 4922 3514 3440 2809 5702 2679 6412 6413 6414
1308 131 4922 6415 2799 851 6416 969
1309 4922 1727 2988 6417 3597
1310 4922 4935 3693 3978 6418 6419
1311 3122 2863 6420 334 4193 3387 39 1447 35 517 196 4737 4088 6421 3734 6422 4341 6423 4922 6424 3175 2261 6425 2276 5334 4775 138 5595 2215
1312 4922 1411 743 6426 6427 190 6428 5562 111 4821 1664 6429 6160 6430 6431 6432 6433 3792 6434 2198 6435 2527 590 6436 680 6437 3909 518 950 2930
1313 4922 16 3506 6438 6026 2211 4707 6385 1647
1314 352 2922 6439 1494 464 6440 4922
1315 5528 3456 3472 6026 6441 13 62 2766 2860 4922 6442 6443 6444 78 3462
1316 4341 1730 3090 2760 4922
1317 60 6445 3111 6446 4922 3447 1526 843
1318 6447 4922 2292 5253 3806 3935 6448
1319 4922 943 4924 940 1590 1033
1320 4922 5219 14 3829 5936
1321 6449 6450 6451 6452 3782 1239 4889 2367 1016 1004 1103 1106 4589 849 1626 1395 6453 4922 6454 1358 6363 3816 3011 1151 3959 839 382 756 5650 79 1748 1749 2830 2163 5571 1294 1225 2935 2494 3174 1467
1322 6455 2562 5512 4922 2574 151 5847 6456
1323 4746 5094 4922 6457 2562 6458
1324 6459 2140 6460 3315 6461
1325 531 5819 6462 2140 1625 6316 6463 6464
1326 2140 4745 4481 3017 1825
1327 2140 3177 3016 3002 4869 1061
1328 1550 2807 810 6465 2140 215 256 5857
1329 6466 2140 6117 1825 447 3263
1330 3875 5832 1825 4040 2140 215 3391 6467 2159 74 4088 4931 256 1677
1331 2120 2140 5592 4333 6468 2426 1801 2574 1817 1905 1956 3283
1332 467 2665 1624 6469 2140 6470 4333 3871 552 3150 6471 6472 6473 6474 6475 3433
1333 3095 2140 74 6132 3391 2886 6098 1505 256 849 5680 1354 1418 1953 1512 980
1334 2140 5148 345 6030 6476 256 723
1335 2140 1266 4726 1341 4088 3017 4176 376
1336 220 6477 2140 2339 2369
1337 2849 6478 4465 6479 2140 2988 6480 1625 6481
1338 503 6482 2140 3639 2589 6483 6484
1339 2324 2140 3177 5497 2303
1340 2140 4502 850 3919 6485
1341 2204 5578 256 631 632 2150 6486 2299 2385 322 3104 4692 2297 5647 6190 2140 4915 2886
1342 2140 3085 2008 51 6487 6488
1343 3289 2140 4170 6489 6490 6491 4661
1344 6492 944 2140 3315 5409 6493 6494 6495 207 211 2221 470
1345 2140 1340 1404 2303 6496
1346 6497 2699 28 1061 1448 333 496 1609 1280 6498 4805 6499 1737 932 1064 5029 1521 1065 1572 1393 4390 849 5622 954 1660 1072 5741 1211 3318 5623 1385 1655 1331 1171 1019 5840 1012 656 982 2140 6398 1085 265 987 2555 1465 5865
1347 3461 6500 2140 6501 6502
1348 2140 812 1599 6503 3754
1349 1607 2140 6504 2286 6505 1727 6506 2184 3981 6507 3
1350 2140 6508 2232 5977 6509
1351 2140 3310 4088 6510 323
1352 5618 6511 487 6512 544 3978 488 2140 6513 5528 3612 5747 5759
1353 1727 2140 708 4812 1418
1354 4408 2140 1931 447 6134
1355 4653 4776 6514 317 507 5159 6515 185 3928 2140 4144 707 4384 4977 4069 3216 812
1356 4897 6203 2140 2774 6516 6517
1357 6457 901 5129 3527 2140
1358 6117 4742 4565 2536 1354 3154 3903 2140 4455 183 730 1357 6244 30 209 743 34 5276 1164
1359 2319 4204 2140 4106 3017 1830 2102 1841
1360 514 2653 1354 3391 128 127 4030 6518 2140
1361 5528 2140 5025 2778 2372
1362 6519 6520 2140 6521 2785 2393
1363 2140 1546 1817 6522 4872
1364 2140 381 256 2877 6523 812 4739
1365 485 4695 6327 3177 6325 1353 2140 40 73 369
1366 6524 2140 256 631 552 5091
1367 1340 2140 3656 2519 4679
1368 3335 6525 5408 2140 322
1369 2351 6526 2691 6252 2140 2447 4029 5950 6527
1370 2140 6528 6529 1818 3391
1371 4958 6530 54 256 4739 2140 3597 2891 3993
1372 2854 1538 2140 3017 6339 552
1373 2140 3325 256 4088 1895
1374 2140 1418 3604 2995 1825 3391 256
1375 752 6531 6532 453 4248 6533 6534 2140 1266 196 894 6535 6536 1418 4852 1825 256 4861 3105 484 6537 5006 6538 1347 3106 1824 3943 6539
1376 1334 5544 3154 1271 553 2366 1064 5880 2140 849 1105 1210 1660 1072 961 3172 5411 1371 2250 4191 2054 262 4781 2861 502 5830 5831
1377 3726 2892 3588 111 477 6540 34 402 4821 6541 404 3199 5236 2140 2423 3943 5452 185 2221 3954
1378 6542 3789 6543 3154 3723 5007 110 2313 507 417 1571 1094 5252 6544 1600 527 403 440 6545 2547 6546 2140 4927 619 331 670 2906 6547 6072 645 2413
1379 2140 6076 3891 5869 6548
1380 884 1504 6549 870 6550 2140 5882
1381 2140 1874 1800 6172 1725 6551 2415
1382 6552 6553 4089 2140 2751 2753 6283 3824
1383 5067 877 6301 6554 6555 6040 206 2140 3197 1825 5489 2344
1384 1511 4595 6556 1355 5291 2140
1385 4849 74 2140 6557 4326
1386 2140 6558 2642 6559 506
1387 6560 6561 2140 6430 3257 2576 6562 4737 2271
1388 1870 3286 2140 2902 1819 1912 4676 1840 1790 1898
1389 6563 3440 2652 6564 2140 204
1390 2140 899 5167 5360 326
1391 2140 3085 3446 6565 5536 6566 854 6567 6568 6569
1392 2140 4309 1607 6570 503
1393 6571 4521 6572 6573 223 2140 1307 6574 2669 1589
1394 2140 2972 6575 6576 4273 5795
1395 3193 345 3264 2518 3851 1341 2520 5562 6127 2140 6577 5161 2654 2468 3801
1396 3258 707 1123 1511 2140 6080
1397 2140 1853 1790 1784 2128
1398 6578 6579 6580 2140 6581 3832 6582 2546 6583 5720 5798 6584 2870 5545 1286
1399 2140 6585 5457 6586 1602 2461 2374 4493 6138
1400 6587 1244 6588 2140 1954
1401 2140 381 5412 296 3130 6589 3935
1402 2140 2574 6590 6591 6592
1403 181 2140 331 256 6593
1404 185 3034 2140 6594 1370 1120 323 1293
1405 1518 204 6595 5662 2140 6596
1406 174 4795 4313 2140 5937
1407 6597 6598 1550 4197 5392 2140
1408 2140 6599 524 6600 3107 381 1503 256
1409 6601 6602 1825 2650 980 2140 39 524
1410 2140 1783 1820 6603 1874 51
1411 6604 2625 2140 2733 324
1412 3658 6605 877 3361 637 4017 2779 6606 3968 2140 1953 6607 2239
1413 2140 4240 6608 868 6609 4269 3692 6479 6610 5564 6611 4407
1414 3476 3715 2140 2342 6089
1415 3341 751 6612 2731 2552 6613 6614 6615 6616
1416 6106 1301 4949 861 6617 6618 6619 6620 6621 6622 4154 3272 6623 4758 1207 318 6079 1871 3341 4383 972 1660 1418 6624 1822 5585
1417 4417 5922 6625 5680 1474 1418 3341 6626 4394 632
1418 3341 268 531 353 4800 513 2713 6298 381 3107 6627 6628 6629 256
1419 2423 6630 3341 268 6631 2283 3440 1670
1420 2672 3495 3639 2653 4881 6632 6097 3817 4121 3978 6633 6634 6635 3341 93 246 647 6636
1421 1344 6637 268 4764 6638 3341
1422 6639 6640 1266 2298 4088 3319 3341 3898 4737 3143 6641
1423 477 3341 4040 6642 2652 2532 6643 215 5680 5238 6644 1979 6645 1061 4844 6488 6574 6646 4796 842
1424 6647 2331 1737 4680 3341 6648
1425 1525 3341 6649 6650 6651 2215 6652 5040 6153
1426 3065 1817 1853 193 1566 1456 1644 562 24 1233 414 4599 1162 973 1082 6653 5651 1402
1427 1566 3902 4589 6654 1261
1428 1566 6655 1192 1450 408 3902 5011 5570 6454 966 4626 5884 1057 1221 1058 1686 4643 1115 1264
1429 1028 1341 1180 1566 5551 853 2192 1395 2203 837 2204
1430 1566 1275 363 338 1481 1352 412 1037 4108 1586 222 777
1431 55 6656 6657 1566 1516 1029 5871 5312 1676 1381 1064 1281 1443 1041 811 819 1712
1432 1566 4889 720 1240 1004 1106 158 3390 3828 986
1433 6422 1268 821 1566 1594 1230 853
1434 6658 2581 6659 5382 4938 5845 6660 4813 5140 1473 5530 866 2847 6661 2021 6662 859 1566 5551 2326 1272 1516 5947 2742 1125 1517 1569 1060 1117 1642 329 1104 152 816 3921
1435 6663 1341 1566 4622 1392 408 411 5392 1138 1069 1456 157 1329 1042 5824 1847 3163 6165 777 986 1316 5018
1436 1268 1566 1236 805 2018 6165 2550 1318
1437 1566 1594 1240 850 1286 4685 1713 5030 1605 3174
1438 1566 338 413 1579 1036 1743 224 1176
1439 1566 1134 1136 1212 1075 4732
1440 2737 5339 193 4408 1566 1405 23 1133 1738 1053 1552 4662 1743 1107 1212 1394 1156 1487 1654 265 756 1152 1111 1166 3866 1045 1401 1414 1174 1415 1177 1225
1441 1270 4587 5551 1272 1031 1450 939 941 1065 1068 1326 1622 1715 1070 4780 958 1036 1652 1680 1699 1628 965 793 810 755 4599 1322 3 4555 3040 2728 1289 223 777 3297 1085 1592 1416 1177 1113 1464 1293 1400 5831 1635 1634 1229
1442 4587 1736 1351 199 1442 937 1128 1210 1056 1313 6664 984 989 990
1443 4669 2739 6665 2709 6666 5365 6209 6667 2520 6668 2705 6669 4650 6670 2244 45 5316 877 6671 2634 4565 2757 627 6672 6673 6130 6674 6675 6676 6677 3723 6678 1343 1345 6269 3315 1093 3650 3420 6679 3384 1479 3275 2640 6680 6681 6682 6683 2890 6684 3880 6685 6686 3788 6687 2749 6688 3171 6689 1304 4587 2683 6690 3453 6691 3712 260 1049 1570 4644 4622 4391 1191 2662 4036 2111 4711 6692 1134 6693 4122 4121 2442 6630 3273 2690 2381 6694 853 1526 6695 6030 2807 6696 6697 2110 6698 1398 1562 1683 6699 1710 1361 5609 1414
1444 5342 215 5025 4587 6700
1445 4587 1157 1129 1133 3911 997 995 998 1527 947 3825 1476 2666 6701 1652 1383 6702 159 160 161 165 970 839 2729 1436 3869 314 1148 1439 6703
1446 4587 6704 1532 1238 1239 2365 2367 1339 5862 1103 6705 1106
1447 4587 2648 1029 198 1450 955 157 958 5851 1290 762 777 3338
1448 6706 880 1607 423 1028 4587 1495 1825 1997 2804 4889 1183 1225 6707
1449 4587 823 2459 853 1551 2949 809
1450 1180 2651 1483 1015 1570 4644 1427 1016 4579 6696 5875 5797 4587 1286 265 1364 1148 3338
1451 3085 2343 1248 1028 6708 196 1154 2764 4587 1496 1725 4700 853 1072 1207 6433 1846 2612 1434 4594 1399 1113 1025 980
1452 4587 2926 1517 2625 333 2905 947 955 1659 158 3297 231 986 1293
1453 6709 6710 6711 2623 2626 6712 4612 2619 3692 1721 6713 2518 5099 6714 1696 74 1825 3371 6715 436 6716 3307 6717 3481 6250 4800 6718 641 2645 6516 4587 196 2770 6719 6629 790 2461 3345 552 333 4621 1452 4355 6720 1450 801 1129 4340 2859 996 1066 6721 854 2408 6722 6723 1742 3273 6724 6725 4823 4826 5881 6726 6727 4458 6728 6729 748 1708 1108 1432 1647
1454 4587 6314 930 1231 2393 1368 2933 415 4781 5888 1433 2060 4684 6730 2110 988
1455 3047 2142 1377 4587 1498 2057 1235 201 1736 4608 1256 1231 154 1011 970 1561 3163 4588
1456 6731 5551 1519 850 1282 1033 1160 415 1011 1082 6732 1186 1148 4672 4606
1457 2645 5551 6733 1548 994 1265 1061 5885 4594 1046 1200
1458 1375 5551 407 1236 1321 1320 947 1214 5623 415 1709 3406 1008 1061 224 836 166 167 1314 1259 841 163 1169 164 840 811 1164 1165 1161 839 1172 1167 1173 1059
1459 6734 1334 1268 193 5551 1124 6735 283 920 992 994 1351 1031 6565 1279 1032 1688 1016 2200 1103 1629 1214 5795 1654 969 838 1373 1829 229 162 1259 974 1563 1169 5030 1592 1317 1316 1605 1247 1227 1228
1460 2448 2447 5225 2449 5551 1475
1461 1475 1155 5551 1125 196 1336 4638 2366 4573 2200 1659 6736 2202 1106 4665 1320 2203 330 1708 1660 1006 2531 1157 5623 416 1162 1025 1399 1829 1512 1414 1086
1462 5874 5551 2859 1022 1112
1463 5551 1158 1157 1725 1265 992 1279 930 1736 940 1740 720 4016 5742 1502 2906 958 1626 1551 6737 1554 1413
1464 193 5551 1276 1117 1280 940 1278 5880 1001 806 4589 969 1708 1211 6702 1359 1151 265 4594 3297 984
1465 1480 1248 5544 1268 193 1252 3415 1155 6738 5551 5899 3154 1337 1117 1014 1570 1612 1382 1016 947 1195 6739 1555 1645 382 1433 1500 1184 1293
1466 5551 1053 413 4350 3 1445
1467 5551 1029 2926 1424 1569 1231 724 1320 1035 1214
1468 5551 1235 851 6086 1746
1469 1695 5551 1742 6740 1148
1470 6741 3379 1824 3455 6742 1475 1523 6743 1280 3893 2906 2933 2192 1708 6726 1849 1057 1169 1288 4590 2982 1829 1025 1512 989
1471 1904 3424 6093 3767 6742 1246
1472 6742 3882 334 3871 6744 6745 1066 6746 1187 2653 1766
1473 3153 5127 5462 540 6742 1096 6708 894
1474 6742 4095 92 6747 6748 1904
1475 4056 184 907 6742 6749
1476 1028 1268 1248 1125 193 1424 1594 1527 3921
1477 6750 1248 1341 1334 5544 1125 910 1265 992 1134 2664 1295 6751 939 1004 997 1339 1233 5884 3406 1044 1299 3868 1058 1225 1400 3174
1478 6752 1028 1272 1125 4572 1424 6753 945 4579 948 4780 5852 1364 5886
1479 2403 1125 3630 6754 4424 6755
1480 6626 5559 6250 196 1274 1125 1129 920 4638 333 1278 5460 155 806 938 1527 1006 6756 1286 1022 4576 1747 4909 4684 1026 1712 2494
1481 193 2326 1125 1191 1275 823 1424 4638 1351 1235 1278 1615 1622 6757 2393 6758 2666 1627 1680 3406 1216 842 1221 1656 1316 1202 6759 3338
1482 6760 1695 1125 2531 1100 4704 997 939 4642 829 1645 1367 855 210 5649 193 5875 3406 1152 1019 1562 656 1177 1687 1417 6761 5831
1483 6762 1125 6763 1255 1731 2459 4638 4622 1381 1239 1280 1594 1240 1595 4642 1393 947 1194 1001 807 1106 6764 1072 1623 1230 1071 4076 1107 1648 6765 3251 804 275 1385 1654 1009 1315 1400 1264 1115
1484 6766 6767 718 5457 1516 1125 1156 1377 2057 1061 1405 1014 1306 994 1133 1278 2200 3963 1688 1393 946 2932 1678 6768 5866 6454 1214 1141 1233 1142 1109 161 837 840 1079 1024 1491 164 162 167 2492 314 1437 1084 1059
1485 3461 6769 1253 1125 1731 2199 1424 1450 941 1001 5855 948 1742 601 6756 4626 414 1075 1057 2492 3869 1148 1714
1486 4654 1125 5457 1449 1132 1097 912 1133 1515 1240 1324 1274 1032 1456 1103 1278 155 806 5866 210 5883 1370 810 1119 2727 3827 1023 1491 223 1184 1437 1403 983
1487 821 6770 6314 1125 1191 1236 997 1211
1488 6771 1124 395 348 5505 1451 2362 1278 1381 1594 936 1230 804 1353 832 1069 1623 1622 1497 1572 1105 956 1210 1125 3902 1553 1470 1496 1680 1627 3318 5623 968 756 415 1217 1216 6772 969 6773 1061 5840 1711 1491 656 1563 1463 1317 1656 1713 987 1687 2555
1489 193 196 1516 1125 1496 1725 996 1470 1105 942 1532 330 1172 817 6774 1046 1025 1085
1490 2885 3154 4592 1125 196 1156 1154 1117 407 1725 6498 198 3772 1452 4075 6775 4831 996 848 1352 938 1551 828 1519 1002 2192 1367 1283 1354 613 4589 1072 961 1413 963 3915 964 6702 968 415 5856 969 1661 6776 1082 1299 1010 1164 161 974 838 1437 1403 985 1712 1438 6777 6778 6779 6780
1491 1125 4620 1677 1450 1265 994 996 4639 2366 1615 1470 1509 806 807 1139 1210 962 1680 1458 1373 1061 1299 1220 2204 1085 986 1058 1227 4602 782 5652 6761
1492 6781 4726 6782 2401 6443 6744 6783 6784
1493 6784 4040 482 6785 2613 6786 6787 6788 1825 196 999 2982 6789 6790 3085 1572
1494 728 1134 6784 5742 4088 4737 527 818
1495 6791 6784 740 6792 3870 3871
1496 6784 2205 1548 6716 6793 4882 6794
1497 2910 6153 3424 6080 2096 5609 1841
1498 3064 5656 2910 1956 1981 1830 1912
1499 55 461 6795 1451 2910 1658
1500 1905 1830 2910 808 1912 2120
1501 1912 2139 1788 1798 2009 1845 1964 2156 2049
1502 1886 1855 1856 3396 2139 1932
1503 6271 2970 6796 2139 1823 3988 1048 5276 1859 6797 6798
1504 2139 5549 1959 3099 6799 1919 1333
1505 6800 2275 2106 2139 1801 1834
1506 2139 2157 6801 1830 3060
1507 1801 1941 1846 2106 2139 3075 3072
1508 2139 1905 1802 4937 3070
1509 1801 1802 1890 1798 2139 1833
1510 6802 1994 2139 1890 2675
1511 2139 1895 2111 1834 658 6135 905 4126 2569
1512 4118 5019 6803 6804 6805 6806 6807
1513 2076 5133 112 417 868
1514 2896 1932 1804 1908 2018 2076 6808
1515 5687 2892 6809 1133 4778 2270 1825 5948 2076
1516 4223 4934 5574 2076 3967
1517 271 202 270 6167 6810 149 3867 6811 3262 4123 6812 2076 5711 6813 6814
1518 2083 2894 1959 2076 1915
1519 2076 1825 1830 1855 1837 1840
1520 268 6815 4465 4467 4468
1521 268 5228 6556 6534 3092
1522 869 875 136 1302 6816 6817 2732 3122 6818 5547 6819 3091 268 6820 667 294 6821 2173 6822 6823 2778 2273 6824 517 6825 6826 6188 312 6827 1436 6828 6829 373 6830 6831 6832 4981
1523 268 27 3031 4166 4764
1524 3862 268 6833 2574 5510 3017 4835 4600
1525 6834 268 261 586 1550 267 6835 6836 2410 6837 3279
1526 1798 2177 1912 1859 2029 1990
1527 376 256 4088 1062 4737 6026 1990
1528 1990 1817 1791 1610 1859 1882 1884 1858
1529 4596 2107 2964 2918 1990
1530 2152 1856 2113 3396 1959 1850 1861 3015 149 1854 1855 1881 2051 3397
1531 1412 1855 6838 6839 2157 1856
1532 1838 2049 2157 2095 1855
1533 2157 1788 2956 1887 2957 1804 1846 1834 6840
1534 2102 2157 1799 808 1932 1856
1535 1853 6841 1785 1787 3071 1802 2157 1846
1536 2157 82 3447 1090 1183 287
1537 6842 2442 2613 6234 4906 4214 6843 5913 4447 1308 2102 6844
1538 2102 1855 2049 1013 4759
1539 6845 6846 6567 2102 1830 6847 1834 6848 6849 6850 6851 5017 6852
1540 2102 5663 51 3081 1859 1838
1541 3235 318 6677 6853 1792 6854 2102
1542 3679 6855 3226 3670 630 3092 3610 5922 2102 2303
1543 4595 1824 3771 2102 3105
1544 2134 2992 1957 1981 3435 1956 2102 2132 1798 1799 1792 1825 2195 2124 2136 2125 1843 3380 1845 2965
1545 2102 1932 6840 2095 3397
1546 4544 2102 6856 2502 4262 2051
1547 6857 1785 1964 2965 2102 2492
1548 1153 3286 1912 1185 6858
1549 2195 2902 2005 2094 3286 1905 1610
1550 3286 6859 4114 35 5591 4728 6860
1551 3099 4545 6861 1333 3098
1552 2009 1890 4872 2124 1837 3099 4545 1933
1553 1546 2662 1988 1830 3099
1554 3099 4545 6862 6863 6786 1333
1555 6864 4223 6865 4545 6866
1556 6867 6868 26 5552 6869 1412 6870 5842 6871 6872 1576 6873 6874 6875 6876 4767
1557 1602 4859 6877 6878 3433 6867 6879 6880 5630 1327 4684
1558 6867 1546 6881 6882 6883 6884 3356 265
1559 1203 6867 6885 6886 6887 6882 6888 6889 6875 6890
1560 6886 6891 6892 6893 6867
1561 2649 3801 3771 4088 6894 6517 6895 6691 6735 1726 6860 3184 1546 83 6896 487 6043 6897 6827 6898
1562 6899 6900 1546 6001 3321 6039 6335 6901
1563 6902 6903 3415 1272 5980 6904 1546
1564 5846 335 1546 3439 6905 6906 6907 6908 2316 1600 1909 6909 2574 6910 6775 3085 172 6911 3003 6912 6913 6156 3091 6914 6915 6916 6917 6918
1565 4359 50 1546 6919 5341 512 2803 5767 2870 5803 6920 6921 6922 1182
1566 2063 6923 5086 1546 1674 1272 4808
1567 6112 1546 4544 6924 3011 6925
1568 1602 236 6926 1546 4414
1569 2634 6927 6266 1048 6928 899 3198 6929 2699 6255 2292 1546 6930 3880 506 34 1766 2897 6886 6931 6932 3322 1897 6933 6934 2427 2338 3105 3832 6935 2731 6651 2673 846
1570 5528 6936 6937 5152 1546
1571 1546 6873 6938 6939 6940 6941
1572 1546 3567 4210 3670 630 3092
1573 1546 6942 6930 6943 1203
1574 1546 6080 6944 6871 6945 6946
1575 6947 5162 6948 1546 6942 5035 3355 4303 6080 1203 6877 6949 6888 6892 6950 6951 6700 6893
1576 1546 831 3355 3058 5609
1577 1248 1028 1341 1334 1348 2326 1546 1523 1389 6498 1339 1354 1747 1026 1438 1086 1147 1750
1578 1546 6952 6953 1203 6954 6955 6888 6885 6956 6957 4766 6958 6959
1579 1546 6886 6932 6887 5545 6786
1580 1546 1192 1532 1133 5460 412 4108 1242 805 1114
1581 3265 6960 6409 1546 6586 1602 4460 51
1582 51 1546 318 3440 3400 4175 6227 6961 3868 361
1583 1546 1602 1511 6962 5543
1584 3906 4081 65 6963 26 4565 115 541 5457 481 4513 6964 2221 6965 6966 3885 211 6967 628 3829 3440 363 912 1546 553 2081 6133 3862 3893 4907 2292 6968 4244 439 6100 6969 6398 6970 2416 6971 2263 1141 1143 159 382 970 1259 841 166 837 1079 161 1171 1562 1222 842 1077 1315 845 1059 6972 846 1440
1585 1447 4166 6973 3678 1546
1586 2990 6974 1546 3513 6874
1587 1546 6875 6975 6976 6945 6977
1588 329 1546 128 6498 6978 6518
1589 6979 4479 2969 2802 6980 6981 813 1546
1590 1546 2317 4703 6982 6417
1591 6891 6983 6984 6876 6871 1546 4303 6985 6986
1592 6987 6988 6989 1546 1354 6990 3416 5216 2576 6991 1341 6992 361 2495 4384 6993 1020 5479
1593 1546 6501 1123 4981 6994 6995 1513
1594 6996 4007 1546 2558 4119
1595 6886 1546 6887 6997 2469 6998 6999
1596 5354 1250 1251 7000 3851 1546 2768 3757 6743 946 1688 1430 412 7001 1553 601 1354 1616 3970 969 3816 1627 1107 1651 1286 502 985 987 1146 1773
1597 1546 7002 573 7003 4893 7004 4998
1598 1546 7005 3870 4504 3209 7006
1599 3781 4699 7007 7008 455 3561 7009 1546 637 189 2633 150 5145 7010 5727 6417 4251
1600 6522 1546 6892 6886 7011 6940 6932 6899 6108 3321
1601 1511 1546 7012 6080 6652
1602 7013 2887 7014 413 1447 2993 3922 3122 1546 1602
1603 1546 6942 3356 1511 1203 7015 6945
1604 6503 2835 307 489 2056 1546 6548
1605 7016 1546 2278 1255 5536 4578 7017 795 4925 7018
1606 7019 1546 3355 3409 6941 6873 5842 6605
1607 1546 6791 6745 3364 7020
1608 1546 6522 7021 7022 6521 3857 969 2562 2920 1599 7023 6083 7024 7025 7026 4028 7027 4431 3993 7028 7029 4600 7030 1901 7031 7032
1609 2858 1546 936 724 1033
1610 5132 4359 7033 1546 6949 7034 396 7035 6877 2270 2393 6882
1611 1546 2438 1727 318 255 1354
1612 3858 3857 1182 969 1546
1613 1546 4695 3357 831 4088 6949 1613
1614 1546 7036 3667 7037 4283 960 1597
1615 4285 2412 781 1546 7038 785 6782 3953
1616 2969 4079 4197 7039 1546 7040
1617 7041 1546 7042 7043 4867 3184 4878
1618 6948 1546 6954 6930 4303
1619 1546 1203 5987 6469 7044 6899 7045 3321 7046
1620 1546 4255 5233 2593 2091 7047 7048 4806 350 6631 284 7049 5845 4786 7050 7051 7052 6863 7053 5885 1200 4803 2888
1621 1443 6700 1546 7054 4509
1622 1546 681 5131 2877 1170
1623 7055 1546 1727 3530 448 7020
1624 7056 7057 3353 7058 2251 6399 3026 1110 7059 5291 6153 7060 4187 7061 7062 4226 7063 1245 6409 1546 1123 4081 7064 91 3309 1770 7065 6960 1511 7040 1203
1625 1546 7066 3355 3409 1203 6932 6957
1626 1546 6001 4303 6891 6946 7067 7045 6983 6900
1627 7034 2762 1546 3048 7068
1628 1546 3639 279 204 543 6227 1436
1629 1546 7069 3743 1182 3919 7070 7071
1630 1546 4791 3786 4657 3917 7072
1631 1546 4917 4766 7012 3356
1632 6940 6958 7035 7011 7073 6997 1546 1358 5334
1633 7074 6885 1546 7075 6875 6873 7076
1634 1546 685 7077 3991 1393 1035
1635 1546 3797 6886 6891 628 3858
1636 1511 5034 6962 6956 6957 1546 6153 1001 6409
1637 7078 7079 7080 7081 3377 7082 181 916 6362 1549 7083 7084 7085 6896 7086 6572 1546 7087 2593 6234 3533 879 7088 114 7089 7090 7091 6989 2764 7092 6611 7093
1638 1546 3440 5614 552 1511
1639 1295 1502 6757 6758 1036 1310 1119 1143 1683 1299 1163 816 1546 7094 1464
1640 6940 1546 7095 6870 5842 3057 6873 3356
1641 1546 1602 7096 6888 6892 7097
1642 7098 5630 7099 1546 6959 6976
1643 30 7100 4069 7101 472 5280 261 2543 1546 4418 7102 660 2508 331
1644 7103 3473 3715 1546 1511 7104 7105
1645 1546 131 7106 2569 1741 4033 7107 4887 51
1646 1203 1546 7019 1602 1511 5848 6954
1647 1557 1546 6945 6871 6872
1648 1546 1430 6001 6039 7108 7109 7110 7111 7112 7095 7113 6880 7114 2323 6983
1649 3930 1546 514 518 7115
1650 1546 7116 2004 335 2776
1651 5035 6956 7117 3356 1546
1652 1546 6962 7118 2207 6792
1653 7078 1546 7119 927 7120 3725 3150 1646
1654 1546 7121 7122 7123 552
1655 1677 4889 2367 1546 1699 1197 1184
1656 1546 4303 5536 7124 1161
1657 6184 1546 7125 4891 1727
1658 193 1418 4920 1546 1148 1465
1659 3409 1546 6932 5034 6948 6892 6958 6952 7126 6953 6956 6955 3355 7096 6409 6107 6875 6888 6001 6885 6883 6951 4194 7127 6985 6940 6886 7128 7117 6944
1660 7129 1546 6888 3409 6893 6985 6001 7130 6959 7131 7095 7011
1661 1546 2343 7132 2210 5764 7133 7134
1662 1546 5528 6986 4384 3700 6899
1663 6887 6886 7135 7136 7075 3356 7137 7117 7128 6956 6871 6986 7138 1546 7139 6945 6976 7130 6880
1664 627 4339 1546 3011 1758
1665 2913 1183 7140 1546 1039
1666 1546 5034 7141 6885 3356 6956
1667 1546 5848 7142 4766 7143
1668 1546 6420 6885 2822 2750 5034 6957 7144 6913 7145 7146 6769 2990 3356 1203 7147
1669 1511 6888 6938 3409 1546 1203
1670 3322 7148 4153 1546 6623
1671 1546 1602 1203 1511 6888 6001 6899 3321
1672 1546 7149 7150 7151 4023 3800 5962 7152 2389
1673 1600 6139 2794 6731 1546 1475 592 7153 1389 2956 1208 412 6696 1418 1354 7154 7155 7156 2365 5512 7157 5661 2362 2183 5994 7158 7159 80 7160 7161 7162 4646 793 7163 7164 756 7165 755 416 2861 1829 6033 1146 1225
1674 1546 1529 7166 4318 1709 248
1675 2712 880 5175 1546 1048 7167
1676 1546 4303 6869 6891 3440 418
1677 4043 1682 1071 7168 7169 7170 1546
1678 1546 39 1354 4445 1015 7171 3670 7172 4338 911 5344 3154 4166 6962 4398 6960 1492
1679 1720 3497 1248 1341 1028 4056 4204 2470 868 6749 5808 7173 7174 5302 1273 3887 5140 1422 1546 1377 2057 2459 1406 201 4621 1351 7175 7176 1521 935 939 1594 1509 1136 1382 942 1138 807 1352 155 6547 7177 1554 1297 965 3826 1120 4626 1372 7178 79 2394 437 1078 5944 656 1290 1391 1437 1512 425 1402 1403 3297 4601 985 987 7179 5865 4606
1680 74 1967 7180 1546 2300 256 3105
1681 7181 3670 649 7182 1546 6891 1203 6518 4253
1682 1546 6001 6885 6957 6899 7183
1683 1205 2581 6665 142 2478 4236 6272 4715 1546 7184 3390
1684 4282 7185 1546 1436 2554
1685 5228 1546 3440 6952 5040 6869
1686 2532 7186 7187 5054 414 7188 4868 1679 128 151 275 1546 7189 854 969 5406 4981 7190 3834 7191 7192
1687 5148 4394 1546 5062 1094 496 6845 7193 2047 7194 1741
1688 1546 3355 6409 6949 6885 6957
1689 877 108 6217 562 464 1546
1690 1546 2003 7195 2081 1486 6518
1691 1546 5155 2053 65 80 6957 1572 978
1692 1546 1602 7075 1203 1511 6001 6985
1693 6974 6930 3648 3838 6572 7196 4293
1694 6891 6885 6869 4303 3356 6107 6974 4776 4558
1695 6974 3129 3355 3409 7126
1696 7066 6974 6932 6001 7197 6877 5630 6948 6962 2219 6960 6986 6951 6950 6946
1697 7137 3356 6891 6887 6882 6985
1698 7105 7126 7137 7198 5034
1699 7137 6985 6885 3356 6957 6956 7199 6948 7074
1700 6985 7137 6986 7075 6940
1701 5007 3794 876 3205 5061 3561 3967 451 894 1909 1569 7200 2047 6226 5113 386 5838 2877 7137 1061 5028 7201 1683 275 1488 1744
1702 3356 7137 6954 6948 6882 6957 7138 6986 6899 6877 7099
1703 7002 2749 7137 6960 7202
1704 6877 6080 7203 7137 4303
1705 7137 3841 7204 4018 1492
1706 7096 6886 6882 1645 850 7075 7199 7136 6869 6962 6884 6891 6153 4194 7095 6955 7130
1707 1766 2297 1027 7205 4644 6153 2791 6646 5434
1708 6153 7206 1308 5803 7207 7179 5500 7208
1709 6949 7209 7210 6153 7099
1710 82 7211 7150 7105 3162 6153
1711 5203 6704 1574 2668 6153 374 1350
1712 307 5496 3048 7212 4578 2972 34 3922
1713 7213 6108 7214 102 2059 1766 7215 7216 7217 7046 7212 7218 2483
1714 7142 1645 7212 4766 6879 7219 7199
1715 6883 7220 7221 7212 7222 7095 7223 6962 7108 7109 7224 7114 7110
1716 7075 6885 7225 7226 5034 7212 7227
1717 1727 7053 5552 7212 2068
1718 6944 4199 5543 7228 6899
1719 7229 5354 4199 3897 2234 627 6885
1720 7096 3356 4199 7230 6901 7040
1721 4400 6390 7231 4199 6944 6001
1722 4421 5576 7232 7183 7233 7234 7235
1723 195 7236 6635 7183 497 6986 1683 7138
1724 7183 3532 7237 5914 1336 4431 339 7238
1725 7128 6957 6956 6985 6885 6986 7183 6603
1726 7183 7129 6893 6945 6946 7112
1727 6876 6871 7117 6984 3547 4354 7239
1728 627 7117 6871 5793 6983
1729 6887 7117 6876 6871 5034 6885 3356
1730 1203 7117 7228 6959 5543
1731 7117 6950 6875 7128 6871 7240
1732 6882 7128 6876 7240 7117
1733 7075 1203 7117 7230 6959
1734 7241 7242 7243 3356 6957 7244
1735 6877 6882 6884 1511 7244
1736 7135 6887 5034 6882 6885 6957 1511 7244 3409 6983 6875
1737 7129 7126 6899 7112 7244 6946
1738 6892 6882 1203 6893 1602 7244 6962 6883
1739 6665 5548 3873 1967 4695 2422 3013 2197 7245 880 5395 7246 4552 4652 2342 2878 2947 1788
1740 5548 3597 3794 5362 142 1341 1475 1155 4620 1191 5879 1278 1018 5862 3963 938 941 947 5392
1741 2619 5548 2665 92 55 7247 5277
1742 2422 5548 5347 7248 3875
1743 4695 2422 4726 5548 7249 4612 170 2518 7250 2982
1744 97 2450 98 7251 6130 7252 7253 6669 7254 109 7255 2739 2205 2946 6110 7256 7257 7258 5548
1745 5548 2701 2706 2901 880
1746 5323 1089 5548 6228 3239 4717
1747 2712 880 5548 7245 6222 4652 7249 2197
1748 5548 5347 1967 3597 173 4552 4652 2318 4695 3875
1749 5405 5371 3906 3907 5548 671
1750 5548 2981 4552 4652 2342 5997
1751 7259 5548 5347 3597 2422
1752 5548 7260 2706 3491 5541 3873 3901 6248 7261
1753 5548 3597 3875 880 627
1754 1792 2167 2195 2117 3380 3414
1755 1954 7262 2167 3309 34
1756 2167 1777 3431 2151 7263
1757 2167 2205 1781 72 3500 7264 323
1758 1548 1380 1278 1003 1207 1661 7265 7266 818 2167
1759 6332 2979 2167 1954 1341 4456 256 7134
1760 2167 5638 2896 3334 1887 7267 2888 7268
1761 2167 6659 55 7269 4746 187 7270
1762 2885 2653 2167 7271 617
1763 2167 1418 1954 3177 5225 3599 3266 7272
1764 5612 6172 1887 2167 5746
1765 2387 1874 2948 7273 2104 5024 1953 146 2167
1766 1954 2167 1381 218 755 250 418 2909 1261 816 1391 1178
1767 51 146 147 148 149 2167
1768 7274 2870 3315 627 3776 7005 7275 7276 202 3428 4088 2701 1409 1829 1299 2204 986 5830
1769 2701 2948 1953 1988 1870
1770 7277 2739 3794 475 5384 877 433 7278 7279 2701 4938 7280 5161 7281 185 3158 3327
1771 7282 2701 7275 4927 7283 3183 2217
1772 5718 3455 2269 7284 256 2701 4726 6468 7285 1803
1773 2701 1783 1817 6037 4477
1774 7246 4695 2422 7286 2701 5374 3362 5612 3873 7287 4552 1788 4897 7288 4595
1775 5175 7289 2701 3526 7290 7291 7292 7293
1776 7294 5954 2701 3017 6966 3679 6304 7295 2893
1777 2701 7296 7297 440 2784 4326 7298 5746 6072 7299
1778 2519 2753 555 2701 3345 4338 1075 3052
1779 2701 4652 7300 3692 2215
1780 2701 7301 7302 5917 3485
1781 2701 1823 2988 1856 5847 6885 2813 3314
1782 2701 5347 2706 4695 3875 6468 6332
1783 6935 632 6486 5647 2701 4923 7153 2825 631 7303
1784 1266 7304 7246 880 7249 7260 4695 7245 2701 2438
1785 3322 3105 1386 2701 3692 7305 3597 2197 2878
1786 7260 2981 7306 4695 2318 7287
1787 4652 7260 4849 1341 1514
1788 7260 1514 7307 2370 4849 2951 3362 2793 7308 2428 1341 1062 7309 1492
1789 3362 1341 7260 7245 2883
1790 7260 1334 7310 1272 1303 1503 1255 1725 4621 1052 4608 1018 2362 1594 2367 1527 853 1256 1231 1016 1326 850 1242 5875 2203 1626 1413 154 1075 1233 1142 809 1008 1197 159 382 2551 1164 1433 165 1152 1057 166 970 1173 160 1314 1169 1258 1561 839 1079 1399 1167 7311 163 164 1260 842 1364 1463 1292 2935 1658 1059
1791 2709 2456 173 5347 3322 3109 1608
1792 7312 2981 6577 7313 2982 4125 7314 6805 5263 7315 7316 486 6922 5347 7317 7156 2871 3479 4954 1308 7318 3512 4726
1793 5347 193 1354 1505 3400
1794 5347 2712 7319 7320 1018 4863
1795 5347 5067 82 254 119 7321 7322 80 1118 4519 1448 7323
1796 3598 4695 1482 1825 7324 5347 6292 7325 3969 1598 1875 205
1797 2901 2706 4552 3597 5347 7326
1798 2981 4552 2917 5613 4652 5347 3186
1799 5347 5336 7327 2733 7328 4063
1800 7329 7330 80 3315 7331 7332 7333 309 2940 2938 4221 6048 7334 7021
1801 7329 6581 5731 5717 7335 2398
1802 7336 39 2471 7337 7338 7339 2822 7340 3404 3695 4175 516 1432 5067 7341 7342 4125 517 2221 7329 2175 7343 6464 7344 4314 1869 4566 7345 251 1982 7346 7347 7348 7349
1803 7350 865 4942 7329 2513 4435 6704 1282 7351 7352 7353 7354 3429 7355 3087 7356 5506 7357
1804 7329 7358 6538 3691 7359 1529
1805 7329 65 80 7360 7361
1806 3792 80 4210 7329 308 7362
1807 7329 7147 7206 662 6330 455 4217 7363 4145 7364 2390 796 3037 3978 4432 4973 5525 777
1808 6656 2030 7329 453 889 59 1599 7365 447 5007 3760 1426 7366 4756 7367 838 6646
1809 7329 80 7368 7369 7370 5275
1810 78 2969 7371 2065 3723
1811 6657 112 78 2512 5329 5540 911
1812 4734 78 3476 447 4465 2877 236 7372
1813 78 3381 6150 589 62 1825 5493 5499 6137
1814 78 2244 2913 6266 3898
1815 2988 5832 7373 932 78
1816 44 7374 78 4595 2461
1817 78 658 4407 5161 3318
1818 1679 30 812 2323 7375 78 1064 4289 7330
1819 78 4948 115 7376 7377
1820 2292 78 622 3641 7378 536 7351
1821 78 7379 4779 5029 6498
1822 78 6503 7380 7381 7382
1823 3862 78 658 4383 7383 5502 3300 5904 812
1824 3680 78 6451 54 2736 4019 6450 3027
1825 461 2313 3904 51 7384 46 78 54 3914
1826 861 7385 4096 3491 2485 3212 3647 78
1827 4242 5779 6306 1064 78 4693
1828 7386 78 5334 6425 6382 6257 3669
1829 2748 6744 925 3725 7387 78 34 6121 7321
1830 78 671 2302 74 6843 5404 2457 463
1831 7312 78 7305 3853 2748 882 5768 6731 6733 996 1239 1231 1719 6757 1195 1354 1235 3897 1025
1832 78 318 1493 7388 5379 7389
1833 78 1432 7390 6786 1766
1834 6644 78 318 6422 6636 2897
1835 6322 78 7391 2247 3047
1836 2323 30 7020 5698 78 5528 3670 5663 5104 7392
1837 7393 78 7394 3533 7032 275
1838 5089 4565 7395 3207 865 26 80 5100 866 4903 1904 417 6966 21 78 1679 7396 467 5486 7397 34 536 10 2379 451 4223 7398
1839 3352 5503 78 7399 6257 27 7025 7400 2004 7401 629 606 658 5491 7402
1840 1912 7403 4175 5488 2611 51 146 147 148 149 78 721 334 1589
1841 3582 7369 5126 78 4213 214 2539
1842 39 1679 34 4348 78 685
1843 1096 699 3614 1095 480 7404 3330 7405 78 5165 2369
1844 1669 4426 7406 78 7407 5824
1845 78 3229 2479 3960 5312
1846 78 5789 911 7408 2338 2685 6597 4450 7409 7410 6603 3870 5140 5520 5236 5267 4180 1654 79 1447 6485 6398
1847 7411 7412 622 4010 7413 907 1180 3949 5949 70 743
1848 3953 622 6185 7414 354 446 2516 7415 5721
1849 622 477 31 7416 7417 6195 3236 7418 5063 3221 2714 7419 3446 7420 4278 2004 627 3264 909 2870 4593 2408 275
1850 5142 5491 7380 7421 3800 93 561 763 7422 622 113 496 7353 383 7423 7338 7424 4113 80 5870 6417 5502
1851 5574 7425 622 2542 527 514 185 1702 4991
1852 622 540 5722 7426 7427 465
1853 7428 7429 622 3923 7430 5278 7431 2241 2239 5075 1702 2444
1854 622 3440 28 339 7432
1855 2709 1774 5540 2244 7433 5329 477 622 3723 1028 1825 1052 5797 6756 1142 809
1856 7434 3858 5759 7002 622 3101
1857 1607 580 535 622 3861
1858 6112 7435 7436 3361 7437 7438 7439 4448 7440 7407 622 2897 7441 112
1859 4151 440 7442 6054 622
1860 7443 7444 2403 7445 622 674 2513 5945
1861 5698 6377 622 7446 641 6307 7447 5231 7448 7449 7450
1862 3353 5186 7451 5313 3459 2398 5272 7452 684 622 40 5252 870 7453 7454 3617 470 7455 423 4064 7456 4490 5943 4294 966 7457 46 94
1863 622 4454 3293 3291 3292
1864 7458 4944 211 622 6838 4256
1865 622 4132 7459 1528 1461 2759 3652
1866 30 5482 622 2650 7460 7461
1867 7462 7463 322 1469 6470 74 374 622 4861 256 2665 7464 3104 2375 2657 7465 373 3016 2574 4092 3381 7007
1868 622 7466 584 3950 945 3511 1558 414
1869 7467 174 5249 3041 34 5458 7468 2163 2462 176 1354 2413 7469 622
1870 1016 7470 7471 1965 7472 7473 622 5155 3166 5519 3372 7474 628 3088 3398 5751 1287 2218 3631 3720
1871 622 7475 7476 7477 414
1872 7478 4516 622 3861 5666 4029 6076 7479 5410 7480 7481 7482 6612
1873 141 622 2832 3214 7483 7484 7485 4293 7486 32 3714 4513 7487 7488 7489 2820 7490 5044 3302 7491 3259 5029 5591
1874 674 622 5905 1356 4681
1875 4385 622 6266 7492 7493 1744
1876 622 6503 5241 3819 539 7494 536 1170
1877 622 5720 7495 7496 7414 354
1878 7497 622 2267 7466 487 1272 945 719 4415 7498
1879 385 685 1760 2862 463 7499 4975 5494 7500 4099 7501 7502 5504 7503 7504 7505 7438 7506 2244 677 7507 3768 5729 5778 3037 5274 2897 523 3861 489 5715 7508 7509 2835 2508 3212 142 3264 7466 4832 309 363 192 1066 622 477 518 27 467 1664 7510 7511 2528 2770 7512 4811 5387 4312 5214 3371
1880 7513 6571 4786 5936 5937 7514 6483 7515 622 7516 3655 601 7517 189 7518 3091 7519 7084 4471 959
1881 4208 7520 7521 622 56
1882 622 679 2773 4244 7522 2685 7523
1883 7524 5156 488 7525 469 7338 622 3858 2949 7526 1594 5452 6815 7527 7528
1884 3201 7529 7530 596 4903 7531 7532 586 6428 261 4278 4161 2586 7343 622 7533
1885 1346 5444 622 6186 2460
1886 622 4949 4088 1499 7534
1887 622 4919 5784 684 6556
1888 622 364 27 1123 7207 554 7535 7536 7496
1889 7537 4509 622 7538 5249 4744 7539 7540
1890 185 7541 3210 2613 4509 1407 5112 518 6787 3770 7542 211 74 3774 472 7543 6324 622 7544 7545 4885 7546 5233 4735 7547 7548 4700 7386 4981 3943 3107 296
1891 622 4340 7549 7550 7551 7552
1892 7553 2513 747 28 1518 3857 2590 3838 36 940 1650 5978 361 342 622
1893 60 111 1274 4152 622 2163 994 7554 7555 7556
1894 622 2516 143 7557 792 5721
1895 3083 622 5480 7558 6450 896 3349 7559 4217 3857 969 601 30 4800 7414 2513 859 143 7430 27 3175 6589 2064 3694 3943 7560 3949 4875 1123 3177 6381 2716 35 7561
1896 5910 6933 4745 7562 3725 1405 7563 6185 3193 521 7564 5053 4217 22 3647 4513 2390 3457 3686 718 531 254 5007 7356 3726 2959 2398 2291 4431 4481 28 1731 3091 3819 512 4509 7565 1740 5127 524 7458 4227 480 4333 7566 1550 7567 1355 6408 7568 7569 6924 7534 4935 492 7570 397 622 2961 6217 1436 52 2974 6398
1897 7571 622 2604 4530 4974
1898 622 7572 7573 7574 531 7575 6821 2847 7576 420
1899 7577 7578 622 7579 3039
1900 4615 1301 256 7580 4452 622
1901 622 2392 897 3847 7581 2230 1272 6273 1615 6664
1902 1754 622 6209 2356 2518 7582 6447 1825 530
1903 136 7583 2392 1887 3399 2767 622 39 506 2967
1904 5478 622 469 177 7584 7585
1905 3424 3756 622 2584 2507 7586 2886 5970 7410 7587 3391 5451 2303 7588
1906 4185 624 622 872 7589
1907 1608 2567 7590 622 5586
1908 622 674 51 146 147
1909 5718 7591 622 115 7592 4057
1910 1904 2741 5641 142 1206 7337 2705 5382 5367 4380 4565 7593 4660 7594 4213 4853 6671 5316 5323 4938 7595 5321 576 7596 7597 7598 2244 7599 4379 671 2520 2704 4975 6291 3448 678 7600 5325 4235 7601 6112 503 622 173 6582 7602 863 2900 7603 898 897 890 7324 1766 2538 880 2625 3597 1409 3534
1911 622 2706 6229 5131 7604 7605 5040 5759 7065 7606 7607 6885 7608 7609
1912 1016 7610 7611 622 5291 2792 1744 1766
1913 7612 1995 1447 2625 622 6458 4912 530 1766 5847 74 2292 3653 189
1914 7470 7280 4734 535 179 7613 6157 7614 1775 7491 7615 2834 413 6470 3861 2960 7393 4024
1915 7280 520 7616 3322 6224 4745 7617 7618 4681
1916 48 1067 7619 2379 3752 5697 397 7280
1917 5308 4697 7620 7280 7446 452 2835 7621 3264 7622 7623 1978 1866 3573 5922 3877 6292 7149 3175 3002 5705 7624 7625 7626 2413
1918 5365 7627 7280 2723 7628 7629 3708 4623 5338 7630 5989 4523 1255 6565 7631 7632 7633 361
1919 7634 3107 7635 7280 4375 6809 1534 4563 3108 7636
1920 7637 254 7280 6966 463 787 7638 3391 427 3122 7639 5100 72 7504
1921 7280 5321 7640 7641 3967 865 7642 7643 899 3468 2954 5137 1774 4369 74 7644 4214 2318 7645 5845 7646 7647 6270 7648 423 7649 4332 7650 6452 3596 1766 334 7651 3095 2205 6422 7652 5027 7653 5026 7654 3236 7655 7656 3801 5815 11 4891 2994 7657 7658 7659 246 1503 7660 1619 4515 7661 2530 6470 200 1049 1014 7662 3500 1117 4272 4715 6701 2747 7663 7664 7665 2358 3124 7666 4704 242 4273 4271 7667 1676 996 1469 5241 7583 2649 848 5418 6346 2999 3030 491 1621 1551 1393 7668 1002 6758 4274 318 7669 956 7670 3824 7671 3271 7672 1737 6647 7673 153 1627 7674 5519 3243 7675 2263 1120 1487 1372 416 1217 1617 1288 361 7676 7677 6393 2560 1317 1656 5031
1922 7079 7678 4385 1266 2616 7679 6767
1923 896 1354 67 1355 2232 7563 2541 4446 1266 2663 1429 6213 151 1220
1924 4637 214 7680 7681 7682 6835 1266 3193 7683 7684 3943 189 7685 7557 2258 3199 7686 7687 1118 7688 5600 1413 6138 7689 2041 7690 7691 7692 303
1925 3311 1266 7693 7694 1526 6757 7695
1926 7696 1341 2370 5844 442 1266 5360
1927 7697 5323 6263 1266 3952
1928 7698 6486 372 215 7699 1266
1929 2339 3920 2309 256 1266 1350 3357 4081
1930 1266 1504 1027 7700 2260 4872
1931 1266 1472 7701 3513 4925
1932 7531 5911 6329 1266 1727 2802
1933 74 7297 318 1354 7702 1266
1934 1266 603 637 3034 7703 477 2513 189 2870 4934 3587 6308 5452 1703 656
1935 4650 7704 7705 7706 7707 7708 2332 2355 1354 7171 3263 2764 7709 1266 1887 6505
1936 1266 1350 3322 6220 3104 322 7710 377 1520 4255 6193 2424 1847
1937 1506 7711 7712 1266 7713
1938 7714 7715 1266 632 2961 3703
1939 6966 1266 1350 2807 7716 628 4881
1940 1418 6190 1266 5398 320 2296 7717 6220 4204 6447 2535 2423 7643 6853 7718 1350 3104 1028 2370 74 7719 2309 7720 2132 7176 601
1941 1266 74 4393 7317 326 6439 1494 5790 1203
1942 2297 2306 6127 2298 1740 220 1266 318 4966
1943 7721 3354 7722 7723 1481 1266 6487 3320 6912
1944 1266 4469 4387 7724 940 7515 3483 1449 1727 253 7720 4095 23 1409 277 2485 7725 746 7726 4203 5492
1945 6621 5328 4788 1266 4019
1946 4419 254 196 2877 4593 1266 7727 4263 2013
1947 1266 318 3690 7430 63 3773
1948 2241 5501 5736 4750 4522 1266 39 3177 16 2589 491
1949 7728 555 1266 7729 3016
1950 1266 3875 321 1354 2339 2372
1951 3370 4323 1266 6786 1242
1952 1266 3766 7317 1380 1344 7730
1953 7142 7652 1266 5026 1865 7731 2411 5824 6227 3529 6274
1954 632 1266 373 7732 2877
1955 3193 7583 7733 6458 4537 1266 3017 7734
1956 2508 7735 7269 5140 2880 4378 6627 2556 3226 3404 7736 7737 2380 4359 2553 6832 6132 6634 1266 5432 3534 666 2889 2267
1957 1266 5502 6398 4077 7738
1958 7739 4056 1266 7288 2316 1825 220
1959 7740 5386 2425 4750 2634 1266 3950
1960 1266 628 256 7741 1469 387
1961 2638 6282 3092 6885 4328 3678 3032 2411 7742 1266 2318 4177
1962 503 7743 1266 586 4785
1963 3875 2714 3654 7744 1269 2326 2648 7745 7746 7585 1277 2647 826 1136 3893 2203 1173 6165 1604 4671 1438 1266 3243 4892 7009
1964 1266 2159 102 7747 7105
1965 2706 4019 901 307 4745 4217 3318 6129
1966 2706 5461 4839 5050 6681 1587 911 1569 333 920 1453 928 338 998 1066 1380 6758 6757 1509 1678 5866 748 1586 812 961 1829 1220 974 980 777 5861
1967 7748 6796 2291 7749 7750 538 7751 5968 2706 6557 7752 7753 5192 6501 3632 7056 7754 3049 5922 7338 74 335 3706 5233 3694 6150 7275 7755 7756 4393 7757 179 7296 5903 2248 3017 1804 2341 487
1968 5374 5728 2706 5161 55 417 5360 7758 5905 6187 545
1969 4938 2713 385 2706 3691 5529 2590 7180
1970 6596 2706 896 2713 3264 3103 3851
1971 2356 2706 2901 7759 4040 7595 2478 2581 6665
1972 2706 671 199 1232 1338
1973 2414 7760 5240 4598 7761 2706 3984
1974 2706 1028 1267 215 193 1404 4620 7274 992 994 1133 1134 995 2161 4621 4637 938 1001 2393 1326 2202 2203 1118 329 1652 5863 1215 1385 1372 1434 1435 979 7762 1184 1316
1975 2706 5541 7763 7761 2207
1976 3090 2706 22 7764 602 2053
1977 73 487 2706 608 774
1978 61 7765 2706 3873 3875 1355 3731 7766 6385 4415 1574 2734 7767
1979 2706 4727 7768 2742 7769 996 4048 1212 7071 265 502 1160 414 1259 5864 1187
1980 2626 2706 5315 1760 110 3044
1981 2883 2899 2706 4552 7582 2712 1967
1982 2706 2901 5007 4370 4289 1123 441 7770 7771 1050 463
1983 7772 7592 7773 7774 2706 506 6611 7775 7166 1765 6422 3142 7776 7777 7778 2841 467 2938 7779 7303 7780 5981 7781 4734 7782 899 5192 6368 7783 2376 7784 7785 7786 7703 7787
1984 4305 1834 506 1804 2706 2897 1066 3983 748 7045 7046
1985 4885 2706 2610 5963 2273 7788 4204 6532 1354 2303 1182 7566 684 671 508 969 743 6903 747 7789 7071
1986 2706 2420 2171 2448 7790 7761
1987 2088 2706 671 4322 7791 899 7792 7793
1988 3289 4392 7794 2706 2901 2419 3737
1989 7795 1409 2294 3434 7796 2706 627 3315 1895 1061 4862 2285
1990 2706 7797 3491 5323 5094 7598 7798 5897
1991 475 531 2706 4132 111 2584 3557
1992 2706 307 5274 1586 7799
1993 2581 4093 7800 1206 5898 7801 82 7598 868 192 1091 2706 358 7366
1994 74 2706 2901 3095 3107 2542 5771 3875 2712 1447 3315 7802 3105 7803 2318 5836 1830
1995 6493 2065 2706 2835 629
1996 3055 4019 629 3757 1673 1674 1272 7758 6979 7804 2706 2901 2981 6560 531 5070 5077 5253 7805 1671 6191 3683 208 7806 7807 3144 2270 1544 7808 278 3183 2058 7809 7238 2831 7810
1997 1766 7397 7413 2610 2706 4935 5534 5535
1998 80 5202 4095 3188 4565 7811 4042 4449 3474 2237 119 7812 7813 7814 7815 2460 5957 5973 4223 2803 2781 3083 5500 680 2706 685 2241 718 6484 4619 7816 7817 38 1209 5882 1339 4345
1999 7818 636 2759 7375 34 1123 3922 5127 3811 176 452 206 7422 7819 2419 2706 3794 4185 2723 1895 4373 5253
2000 5175 2897 7243 2706 4971
2001 3572 5248 62 7820 7821 2706
2002 3013 7822 1341 7823 7761 2706 5127
2003 747 2219 3392 4389 2706
2004 132 5890 4328 2706 7824 6502 3028
2005 2706 3105 4734 4855 5401 3078 2875 4026 5145 74 1391
2006 7825 7826 7761 5917 7827 2706
2007 6790 7593 7828 466 7829 1410 4958 2706 4733 7830 351 7338
2008 2706 2901 7831 608 4735 3454 174 5981 54 208 511 2528
2009 3491 2581 2478 1904 5323 7597 7832 5382 2706 2712
2010 6683 2706 318 2052 4144
2011 201 920 381 1064 724 720 7833 7834 1037 1617 1082 1042 656 1512 7835 2706 814 777 1174
2012 1182 969 1308 2877 2706 3889
2013 7836 7464 2706 1783 1787 1874 3110 3017 5594 3875 1870 1853 3368 4888 3105 1418 1477 6577 4172 5006
2014 3096 7837 3981 7838 3 7839 2706 7503 5236 5756
2015 7840 2520 7841 2713 2706
2016 1529 2706 2414 7842 7843
2017 4695 6093 2901 2476 3026
2018 2901 230 7844 383 7845 7846 6748 4217
2019 2901 2900 3696 3653 7847
2020 3753 2901 7733 436 6217
2021 1341 1028 2485 2901 6570 1334 2751 3315 628 348 2859 1208 849 2393 601 7848 1360 1009 839 1220 2730 7031 1299 2204
2022 2901 7849 7850 4966 7851 842
2023 3510 3193 5007 4591 3644 7852 5447 7853 7854 7855 2901 4727 2228 7856
2024 2901 671 3876 3193 865 624 7857 3371 7858 5834 7859 7860 4066 3557 2319
2025 2901 3491 7861 7862 7863 6676
2026 440 5899 2901 7864 2358 7865 2877 5489 3000 1766 4375
2027 5170 865 7306 4666 2901 5360 7866 7850 7867
2028 2901 7868 5833 3108 980
2029 2901 1967 7301 2216 3110 4324 4778 5040 3315 2890 4193 1829 6521 7869
2030 2901 2854 7870 7871 1536 4056
2031 2942 5131 6819 7872 2901 5643
2032 3597 584 7534 256 1666 4798
2033 3597 555 7873 5747 7874 2795 7875
2034 3597 2713 436 7185 7876
2035 4244 3597 4475 4511 4919 684 5903
2036 173 5613 3085 3597 3875 3765
2037 3597 880 2574 2303 7877
2038 5841 3597 7878 7657 4420
2039 7879 3597 7573 7880 2797
2040 3597 877 3220 6842 5131 7629 6744 7881 1450 7816 7817 2248 2389 339 613 4161 7882 7883
2041 6241 4489 4040 7884 258 3597 4066 3440 2509 7885
2042 3597 4796 7886 7887 1574 7809
2043 7888 3597 5047 3565 7889 7890 2369 275
2044 5855 2671 2825 4690 3597 7891
2045 1967 2442 645 3597 4088
2046 7411 1766 3597 2419 2897 3737 2420
2047 5069 7470 3482 3597 2665 7580
2048 3597 3682 6970 3030 7892 4760
2049 477 7893 333 2271 3597 318 2132 2870 7894 5522
2050 2484 6853 7895 2988 3170 6690 4573 3597 1594 950 1327 7896 3173 1461 2982 1314
2051 2475 3326 5516 3597 7897
2052 3597 173 2737 2664 4578 2394
2053 3597 5331 173 5832 3083 7898 7899 3327
2054 4921 7900 7901 3597 4451 38
2055 4095 7862 3597 5103 7902
2056 7903 326 2509 491 7456 7904 6935 3440 3597 2261 6897 7734 7905
2057 16 654 1650 7906 3597
2058 318 16 648 7907 6692 2807 7908 7909 7910 2784 4810 3597 5680 6995 7889 5412 1221
2059 2197 2422 2712 173 2081 684 6972
2060 173 6447 7911 5680 2787 7553 4154 5707 1272 724 3345 2367 7447 816 1712 989 4280 5652
2061 173 2950 6673 6127 3794 1212 4523 2100 883 6247 2569
2062 3941 1825 2442 173 3851 2648 718 1337 1015 940 1450 7912 333 2365 1240 1256 1613 1320 1527 1366 942 1197 1219 843
2063 7249 173 2981 4849 3013 2712 4650 7913 2705
2064 2438 880 173 2897 3875 2950 5541
2065 2370 173 4695 6741 3047
2066 173 2761 7914 2182 3252
2067 1430 5161 3594 3445 628 7915 447 5746 173
2068 173 4650 3361 3177 7582
2069 2946 173 1028 1341 193 196 823 333 1014 1336 1736 936 1394 1382 1001 5744 1370 1120 812 222 4590 1512 2204 1316
2070 2712 2047 3969 1133 3869
2071 208 2712 1099 552 348 731 1306 1723 254 3212 3245 2742 4099 7916 2859 7917 553 1381 5573 7918 937 5029 1501 945 942 684 969 2907 1066 1443 1138 1325 1070 1105 5741 1037 6726 958 1140 961 748 963 1211 6454 414 810 1039 415 811 76 1461 1023 1043 1061 1077 1220 2909 980 1712 6778 6777 6779 6780 819 5830 990 1088 4585
2072 2712 2419 6187 7919 6387
2073 1182 969 2712 74 7920 870 3198
2074 7255 2665 3491 4667 7598 7868 2712 3493 3430
2075 2712 3669 4727 3957 969
2076 55 865 2712 3019 6977
2077 2712 1855 2966 1841 1886
2078 4796 2712 7534 506 7921 7922 7923
2079 5763 2527 7924 7925 2712 3922 311
2080 2259 2457 2460 7926 2712
2081 671 2712 7785 522 6239
2082 3460 141 2712 7599 3997 2292 4794 5064 2021 2379 5718 1095 520 7927 7928
2083 7929 5596 6741 3616 3369 1967 3379 3644 2712 2142 278 2438
2084 2712 2903 1904 196 4088 7930 7523 7434 5423 7931
2085 7932 2982 1829 2712 880 4338 2159
2086 7699 4830 7878 1980 7933 556 7934 7935 7936 7937 4261 6975 2712 7938 64 6446 2245 7835
2087 561 2712 5319 1248 5544 1645
2088 2920 7939 2922 1472 662 1272 7295 142 2837 1095 1904 892 531 2712 3229 4465 1600 4470 5142 5812 3858 7940 3904 1582 4369 7941 3149 7942 5811 7048 3905 4862 49
2089 2365 256 342 2712 4440 7943 4892
2090 2712 2665 3491 7246 4650
2091 1479 3430 7944 2622 7945 7946 2529 7205 2712 2205 2292
2092 2712 481 503 6224 7947 1374 229 226
2093 4143 4949 4300 2207 2712
2094 3648 6677 7580 2712 7534 7948
2095 2712 671 4913 196 7949 541 6180 7644 1376 4516 7950 3749 3569 7951 1549 6465 2230 2435 309 7952 333 712 7953 3301 2553 7954
2096 6535 7955 2241 6450 3545 4019 209 2303 5742 7125 2667 1660 1036 955 623 7492 5233 2247 4258 7956 7957 318 2913 204 2712 4695 6495 7958 7959 6491 7960 960
2097 2712 2981 1967 4726 4333 7961
2098 5327 3491 2712 2665 6549 7599 2438 2601 2623 5641 7962 7963 2583 5398 55 7964 7965
2099 2712 2419 7781 5740 2173 3457 5791 2400 4313 7966 5881 3022
2100 1150 7967 2712 2665 1177
2101 2712 3875 7312 4830 457 2897 1386 7968 5957 5896 2313 7969 1248 1028 7743 7733 7870 6426 7970 5544 7971 193 2241 1180 2648 1270 7920 870 1450 1503 407 1736 1455 1136 3911 1232 997 1430 601 1242 4603 1207 2667 1744 5852
2102 2341 256 7972 5312 2369 5609
2103 2303 2341 5337 3014 2574 3861 2192 51
2104 1028 2341 3518 1235 7553 4607 5029 997 1207 1208 2933 994 1233 1221
2105 74 2267 5915 633 4211 2341
2106 2567 7973 7974 7408 2341 5342 7975
2107 7976 2341 256 812 7835
2108 2341 1988 7977 3017 1203
2109 2201 1853 7246 2663 172 6190 1954 2886 1792
2110 482 5211 2535 7246 992 2459 4704 4108 1708 1119 1744 4595 1026 1012 1184 6653 1500 1299 1374 2204 989
2111 5771 3105 4341 4156 7897 6329 2574
2112 3105 1953 2159 2447 3017 6242 5668 1834 5592
2113 7275 3105 3017 7978 3184
2114 2764 2267 4088 3105 256 1961 7979
2115 5388 7980 7981 2540 6462 3017 7982 7983 4325 5535 5878 1620 3105 1830 3106 3108 7984 854 7985
2116 6667 4494 3105 3017 5772 1830
2117 969 7986 3726 4962 396 542 3026 2403 7987 1607 3017 3105 3110 484 7988 7989
2118 3105 2292 506 2303 1969
2119 256 54 189 899 3175 440 373 5147 34 3105
2120 4789 3105 7990 3107 7991 2413
2121 7433 74 6987 5718 7992 3105 2508 1061 1483 2562 1609 2316 4589 1207 2729 1512 361 1086 5861 1416
2122 7993 5908 3679 7994 2031 7273 3436 483 1189 2877 5291 6396 3105 7995 4066 6540 514 4861 2971 5975 7996 684
2123 5509 2485 5878 3105 3367 3107 5771 2987 1267 5544 7997 6843 4083 6833 3461 3194 238 237
2124 3105 2283 5194 2468 7998 1648
2125 3105 3969 331 6449 1825
2126 6785 7999 7411 1345 7711 3002 2885 4392 3105
2127 3105 1411 8000 4105 196
2128 3109 6113 3105 3110 4852 3384 2003 5225
2129 3105 8001 3017 6213 6052
2130 8002 185 4697 2066 8003 4408 6125 5148 1591 3105 1411 658 651 8004 5434 8005 2843 8006 8007 67 1740 6633 8008 6308
2131 3105 1825 256 3014 4502 1182 2231
2132 2159 7878 7717 5952 5127 865 5225 3391 3110 2884 3105 345
2133 799 1071 3105 3692 3319 4254
2134 65 865 5094 7505 5096 866 3105 8009 1969 8010
2135 940 3857 3245 7817 969 3105 7180 8011 1982 287 502
2136 5071 74 7917 3017 5225 3105
2137 3322 4737 4092 4088 372 3105
2138 3105 5225 1874 1792 3077
2139 3105 3322 6470 6327 8012 5140
2140 8013 277 256 6498 8014
2141 1904 277 4861 1511 3342
2142 277 3342 6769 7959 1602 1511
2143 6113 7712 3439 7673 277 7999 3557 5634 6988
2144 8015 4788 3366 277 196 1830 431
2145 277 5367 5382 1536 8016
2146 2297 1350 3322 4185 2309 8017 8018 480 7991 256 5939 8019 4776 373 88 2298 632
2147 8020 2297 2299 2796 3522
2148 3719 3743 1305 2889 2297 2299 932
2149 6486 2297 2306 2299 2296
2150 1479 2297 8021 1133 2362 2393 8022 1286 6912 2492 1225 1146
2151 2297 2299 2298 1825 5552 8023 306
2152 45 746 23 4175 12 2940
2153 45 8024 2513 2840 4465 5803 1582 4470 8025 8026 8027
2154 7857 45 6244 7643 2423
2155 4609 6665 8028 8029 45 2478 2846 5330 4746 8030 7454 82 8031 8032 6267
2156 4660 1904 2581 5096 7598 2741 45
2157 2705 8033 7740 5361 4617 4667 5373 5374 5390 5376 61 45 8034 65
2158 5316 5167 2623 5377 2882
2159 8035 5327 8036 5323 5316 5390
2160 8037 8038 5382 2583 4746 7277 573 433 5316 1904 8039 2738 7860 2021 5338
2161 5316 142 5383 7598 8040
2162 5316 8033 7272 8041 5208
2163 4379 5361 8042 2599 8043 5315 2705 111 8044 5362 3219 5316 2450 2451 6130 561
2164 5316 4100 2048 8045 6721 8046 1108 3315 146 8047 148 5196 8048
2165 1204 3794 5363 5316 2581 6244 7643 7999
2166 5361 5316 8049 2478 5095 2756 7598 8029 2518 361
2167 8050 4203 8051 7744 8052 5316 877 6365 2242 65 3194 4132 4948 5766 2569
2168 5316 2704 7840 8053 1995
2169 5316 1340 6437 5566 6595 4391
2170 4746 82 5316 2739 26 4556
2171 5316 8043 3794 2705 2581 8054 4809 6604
2172 5396 2582 4213 5316 2581 4093 106 8055 1904 5363 7832 2756 3491 8056 6682 8057 4817
2173 2337 6530 6902 5316 843
2174 2981 4652 1967 2422 5316
2175 8044 8043 2705 5316 576
2176 6175 3391 5316 8058 5181 8059 8060 3960 7618 1354 6635 8061 6612 8062 4846
2177 5316 7454 4668 4853 8063 4088 5188 4152 1511
2178 5316 5405 5371 8064 2438 3765 55 8065
2179 5358 3044 4206 2850 456 5238
2180 8066 4419 5358 2456 8067 8068
2181 3794 55 186 8069 4411 524 115 859 5358 4933 8070 4950 8071 6534 7379 1909 8072
2182 5358 189 5244 8073 4069 1170
2183 8074 867 5094 8075 4933 5783 5358 3026 8076 2514 2718
2184 5358 325 8077 8053 8078 8079 8080 3424 7717 7521 8081 3118 8082 8083
2185 5358 5390 2423 5768 1347
2186 5071 1767 2630 32 4164 3214 346 2456 5491 44 354 5358 896 456 4019 1607 6323 929 6450 588 8084 1774 5267 8085 629 8086 1492
2187 8087 6656 3201 3205 5358
2188 5358 8088 3656 5169 923 900 5723 1347 4033
2189 8089 7499 4449 8090 8091 8092 8093 7017 2403 4513
2190 5717 1904 2634 7499 2714 901 1483 911 3092 8094 5632 1740 946 1728 7466 756 836 1008 1197 1114 7094
2191 7537 112 7499 7471 543
2192 6124 7499 8095 1274 3052 6899
2193 8028 5323 7499 2485 7662 2657
2194 7499 2356 8096 2623 3315
2195 2306 2222 1341 3390 196 4088 6942 372
2196 2306 3264 2298 3709 3104 894 5778
2197 2705 7803 1386 3109 74 5082 3361 8097 8098 7495 2542 2643 6271 1643 282 899 894 1271 3101 8099 2625 2475 7184 7305 1482 5793 6854 58 6863 8100 6543 4040 3556 4088 3879 3367 1541 8101 4715 281 3440 1567 7458 7671 1758 1117 8102 8103 5820 3865 4655 2771 8104 8105 4325 6565 7694 5535 5814 6831 6848 8106 283 5536 8107 6721 2408 8108 7984 8109 7887 5537 7931 6631 8110 5000 8111 7200 4863 8068 5533 8112 7935 5010 8113 1107 8114 6860 6934 8115 8116 6851 6567 4261 8117 6729 8118 7766 8119 8120 8121 2283 1680 8122 7324 7903 4695
2198 4509 2475 8123 5911 8124 7841 5140
2199 2475 3723 8125 8126 467 5795
2200 2475 6470 3686 597 589 3224
2201 8127 2475 5063 8071 1665
2202 8128 8129 6542 7798 7840 865 8130 5106 7598 2475 2019 5574 2063 8067 1334 1267 82 1535 1269 6733 1124 2647 4000 823 2562 8131 8132 1265 911 1252 1380 127 1470 1137 5622 1283 4076 1678 1679 5882 157 4604 1404 46 158 1699 963 1282 1370 968 1586 1701 969 1022 415 502 1221 1044 975 1080 656 1220 2551 838 974 1364 4032 987 1750 1439 4664
2203 6626 2638 5161 8133 6435 4935 3542 3568 7939 7941 4410 2475
2204 4420 478 26 2475 3723 3686 2855
2205 4204 3353 5499 2475 2897 4185 3829 4144
2206 402 2711 688 8134 2565 3931
2207 2711 3491 2626 2710 1418
2208 5381 2711 8054 8135 8136
2209 2711 872 4913 27 718 6484 468
2210 2711 393 1123 5145 6574
2211 8137 6466 865 2711 6278 800 7508 5736 8138 39
2212 2711 3794 200 1231 809
2213 2711 7015 2428 7961 196 5025
2214 8139 4288 7993 924 646 1901 8140 2711 7949
2215 5364 477 5367 2711 4853 8141 8041 6713
2216 8129 1756 8142 2711 4073 1347 3230 940 5666 8143 8021 2804
2217 2777 111 5891 4821 6546 1995 8144 6631 3032 445
2218 1063 8145 5766 2777 5112 8146
2219 192 6130 4282 624 6251 1376 8147 2755 1272 3322 2777 1523 395 4573 1731 1031 3911 932 945 720 1352 4820 3825 1068 4076 5875 210 958 6751 4577 4646 756 1259 6699 944 1223 265
2220 889 8148 6201 4204 4005 2255 8149 1110 8150 2299 8151 8152 799 6444 8153
2221 3322 2299 373 3255 1400
2222 2299 3349 4223 372 1995
2223 3315 91 2299 111 3104 1350 2307 373
2224 4650 2299 2852 2159 1845
2225 7644 2479 2299 3095 5971 3017 7462 7929
2226 3220 486 2299 8154 7486
2227 4651 8155 2485 1735 6272 2299 5071 899 2205
2228 680 8156 8157 5287 8158 7550 3723 5788 4144
2229 3723 2882 2623 1766 2342 4040
2230 5291 3279 3723 4874 1214
2231 3723 1599 2922 7604 6226 472
2232 3347 3723 8075 8127 6358 8159 8160 8161 8162
2233 3723 4446 5991 2771 7391
2234 7225 6530 3723 6472 835 8163
2235 8164 3723 2655 8165 8166
2236 3723 685 381 4903 7496 1727 8167 3319 8168
2237 3723 909 5767 994 5348 8081 3908 3909 8169
2238 3723 1092 456 8170 651
2239 4173 7060 2613 4411 5718 5540 5717 3723 3686 3445
2240 3723 8171 6278 5765 524 8172 1670 8173 898 890 8174 6618 8175 3771
2241 3723 8176 7579 8177 8178 4001
2242 3723 2847 7824 6503 5182 5786
2243 3723 7795 4244 2937 8179 8180
2244 3723 402 477 4150 3193
2245 3723 8181 3122 554 5746
2246 783 4404 3723 6966 309
2247 2842 7750 5547 6455 3440 3532 63 4709 4447 1322 7122 999 612 8182 8183
2248 969 8184 265 685 774 1458 8185 8186 759 8187 7750 3955 1709 7190 3857 8188 522 4217 487 8189 4245 4331
2249 8000 4308 108 469 596 8190 8097 8191 658 8192 3302 7750 8193
2250 4821 8125 176 325 7750
2251 5 447 7750 514 5462
2252 5491 4412 129 7688 7683 6063 8194
2253 6063 3726 472 343 8195 7723 599 509 3773 1482 8196 909
2254 5445 6235 2995 889 8197 8198 8199 8200 8201 6063
2255 4806 8202 5847 6063 842
2256 7355 8203 6063 27 8204 747
2257 5905 6063 7187 3387 2292
2258 31 4934 7357 1474 51 5166 6260 8205 4144 6063 645
2259 8206 8207 658 8208 6398 8209
2260 8210 2252 8207 2984 8211
2261 8207 4592 1695 333 1394 946 1159 1119 250 1080 812 1121 1512 1437 1085 1656 1317 1464
2262 5140 369 7294 8207 5113
2263 7819 8207 3797 2437 2736 2175 6138
2264 3969 1967 4849 2878 5631 3362 2709 477 7245 7836 8212 8207 2713 5064 1816 3193 2630 8213 8214 3368 324 8215
2265 5867 8207 601 8216 3191
2266 1766 6030 3721 3479 3434 7302
2267 1766 6823 6544 3112 6780
2268 8217 7560 2267 5767 6198 2645 2742 1494 6187 3801 3803 1766 5945 848 942 940 949 412 1256 1739 1354 2933 963 809 275 382 1197 1022 502 1288 4684 8218 4681 1113 7094 1438 1463 988 1712 6777 943 2061 6780 4351
2269 115 26 2478 8219 5574 5391 6617 7917 1766 2423 8220 8221
2270 1766 4367 7466 8222 7695 6482
2271 1766 3543 2719 3764 1355 6324 3175 7024 1354 1510 8223
2272 6328 1766 4280 7494 2686 4274 2553
2273 469 1766 3661 3592 2827
2274 6255 1766 5463 335 396 4246 756 1615 3588 7065 373
2275 4736 1766 4152 189 4417 2877 940 3858 8224 723 5151 4930 8225 2388 2592 5781 4857 3209 7363 4035 6400 8226 633 4683 1083 77 1323 858 8227 225 8228 502 627 3315 4355 4893 1011 8229
2276 1766 8230 3322 2168 5186 3369 8231 8232 3651
2277 358 2621 1766 384 2291 6226 485 8060 8233 8234 7938 1447 8235
2278 909 1766 2359 5545 1609
2279 92 2520 5383 193 6450 423 7650 5971 1766 2318 2326 1523 629 8236 6497 1275 395 1237 1569 5854 1131 1351 1525 928 1279 209 1380 935 2200 848 936 1429 1615 1394 1573 1551 949 955 4589 1796 4593 2548 8237 7896 5866 1628 5863 1627 834 1629 1217 1151 1558 1690 1218 4628 5944 1390 2934 3297 1114 7094 1592 1463 231 1227
2280 8238 3894 1766 8239 502
2281 811 4237 8240 7578 8241 3984 5757 5074 1092 6067 8242 1766 8243 4926 3313
2282 6638 8244 7757 3732 1766 3441 3091 8245 3817 3627 3670 3898
2283 8246 8247 3452 1766 3518 8248
2284 8249 7814 2395 6048 1766
2285 8250 8251 2479 8252 4948 4408 3372 5136 4832 5236 3543 8003 1188 1766
2286 4667 1904 5558 1206 7880 2532 1766 7737
2287 8253 3580 2981 3013 48 1766 1477 7898 8254 3765 8255 2336 3456 4406 8256 8216 2360 3061 8257
2288 4999 480 4242 7365 8002 3929 3083 4619 2420 1766 641 1260
2289 4750 2877 4738 8258 1633 6280 4803 8259 1766
2290 7720 7419 1649 7187 2734 455 2269 2513 7451 2519 7060 1766 1347 6439 2339
2291 1766 6731 1158 1061 992 1181 1245
2292 8260 8009 8261 8262 1766 8263 5901
2293 190 423 40 662 514 8264 1766 3974 8265 7887 5198
2294 3653 1766 2736 8201 2828 8266 6609 1741
2295 1766 25 976 751 1283
2296 8267 1766 319 8268 8269
2297 4043 1766 1048 515 3952 4745 1525 2041 275
2298 674 8270 8271 1726 8272 1766
2299 4746 1766 5792 3153 1446 894
2300 2961 3693 1411 7008 452 8273 516 1766 8274 2970 6074 8275 4816 8276 8277 2222 7773 8278 932 3184
2301 1766 4233 2304 381 4323
2302 1766 7781 4726 1718 6319 2412
2303 6744 8279 6677 1766 7 2958 3184
2304 1766 3499 2697 6848 5010
2305 1766 743 7803 450 7072
2306 2848 2849 1766 16 8280
2307 1766 3568 3545 3540 3092
2308 4186 8281 1766 7416 2553
2309 4513 669 2267 1766 952 1625 8282 3639
2310 4691 71 5101 7802 8283 8284 2405 7901 6167 5301 8285 1766
2311 7993 1568 8286 8287 166 1766 3157 3398 3318
2312 1766 3653 1909 3943 3868 4736 502 3062 1354 1182
2313 1766 1529 16 8288 790 5483 8289
2314 8290 8291 1272 4884 8292 395 1731 333 1766 1450 912 2652 6115 7124 3151 1524 1351 381 8293 721 1135 1064 1053 828 1550 1070 5622 1072 1579 218 1215 4981 1331 8294 1829 1221 981 265 8295
2315 3819 4094 1766 4417 8296 512 3999 3904 940 3858 3500 5328 89
2316 1061 2778 3599 6897 1766 3565
2317 5793 5988 8297 8298 1766 2826
2318 899 8299 831 3936 4240 8300 8301 6075 3390 4270 7092 6860 1766 2336 2339 8280 8302 5418 6074
2319 6290 2623 1666 3518 1766 8303
2320 8304 55 524 5127 8305 923 8306 2424 8307 113 1028 2634 8308 865 3429 895 8309 3026 6602 890 3258 5832 2326 3941 16 709 6057 1766 8310 440 1060 8311 1097 1014 1051 4234 8312 1642 627 1129 8313 1570 628 920 8314 2251 1379 4889 2200 1278 1272 936 8315 1383 1719 1622 1354 1679 849 8316 1432 958 3318 1459 6319 2844 1287 1744 969 1220 7979 8317 1184 1436 432 1315 3297 5830 8318 2061 1316 5018 989 1293 232 1148
2321 8319 1766 6046 2294 8320 4181 3400 3085 1341
2322 8321 4529 6556 3905 1766 1995 942
2323 467 332 5903 8322 1766 16 177 1450 2248 571 1188 8323 8324 2719 15 3586 1748
2324 5182 8325 8326 4650 8038 5007 1760 861 6124 8327 8328 3094 6423 1766 6597 1648 5882 3275
2325 1766 8329 6936 7064 8330 8059 3527
2326 599 909 256 1766 2291
2327 1766 456 3196 354 4832 2834 8331 8332 663 4268
2328 4393 1766 4064 497 1603 969 8319
2329 186 1766 4040 5740 8011
2330 1766 4417 3688 5821 4518 8333
2331 8334 8335 174 6571 8336 5975 1766
2332 1766 3259 6546 3175 2448 6899
2333 1766 671 4417 3155 2271 1172 202 524 4934 1474 8337
2334 7013 3756 1766 3500 4359 1909 3671 8338
2335 4566 1766 3114 8339 1137 1739 1509 5875 2933 4589 1074 6702 1061 6571
2336 1766 4695 6401 8340 7713 2402 1285 1173 1373 7432 4007 7636
2337 495 112 3470 8341 1766 2508 6395 8342 7053 5759
2338 7471 1447 7873 4061 5428 2563 7187 4765 1608 4077 8343 8344 1766
2339 1766 4783 2321 8345 6277 8346 8347 7439 614 962
2340 7961 1766 5572 4454 2765 8348
2341 7898 3486 6929 1766 8349 4840 8350 8351 2666 2263 154 8352 7519 8353 7921 1141 159 1077 1260 842 7934 7795 678 8354 183 1522 361 8355 7763 4527 617 8356 1114 983 1292 3143 8357 5201 8358 8359 8360
2342 8130 3491 8361 5071 1766 5337 3440 8362
2343 8035 8363 5325 2055 1766 3548 3092 2369
2344 8364 3756 1766 3385 4509 80 5803 6771 8365 8366 1913
2345 1967 4695 1846 1484 4324 8367 196 2218 7827 1766 4417 7835 597 5344 3032
2346 2519 1766 7851 3968 26 4393 8368 5443 7123 8369 8370 5411 256 6789 2868 5545 2813 2636
2347 8371 1766 4393 132 8244
2348 3220 4507 6677 1449 5827 3295 3249 1766 601 80
2349 3437 8372 4328 7638 8373 3143 8374 4533 1063 507
2350 4282 4105 861 7622 5063 3437 3820 8375
2351 8376 8377 7491 3437 7446 1506 8378 1767 4431
2352 8304 2643 3437 1621 511 8379 1309 678 3865 8380 3661 8381 1513 4269 8382 8383 1393 2938 8384 4220 4221
2353 2317 2508 2442 8385 4415 47 383 480 5482
2354 4095 2317 2986 96 4895 8386
2355 2317 1158 1378 2326 3356 395 1731 822 1569 1451 921 8387 4577 1170 1563 1042 656 8388 982 1712 819 1225 1564
2356 8389 2317 4382 3307 8390
2357 735 2317 485 3220 6747 8391
2358 2317 539 596 6150 523 470
2359 2317 5717 83 3398 8392
2360 7258 2317 5566 8380 3854 7879 502 361
2361 7735 699 2317 4650 8393 8394 6712 2626 2518 2623 6208 8395 6230 1270 8396 6704 5622 363 811 7178 5650 250 1559
2362 2317 4040 1447 4570 5186 6158 5981 520 348 1550
2363 5698 2317 4204 5161 34 62 4011 4278 2824 8397 68
2364 2317 3812 2320 1411 6380 2423
2365 697 423 3749 174 2021 2317 5943 3979
2366 57 4367 1667 1063 1302 2317 3302 8147 5135 7088 8398 211 8399
2367 8400 1735 4024 2317 5824
2368 8401 3558 694 8386 8402 8403 177 8404 6750 868 8405 5728 4942 1081 2317 7330 7718 2472 3756 8406 5 506 482 5621 3635 6370 6102
2369 2835 3997 16 256 7214
2370 4339 629 6786 2303 7214 2283 3440 3519
2371 7214 8407 5334 6246 2302 8408 8352
2372 8409 275 8410 7214 234
2373 8035 2478 5161 5320 417
2374 5320 8042 4667 5387 8411 5370 8412 6289 3702
2375 1347 8063 4168 2742 2624 2623 5360 4686 2388 8413 8414 3820 2229 5398 8415 2047 2395 3790 5457 5320 3219 6692 969 8416
2376 5318 5320 699 7637 8417
2377 3665 5320 5318 3594 7337 3904 3919 8418
2378 4670 5445 104 25 4378 5069 5728
2379 5178 877 5385 5322 5372 5374 6209 4854 4378
2380 3686 2277 4378 8419 110 6675 8420 8421 4020
2381 4378 26 7866 8422 8423
2382 4378 4670 4567 5369 1904 7277 8424 8029 7744
2383 2055 2954 185 2056 5118 4378
2384 4378 8425 3862 2081 6174 1615 8426 4816
2385 4378 923 2720 2314 3016 2886
2386 8427 1909 8065 8428 111 5451 4378 573 48 495 4746 2521 4070
2387 4378 2583 8429 5395 7868 4659 8430 2160
2388 4378 22 7523 8431 842
2389 8432 8433 8434 6673 3194 5383 5396 7950 7277 4378 8039 6711
2390 8435 2478 3998 2756 8034 2476 2757 5998 5382 561 7253 109 7252 5096 8436 6676 6665 5335 4378 5328 8437 1343 8438 1345 1540 1534 2356 98 5173 3788 1404 1274 1523 4656 7996 3560 3648 1526 2549 1259 970 8439
2391 4378 6195 1665 316 8440
2392 4378 6266 7576 7175 8441 8442
2393 5466 213 8443 5252 8444 7179 196 8423
2394 5466 350 5005 6922 8445
2395 4210 7637 5466 7415 7796
2396 3197 526 872 5466 4509 7449 7754 8446 8447 753 2398
2397 30 5466 4019 6402 8448 8449
2398 5293 3947 8162 5466 899 2241 604 5147
2399 6283 8450 2481 600 7353 8451
2400 6109 2481 5641 55 7950
2401 2481 531 5618 4570 1499 4280
2402 2481 8452 2582 5106 4072
2403 2583 2481 5898 8453 7913
2404 142 6175 2481 7999 2182
2405 7251 4948 531 5618 8060 5213 7175 688 6512 3871 1643 8454 94 8455 1442 717 8456 8457
2406 5374 2630 4204 8040 3491 7251 7868 3893
2407 7251 2703 7719 5341 4848 506
2408 2518 7251 55 8429 2848
2409 2478 6268 7251 8458 8459
2410 7251 1089 7306 6187 5833 6519 3307 2056 8460 3702 3701
2411 2759 5361 4650 6665 7840 8035 5364 2739 8461 7251
2412 5382 5322 8433 8462 7251 2628 7259 276 6113 1180
2413 7836 5315 2626 7251 8394
2414 8463 2613 1774 5459 7990 631 5782
2415 8464 7990 196 3274 8465
2416 7990 3454 174 8466 176 6903 3756 4988 3727
2417 7906 2417 7848 510 7990 601 8467
2418 1720 176 6749 4806 7990 2159 8454
2419 4871 3177 7419 2229 4737 812 256
2420 8468 4235 8469 7586 1355 3334 4871 7301
2421 3741 4871 2542 6577 2431 531 6661
2422 8470 8471 8472 8473 8474 8475 4871 8476 8477
2423 8478 7977 5777 6114 6602 6557 4088 4871 6370
2424 4958 8044 507 3692 1525
2425 8044 5387 8479 2705 4975
2426 2476 5315 8044 2581 5324
2427 8042 5090 2599 8044 65 5178
2428 1472 5159 1769 8480 1693 1340 2853 369 1067 2861
2429 6868 538 5473 1693 574
2430 1693 8403 1530 6534 369 8481 8482 4944 8483 5450
2431 5698 1693 721 588 3593 5513 460 5450 309 5154
2432 8075 7331 447 7637 1693 7187 174
2433 1693 8484 694 721 364 3559 2736 1150 8485 8486
2434 1693 4342 8487 8488 8489
2435 8490 2046 6464 3718 2419 8491 2230 8492 8493 1413
2436 1136 1612 1032 1501 1738 1064 1320 3718 212 8494 968 1040 250 76 1564
2437 6627 4173 589 4069 3718 7570 8495 335 706 4450 5143
2438 3107 8098 7393 3718 8496 3656 2623 8497 7337 3785 4806 2823 2222 1646 7672 8498 3440 7958
2439 3718 1774 896 677 4019 5625
2440 3154 8499 4154 381 1064 1383 1614 832 3718 904 1072 5771 7770 1033 1969 2161 79 1042 299 5945 8500 8501 1385 1589 8502 4793 1355
2441 8503 5084 66 475 4095 619 694 8504 892 559 707 865 1953 3593 308 3650 3594 868 8505 2239 1411 2335 705 5143 8198 1502 1137 5318 3768 3922 7916
2442 1411 588 6557 8506 648 4064 1765 417 8076 6298 3035 8507 8508 4069
2443 477 65 4565 5072 48 1411
2444 5057 185 470 539 1411 866 6583 3318
2445 859 5697 1411 627 524 3083
2446 1411 25 82 7257 186 4308 457 4813 2837 518 30 524 4002 4095 8509 3207 5126 698 8510 8511 731 4769 4145 8512
2447 8513 6311 4988 7789 1411 4185 7271 7919 731
2448 1411 743 6072 7948 8514 624
2449 5728 4948 451 5733 342 5965 8515 8516 8170 185 4942 694 8517 7683 7744 186 5303 95 144 8518 8519 4302 3559 779 3650 8520 8406 8417 2379 2244 423 7879 8521 5468 5080 8145 3002 3461 4697 8522 1411 3805 8101 2427 115 6934 5318 8523 3756 315 3558 8524 8525 6639 8526 5530 2315 5283 8527 7749 8482 3016 514 461 4097 8528 3768 4503 8529 717
2450 4026 763 1411 694 4946 5484
2451 8065 8530 1411 2066 1904 8531 2877 5107 1443
2452 364 5806 5973 8532 8533 3933 508 2784 1472 8534 1411 494
2453 2066 8404 5116 1411 8535 8512 5090
2454 1411 4837 184 5160 8536
2455 1411 4487 2986 6298 6966
2456 1341 485 1069 7088 497 3968 48 4210 111 2101 698 2834 1779 868 3593 4934 602 8417 2242 721 3672 4223 8537 619 6571 2516 797 6557 7446 2514 5080 6790 3461 5940 8538 8539 417 618 4487 6279 694 1402 1411 7498 8134 144 452 2821 1872 2292 8008 8540 539 5497 7386 1300 1088 5652 5144 5575
2457 3813 65 5102 6747 8541 258 8542 5491 460 4027 468 4431 1411 8543
2458 1411 507 3837 2877 4776 22 5283
2459 8042 2803 477 2723 8544 1411 6279 811
2460 8545 8219 1411 8546 97
2461 5397 1411 4379 5361 8547
2462 3648 3626 587 2435 694 1411
2463 1411 3558 8548 8549 5133 3197 3593 143 8550 5476 4301 4944 5307 8483 5870 8551 5452 497 4431 772 1703 1203 1341 81
2464 1411 84 8552 480 8553 4388
2465 3862 6377 140 381 4007 4064 1411 5926
2466 174 8519 1411 8305 5127 3323 8307 4529 524 4789 190 345 8554
2467 1411 6150 3726 5698 735
2468 5732 3559 5307 6325 5120 8555 8556 1411 8557
2469 1411 417 8558 440 5007
2470 3558 174 694 3593 494 3561 2292 6152 4302 518 30 5252 1411 507 3752 451 8559 8402 4437 8560 6785 6546 8561 2255 17 7393 4027 5959 3193 4365 7613 4829 1095 8562 8563 5257 217 789 3043 4249 5593 5048 619 8076 5294 5619 4069 4979 6670 3947 185 5129 4083 381 7788 2419 4369 4428 901 54 7386 6980 645 8564 8565 8566 5977 2877
2471 8511 1411 507 34 518 3618
2472 8567 494 6325 8568 3220 619 1411 5156 8557 8569
2473 4302 1411 3559 8403 539 346 8570 256 2311 8007 51
2474 3496 3502 2232 6252 502
2475 3496 39 6576 3197 8 799 645
2476 3091 3496 1355 2081 91
2477 2621 3496 4917 6576 3441
2478 3496 3363 4776 3442 2829
2479 6541 3496 3525 321 2100 7928 5132 8571 3265
2480 7523 27 7194 7723 1576 3496 2668
2481 506 7848 4088 3829 3496
2482 3839 6529 3496 6089 5762 8572 7217 7071 8170 4166 4862 1625
2483 7773 7399 3332 8573 3573
2484 8060 5186 4598 7400 8574 7399 63 5564
2485 7399 3332 7491 190 7683 495 8575 4180
2486 3660 552 3840 7949 2576 1909 8576 1186 7399
2487 8577 6127 1096 5786 2375 54 7399 3016 5302 360 2464
2488 4941 5005 8578 2267 7399 3332 1666 3690 3372 8579 8382 8580 6650 5235
2489 6581 1607 7530 3819 627 8581 3300 4431
2490 7303 8535 6581 115 736 4930 5244
2491 3017 5771 662 8582 8583 8005 4304 525 2108 354 2565 5517 6090 3370 4707 8584 6616 6898 6581 8585 925 8586 8587 905 4126 7533 8588 8589 2079 4128 723 8590 6924 5413 1054 5410 764 6262 7647 2075 4050 4968
2492 6175 6411 8591 1911 4168 1347 6581 4130 1742 2764 6127 8592 7024 7289 5512 7294
2493 8593 4076 8594 6581 5114
2494 1376 6581 1303 1570 1474 1380 1295 937 5978 953 5839 806 1325 969 3915 46 1328 1054 1038 8595 8596 8575 6128 756 265 502 4135 2772 8597 1661 1144 159 421 4909 1161 165 837 1563 841 161 811 1260 437 7311 1055 839 1152 164 1169 167 1009 1170 1313 1769 4681 1084 425 7059 8598 6137 7386
2495 6581 3588 142 6821 3350 3679 8348 5490 93 8599 5960 6745 3533 3026 6826 467 487 3083 8511 1307 546 1615 742 8600 3987 329
2496 6581 8601 357 5355 8602 5778 4444
2497 2343 1684 8603 8604 7957 7348 8605 7051 8126 3882 6581 8606 8607
2498 3204 5090 2716 685 4313 8608
2499 5361 2739 6665 8609 5367 2478 5090 8028
2500 699 2898 5090 3491 7801 8610
2501 5090 8234 4709 8611 2265 8612 4510 2390 8613 8614 3983
2502 5337 8615 658 5778 3332 2369 1327 3964 4035
2503 5074 3332 8616 3503 8617
2504 3332 472 3920 662 6327 6537 2567
2505 3332 5198 8618 7191 8122 1436 1849 3052
2506 7944 1542 3332 3884 601 3627 8619
2507 8620 3332 8265 2734 6138
2508 8621 3332 318 2808 381 4481 8622 2663 8623 6089 4007 7028 8624 4122
2509 2292 6187 8625 8626 3839 3391 3092 2472
2510 8627 6118 8628 8629 3839
2511 8630 7430 8314 3839 8631 7465
2512 174 4437 2897 8632 5238 3235
2513 142 5374 8354 3235 2829
2514 7315 1784 2095 2574 3017 7051 8633 7039 8634 4344 4492 6781 2992 1349 7344 3235 3581 7405
2515 6476 7379 2926 1131 4573 2047 8635 2161 209 3235 1207 2192 5400 4333 3590 1390
2516 3235 8636 4244 439 2457 4862 7815
2517 3235 1230 5880 1000 2733 1048
2518 1969 8636 1830 1857 1841
2519 8637 3214 2513 1530 8105 8636 525
2520 8638 2563 8639 8636 8036 5425 5036 361 2504 6584
2521 4958 5048 74 894 8640 256 8636 6787
2522 1830 1886 1807 8636 1994
2523 136 8479 8641 8642 3826 4010 185 532 8643 7848 1407 4019 174 176 2332 2398 5140 5722 101 7430
2524 5453 4746 8479 865 5388 8644 1206 1904
2525 8434 8479 863 8645 1670 1301
2526 8646 8647 8648 8479 5140 7585
2527 3373 8479 8509 8649 8650 6255
2528 8479 4095 5514 3813 6040 366
2529 2624 1347 4042 8651 8479 74 8652 1335 1607 6127 7090 8653 6189 8654 3111 3014 1099 912 8655 4638 8656 1052 3277 8657 5645 8658 1278 1240 1429 1016 1430 3874 6825 8659 5991 8660 2922 8661 8662 3029 964 8663 1119 8664 1385 3169 8665 8666 1259 8667 1026 2550 5586 8668 6046 6072 8669 4119 8670 984 819 4911 5221 8671 8672 1264 4461
2530 8479 2637 684 6465 8667 544
2531 8479 6330 5718 1782 3651
2532 8673 8674 8479 5384 3221
2533 8479 8675 8676 34 8677 8678 8463 4375 3862 440 654 7058 8679 3048
2534 6244 2584 6177 3722 3724 8680 8479
2535 8479 6710 7582 8681 3369 256
2536 8479 5383 8682 102 1897
2537 5085 8683 370 318 7341 8476
2538 1399 370 4342 2877 5143
2539 370 2710 2451 4055 3056 107
2540 370 3230 8533 3234 339 1305
2541 30 370 414 8684 7771
2542 8232 370 2823 5165 2286 8685 8686 810 7943 5243 8577 4309 34 2733 480 6966 7471 4571 3151 4089 508 3140 1490 544 8687 1688 6419 8688 6249 523 531 514 54 8689 1589
2543 5346 370 1499 1719 4538 8690
2544 5361 8691 370 8692 2581
2545 91 8693 8199 5145 2759 2213 7844 8694 52 7317 8695 3649 8696 550 2801 4306 4012 8650 8697 5447 8698 8699 8700 4431 8701
2546 2759 8702 3363 8703 3449
2547 7844 1872 4307 2759 5254
2548 2759 2292 8554 1474 4144 813
2549 8704 7678 604 1123 7207
2550 4953 7317 7529 8683 7678
2551 5453 2741 6963 26 7678 5096 5127 477 358 5832 2581 7277 8705 5094 254 3212 8706 7423 7175 8707 1671 898 897 890 4149 8708 2230 891 887 8464 715 482 1674 7497 627 3685 2795 2820
2552 7678 7597 2655 3491 2520 4830
2553 2738 5904 8709 2394 8710 8711
2554 2738 2713 6099 4503 1909 8712
2555 794 5107 8713 8714 875 8715 1909 461 8716 8717 1441 494 48 8718 8553 4431 8719 8720 2738 5208 8276 8721 414 5007 3566 3697 5153
2556 2738 8722 2600 4341 8723 6126
2557 1268 2254 2738 3569 4074 5738 1568 1642 4154 1351 1380 2868 1739 1470 1741 1070 6751 807 1054 801 1381 3318 965 1151 5623 1331 5851 656 8724 818 1364 4601 2555 1564 1202
2558 254 8553 703 5119 4935 8725 6328 3195 8726 5473 7057 3812 2063 2472 4837 2738 8727 3729 4394 674 7866 3154 5302
2559 573 5369 5384 861 6639 8728 5184 6617 4513 1904 8729 2738
2560 4690 3618 2738 447 2834
2561 3494 2738 65 865 674 811
2562 2738 3769 8730 2231 7276
2563 2739 7187 7662 4063 2738 619 435 1600 8731 8732
2564 4171 868 7397 6525 8733 3692 1578 1469 812 8734
2565 4171 97 98 30 467 8611 7983 3876 8114 969 431 4792 1589
2566 4171 1727 8735 6200 7653 4859 7724 3383 4275 2988
2567 1418 4595 7781 627 2447 4726 7932 3177 4923 412 7926 2465 3822 3072
2568 1418 6322 2883 2657 6111 2332 8736 3877 3391
2569 1418 8737 8738 8739 8740 2834
2570 1418 1786 6103 51 146
2571 3661 1418 3291 5680 8741 4827
2572 8742 6115 2448 7268 6126 361 1418 2303 6330 631
2573 8743 6602 3862 8744 1418 35 3746 1664
2574 1418 8745 8746 833 2413
2575 1276 5312 1418 381 2877 552 3400
2576 5400 3423 3739 3740 3741 880 831 4838 1853 1340 4333 1418 1825
2577 4164 7419 4168 7523 176 7336 1418
2578 8747 8327 8748 440 3083 3975 5987 5968 6661 6752 6396 8277 1765 34 4750 8749 2198 584 39 5463 1418 5007 8060 8505
2579 1418 74 4132 3371 7541 8750 6464
2580 2605 3688 5225 256 5743 8119 1418 4726 318 1825 204 1354 322 4088 7959 287
2581 1418 4595 631 51 146
2582 2764 1418 5899 518 8018
2583 8453 1418 3331 174 196 1427 1191 7702 980 1512 1465
2584 8252 868 1418 886 4086 4087 3391 256 4077 8751 400
2585 8752 39 1418 6255 8269 4088 318 3106
2586 7803 7517 747 189 1418 5720 792
2587 1418 1790 1853 5594 1788
2588 4874 2776 321 2764 1418 5772
2589 3485 3357 6536 1493 2295 8753 1203 2449 1953
2590 42 7277 179 2241 3454 4308 112 7600 3214 8491 7823 7697 4393 132 8754 7529 685 7466 1953 5148 187 5966 2699 3461 6401 868 4005 4407 1909 3147 6629 8755 8756 3175 2169 6398 497 2988 19 2411
2591 5383 1953 1954 5533 8757 8758 8112
2592 3830 6422 6734 3507 2748 1953 5350
2593 1953 1677 4889 2367 1231 8237 1107 1661 2982 1829 3163
2594 1182 1953 2216 3335 2448 3661
2595 4579 2888 2232 1953 2447 8759
2596 1953 3109 4481 4309 3265 8245
2597 2342 1954 1953 2197 1341
2598 3342 743 181 2988 8063 2087 8760 1953
2599 8761 8762 4630 8763 8764 8765 1953 8766 980
2600 8767 1953 256 51 812
2601 1895 4829 4948 2714 3303 5202 1953 2419 5129 4528 8768 3928
2602 3325 1953 2471 5762 491 3487 8769
2603 3830 142 1953 787 65
2604 2733 1953 6334 3588 1653
2605 1953 51 147 146 3400 8769
2606 1819 1953 2886 256 6593
2607 3617 6628 8770 2269 673 5156 6527 5847 318 1953 8771 1492 5454
2608 877 278 1953 8772 486
2609 1953 1784 2584 1865 2114 3233 2876
2610 1953 4428 1271 5648 980 1465 1116
2611 5120 8773 413 2448 25 3558 694 1953 1703 4431 6325
2612 1953 1954 2471 916 8774 7015
2613 7431 8775 2187 2339 1953
2614 10 892 1953 3623 3214 8776 8777 6247
2615 8778 1953 8779 7877 6960 1203
2616 1953 8780 5914 2974 8781 632 5160
2617 4565 26 4735 4831 897
2618 7560 8782 1602 2913 8783 8784 4831 8785
2619 4831 8786 4835 1064 2553
2620 8787 3264 540 5161 5486 193 1515 3415 4831 754 8671 2445 5133 2491 1045 1168 818 5651 8788 1445 1391
2621 4831 3385 4523 8111 361
2622 6084 4831 5752 165 4732 6484
2623 4726 4831 295 6632 4402 8789 318
2624 4838 1954 821 4831 3003 6454 1226
2625 506 630 3092 4831 8790
2626 4831 2988 2232 4061 8280
2627 1805 4831 5752 4204 3107
2628 4831 6203 6910 4835 4240
2629 4966 8791 4476 3265 8792 7119 3115 8793 1183 3787 5604 3516 3514 8794 3440 5752 6910 8140 8795 7824 8796 7219 8633 8797 851 2702 203 3250
2630 8798 8799 7694 8758 8800 8801 8802 8803 8804 8805 5826 8099 8111 6807 4325 8806 8807 8808 5828 8809 8810 8811 8812 8813 8814 8048 6827 8815 7192 8816 398 8817 8818 8819 8820 8821 8822 8823 8824 8825 8826 8827 6852 5752 6910 5000 1109 8828 5017
2631 5095 5367 8164 5752 6910 4835 1829
2632 7583 1090 4465 1354 2388 3913 3858 3857 1590 2303 8829 5752
2633 5752 8830 175 178 8831
2634 1825 3460 2159 1853 1506 4687 3368 3017 3391 8832
2635 8833 3019 511 3460 2562 8345 6072
2636 3460 48 1354 39 35 4805 5532 7831 5593 2778 8793 3184
2637 940 4340 3460 5931 8834 1203
2638 346 2613 480 508 8835 7818 423 7342 7466 5165 5497 8836 4953
2639 4244 7522 7772 2757 469 8837 870 8835 39 55 318 8069 2417 1909 8382 7843 3175 491
2640 8835 6150 8594 2736 7009 8838 658 870 8839 5759 7065 952
2641 8835 8055 346 8840 28 7207
2642 8841 311 1529 3381 3655 8835 4069
2643 888 4779 3922 185 2323 2576 2920 4517 799 8079 2260 3010 8842 7802 8835 4981 5984 7882
2644 8835 1607 2973 4068 8843 7423 352 4393 2516 2959 3805 2870 5914
2645 8546 694 8835 3941 5558 1123
2646 1804 468 7361 7829 3571 500 8835 1830 1482 3199 1492 2095 8844 8845
2647 1347 6187 8846 6716 1866 2320 4746 3208 7358 7962 111 699 4949 687 6100
2648 8830 8847 8848 3614 84 8849 1573 699 8850 2877
2649 5465 25 7570 699 480
2650 8334 699 3193 1767 190 523 85 4949 480 189 5165
2651 39 5073 699 8309 8851 8852 5955 8853 685 3016
2652 699 5055 189 2267 6645 4408 8854 8855 8856
2653 699 4203 1510 8011 6328 2845
2654 5402 6255 2959 6226 699 487
2655 699 10 5294 706 7821
2656 699 4949 6094 1492 4144
2657 877 699 6112 8255 8067
2658 699 8553 7490 2834 7908 8857 4032
2659 7060 2853 1665 8858 699 4057
2660 699 7465 5127 3559 5981
2661 485 8428 4130 3569 8509 6546 6704 129 6211 699
2662 699 1063 8859 8860 5897 436
2663 5145 699 350 3416 920 339
2664 2900 3794 5112 4223 5099 8861 2019
2665 5112 606 7481 663 8862
2666 84 3194 4206 3226 1377 2531 1029 1303 706 3303 2312 5112 2841 531 1060 4929 4074 423 1441 1351 921 6966 3865 1272 6818 7303 1279 6800 822 1064 945 1366 5741 1660 1679 3893 961 212 1627 2200 963 8022 7786 964 1520 968 6319 5857 8863 4599 1288 1078 165 811 1161 1152 161 7311 815 975 858 1561 162 814 1171 1560 160 838 1055 1748 1170 1080 6860 425 1087 1088
2667 5112 608 641 6482 3107 812
2668 357 2335 3155 5112 179
2669 5 5112 2199 1018 1829
2670 3558 5112 877 8543 8864 544
2671 8181 5611 5112 8865 318 5
2672 1954 6536 5285 6545 3027 4302 400
2673 112 6332 7822 1341 5760 1954
2674 1954 2566 8866 8867 3987
2675 2705 5140 3331 1954 6621 3774 3612 8868 8869
2676 2424 2722 874 7895 1536 2852 2593 1479 5344 5562 331 3277 8870 1954 2748 1825 3106 5354
2677 1954 51 1783 1787 6857 5594 1802
2678 1954 531 3197 4206 7463 8871
2679 2339 8872 1137 1954 37
2680 6330 8873 1954 3085 331 206 4870 5233 3141 3946 1781
2681 7963 2581 2324 8874 1954
2682 1954 3177 5832 8760 3630 183 3866
2683 5127 6447 1954 1995 6561 512 5147 2347 7803 3570
2684 2903 1954 1870 3355 8133 8350 8875 975 8023 6560 74 5740 374 1064 628 6470
2685 747 74 5928 1954 2835 3871 7149 8876 8877
2686 1954 2319 3108 6 4166 8091 4226 7063
2687 5667 8878 4638 7994 7534 1727 4088 3783 1954 5882
2688 1954 1231 1209 1069 5742
2689 517 211 5337 1954 7032
2690 318 5025 1954 6649 8879
2691 8363 1763 1954 8280 1170
2692 1954 2926 1484 2366 147 148 3163 2156 2918 2177 1951 1316 1318 1333 1465 2062
2693 1821 8880 5948 1954 196
2694 4595 2637 2356 196 724 415
2695 4595 2471 7742 1825 4855 1341
2696 530 4595 5300 3482 8881 5839
2697 6191 2423 3369 4810 4595 3017 3753 2415 7502 8882
2698 4595 1505 2371 1568 1235 1031 4907 1354 4662 1037 5445 587 3471 5287 29 1234 4590 1323 656 3163 3390 8883 8884 3205 8885 687 4601
2699 4595 913 3922 3122 8223 8555
2700 4595 2428 8886 8887 5283 361 3184
2701 27 1909 5501 8157 4595 8888 1143
2702 4595 6459 8889 7301 3847 8890
2703 8891 8892 4610 8893 8894 8895 8896 8897 8898 8899 8900 8901 8902 8903 2485 4595 8904 8905 8906 5390 2708 2846 8325 8907 8908 8909 8910 8911 2897 8912 4649 8913
2704 4595 5832 2660 8890 2302 1275 4559 2325
2705 4595 2423 6540 2449 4069 3014 7973 8489
2706 1727 4595 3507 7947 8914 5666 5687 6143
2707 1351 1134 2664 1241 1230 1527 2393 4595 2982
2708 4565 80 112 8363 4595
2709 4595 2422 3967 2762 5873 2890 3170
2710 7535 8915 8701 2339 4595 1090
2711 8916 4595 3603 1825 8830 5455
2712 4595 5761 1843 8917 7689 500 7270
2713 3538 4595 4263 5606 4197
2714 8918 4595 5072 5291 8919
2715 2476 8920 6697 4595 2688 4069
2716 2880 3491 6123 2478 2602 7962 8040
2717 7079 2880 623 26 8921 2262 141 8737 8922
2718 6123 8436 2757 6672 2880 8923
2719 623 6150 8924 8925 8926 8293
2720 623 3729 7955 7613 5145 8210 6376
2721 623 8927 28 6875 743
2722 4749 2419 4040 4796 5238 8928
2723 3301 6056 74 490 256 2419 2205 3686
2724 2419 2897 3875 671 880 4726 831 5364 4282
2725 2419 8929 8889 5483 6273 1039 810
2726 8930 894 1909 3739 3740 7314 4787 530 3729 2532 6989 8931 671 1275 2419 4657 201 1406 1306 920 1570 1351 2897 8932 133 5820 8762 8766 1455 7155 8933 5535 939 283 2408 8934 8935 2932 8936 4780 8937 6768 601 854 1647 2548 6937 8113 1629 1214 8938 6319 1167 6699 2552 8382 5864 1122 3866 7266 3868 8939 8940 1604 8941 8942 5030 1605 1247 2234 2235 247 4221 4663 4560 248 8943 1564 8944 8945 1635
2727 5280 8946 470 2419 6354 5236 4951 822 3300 6518
2728 2419 1386 4791 381 2369 5599 571 178 266 8727 245 8457
2729 2419 3737 8430 6602 8947 2805 8948 6892
2730 7374 205 8376 4929 2419 8868
2731 174 993 7686 3623 4069 2419 8754 4465 4466 4081 340 4468 7993 4472 8949 8025 8950 1573 8951 8952 4091
2732 2205 4040 3361 831 2419 3737 8206
2733 1820 3182 1854 1828 5577 2975 2992 5055 2419
2734 3328 1909 6275 541 8953 5481 4986 2419
2735 8954 2518 2542 601 2954 2419 5188
2736 4243 2954 4393 3704 2419 3737 234 5922
2737 27 485 513 7564 8955 1524 3563 8196 8956 599 509 3773 4208 6366 510 4565 470 6624 6450 5905 479 2262 2588 4406 5574 7664 6681 4416 7732 1519 8957 6328 8958 6629 8643 7010 2419 4329 2576 4438
2738 3477 5029 2419 4695 3166 2565 6541 7105 8431 3818 1358 2500
2739 2419 74 5127 6174 480 5488 1660 3752
2740 2419 4726 242 2495 8959 3570 5687 8960 795
2741 1727 3083 8274 4776 4226 2419 8961 3095 6121
2742 2419 6560 4750 608 7367 7410
2743 2419 2716 8962 3858 2373 8963 8814
2744 5202 831 3606 8964 2419
2745 2419 7759 4993 8965 3972
2746 485 8966 600 8396 2649 3206 5478 8967 8968 1728 4247 5082 2419
2747 4204 3922 8969 2419 678 4013 2218 601 6252 4205 7488
2748 581 6728 2419 2339 2764 731
2749 2419 7430 4307 970 6584
2750 575 8970 347 1451 2461 2419 8971
2751 2419 4738 8972 4757 8973
2752 2419 4563 7038 5423 2823
2753 3208 877 1825 4903 236 2419 2613 34 4023 5504 2897 671 8974
2754 7368 7380 8735 8975 2419
2755 8042 5361 877 65 6710
2756 56 8042 7562 2557 2877 8976
2757 6422 5922 317 3593 480 8977 7634 1090 7920 913 8978 2564 256 3300 1033 8042 6252 787 4746 8979 7570 7318 495 4355 6347 2941 3010 3011 8980 8512 1407 3155 2394 8981 3142
2758 8042 4370 4223 3968 8982 8983
2759 3371 8984 624 881 8042 6187 7629 2458
2760 3791 8042 80 58 901 28 7502
2761 8501 1589 7485 254 3588 5145 8042 7970 112 1449 3794 80 8985 4241 4792 165 8986
2762 877 5387 8042 2599 8692
2763 8042 55 4529 6963 26 6656 4247 413
2764 8042 8254 658 5050 58 8260 8987 6100 3254 5873 6138
2765 8042 186 2379 4438 8988
2766 8042 58 3833 5074 218
2767 8042 3876 5511 4025 3033 84 2838 456 5091 8989 4890
2768 8042 433 4819 3923 3300 1328 6029 775
2769 7595 7598 2950 2704 2478 5335 3875 907 3205 8372 8459 8416 2657
2770 877 5382 5641 4853 5367 2704 2705
2771 8990 5064 3959 2704 1355 142 4839 7735 8991 8682 8992 6209 2581 8137 5897 8993 8994 57 1248 1274 1494
2772 875 6714 8443 2834 485
2773 7381 8443 8995 7060 440 1050
2774 5062 8913 1598 4503 8996 6902 8443 453 8640 7683 8188 603 8
2775 1904 8443 915 8997 6441 3706 536 4112 8529
2776 6278 524 8443 8998 1872 6422 7403 8983 7785 6587
2777 7971 865 6963 26 6656 3371 103 5067 877 65 2757 872 8999 59 2003 869 489 1123 5066 7917 3208 648 8190 8443 8065 4746 4222
2778 8443 1904 39 9000 9001 46
2779 8443 2526 1516 1235 6329 4684
2780 8393 5364 2626 8053 3656 5167 1720 5169 2623 2519 2720 2478 2741 4567 3491 7572
2781 3026 5364 3371 872 7277
2782 5364 4401 6384 1344 9002
2783 55 4181 5453 5249 1782 82 9003 2584 1206 7962 2521 8705 65 2740 1667 865 9004 4948 5094 5364 8452 4132 1668 5538 142 7857 886 186 2739 475 573 92 5052 6657 713 7898 861
2784 2950 6294 6370 110 6187 1475 3154 1523 3312 935 5622 2933 9005 3845 1373 2982 5861
2785 2950 1967 2422 3013 4726 3302 3186
2786 2950 6679 9006 7999 1341
2787 2478 5641 2950 8682 3446 3484
2788 2950 540 7337 595 3017 423
2789 2950 1590 969 3197 4023 940 5978 4737 4321
2790 2437 2981 1677 5657 2693
2791 8773 9007 6112 3158 866 2379 5954 3371 4813 2838 2981 9008
2792 1028 1508 2981 1495 3963 1413 1653 1286 2982 1077 989
2793 2981 4695 6135 4355 7021
2794 8063 5336 2623 2518 4086 9009 1478 2438 4385 2722 5832 2981 2657 8772 2762 1483 1130 553 940 1135 1052 6751 1435 4032 161 382 1009 1184 1258 970 839 1079 160 164 163 842 1260 7199 1056 1292 1148
2795 4695 2981 2159 2449 2645
2796 9010 2981 7929 7854 552 9011
2797 2417 6 5910 2245 9012 2269 3963 2981
2798 6134 9013 6521 2289 4189 5354 3713 2890 3880 5686 7977 2981 3379 2652 3606 5457 2047 2045
2799 2981 3369 1276 3019 4299 7427
2800 2890 6684 3880 3645 4552 8702
2801 4552 3381 8012 381 6083
2802 4552 435 1381 2394 2204
2803 4552 4695 1569 1052 1381 1230 1240 1594 1555 1396 3 1217 1312 3249
2804 9014 5360 4552 3654 7739 1865 2524 903 3182 3779 3766 3792 3698 5140 4309 511 177 4217 3166 6546 1978 5103 275 5530
2805 9015 4652 2456 3875 4745
2806 3873 2899 1943 2120 1946
2807 63 7872 4795 6200 6725 1967 1275 4838 2784 9016
2808 1967 7301 4726 2446 3001
2809 1967 2557 3014 4810 1409 3824
2810 877 65 9017 4726 80 1967 671 7599 6112 2205 4591 4850 4732 6664
2811 1967 880 3371 1066 8276
2812 5225 2451 4373 3584 2359 7986 5717 3798 7374 322 4757 6406 3013 590 1967 3954 254 4254 1071
2813 9018 142 1967 1997 1220
2814 6541 8834 2318 671 582
2815 82 9019 3221 2318 196 436 2742 1646 1620 9020
2816 2318 9021 674 5845 3468 5783 4903 9022 174
2817 9023 911 2318 252 3931 8347
2818 2318 2197 1334 1336 1849
2819 7375 3223 1607 1479 4332 1979 2318 2960 2885 6343 4761 2365 1339 5862 3273 5880 1476 1368 5849 1212 1109 1023
2820 6670 2756 6675 6674 6676 2485 6669 8585 6208 2450 9024 7253 9025 6123 6447 7305 7258 2318 1482 3739 3740 3741 3423 3767
2821 6175 1272 2318 4608 2366 1181 418
2822 5332 2318 6668 5326 9026
2823 2318 4586 3745 3603 9027 1250 5354 1995 9028 6189 1830 286 874 7796 1659 4889
2824 9029 2318 7003 9030 3537 3588 3523
2825 8040 2356 1666 2318 3264 2476 1473 7462 8034 324 1028 1341 911 997 1393 1622 962 1626 1396 4581 973 7267
2826 2318 1272 9031 6704 1050 1351 1238 1136 1621 854 155 5866 2549 1629 1245 418 5885 160 812 5840 1043 3868 1687 1464 1228
2827 5171 9032 2318 6331 7861 9033 5330 7305 318
2828 2318 3788 7308 1637 1424 3004 2905 6726 1220 845
2829 2520 7759 1479 3391 671 3107 6449 1180 74 4923
2830 7759 5390 8328 7326 2482 170
2831 82 8644 5095 5361 4746 7759 8036
2832 1639 4094 1347 1978 4577 9034 3598
2833 8236 3598 5249 307 9035 6539 34
2834 9036 3016 671 5836 3598 1095 1516 2301 3493 8729 5127 143 2516 1351 2161 1295 998 1064 5742 1501 855 4580 3318 1142
2835 3598 2897 5540 3177 4949 9037 918 5230 4693
2836 7913 6709 5371 477 3598 671 5377 4612 6092 9038 9039 6290 2538 9040 184 1334
2837 3598 2664 1239 2366 2367 5541 962 5556 1291 9041
2838 1506 5355 3598 524 8198
2839 3960 9042 748 3598 812 9043
2840 5106 4746 1667 7277 5387 8050 1904 3967 3598 5253 8700
2841 4848 4293 3300 510 307
2842 1420 4848 4726 1825 2764
2843 4794 8554 587 5845 9044 4289 441 9045 1643 9046 2644 5911 7304 3495 7412 2927 1618 7933 9047 5126 6377 381 7001 8215 6970 9048 9049 4123 5061 9050 5383 8074 4322 9051 9052 4848 2386
2844 4695 3830 5847 3840 866 2225 4079 8510 7728 418
2845 2600 4746 7962 1206 82 5360 7628 4236 4695 4925 7348 2412
2846 5413 1355 9053 7729 2037 6495 6897 517 3127 3279 4695 710 7343
2847 4695 2626 3420 1515 6733 1124 6776 1276 1723 1874 1988 1239 1232 8220 7527 2778 1004 1005 1615 3433 1685 1111 5004 1656 1177 5886 1146 1658 1333
2848 9054 4107 9055 3884 6519 4695 7089 1130 4621 936 601 5883 7075 6871 6984 1622 1219 1007
2849 9056 4695 1409 2938 361 9057
2850 5061 5465 497 4695 3371 4407 3209 22 6496 3040 1761 1163 9058
2851 6971 9059 3935 9060 4432 4695 4107 3604 4780 3022 9061 9062
2852 3794 55 48 685 27 2063 59 6589 7014 2823 2508 3026 4695 2159
2853 9063 8061 4695 7301 8373 1677 9064 9065
2854 4695 880 1308 7167 9066
2855 2358 4742 1124 1525 4695 1736 1609 3993 1136 998 5029 1551 805 1476 6758 1660 1072 157 6757 3318 1142 1520 1160 1120 5888 1022 164 1042 2982 1220 1390 1500 4590 3868 1114 2494 1178 2793
2856 3264 8681 2713 4695 7827 248
2857 9067 4695 6492 831 7007 6603 4761 9068
2858 6674 9069 859 487 8614 7488 4695
2859 9070 335 3747 6112 4695
2860 1482 7124 5922 9071 9072 3534 7456 9073 981 7354 4695 8333 4925 7348 9062 6464 6227 1436
2861 6741 9009 1268 4775 4062 2422 9074 206 2448
2862 82 2422 2698 9075 1456 1497 24 6702 6654 1711
2863 1998 9076 8839 8 9077 7002 2422 265
2864 8437 2422 6439 3245 9078
2865 2422 2509 491 5254 3400
2866 1600 8947 9079 8736 9080 2422 5835 2288 994 1453 2985 4608 2362 1240 1256 1365 1230 998 5880 1719 2332 1509 1207 806 2202 1210 4639 857 6506 7804 3897 1286 1397 1461 2861 2060 1528 1218 1829 1080 1314 168 842 1077 1750 1146 4724
2867 2422 9081 1536 1272 1406 1298 1082
2868 6933 6335 569 4694 2422
2869 7812 7813 9082 7814 9083 9084 7811 9085 8131 8132 120 71 69 9086 9087 70 7700 3793 9088 9089 7622 2253 106 9090 2255 9091 9092 561 9093 2260 9094 9095 8586 2773 8355 2763 5443 4106 4009 9096 9097 6554 5272 4306 1602 8285 6123 9098 2900 4509 1054 9099 7835
2870 6666 7934 2900 8790 9100 5719 9101 1173
2871 4726 2900 3383 193 2325 1448 408 1503 553 1351 1450 2870 912 3911 5029 938 1230 3893 1383 855 1072 832 1354 414 1487 5623 1359 1287 1488 1017 2861 1022 1490 1684 1110 2728 1563 223 1749 982 1604 3151 425 986 5018 1712 6778 5830 1634
2872 9102 4947 2040 2900 5562 9103 9104 994 3910 4254
2873 2900 346 7375 2291 975
2874 2900 1765 3371 892 4081 889 3307 3083 7513 7295 6262 8247 1445 4137 3385 3193 9105 5404 9106 17 9107 9108 6768 8577 1762 5497 9109 9110 1033 5121 774 6635 1044 9111 2292 5236 9112 5718 483 3387 6792
2875 2900 9113 9114 7823 2515
2876 2900 8690 26 9037 9115
2877 718 2900 3794 2626 5335 9116 9117
2878 2900 877 6782 9118 6622 6745
2879 523 9119 4069 2900 9120 5132 9121 1095 9122 6537 4127 8423
2880 7744 9123 5898 5717 9124 8130 2897 9125
2881 2897 1767 5140 7503 214 7402 662
2882 5073 6503 2319 2897 924
2883 442 2521 2897 7060 8881 4985 5287 9126 9127
2884 3976 2897 2742 2388 8917 46 2938 4331
2885 2897 4411 3175 9128 7761 2267
2886 8040 6549 4586 2477 5382 2897 5390 8328 7326
2887 8787 9129 3804 2897 745 384 479 5929 3563 4232 9130 6601 9131 908 8770 6018
2888 9132 2897 4313 671 608
2889 8990 5170 2601 3177 2740 2897 4939
2890 5618 10 3197 9133 9134 2897
2891 25 5382 494 4670 7950 5318 2634 5182 1760 877 65 2897 6560 8994 1472 55 3794 6117 8055 868 3875 8405 694 3303 3193 4369 4106 1480 9135 3016 9136 8550 6252 215 5236 5242 189 6538 217 8562 4204 4789 436 309 4949 5747 4007
2892 4862 9063 8113 6849 9137 6318 2897 1909 7755 8278 8737 22 593 9138
2893 2897 8470 4445 4121 2190 3692 2207
2894 8846 8625 9139 4312 2248 4826 9140 7333 2897 3737 4634
2895 5418 6346 3737 7467 4810 2999 9141 4862
2896 3737 2420 2705 5385 6269 2881 118
2897 6555 7599 9142 3737 2390 1771
2898 3737 2420 1618 2732 9143 6622
2899 940 1590 3737 2834 6145 2844
2900 3013 2216 7761 2207 2500 3737 671 196 6126 5610 9144 9145 6650
2901 9146 2420 9147 909 3262 9148 3121 760 9149 263 323 7837
2902 3013 2466 2982 2420 8784
2903 3875 345 6437 2542 3926 381
2904 5167 9150 2619 9151 3875 5844 8155 4489
2905 9152 3875 4302 9153 7207 1013 3392 1010
2906 2003 7743 3875 9154 9155
2907 3875 3085 2593 1538 2804
2908 2753 3678 7998 3875 7373 1800 4076 1742
2909 6092 9156 3875 9157 8517
2910 9158 82 1825 3875 507 1334 6731
2911 5057 3875 2296 2402 7933 5028 9159 897 9160 3019
2912 3875 5832 8954 5838 16 4931 5403
2913 3875 3959 1070 4159 4076 645
2914 3875 6030 6513 7611 7672 6634
2915 4849 6370 512 1825 2778 4731
2916 4849 1495 2187 6385 5040 5042
2917 4849 3362 1718 496 1501 410 1570
2918 4849 1817 1853 3362 9161 1341
2919 7596 4849 3367 320 1028 4688
2920 4849 2428 1823 3141 1843 2370 7932 331 3178 1987 6789 2951 2371 1800 1505 2430 4710 2160 2007 3601 1514 1180 7134 5023 1905 7742 1846 2650 2137 7308 4544 2793 1795 1235 5665 4548 1822 2421 2893 1318
2921 1540 4849 2197 2622 7373 1825 1028 1248 6766 736 967 1017 756
2922 9162 9163 4698 671 8145 927 9164 1997
2923 48 467 8530 8304 4308 541 5514 867 671 189
2924 7778 671 174 3941 1694 381 470 5145 74 7317 1761
2925 5950 5618 6185 7709 671
2926 2698 1094 2954 3017 2284 3988 9165 671 2213 5323 3177 2305 3109 3502 3326 514 5049 1354 3391 274 4344 6860 5225 3278 2245 3110 3440 256
2927 6842 9166 8713 6187 671 9167
2928 671 74 5275 7610 7738
2929 485 8224 671 74 867 112 5186 9168 3567 961 7734 2864
2930 179 1451 4228 1770 671 8849 1555
2931 9169 552 6896 3378 5847 235 671 9170
2932 8693 2207 671 7343 5623
2933 9171 1159 7372 4293 6507 7332 671 3300 2442 4342 1325 7761 470 9172
2934 671 9173 9174 608 8278 9175 9176 6056
2935 5288 2461 671 7729 4407
2936 3692 671 7373 2447 608 8973 452 8482
2937 671 174 7897 1531 590
2938 3220 55 934 8073 5230 671
2939 8984 6927 671 3072 3274
2940 3906 3594 4028 671 6646
2941 671 2878 2947 2197 31 2835 9177 7256 9158 3264 1853 1788 2902 3367 1072 2574 3468 7582
2942 1386 74 3690 671 2877
2943 671 2520 2198 3177 1092 6791 381
2944 3206 9178 5141 4313 8201 3207 909 8124 671 8771 6589 502 4925
2945 671 7982 9179 9180 3835 6740 6613 9181 398 675
2946 671 3649 4591 491 9182
2947 4025 409 6102 8675 2854 8969 671 381 9183 4622 9184 5759 4140 835 9185 843 2674
2948 5740 6916 9186 9187 671
2949 6291 9188 8255 671 5323 6263
2950 671 7254 5007 3885 438 4151 894 112 9189
2951 4809 7861 671 3240 1089
2952 3904 4504 4686 3860 671
2953 671 9190 4439 215 7352 548 3983
2954 6357 322 671 8012 7920 6628
2955 6660 74 4407 671 4217 96 2052 645 2877
2956 5051 8386 671 9191 4160 9192 3642 5518 9193
2957 671 2520 3107 2518 4206 6640 9194 8592 608 3017 3109 7988 8582 2126 3053 2124 2136
2958 671 9195 2986 3573 2218
2959 5178 671 3013 6289 7300 9188
2960 671 3830 186 80 144 8376 2764 645
2961 671 2920 8133 1599 5970 5141 7351 9196 6603
2962 6785 2613 9197 671 2542 381 509 8956
2963 5283 8591 4079 6430 3175 2775 3436 2208 4916 8315 812 3107 671 586 4140 4687 601 4206 2589 3157 9198
2964 3013 1268 5544 624 2292 5445 1050 1380 4608 3364 964 1233 1142 3827 167 160 161 837 1314 814 1174 4724
2965 588 3013 2562 4227 6248 9160 9199
2966 3186 3013 2978 1643 1601 928 4608 1256 1137 413 9200 3401 831 1211 495 1370 1162 1082 2982 1829 1046 656 818 7056 2204 793 1656 231 5886 1557 5831
2967 3013 2353 2742 7720 9201 9202 3294 7816 9203 4640 6376 7455 6277 329 9204
2968 2705 5971 3013 335 1354
2969 3013 308 9205 3541 3720
2970 5323 9206 6627 9207 8780 5767 3140 9208 407 9209 3091 3013
2971 3975 9210 6491 9211 1492 3013 2447 4726 2448 7407 7785 9212 1064 4104 7333 3591 3091 4778 5040
2972 3013 9213 3371 2565 871 7915 9214
2973 3013 3008 9215 5480 3009 5706 9216 1071
2974 1479 3013 220 2448 7268
2975 9217 9218 1716 3013 80 1062
2976 3013 4726 5822 1187 2166
2977 1908 3485 115 4210 1830
2978 4913 6266 7903 8958 3725 7078 6346 6695 3127 3485
2979 8527 4222 4310 799 8555 3485 9219
2980 1597 7250 2197 2651 206 1276 1067 1366 2286 1141 415 5651 1184
2981 2197 5631 1341 1268 3902
2982 2197 4573 1548 1361 1010
2983 2197 5456 193 6325 688 1543 596 3750 1098 200 1545 1235 1365 1032 720 6705 856 1552 413 1743 613 1033 1297 5241 1497 1359 810 6319 756 418 250 4908 969 1662 1218 1703 1391 1234 1563 227 1317 265 2555 9220 9221
2984 5631 2197 2856 9222 3783 3887 58 1495 910 1337 1548 3902 9223 826 8929 5592 2664 7336 1644 1328 8878 4156 4626 1435 9210 7266 5260 5009 3169 9224 793 3297 2569 8355
2985 2197 8043 5383 8361 800 2208 6591
2986 2197 9225 2898 4938 2478 7454 3830
2987 7599 65 2637 9199 254 4618 489 559 4407 8996 1576 5715 8197 5735 9226 4079 9227 3083 4547 36 5500
2988 4829 479 7599 5783 2344 4974
2989 7599 1508 9228 3944 2413 9229
2990 9230 34 9231 7599 5075 9232
2991 254 6150 7380 9233 115 731 89 7599 4368 2425
2992 3631 9234 3521 3720 7599
2993 9235 9236 1065 7488 4307 4948 9237 9238 7599
2994 7599 485 2347 353 4934
2995 5171 2601 9239 6331 907 1479 1252 2562 4644 2905 2303 4579 970 3732
2996 6331 3832 2746 8130 5760 5174 8496 5838 4775 9240 6860 2816 7031 2369 51
2997 6331 9241 552 627 9242 2829 2408 1308 7320 9243 9244
2998 8039 2665 1541 6124 8681
2999 2423 1846 1830 3193 1804 2665
3000 2665 2238 7179 7254 1607
3001 2665 831 866 9245 3630 22
3002 2665 4941 506 9246 6252 2274 5082 805
3003 7538 9121 6212 6800 4537 2665 3322
3004 2665 381 909 4934 9247
3005 1251 2665 318 6913 4805 8745 3988 1723 2798 6346 5276 2031 3816
3006 211 5810 4264 2665 3416
3007 7286 2665 3491 4565 8674 5095 8037 5072 2380 4746 9003 1341
3008 2665 1846 3976 2159 318
3009 2665 3588 335 9248 9249 6792
3010 3726 4287 6432 2665 1472 2530 9250 7660 1607
3011 3576 4949 881 87 2665
3012 6639 5183 5185 7328 2938 8384 4220 4221 1066 2665 4470 4628 3387 9062 9251 1633
3013 5838 6297 3361 5 2665 9252 114 6118 2464
3014 6715 6321 939 8836 4333 5240 5790 1170 819 3297 2665 8142 9253 4226
3015 3567 9254 2665 9255 5879
3016 9256 9257 7596 2357 9258 5173
3017 7596 2542 2625 506 3154 7765 9259 6385 1647
3018 7596 8966 80 9260 9261
3019 880 3361 523 5940 118 3447 8199 2877 645
3020 9262 5387 880 2599 9263 4375 9256
3021 880 2343 1231 9264 2871
3022 1030 1132 1036 880 9265 964 1056 1044 1325 1940
3023 880 8682 2319 2501 3686 1276 1676 803 6743 731 1353 942 1307 5541 5622 613 8575 1160 755 221 1045 1011
3024 880 1341 1334 1336 1849 2982
3025 5361 5382 9266 5368 9267 5095 2655 3383 880 3654 6235 883 2617 2643 1270 1494 1273 4654 2470 5879 1192 1752 1136 848 3963 7001 5866 3616 1654 1057 361 3522 5861 4661
3026 880 7262 2533 9268 7306 5344
3027 9269 6093 6208 142 880
3028 7697 2761 552 4938 7628 7859 7304
3029 7304 184 193 1544 1505
3030 7304 692 3809 5505 1285 544
3031 3491 5169 1607 1089 8056 435 7419 3275 5186 8327 9253 8870 5136
3032 3491 3912 9270 329 185
3033 3491 2626 2538 2520 5365 9269
3034 4204 8847 1782 7945 1480 4434 3491
3035 3794 5680 3491 1018 8383
3036 3491 2356 5587 6081 9271 2750 2761 6690 1803
3037 1904 9272 2356 3491 9273 2779
3038 2626 3491 8340 5559 6692 3324
3039 3491 2520 6470 3461 5266 1872 8825
3040 3491 3085 1341 1268 1744
3041 3491 5048 345 32 3303 6235 4513 8127 9081 115 524 1274 7529 5148
3042 6987 6297 590 6606 3226 3491 381 737
3043 3491 2710 2942 9274 7378 4151 4522
3044 3491 3361 4040 9275 3419 3420 2892
3045 74 3491 5071 9276 2319
3046 5897 3491 2485 142 5338 26 342 4331
3047 8040 3492 2626 8165 5641 4746 7962
3048 2630 9239 8040 1386 2356
3049 2707 8393 2739 7744 8040 9177
3050 8040 4617 2626 2628 8096 9277 276
3051 6560 7470 3747 196 9278
3052 6560 4095 4333 1129 3860
3053 6560 5539 5077 7416 6174 3937 7769
3054 9279 1591 8848 5115 455 34 8611 720 9166 447 6074 6560 2286 3226 2279 3336
3055 6560 9280 5833 5545 9281 4827
3056 9282 4040 2714 6560 2574 3147 4333 6200
3057 940 3957 3858 4333 6560 7470 831 3857
3058 8773 3316 859 8363 233 4213 698 8403 2336 1423 4175 6560 5502 9283 9284 8867
3059 8313 9163 8875 6560 8094
3060 6235 9257 3264 5074 1094 189 6560 2336 9285 9286
3061 46 2231 969 1409 477 3432 1182 3857 554 2417 7376 3588 5953 3316
3062 3588 870 9287 9288 9289 5245 692 1138 9290 381 6072
3063 9291 4935 5056 5109 9292 1576 8244 9293 5145 3588 6339
3064 3588 452 211 8134 6633 8183 8689
3065 3588 511 7785 2437 3457 4217 6398
3066 2733 9294 3588 9295 9296 51 148 9297 9298
3067 794 3588 3043 4248 3318 845
3068 3588 3986 7353 8446 558
3069 82 40 308 5961 1620 3726 9190 5005 3461 492 25 787 9299 1738 8514 9300 9301 3588 5890 9302
3070 3589 477 7275 227 3588 52
3071 3588 658 9303 3897 9304 9305
3072 3588 2376 658 7785 3036
3073 3147 4369 9306 9307 7892 3588 5498
3074 91 4256 3588 8157 1054
3075 3222 39 3149 2222 9308 7684 9071 510 4816 6633 3588 308
3076 5980 3588 4348 7546 702
3077 9309 3588 673 6897 8108 8934 8082 615
3078 943 1590 1801 2596 2229 1909 2335 9047 8355 3207 799 397 413 5910 3588 9310 686 3918 7881
3079 3588 658 367 87 9311
3080 5541 8100 3588 3110 1477 5771 7785 799 969 4811
3081 179 3920 7338 9050 7856 9312 4893 2826 5711 3588 361 2591
3082 3199 3943 3588 9313 9314
3083 5100 177 5981 8633 3587 632 7038 3588 6185 511 7200 2309 8084 3155 51 4480 7321 287 2835 7470 595 4025 6186 7760
3084 3588 658 5890 403 9315
3085 6678 9316 9317 3967 4397 3588 3862
3086 4670 7209 88 3588 3457 8865 4201 9105 7058 9283 6903 5252 4217 440 8160 7061 9318
3087 2159 1028 3791 8787 1482 821 8018 9319 9320 1757 1157 803 1518 5738 4934 6308 2066 1207 855 1005 5741 38 9321 9322 4301 3588
3088 8559 9323 3588 511 489 4217 1322 5815 309 8867 9324 4830 9325 9279 9326 1482 8866 9327 2961 1672 397 9328 6128
3089 896 4237 3588 93 4291 4320 4191 9329 9330 4265
3090 1225 3684 7904 5034 3588 2047
3091 7865 3309 9331 9332 6809 6339 9224 151 3588
3092 3588 2903 7033 4980 1449 4191
3093 4753 3752 3588 6748 4217 7757 9333 4555 5586
3094 5382 6665 25 4040 3302 3264 5398 6987 8395 112 3758 9334 3735 3361 5091 6167 601 3588 3670 1654 3679 7877 3433 1146
3095 3588 3092 284 2398 5788 19 7149
3096 3588 3753 5891 5602 522
3097 2736 3588 485 4944 751
3098 82 52 7060 217 8773 3588 5502 5418
3099 5759 7065 3588 5739 9335
3100 3177 812 3692 2961 7780 601 980 215 8734 6398 9336 3588 256 269 7825
3101 3588 6501 658 15 456 884 866 452 4821 122 7038 6418 6045 4928 745 7352 548 9337
3102 877 9338 3588 5204 5523
3103 9233 5662 9339 3588 2576 2970 7755 799 6125
3104 3588 6398 8684 4982 3554 8649
3105 5569 627 8832 3315 3588 6398 1615 5584 1044 2267 1727 8208 361 858 9340 3864 452 4204 9341 9342
3106 4029 3244 7821 3588 8223
3107 3588 2973 2013 9255 2988 2293
3108 3588 6338 9343 6860 7081 9344
3109 3017 16 6541 4004 8245 3588
3110 866 3588 511 455 522
3111 3588 457 115 9345 5481 613
3112 8891 7997 2839 660 7200 3204 4912 1063 111 4223 27 9247 309
3113 3264 9346 5895 2931 2623 660 432 2813 5726 4088 916 6362 2798 318 936
3114 3984 531 5945 5519 660 4693 381
3115 4372 185 4934 9347 7753 660 3766
3116 4189 9348 9243 9281 4927 660 303 248
3117 6073 1447 2511 660 4741
3118 590 7781 4757 704 4435 7833
3119 7781 2205 842 506 3440 2389
3120 9349 9350 34 3959 5404 8499 9351 6385 8075 7539 6141 367 6073 2716 196 1062 9352 9353 4398 7918 7781 39 3440 1679 2589 2226 2877 8195 3898 3183 2869 7382 7884
3121 8117 7781 8292 4166 4331 2205 3031 3159 4908
3122 25 877 1762 27 8693
3123 92 55 6109 25 9354 6184 3774 936 7887
3124 25 5697 4223 6252 414
3125 25 6401 4565 1340 3755 7239 1421 3208 9259
3126 6314 6731 449 1449 4074 363 4572 1132 3968 7829 27 1501 1502 337 1715 1284 413 8454 141 25 1579 1628 158 1709 755 415 1683 1287 165 977 1323 777 5497 3869 231
3127 864 25 92 5202 9355 8219 662
3128 25 2292 7502 756 9356
3129 624 3371 3968 9357 573 5089 5067 25 2478 2834 92 82 5288 4746 472 3026 6904 1909 868 9358 236 9359 9360 415 1341 51 1272 147 148 149 3539 9361 9362 3632 933
3130 9363 9364 25 27 2860 2019 3679 8861 7064 3299 42 1504 1741 9365 34 101 3309 5454 93
3131 447 4210 142 25 9366 5142
3132 25 6535 7180 6923 2171 258
3133 7570 25 9367 8632 4203 1782 4512 9368
3134 25 40 5940 7360 94 2512
3135 9369 25 877 4746 3371
3136 3766 25 877 30 9370 8539 9036 799 684
3137 5382 6659 25 2478 5322 5324 9371 8166 8164 7798 4658 2848 2169 5792
3138 25 7277 5388 6665 4809 5369
3139 25 3794 55 82 689
3140 4282 25 2637 6706 1301 4940 5179 8058
3141 25 4746 868 625 2513 9372
3142 25 2267 5167 5832 6210 9373 2995 2562 2827
3143 25 4213 7277 4369 5540 3094 2746
3144 25 2581 2708 1646 9374
3145 6604 5396 25 5388 82 8644 2582
3146 25 8219 447 7654 7671 475 48 4503 3773
3147 5369 6665 4282 9375 8644 25 3211 1248 9376 894 7060 9377 5238 1124 563 1523 333 1230 949 946 6724 911 1260 2727 1144 1312 1207 1226
3148 2705 25 877 2741 7256 5071
3149 48 25 65 872 3221 26
3150 25 192 7644 3481 1155 9378 2858 5854 1723 4196 9379 2612 827 4016 1188 1728 3318
3151 25 6344 9380 9263 3026 8129 7850 48 1909
3152 52 9381 2959 25 877 8560 2379 3752 364 48 9382 5049 5244
3153 4809 2739 2583 7697 4746 5094 25 551 4212 4853 8038 9383 6673 9384 4005 5806 1543 1517 1378 1498 2199 802 5505 4656 4697 1452 4889 209 848 1032 9030 724 1307 828 1552 601 5855 2667 1623 1458 1160 1385 1372 755 1617 3040 1287 8788 1703 1563 1174 5861 4602 1201
3154 9385 9386 26 55 25 4958 8996 9384 4204 80 8181 6750 364 541 877 92 4181 865 6656 357 4821 866 452 8147 486 9248 1543 6356 823 1235 9387 1455 9388 1615 1354 969 4068 8596 1655 1385 2394 1220 1563 1294 6703
3155 25 600 3043 8650 3461 72 9389
3156 25 6665 5382 2740 8164 7598 9266
3157 3220 485 497 25 5161 721 2590 421 4429 8159 2022
3158 115 186 25 254 796 8540 468 3986 663 9034 1631 3690 9390 9196 9391
3159 25 627 3315 4727 64 361 9392 2576 2970 8100
3160 1667 25 9393 4339 3908
3161 25 868 6099 453 3833 3244
3162 4790 8708 7150 9394 5815 7379 25 4148 5020 9020 7345
3163 72 5953 421 25 9395 7918 813
3164 9396 25 4209 4031 5739
3165 25 174 9097 3229 6371
3166 26 1909 25 5954 40 466 4027 9058 6325
3167 25 868 3212 9397 318
3168 25 8206 3220 417 8435 3166 3371 2863
3169 3794 26 317 25 2502
3170 7795 4888 7393 8750 3176 7002 3461 4791
3171 7540 2205 2764 9398 7795
3172 678 4182 796 3037 9399
3173 679 86 5164 490 8672 23 89 6474 90 9147 5837 9106 678 7052 9400 5739 7317 2395
3174 9401 8472 9402 9403 8621 9404 7378 9405 8471 9406 9407 4089 9408 8492 7368 9409 9410 8474 8872 7434 6552 8473 4151 9411 9412 9413 3096 4150 9414 8531 7930 6553 4224 9415 9416 9417 8574 7523 5962 9418 3951 9419 9420 1443 9421 9422 9423 8401 9424 4604 9425 9426 9427 4225 9428 9429 9430 8092 8091 7806 9431 9432 9433 9338 7017 678 9434 9435 9436 9437 9438 8090 4226 7063 6493 676
3175 678 8127 1094 3432 522 6611
3176 678 4880 4570 4881 9439
3177 51 146 147 678 5546 9440 414 889 1203 877 9441 1846
3178 3533 3679 9442 3092 3091 3440 9443 678 4726 2835 406 373 9444 1130 8180 2218 6020 7961 3932 5753 8723
3179 940 3858 678 9398 8100
3180 678 1057 3224 9398 6136
3181 9445 8869 7389 678 6384
3182 678 6083 4088 3357 1341 9446
3183 6646 539 4498 873 678 5186
3184 5126 477 678 4917 3686 482
3185 678 4677 3797 3517 9443
3186 1621 5617 9447 2426 1829 4785 8966 678 7968 1473 6375 53 5528 9448 9449 2764
3187 8477 315 3502 678 6576 2232
3188 678 601 7449 9450 9451
3189 9223 678 318 7171 2760 5343
3190 472 185 470 5668 3300 5547
3191 2438 5547 6222 6110 1180 2959
3192 5547 8653 4736 740 4714 372
3193 9452 3720 9453 9454 5547 1484
3194 7920 3682 3303 470 9455 30 4181 870 7490 4739 5547 5042
3195 1761 5547 6065 5574 452 9456
3196 5547 6219 5513 4153 6090
3197 5067 342 4519 9457 48 308 871 3209 51
3198 5067 308 5495 81 6180 497
3199 746 5067 1355 308 9458 8613 7407 5857
3200 2898 8254 82 5089 5067 8714 26 112 4616 3213 7207 3154 5202 2647 2531 1517 1060 1448 1568 1306 496 3083 1380 939 1065 1352 684 411 2907 1443 1140 4604 1054 1038 966 1119 1041 811 4628 5851 1563 165 1079 1184 601 1084 1713 1464 1225 1226 3255 9459 4585
3201 5067 9460 7363 339 1238
3202 7534 5067 2379 871 1162
3203 5067 7640 861 7642 6292 8528 5098 5064 8853
3204 531 5067 195 1553 5500
3205 5067 541 364 4142 787 26 8865 3719 8569 4224 34 5698
3206 9068 5067 65 787 82 80 4095 1410 1449 23 9458 3375 8700 9296 9295 9294
3207 5067 8024 308 3033 4465
3208 8642 1871 497 364 3347 9460 82 363 337 5067 1162 27 4407 9432 9338 3040
3209 5067 181 7466 28 687 710 4137 9461
3210 9462 9463 308 5067 56 100 4690 4021
3211 3220 6325 4181 539 1761 1053 562 1391 4952 101 6625 4407 400 5067 404 8877
3212 8409 6537 7500 5067 926 2556 9464 3122 1676 3575 8471 6083 9278 5418 262 5143 1588
3213 5067 877 4565 869 4205 1909 3216 5109 1067
3214 54 5067 6775 812 22 1961 756
3215 3024 5067 877 4408 6611 7976 9465 9126 9466
3216 5067 61 7427 8000 9467 3928 8590
3217 3548 9468 5067 9469 4384
3218 9470 9471 5067 96 7789 4082 211 1150 426 9472 7683 3313
3219 3738 6611 5067 3166 7703 3752 3440 3762 5337 27 308 204 9473 2927 8790 5481 554 1525 4862 9474 3974 7887 3975 969 9457 1413 6054 1214 9475 275 1164
3220 5067 1607 1447 485 9476 6247
3221 2802 447 9477 5067 4465 4466 4205 2941 9478 698 9309 1162
3222 5067 8054 8065 7277 9479
3223 9043 2110 530 8277 2543 2198 5067 9480 9481 5967
3224 5067 1449 5133 525 6554 5266 5254 1081 9482
3225 5067 627 7549 6775 8572
3226 9395 5067 2358 9483 414 9484 461 9485 5581
3227 2515 3986 5067 877 3221
3228 5067 65 505 3807 5082 2442 8134 870
3229 9394 5418 5276 9486 7656 5815 3001 1486 5067
3230 5067 308 497 5954 8291
3231 3188 417 1123 5056 1909 102 3083 5067 8054 55 573 3026 9384 6656 1537 5083 9487 7657 9488
3232 5067 730 3091 2563 3545 9489 728 8974 2509 9490 2283 3687 9491 9492 3092 9493 1869 4498 7839
3233 5067 877 65 82 1670 112 8719 5857 5827 9494 3979 7839 3981 5757 3 7935
3234 8981 5067 9495 2241 9496 3749 5532 6152 8704
3235 4134 2380 5007 5067 3648 4148 5747
3236 2713 4223 4705 309 6259 4310 5067 7254 7317 9129 7427 5143 5746
3237 5067 4958 5440 467 9497
3238 9498 5060 5142 5067 1065 3982
3239 5067 367 9432 1355 1599 2922
3240 5067 4556 7237 65 3967
3241 4978 1761 877 2834 3026 112 5103 613 875
3242 511 308 877 80 250
3243 877 455 511 8524 6625 3591 470
3244 877 112 4002 8504 2931 174 490
3245 363 877 308 603 4145
3246 6180 877 4813 544 9499 494 5087
3247 877 3794 8181 82 524 4386 4367
3248 343 9500 877 8363 456 2379 3752 308 921 309 7018
3249 4870 1235 877 8350 4159
3250 2565 447 5307 468 877
3251 4302 1081 108 877 4697 95 1700 1053 562 400 4144
3252 877 9501 9502 624 9503 3045
3253 877 8454 6175 9504 6855 3167
3254 6136 526 7638 460 273 3931 1031 877 8512
3255 2553 877 308 7237 9505
3256 6325 877 5445 1762 8543 4934 4304 99 440 8293 4411 9506 8203
3257 4810 3291 6400 7072 877
3258 9143 7185 7876 877 112
3259 7077 9507 877 3019 972 1522
3260 877 5061 8673 3201 80 4003
3261 309 7789 7062 111 1719 1665 686 523 1679 470 3374 5740 129 9508 8505 9509 877 9510 350 747 2466 8983 7504 9511
3262 877 369 1706 9512 1576 9513
3263 6576 4548 799 877 4393 7971 3698 3026 3440 4146 8986 3318
3264 112 877 369 9514 2716
3265 877 3026 27 4488 5698 3457 3039
3266 3026 1081 8328 877 9515 1039
3267 2599 8692 5315 2739 5366 4667 2705 877 5382 5324 6666 8433
3268 5339 291 9516 685 2610 3874 309 877 7276 4204 541 5698 27 7951 7825 5725
3269 8029 8030 5096 4494 877 6665 7740 3794 6673 1093 1355 9517 9518 9519 5330 8994 899 5544 9520 3384 39 1447 35 7272 8520 6682 3275 2645 2648 1494 3017 208 2562 911 4644 2362 4166 1016 2192 4197
3270 9225 877 8043 3794 8054 1904 3212 8074 8644 3371 358 512 1979 1803 9521 847 2656 9522
3271 65 364 1909 6180 3040 877 459 414 4054
3272 877 619 573 13 4145
3273 877 112 363 337 413
3274 698 877 3561 4958 9523
3275 8337 4321 9524 877 400 83
3276 3212 861 6617 877 9525 4869
3277 877 5445 2860 8283 6258
3278 877 3220 4213 8530 9526 100 8614 2795 4312
3279 92 2081 582 9527 9528 877
3280 877 5007 174 4948 176 309 5474 1039
3281 877 5453 9529 5373 5374 2478
3282 8462 3794 865 4746 877
3283 5056 3623 1357 877 466 7207
3284 4096 9530 4250 877 9531
3285 5382 877 5390 8164 5370 5641 4609 2741 9471
3286 877 4413 4063 3177 3197 3415 5136 9532 3797
3287 189 2630 3193 477 190 187 74 9253 3198 877 8066 5400 4343 9533
3288 877 9534 7569 7789 9108 6745
3289 877 5367 8028 4393 9125 4807 326 5899 996 1232 4584
3290 531 2613 1608 4414 9535 448 9536 3893 88 6874 877 5516 7537 308 255 440
3291 6658 877 7277 5106 2583 4084
3292 8429 8326 8181 475 433 877 1904
3293 877 3876 27 582 4145
3294 877 9017 5366 2599 1355 5329 3897 1220
3295 9537 8485 877 258 5943 1039
3296 2581 5369 7962 1904 7593 2478 8429 877 8236 2654 2988 7745 3531 9538 1331 9539 9540 5637
3297 877 2705 5361 5048 5095 2741
3298 2478 6264 877 1206 7598 7964 2756
3299 877 48 459 81 2876 8283 8779 9541
3300 2101 877 6571 3738 3762 9542 3440 381
3301 2110 949 877 7294 6629 6249
3302 877 82 80 541 1909
3303 6222 877 4213 555 9440
3304 877 7637 6252 506 5421 5478 6583 2281 6614 6203 8085
3305 6786 1048 6464 877 497 6912
3306 877 2713 4570 3561 720 4438 9543
3307 5972 4960 48 877 65 4565 80 364 5109 2876 1909 82 465 3371
3308 9544 4326 2215 518 877
3309 324 1825 2476 2254 9291 5369 56 4565 877 4002 8054
3310 82 3448 2719 7396 877 8171 3727 23 9502 5481 9545 3040 5497 913 453 3919 5623 5757 4908 458 3694 179 1137
3311 104 866 877 39 5495
3312 685 9421 877 461 2770 748
3313 5445 5070 3650 877 9546 9547 2082 440 5313 4485 3387
3314 877 5132 111 350 48 5054 7725
3315 8038 865 877 5374 5321 5369 5370 2846 8705
3316 2707 2705 4650 3085 877 2709
3317 142 877 8673 5361 9277
3318 877 3371 6826 5927 1449 755
3319 9018 497 5044 9548 7323 28 8346 8178 877 6947 3371 9549
3320 877 65 4935 3596 9550 5114
3321 5058 877 1774 687 9551 4438 6633
3322 65 868 40 9552 6790 4146 877 258 9553 101
3323 6252 877 7950 4407 8171 573 82 309 9500 9554
3324 877 1727 4905 4139 323 3184 1765 507 7535
3325 1995 5337 877 5999 5225 3371 3798 5334 4352 6865 9555 497 9556 1576 3499 27 8 9557 1625 9127
3326 5382 4809 6604 8181 2478 9123 9529 5106 6712 4746 877 6549 5327 2721 8907
3327 5061 1447 601 5714 7580 128 413 473
3328 9558 1671 897 6657 1249 5061 4960 9559 9560
3329 1150 8485 5061 4012 8650
3330 7751 538 5127 9561 480 9562 577 5061 5718 3950 8841 400 2713 2943
3331 1530 8779 3569 5061 8376 4043 1801 5619 5926 6651 9563 601
3332 5061 8054 600 876 1909
3333 1335 1124 5061 1470 7896 1142 1009 6583 161 837 840 162 2569
3334 459 4618 9564 690 7179 8574 128 5061 2450 875 4407 8238 2241 4906 2004 9565 7132 1550
3335 6134 4134 5061 2879 1420 1426 905
3336 5061 3085 5492 8797 7427 2832
3337 5061 601 9566 9567 5066 9568 6228 8142 9086 9569 9570 2501 4280 4925
3338 5061 6626 8141 934 8702 2501 7953 3880 9571 9572 9325 6081 1404 3838 3790 2892 1523 115 6117 8999 918 7182 6464 2492 1436 2081 3868 5042
3339 5061 1386 541 1599 1641 5110 5440
3340 3220 5445 9573 5061 4711
3341 573 7744 541 3794 5061 364 4935 7970 6184 118 7848 7009 2065 5204 6439 3245 7769 4145 2282 9415 9416 7378 926 9574 4417
3342 5061 5133 8548 721 3561
3343 8864 4302 4192 2978 6407
3344 7785 2978 1482 9575 4230
3345 2978 7807 9576 2373 2404 4147 2831
3346 2599 5178 6665 5058 494 6293 9577 3808
3347 5315 2599 5178 9269 6666 7840
3348 2599 8692 7840 6124 2356
3349 8893 48 65 2964 1802
3350 65 82 9578 48 795 3968 7263 4095 4746 423 866 115 460 4299 3371 27 9579 3083 5500 5109 4703 5492 9060 4438 897 7013 4069 9580
3351 8462 4282 5078 872 65 787 5383 4615 868 1093 1302 2002 193 8303 1637 1421 2647 1498 1157 1304 1030 198 5029 945 1550 684 1443 1036 3985 1701 1459 5884 1286 2462 1749 1748
3352 7247 65 8038 8054 4567 4660 5390 9581 865 5098 192
3353 6436 5220 7048 2041 3393 5300 65 1283 5492 7060 4881 9582 3950 3045 497 5431 464 6828 9583 4006 4523 5943
3354 2743 8112 6897 65 308 710
3355 174 176 7421 9584 9585 6500 101 27 3800 9450 1137 551 65 3385 261 1189 9586 685 7132 586
3356 65 5103 80 3207 698 613
3357 65 872 573 6344 26 494 2835 4369 901 30 2351 7788 5138
3358 65 5732 115 5229 4210 3968
3359 9469 3220 3026 2834 65 3569
3360 26 80 81 65 497 685 452 9587 8134 1407
3361 7089 9588 9589 6422 65 497
3362 65 26 2066 7356 9590
3363 65 3220 2697 80 7566 3083
3364 65 48 9591 2834 2961 497 495 308
3365 4309 194 5699 3434 5356 6180 497 5746 80 65 485 4626 1435 6096 8486 2823 818 7152 4029 81 9553 642 3371 3922 495 28 5956 843 7535 846
3366 65 111 115 80 876 8714 3479 9592
3367 2565 4832 448 2567 65
3368 9584 4187 93 65 3968 9593 684
3369 5323 452 8126 65 6470
3370 65 4203 9278 9503 2834 9594 3424 5568 3535 2869 4334 3521 9187 2565 9595
3371 65 80 363 9596 6826
3372 65 80 116 9597 8984 5734 4913 4914
3373 2239 81 6747 1492 65 308 495
3374 65 3811 80 8378 59
3375 55 6466 7269 65 5071 118 447
3376 65 80 4223 495 6252 497
3377 3874 1447 65 9598 3062
3378 56 26 6365 4603 65 4146 7058 1031 236 6783 5973 4288 544 792 470 477
3379 65 3220 4961 1447 6422 464
3380 48 100 3771 65 254 864 1909 9471 3202 80 3749 2847 4095 40 7433 7916 497 9599 9600 7364 4984 9601 6616 624 9602 3550
3381 65 9603 9245 81 5474 5421
3382 5161 1424 3858 740 6241 940 3319 6373 1330 6187 9604 552 5682 5669 5681 6376 5673 2505 65 3605 3905 7942 3939 5683 624 92 4726 151 3897
3383 65 497 4961 5481 5746 7060 5404 8920 5429
3384 9605 65 364 3203 448 686 3220 4396 8831 5891 4410 5113 4919 9458
3385 65 2713 3691 6275 6327 3043 2567 9606 4438 4265 8552 3166 7380 9607 2834
3386 7100 6184 319 65 115
3387 65 115 80 497 4095 2863 4217 8555 9608 3371
3388 4133 65 5238 4098 918 4008 2940
3389 65 80 918 1449 9609
3390 685 4145 65 80 8748 4133 7427 1359
3391 65 624 26 5783 4940 1335 1271 1494 1273 1731 1405 1518 338 1324 127 1644 941 1742 1379 1660 4665 1105 1709 4626 5888 1078 1433 382 815 975 1184 1260 3297 1174 265 6972
3392 5382 2583 82 7294 5369 65 9017 872 5383 2582
3393 4825 65 4095 495 3649
3394 3264 4236 174 65 485
3395 9610 65 1822 5418 5214
3396 9611 9612 485 65 9523
3397 7151 2856 1516 1157 65 1406 2200 4642 1353 1456 947 3166 613 5741 1394 1678 1162 421 1361 1391 656 425 5288 8850 5484 9613 1300 1088
3398 23 308 65 80 2502 9614 4418 732 9615 8391
3399 65 40 8451 7471 4050 4819 1688
3400 65 3526 8127 869 6582 4775 2322
3401 561 9517 2244 192 7712 65 5832 9055
3402 65 7294 80 1040 8197 4431
3403 34 4396 65 871 83
3404 269 178 9616 65 5161 5007
3405 65 7294 4223 9358 468
3406 1779 326 2839 3440 65 5119 309 3441
3407 65 5697 4210 5574 369 9587 6056 4144
3408 65 5083 5697 8012 6787
3409 3959 363 410 3209 65 413 339
3410 65 80 2839 1909 1283 9544 2021 7360
3411 9017 9617 8215 3638 8174 8099
3412 9017 4163 6186 9618 1183 9619
3413 9017 3429 6501 3812 485 8568
3414 9620 9621 7081 9505 1599 9017 3561 8 3994
3415 1073 1365 5366 1298 777 9622 5575 8818
3416 3578 5366 2292 588 9599
3417 9254 686 5366 3720 5941 27
3418 1405 5366 4478 1602 6252 4002 6355 4377 8940
3419 495 5366 4286 2243 96
3420 5361 2739 5366 6209 6667 8165
3421 26 80 2912 48 6284 5952 6135 9623 5517 2544 5366 3026 3968
3422 6286 969 2927 5366 9579
3423 80 81 5366 787 6064 5492 9624 603 1123
3424 5382 4746 7573 477 8080 186 8706 3492 1472 7257 4821
3425 3492 9625 7457 6609 7788
3426 170 2882 1060 3492 6640 5238 7737 1295 4642 5742 832 2518 1072 1036 5863 381 841 8423 218 79 811 1313 812 4628 228 229 817
3427 3492 423 477 518 8377 4745 3245
3428 6278 3558 1667 662 601 9626 692 2877 8231 3628 9627 1839 3492
3429 5361 5324 4853 5326 9628 2623 7944 9629 6112 2584 3492 8508 9630
3430 2917 1334 1544 1131 2648 1622 1214 1285 502 8918 1360 1223 1314 1829 1374 1512 980 1437 989
3431 9631 2917 1798 2339 9632 6085
3432 2917 1354 8085 6127 6730 2825
3433 2917 2968 9633 6684 4036 4034
3434 2342 2917 461 1235 5228 995 2367 837
3435 4456 1792 6789 2095 2114 2917 1855 1834
3436 8433 7860 7598 5397 9634 5794 7679 4816
3437 4746 2021 3876 6384 2631 140 9635 5397 3555 2311
3438 5397 2705 325 576 7740 5182 4650 2626 2581 5327 2518 2292 5167 5386 2520 1720 8395 9284 7635 907 39 1248 1028 9027 5444 6433 9636 5312 4621 1496 1134 996 1241 613 995 1033 5900 1492 1370 1245 756 1849 1057 79 1234 425 424 1713 989
3439 9225 5397 5362 5096 5322 9188
3440 9268 6668 9637 9638 8937 6844
3441 3461 8463 1904 9268 7089 881 2531 910 4622 3336 9639 318 6156 2859 1006 5747 1299 1290 1829 1677 7479 360 5861 3975 6778 1712 6777 6779 6780 326 2371
3442 9268 3593 7559 3346 126 9236 7787
3443 9268 9640 466 9641 7486 5120
3444 7315 5451 7703 6794 5479
3445 5451 9642 6185 7371 8105 7526 9643 9607 4417 749 9644 5528
3446 2986 5318 334 3555 662 3756 187
3447 1449 7032 3309 1727 2986
3448 9645 9646 2483 2986 4138 5284 9069 6545 2500
3449 7782 3730 4211 2986 3092 6056
3450 9647 2986 9445 72 9648 5519 5571 6641 6786 7116 7449 7524 234
3451 2986 9278 4324 418 54 7815 8734 627
3452 186 5070 5697 7060 369 1761 309 3220 5085 5103 2986 4389
3453 55 433 2986 9649 2973 8849
3454 381 9279 2986 715 74 629 3959
3455 440 711 5530 3727 7638 6490 3571 2986 5158 4017 196
3456 7748 4800 6620 2986 7620 685 4437 4758 6663
3457 3026 2986 5379 7486 5352
3458 5367 4809 5183 6639 2741 865 9577 9650 5091 4813 885 4005 4677 1269 423 499 5648 1157 7433 9320 2986 1448 338 1192 1339 5862 1004 1660 755 1361 250 1009 1223 4590 1121 1402 3573
3459 74 5516 9651 9652 196 1117 7019 333 1505 912 1452 1351 938 1551 1207 1195 1005 2365 1105 5863 1120 1330 817 1631 1011 5276 5435 5625 8958 3174 1634
3460 5516 3372 747 9653 9654
3461 5516 5069 5229 11 6090
3462 5516 2211 2810 3006 8666
3463 5252 480 7271 4026 5516 865 177
3464 1472 5793 3198 9450 2470
3465 82 2292 2470 3197 1471 1251 3630 3330
3466 3323 5945 1273 1498 1275 1097 1098 1100 918 4656 1450 1136 2200 128 1572 1382 939 2470 1068 1393 4907 1552 1071 1207 954 2192 1105 1210 1431 6756 1681 1413 965 1285 966 1120 1215 6319 1654 1216 1558 1109 4760 2552 5840 2934 1748 3921 226 1512 1315 1403 7094 1246 1415 1317 4601 5030 1687 2555 1116 4588 5887 1228
3467 2470 318 5422 9655 685
3468 3540 903 2470 1135 1472 531 6370 3041 6252 1380 1032 997 946 4642 1550 5622 3825 5875 1617 1259 842 3869 3297 983 1178 4351 1179 4606
3469 9656 5541 8125 2292 6677 174 6809 3476 385 4479 4481 490 553
3470 3594 441 3058 593 5141 5541 1679 258 6204 793 8187 3062
3471 1028 1341 1496 1495 1677 5541 932 1622 805 1332 4911
3472 5541 8085 4581 1447 3440
3473 5541 3738 3762 5643 369 7105 9657 497 1203
3474 3204 860 4217 9658 9636 8156 9085 1525 1453 1380 2200 1738 1644 1550 1138 5541 1678 38 1626 1159 9659 965 964 4626 1143 756 1044 969 1313 5860 1744 6664 9140 838 4974 1315 5234 3297 1713 1686 988 9660 9661 990 1464 1714 4351 1940
3475 48 5502 3142 5541 185 4832 1830 7500 414
3476 1641 3032 6084 4711 5541 318
3477 5541 2713 7381 3719 1643 87 2171 3850 4504 5568 89 6335 8844 2435 554 6573 323
3478 1270 1155 2057 1029 9662 4607 1117 395 940 1676 1097 822 363 1265 826 724 720 1470 4665 1394 5541 158 968 265 3406 1144 250 9663
3479 5541 718 8277 3294 2543
3480 2856 1278 5541 1207 1655 1435 3869 1294
3481 2615 1607 6436 9054 2723 2507 5541
3482 1376 1503 997 5541 1184
3483 5541 9664 204 9665 1071 6697
3484 2623 1275 4573 8871 994 1231 1595 2778 804 5880 1282 1016 5541 1368 1367 4076 4589 2933 857 1413 1211 4781 1017 1847 1299 982 984 1658
3485 5541 9370 2863 9635 8509 2241 108
3486 5541 7634 447 4233 9666
3487 1157 1304 338 1238 1235 5541 1366 969 1069 413 5888 1115 1116 3338
3488 940 3857 3215 2860 5541 1678 1041
3489 1425 1052 1998 5541 3827 5840 9667 3339
3490 5541 912 994 1455 1427 1380 937 942 1442 1053 2907 948 5622 5797 1036 1359 1691 1184 3297
3491 823 1192 922 5541 7208 1162 5030
3492 4592 2199 1425 1135 1612 4579 1738 5541 7767 1317 1148
3493 7193 9506 5080 10 5541
3494 9343 553 5541 9664 3670
3495 6503 1050 912 1306 4645 1351 932 1381 937 2200 1032 5029 5541 1325 5741 413 1072 958 7767 1554 1211 793 756 418 1287 2982 1112 1163 1145 3297 1247 1317 1086 3872 3174 4672 1467 4588 1228
3496 461 7852 2222 9668 514 3807 7466 8 3725 5541 6 4703 5 34 6583 1688 1529 3617 8258
3497 2159 9669 1527 1232 964 1717 6654
3498 5395 8461 5562 3178 6330 2159 6449 3110
3499 3650 2241 7171 7417 2159
3500 1671 2031 2833 5782 2159
3501 2159 350 234 6596 2734
3502 518 5079 6521 3891 2159 326 6168
3503 4806 8395 2159 4766 5848 1494 4711 1052 5028 1427 1532 1085
3504 1337 2159 7302 4743 9670
3505 3594 5959 2159 2368 4114
3506 8297 9045 9218 4492 9671 2213 252 9672 5533 4117 6112 9673 9556 8911 202 178 4791 2159
3507 2159 3440 7889 4785 4398
3508 2198 261 6310 1768 9674 1210 9675 2159
3509 5792 6470 2159 6607 7462
3510 4924 5785 530 9676 6246 2159 8105 9677 7343 4461 6227 3868 8661 151
3511 2159 5134 1514 1784 3369 9678
3512 9679 2865 2159 3319 3108 3891
3513 9680 2159 9120 2440 7757
3514 9262 5385 5365 8164 648
3515 5385 7797 5558 5183 6265 2623 2356
3516 6993 1072 2213 418 2728 3898 5886
3517 1205 3241 9681 5413 2213
3518 4088 2379 4803 80 7888 9682 2448 309 3706 521 3764 2589 9654 7101 22 4726 48 3091 4431 3679 464 2213 9683 7535 3026 5469 9500
3519 3481 9680 530 3154 9684 2667 2213
3520 4255 7116 9685 4734 2213 6363 8504 5040
3521 73 91 771 2213 9686
3522 5839 2213 6818 4079 1098 9687
3523 2213 5074 4881 751 7888
3524 2213 2417 5574 9688 3278 9689
3525 2213 4368 9690 3800 8599
3526 518 8611 519 467 2720 1347 2213 3859 5762 9691 7768 2742 8188 506 3860
3527 1450 854 3708 6566 511 4782 269 3613 9242 8001 5276 9599 3130
3528 154 3644 6539 269 611 9692 9693 7041 2961 4993 3139
3529 26 80 477 381 7356 6252 269 4520 2829
3530 269 9036 9314 7984 7935 1212 4812 7734 8738 9694 6827 8802 8810 8827
3531 269 3848 7013 9492 257
3532 9552 269 4565 3672 3224 3091 27 3964
3533 5341 9695 3121 9696 269 9697 4352 4285 1371 4483 9698 9699 4439 7021 335
3534 4414 3316 80 464 2241 269 3315
3535 269 4486 9700 6966 6076 5194 285 9701 3920 34 2955 9702
3536 269 4511 5 9616 8998
3537 269 2813 3624 3049 2764 5917
3538 269 7276 9703 1574 5191 236
3539 269 3518 4166 8369 2466 8669 8404
3540 5739 5219 8719 269 74 470 3382
3541 202 1482 7849 2417 8791 5673
3542 7325 3903 8246 3268 6071 1493 202 3279 755 5857
3543 5616 3893 202 511 522 4217 6036 2111 2037 9544
3544 6854 9704 535 3848 8018 4019 1727 75 9705 8679 202
3545 4987 8201 4745 3476 202
3546 202 16 2999 5423 1648
3547 726 4395 9706 3690 202
3548 3030 2332 9707 9708 202 624 4254
3549 9106 9709 54 221 202 637 2417
3550 9703 9710 6067 9711 6070 8191 8356 202 9712
3551 896 1775 4428 606 3719 1909 9713 379 9714 266 9715 3753 9036 4745 3494 7430 519 202 93 9716 6993 685 9717 3175 3457 3259
3552 4410 202 7307 1183 2221 498 710 6841 4139 7577 1884 9718
3553 7077 9719 9720 202 183 9721
3554 628 202 871 2457 9722 9723 8664 2569
3555 193 9724 338 848 1000 1688 2667 1707 9421 956 2202 4140 1066 1413 1709 202
3556 9725 23 4657 8473 8474 1094 9288 1650 9726 7465 7812 9082 202 9515 4795 4226 7063
3557 202 1482 4430 6180 8684 9727
3558 1092 202 4164 2565 4817
3559 361 9728 2245 9729 2870 3003 202
3560 5044 448 7824 8055 3654
3561 7735 4359 7824 193 1124 196 1047 1132 1517 994 601 949 1075 1435 4594 1221 9730 9731 1184 1402
3562 5841 26 4437 7824 9597 4839 9167 4214 8018 3690
3563 4060 7824 6185 85 1308 3074
3564 4975 3122 8776 6482 7799 7503
3565 4975 396 4432 3142 5543
3566 4975 1355 677 5791 6180 9732 9733 436 9734 4819 4366 4164 5238 7483 127 9735 4717
3567 4975 2374 7380 596 2086 7865 628
3568 4975 3628 737 1730 9736
3569 7930 4012 6545 9435 4975 9397
3570 7861 6455 9737 5029 51
3571 2707 7962 7861 3941 321
3572 4617 4854 9177 3794 9267 9123 9266 2705 5367 5390 6209 4667 5324 9738 5399 5898 5667 4853 9158 5081 7861 9529 4746 7256
3573 7861 5509 6640 2482 7913 2520 2881 1204
3574 679 87 2171 8849 89 6405
3575 679 2829 7122 8627 9739 572 419
3576 679 9740 6825 9741 9742
3577 2600 2705 4938 679 4495
3578 6675 16 9743 679 4104
3579 679 9744 866 2390 7946 5044 4441 4144 82 2239 81 414
3580 4783 8446 679 9745 8672 2172
3581 9746 679 3874 4407 8849 9747 2579
3582 84 679 4110 1123 1172
3583 625 679 9625 7474 9502 89 8333 8168 9748
3584 7497 5189 1180 679 8598 1436
3585 1028 1269 1421 1535 2926 1495 911 1030 1051 994 1594 935 3911 1470 5029 1383 1354 679 4578 1233 1370 415 4781 1460 5885 3040 2909 1414 425
3586 4290 9749 2758 7079 8525 2423 1727 7636 1701 9750
3587 7079 6638 7889 267 7920 870 4460 2501
3588 7079 9751 3218 5709 9305
3589 6748 1576 943 4219 1759 7079
3590 2090 1203 1511 6940 7079 7408
3591 7079 2623 5172 1089 2854 9752
3592 7079 1282 9753 5259 745 8986 5949 6410 9670
3593 7079 1480 3747 7060 4949 21
3594 8497 4978 9754 9716 6285 1555 9755 4847
3595 5511 7919 8497 254 119 7444 9756
3596 3794 4565 82 2063 876 8714 4095 1705 8497 5062 507 3211 9757 1091 435 859 5118 308 5122 2941
3597 8497 2903 5667 4204 4667 6175 59 4181
3598 1063 132 3087 3591 5911 5497
3599 1063 507 8526 480 9758 508 4895
3600 1767 859 1063 3210 7490 423 8839
3601 4375 9759 1063 318 4137
3602 3264 2358 524 187 213 7919 1063
3603 505 1063 7777 9760 8258
3604 8175 545 1063 1767 4132 5806 9761 9762 9763 9764
3605 3083 2969 1063 5618 2267 9765 4249 7709 5144 7361
3606 4829 5957 477 5240 531 8684 4318 523 423 7060 5914 93 396 1063
3607 1063 7101 307 4821 5109
3608 4565 9766 27 1063 9767 4438
3609 1063 7446 618 8878 5044 7589 3217 9395 7374
3610 1063 485 704 347 9768 7836 1757
3611 1063 426 5445 3166 2379 4181 477 8538 587 350 480 4302 468 5488 421 8557 176 685 369 424 413 9769 455 6554
3612 472 10 1094 4948 2590 5165 174 1063
3613 1063 868 624 30 8144 480 9770 3749 9771 6308 9772
3614 80 4223 1063 7751 5639
3615 3585 373 1063 4384 508 523 7060 5262
3616 8181 5078 5096 3201 5321 256 4859 376 8972 634
3617 5382 5048 8028 8065 5331 1904 2741 5321
3618 5321 892 3574 886 4095
3619 9269 4669 8992 5321 8032 9070
3620 2478 4809 7735 2655 8164 5383 4746 9019 4204 5072 4834 3876 7801 1206 7594 5390 4213 7832 5323 5321
3621 5321 868 5502 9147 7478 9315
3622 3390 4297 447 112 872 5085 1094 96 23 3968 1405 4478 1602 8071 5401 2260 731 9773 1408 9322 9321 9615 9774 739 6370 470 3730 6546 2292 7933 684 110 7400 307 7457 5274 4082 6249 5998 3344 4293
3623 9775 6370 1688 7534 6211
3624 215 3178 9634 6370 8463 137 2294 39
3625 142 6370 2371 1969 9776 6088
3626 561 5296 403 5147 5456 1866 7060 6370 8129
3627 6370 1472 7180 8174 2230 9777
3628 6362 6370 6725 2743 728 3539 9778
3629 6370 4417 1344 2524 6191 6519
3630 8549 9779 2476 899 4238
3631 2476 4511 6993 8680 2932 9780
3632 2581 9262 2476 5365 7593
3633 2476 8054 5362 4669 4609 6677 8255 7373
3634 2476 5073 9781 3203 9782 1051 1295 3911 1501 2860 1367 154 1036 157 955 4626 1056 1044
3635 2581 4938 9738 2582 865 7277 573 2476 8326 9581 8039 2600 2846 4213
3636 2476 8035 5382 1204 1904 2878 1983 5390
3637 2476 2626 6665 2741 5844 9783 8053 6208 8394 8038 9039 3998 5335 4613
3638 8462 2476 6659 5381 787 5369
3639 2476 2739 8609 2477 5361 5324
3640 9784 4223 6868 8065 2242 6298 3104
3641 6868 6220 4944 6252 427 2745 39 2948 5574
3642 6868 452 8602 5393 2525
3643 4382 4026 6301 6868 8568 4143
3644 5140 6868 5473 9386 5723 1547
3645 6868 538 863 6365 5099 5159
3646 6868 708 3812 4222 2522 4429
3647 6868 507 7303 3092 5545 9785 9786 1064
3648 8349 2995 6868 3267 2999 9787
3649 6868 307 2835 3189 440 4083
3650 9788 4530 9789 538 9347
3651 549 3792 2379 3569 4944 9736 8483 1703 538 6219 7102 2834 365 6040 9790 9791 3733 788
3652 4758 538 797 463 2863 8555 2310 2312 3037
3653 9792 8104 8350 2319 7859 8395 897 538 5473 32 1271 6517 3269 2574 1306 1132 1610 996 995 2200 1064 1003 1281 1053 1016 1284 1660 1296 4589 1135 2192 756 165 971 813 1562 8964
3654 319 5845 5767 538 1618
3655 2988 4215 538 4411 5445 9793
3656 538 767 1589 8196 9736
3657 538 3594 1870 866 461 456 3892 4411 188 3092 5746
3658 5732 8568 721 9794 9795
3659 9796 3107 74 5732 531 3882 346 7180 467 1530 9797 9651 2242 1272 5177
3660 5732 354 2358 8926 3124
3661 5732 4536 350 5895 4821 9798
3662 1762 505 2241 8417 5698 8693 129 792
3663 5130 4191 9196 8417 5055 3920
3664 8417 4027 111 3197 3581 9799 9208
3665 1091 7516 8417 6626 1776 8578 6523 1647
3666 8417 3425 13 62 9800 9451
3667 3186 8995 2199 9611 8417 724 5089 562 4145 1033 413 588 9128 4565 26 4832 8637 1159 9440 8575 1285 4204 4958 4509 5160 132 1311 1162 3920 224 1165 258 4909 1168 165 841 1169 167 166 818 762 425 350 5959 1247 1227
3668 8417 4213 6817 4410 3122
3669 364 5757 9801 4035 2844 8489 4285 613 7637 666
3670 8254 7637 7237 4753 7331
3671 9802 4237 7637 1599 1702 9270
3672 7637 5965 5489 911 129 9803 901 9804 810 3175 369
3673 7637 5680 256 196 3300 510 6329 7354 3371 5143
3674 26 8524 6299 5973 2837 4670 494 9386 92 6750 3193 4942 6278 7637 9792 3780 4880 6669 5618 417 6300 9805 7620 3558 9283 5733 6554 6534 7013 3559 2221 700 5147 3371 4529 779 8517 703 8415 9806 3094 8057
3675 7360 7637 427 619 453 466 2716 6102 3876 7829
3676 4959 80 4048 6816 1123 471 7637 4829 27 4885
3677 7637 39 8568 369 2241 8883 8206 5 40 4031 9807 8286
3678 688 3074 4670 698 28 7637 5057 3371 8424 254 3941 1445 723 463 3245 7653 9808 1607 6484 812 680 5892 9809 4836
3679 7008 7637 5468 7446 865
3680 7539 7637 9810 9217 361 7874
3681 7637 7433 1123 4238 7545 9474
3682 5299 7549 6387 9811 4419 687 692 437
3683 7123 6090 8847 9384 1909 4419 9812 3241 4619 3289 7379 2189 3803
3684 4419 440 2398 9813 799 9814 5298 9532
3685 3214 3220 7570 112 349 2508 5966 5145 4419 523 8372 936 7865 3440 4949 3205 4205
3686 7999 4419 4169 3778 6314 1154 2654 3129 2276 1354 592 4572 1131 9815 409 5916 4450 3028 1203 930 1469 3090 1647 2369 196 2307 1181 3897 1159 3651 6699 1143 837 1079 839 161 165 1169 167 970 1258 163 1009 164 166 168 152 842 4901 843 983 1146 1059
3687 4419 4357 5300 5301 1328
3688 4419 6322 5300 2504 9816 8514 9817
3689 4419 2685 4259 7550 1328 2454 9818 8342
3690 9819 966 9820 4720 9821 4419 9822
3691 4419 6750 459 9134 9823 8277
3692 4419 3799 7577 5222 9224
3693 9824 5300 4419 4394 9825 9813
3694 6746 3675 1426 4419 9064
3695 4419 444 796 2579 3818 3166 4431
3696 9478 9118 637 235 523 9826 3381 9497 2232 9827 6843 8 5431 8272 4419
3697 9828 905 4126 6091 151 9829 4419
3698 9830 5300 1328 4419 6483 6282 9831 9832
3699 4419 5491 5299 9833 4228
3700 4838 2507 2226 3089 4419
3701 4419 9834 4720 5298 112 9835
3702 4419 6564 5299 689 9836 1777 9134 4776 9677 4657 3903
3703 2130 4419 4513 8622 692 496 9837 9838 8384
3704 8749 8277 4419 3494 7072
3705 8351 9839 4112 4419 3461 604 9799 7760 7124 3151 3371 4008 4778 6227
3706 466 522 4217 4419 5905 5523
3707 4419 5299 9840 9825 9813 5300 5839
3708 4419 8749 5299 8277 2543
3709 9841 4419 9842 5300 5839 4862 674 7552 6387 5298
3710 459 8286 4419 9843 2206
3711 8469 9844 4419 6041 5299 9725 9845
3712 2198 204 7630 4419 9846 8009 5 8671 5299
3713 4419 5299 6387 7243 8174 9762 7365
3714 9847 4419 4132 7356 9823 9848 9813 5300 4398 8276 4843 9676 8272
3715 4419 459 3209 22 4145 47
3716 4419 1426 9813 4112 3833 1394
3717 3673 9849 8283 1394 9850 720 437 4112 1823 9851 4419 3697 9819
3718 4419 461 1192 9813 7551 4021
3719 2853 3012 4016 4419 531 8277 9725
3720 4419 9848 9834 5300 5839
3721 4419 943 9250 7768 2742 9521 8272
3722 4419 3890 2681 7550 953
3723 4419 2527 9852 9676 5505 8272 8919
3724 5301 1328 4419 9842 7550 9853 9854 1576 6252 3981 8919 6432 89 2515 1586 1782 4820 9855 9856 9687 9857 9858
3725 4419 9834 810 775 3838 7032 8489 9859 9860
3726 6493 9767 4419 3315 9537 5301 7778 9836 1138 7579 5575
3727 6290 4419 1904 4613 276 6713 518
3728 4419 4637 6949 6464 3356 9056
3729 4419 5299 7927 9246 9861
3730 4419 8277 5300 2543 5839 3680
3731 4419 6863 6786 680 905 5839 4434
3732 4419 8749 8277 9862 9863
3733 6667 4419 5377 1539 7631 5150 5537 5535 9864 8112 5010 9137
3734 7971 6365 9857 9811 4419 9865 4820
3735 4419 5221 3519 279 5709
3736 8772 1081 112 9866 116 3862 2241 7439 7105 9708 8982 2969 8573 674 34 9208 3317
3737 4094 1447 8498 3317 1646
3738 3317 1118 4139 5143 3039
3739 3317 2302 2736 2830 2831
3740 142 8130 3317 3851 3611
3741 3700 3317 8914 2107 5666 918 4036
3742 1472 5771 9278 423 3317 3193 3404 3175 2081
3743 9007 9738 867 8435 5206 9402
3744 9007 399 80 7208 4433 4180
3745 7572 3198 39 1664 4657 9007 456 6966 1761 1386 6786 2877 2175 134 1550
3746 4961 2335 6328 9007 3260
3747 3791 2709 9519 6716 9740
3748 4948 9867 9544 9868 52 5492 7397 7420 8389 9869 257 5502 3824 4101 8369 2997 1739 680 2456 1776 470 2943 2974
3749 6523 7910 9870 9871 2456 9872
3750 5307 2456 3197 866 132
3751 2456 361 897 4819 64 3979 4810
3752 2456 9873 9874 7325 7807 995 1595 1232 998 1207 1368 1005 1679 6686 4810 5418 8631 6705 1007 1374 1390 777 1659
3753 718 9875 7187 9876 2456
3754 8464 3765 3264 6706 1421 3886
3755 8328 1340 1727 3765 7416 2002
3756 7913 3765 2519 174 1495
3757 9877 3765 2715 1396 1435 2492 1226
3758 2984 1727 3080 2736 9878
3759 2984 7664 9046 9618 7037
3760 2984 494 309 7376 9879 3425 7389 3664
3761 5271 2984 619 3766 7773 369 5530 5531 4368 507
3762 9386 9880 9881 7169 3862 2954 5249 9253 2984 2923 894 3470 6738 5786 552 8442
3763 1301 5954 507 1664 2984 5136 8889
3764 2829 2984 9279 3604 4806 2459
3765 9802 2292 8325 8554 2984
3766 9882 2984 9387 928 8952
3767 4670 2984 8459 1028 1477 74 4755 9883 2047 3883 1015 1496 6848 992 211 1434 1461 5876 9884
3768 2984 4921 9885 2797 3123 9886
3769 8565 1260 509 8566 372 2984 6830
3770 2984 30 7919 5573 731
3771 2984 174 8211 7858 8056 3745 7999 5354
3772 2984 3560 5 2739 5371 1767 5971 518 2477
3773 2984 5680 9682 8928 5672
3774 7029 2984 743 34 6248
3775 2984 1355 7714 7534 5040
3776 8097 5318 1 5582 9304
3777 1516 5189 5318 4434 5545
3778 7352 5318 5120 9196 548 9887 3330 2608
3779 5318 7013 9888 88 8614
3780 427 4950 2379 9889 9238 9890 8091 9433 9338 8982 8650 8697 9891 1872 422 8451 9429 6545 2466 5318 9432 2244
3781 5318 485 6750 8076 495 440 27
3782 6786 1738 9892 5763 3826 4373 5318
3783 708 5318 3122 9893 1070
3784 5318 3700 2101 6351 2 4350 9894 9895 5658
3785 9896 1497 5287 686 5318 3678
3786 5318 1407 5951 9580 755 222
3787 5318 1340 3857 7483 7029 5276 7238
3788 9857 5318 4293 1172 4628 8844 1472
3789 4984 5318 8446 5986 6026 9897
3790 943 3858 4502 4219 3914 9000 28 5318
3791 5318 4310 9898 8505 2442 5437 5438 774 9899
3792 4987 5318 9103 4605 7580 5746
3793 9669 2956 1887 1788 2142 4771 1066 2393 1741 562 2161 1365 940 5463 5318 2863 9069 883
3794 5318 1355 2483 4014 3594 1090 5718 3288 3865 9900 3284 3112 5418 9901 301 9902 9903 8282 2183 2830 7006 2835 3941 4223 1092 514 1572 9904 9905 9743 63 2239 9906 2459 8369 9907 9908 627 9909 9910 9911 9912 7394 9913 5994 9344 9914 3251 9915 9916 9917 9918 9919 9920 9921 6105 2182 9922 9923
3795 4213 4359 456 9924 3524 5318 9925
3796 5318 627 9885 5767 4244 2865
3797 5318 1895 562 9926 174 176 6227 3868
3798 477 5318 6328 9927 9928
3799 307 4186 9929 9930 5318 2870 2457 3678 3111 9931 9932 7449 6845 5005
3800 6775 6348 262 6483 3540 5457 3552 4173 6120 9684 9933 9934 9935
3801 8163 4173 595 6041 54 3919
3802 552 4523 6376 2649 9936 1482 8629 8382 9707 1600 4173 9937 3579
3803 7561 46 969 5883 675 22 4173 1627 5234
3804 866 7564 342 7060 4745 520 4173 6298 6 7396
3805 4173 423 2764 8449 1033
3806 4173 3721 1421 8147 1306 1353 1497 2982
3807 7331 4286 7950 4132 345 7559 7013 7353 9938 4173 3034 9087 5780
3808 4173 8377 7491 4069 6641 7773
3809 4173 897 6120 4131 564
3810 2047 7020 4173 3036 2961
3811 3431 220 6392 5356 4173 7151
3812 64 223 97 455 685 4217
3813 97 7211 8947 4883 9800
3814 97 7559 5998 126 6545 2874 7844 2491
3815 8923 97 2255 4249 4064 3505 4948 107 1638 440
3816 97 4440 3236 12 1100 8422 72 8920 918
3817 97 2450 6130 98 7252 6123
3818 6230 97 98 109 110 8585 1760 5401 120 9939 2458 9940 2773 2257 4024 561 6602 6672 9941 4307
3819 9743 7468 4449 8283 8475 918 2668 97 5998 8132 9942 9609 7445 7510 9088 9091
3820 97 1187 3510 3566 3879
3821 1498 34 8559 97 1517
3822 7252 6123 98 97 2450 6130 7253 7254 109 561 193 1348 1324 930 5875 1626 970 1059 1226 232
3823 5154 97 5736 9653 6040
3824 4133 97 5998 629 316 9406 7765 7368 7378 9410 9943 453
3825 9944 9236 5245 8132 9089 423 9845 5902 2995 9640 440 8131 5757 7254 9945 4364 106 9946 9025 7510 9947 2451 97 9315 8090 9338 7407 6719 98 9024 8585 107 9948 9949 5217 9094 2450 7511 8588 9098 5246 69 9088 9092 8844 9095 5581 9950 5580
3826 97 381 7064 5007 7402
3827 97 7700 2255 3349 6175
3828 9867 97 2988 905 72 8668 7424 7815 7407 781 661
3829 9951 217 6531 97 98 107
3830 9952 4682 97 2021 7317
3831 8586 2450 2451 5445 8778
3832 2450 8436 6674 4949 403 6245 3469 2770 9953 6398 8475
3833 2450 110 8585 126 9954
3834 1443 2450 685 8174 799 8277 2543 739 3934
3835 2862 8588 2450 8882 6674 7511 9955 3344 2757 9743 9956
3836 3555 2243 2450 9953 2770
3837 5186 2450 9025 9315 9236
3838 6674 2450 3198 9957 8330 3346 8706 8174 8437 1733 4168 9503 5250 9958 9959 8629 2939
3839 2450 6679 6687 6894 7336 944 4774
3840 2451 6130 6675 9960 107
3841 9024 5244 2237 2451 107
3842 9961 9355 480 5739 2451 9025 8585 9962 9963 2585
3843 8755 9960 9546 2451 2238
3844 2451 7559 107 9315 7510 9964 7787 8285
3845 2451 9962 3815 8420 9965
3846 115 544 1518 9966 6130 9024 5998 4958 1137 3469 767 3350 5731 9967 1909 5110 7899 6406 3983 480 6633
3847 6130 98 6493 107 403 126
3848 6675 9025 6110 2946 8308 6676 6130 7252 109 7253 8923 6131
3849 3879 6130 3441 3444 6576 8245 4776
3850 6388 6130 4783 72 9968 2209 5414 3864
3851 9969 7712 8923 561 5378 1095 2954 4746 6130 2854 6187 4623 6716 3307 2056 8654 6334 2686 1270 196 1677 8596 5852
3852 6130 5240 1066 548 4646 3857
3853 9491 5257 9970 7253 6130 9891 7510 9971 5285 5640
3854 6130 9024 5998 9972 2247 6707
3855 5514 4934 9945 9024 9025 9973 9947 5270 2517 6130 5998 7488 3027 5269
3856 2769 6130 2770 9025 9941 4138 4306 9974 8091
3857 1868 3028 866 48 98 5156 9975
3858 1904 9976 7511 98 9977 9974 9978 9560 4364
3859 98 3892 7511 4550 3682
3860 98 6674 9025 2238 403 4686 3913 746 3858 3860 1182
3861 7798 4746 98 590 7743 9979 1525 7007 9980 2642
3862 309 7427 98 7511 472
3863 98 8435 523 4081 2834 774 796 3037 4431 783
3864 98 107 9024 307 8920
3865 485 864 6670 5296 110 8308 4242 6131 9981 6715 9982 98 2757 7511 8586 6210 4159 685 1272
3866 6674 2514 471 9024 9025 4284 3716 62 8341
3867 5481 9024 5998 3138 4255
3868 1904 4617 9393 4667 4853 2846 5667 5396 8164 9024 6672 9983
3869 495 9024 9984 9956 9475
3870 5784 4473 7466 2713 6600 9024 1443 1683
3871 9024 561 7559 2773 7511 7846 105 9985 626 9986 9987 1038 6492 5614 7916
3872 8184 2546 9988 126 7400 9989 9024 7193 4948 6131 5593 120 9990 1182 969 4408 2941 2938 4220 4221 9465 9991 9992 2940
3873 9024 7559 4822 7571 5967
3874 9024 43 9993 3923 909
3875 5007 423 907 7252 5971 2259 60 2750 4142 9152 3937 2769 8168
3876 561 1760 109 5998 6131 9743
3877 561 7060 352 1599 2922
3878 561 9641 8585 423 2853 3943 9994 4082 7555 2834 6926 792 4701
3879 8960 51 146 147 148 561 8589 149
3880 7397 561 4185 3791 721 3593 3045 5492 5266 440
3881 561 4222 4409 5136 9876 3908 9995 9996 5218 5304
3882 6675 561 400 5070 6545 9976 42 43 2587
3883 561 6455 9997 9743 403 3158 105 2452 3344 5240 9185 1137
3884 4043 561 8610 487 1904 5233
3885 561 2757 6672 6131 9977 7511 9981 9962 9960 9939 1378 1060 1129 1452 348 409 127 1742 4076 806 1072 1296 1297 967 968 416 382 502 1011 817 818 1402 1712 5830 5018 1058 3872
3886 3444 8998 3092 7844 9960 2303 8100 561 3505 524 482
3887 561 8694 8420 9963 9998 9956
3888 561 2862 9301 8475 5127 2516 143 8285
3889 6667 8923 174 3315 4918 1480 2056 9136 9515 7064 9288 89 8446 9900 9999 8014
3890 3107 1535 8460 6760 8592 8430 6929 6151 10000 9029 3154 1543 1180 9636 10001 4654 3403 7047 4151 3451 10002 5378 9571 3469 1638 10003 3083 8923 2257 2770 4138 5285 2685 2857 10004 5998 9960 10005 4270 4814 7039 10006 8634 6438 10007 3089 3580 3017 1060 7681 4656 283 5817 4621 5878 2534 10008 1449 7694 5818 1237 911 1062 4154 8103 5533 7631 5000 10009 9743 3344 10010 123 10011 9113 4478 6612 9064 10012 854 3560 8111 8107 10013 10014 9490 5423 1136 2161 10015 1242 5029 1442 1066 1646 1354 2041 8757 8112 9583 10016 7001 7435 6361 2275 6603 9211 4604 1743 4113 10017 1297 3367 10018 10019 10020 6454 6319 1701 5795 1020 1246 6754 205 2877 1491 5983 1371 1512 1260 1083 10021 3834 5864 10022 10023 1604 814 1084 1656 1592 231 984 4846 3323 1632 986 1293 991 232 1634
3891 3966 2770 9986 2243 5284 8480 9967 1760 8657 1038 7504 4053 4054 5296
3892 5077 2874 110 1760 2623 9604
3893 1760 2257 2243 3871 5284 4213
3894 8463 4367 7573 1760 2756 674 740 2773 9758 1488
3895 3212 1760 8998 1625 2510
3896 1760 4371 603 8292 8614 7299
3897 1760 7254 417 5998 9973 3789 3404 6430 5767 2585 9029 9941 6348 2874 9195 8610 270 1196 4925
3898 396 2515 72 9459 6545 1442 128 1760 2757 6672 3487 9240 6396 914 3922 9571 7946 2529 718 1731 2454 7564 3691 7314 1765 3042 5351 3218
3899 1760 9640 9236 5284 6545 9865 8599
3900 1760 6670 6672 3469 9960 10024 1357 4119
3901 9405 1760 3746 487 8471 9416 7378 536 5527
3902 7250 1094 6546 381 1760 2862 8193 3904 10025 7384 969 3922 8045 4745 9824
3903 8995 10026 4429 8464 1760 5983
3904 1760 9121 10027 7664 9941 8589 10028 8329 1315
3905 1760 2773 34 9963 120 4428 3387 7448
3906 1760 5132 9 3716 4925 7348
3907 4618 1760 865 8131 5759 284 7874
3908 4023 141 1760 4289 7760
3909 6669 9225 1904 417 8164 9738
3910 6669 7511 6363 7465 8377
3911 792 5721 627 2081 4166 657 4862
3912 9330 627 9312 2817 9660 10029
3913 2361 6480 1533 627 8202 4405 8790
3914 8709 6196 8635 627 3658 10030 9419 3816 5143 10031 10032 7349 479
3915 96 627 2292 658 3470 2736 4246 3678 4446 8153
3916 3117 3671 4805 2667 627 10033 10034 10035 3897 6012 1658 7081 2046 5040 6973 7270 304 305 6812
3917 627 4862 4896 3130 10036
3918 627 1600 3782 10037 386 260 2453
3919 627 1670 6357 2991 1272 4862 7509 4728 5419 1666 318 9936 6572
3920 627 1447 3315 436 552 939 1511
3921 9439 4336 258 2952 401 4570 4335 468 627 2565 3236 628
3922 627 7302 1149 8534 2784 4893 1187 2817 5625 5609 5996 9660 10038
3923 8784 2207 627 101 2870 8684 4892
3924 627 4352 5873 10037 3797 2781
3925 7966 627 4794 3315 4289 441 2870 10039 657 7815 9318 4324 76 4832
3926 9608 3678 1600 2412 5593 627 10040 367
3927 627 7794 3330 5691 5692
3928 627 5418 4862 3183 3021 10041
3929 627 2457 7480 4892 5829
3930 627 10042 3594 3756 3122
3931 205 4408 3877 1366 942 236 627 2870 2457 6615
3932 627 628 586 8494 3500
3933 299 4242 627 10043 8191
3934 2586 1961 627 6368 3315 3349 550 552 5418 10044
3935 10045 4196 10046 627 2457 4865
3936 8626 3781 8372 906 89 3089 2521 627 4541 6062
3937 2794 1601 9208 1895 2736 2457 4254 4894 10047 627 2835 5293 4383 3520 5498 1965 10048 7856 10049 4600
3938 3883 8914 6143 627 2870 4892
3939 3864 627 2870 6772 6697
3940 2250 2798 5232 627 9341
3941 627 3778 6687 2074 2890 10050
3942 10039 627 6863 1600 4921
3943 943 5557 949 627 7815 9465 4220 3444 3270 5725 8382 3477 7989 7608 3976 533
3944 3461 901 3631 9867 440 8254 627 3026 3699 414
3945 1155 2251 627 10051 3977 3161
3946 1607 8754 601 2723 4383 1679 3315 4414 969 1995 138 3049 3181 813 674 627 628 108 3858
3947 627 101 7547 641 523 469 354 446 508 9372 9605
3948 10052 627 4862 7815 7190 765
3949 627 176 3858 969 961 1588 7372 838
3950 627 10053 1237 9795 1242 1245
3951 627 6853 6180 260 2373
3952 627 2870 1066 2820 2818
3953 6266 10054 10055 8356 5163 627 628 2818 2934
3954 2309 6559 5460 2652 10056 2595 627 263 5591 5223 6463 6214 7691 594 10057
3955 627 3315 3834 5877 2870 83 5759 4600 250 48 1033 7065 3866 10058
3956 5444 7170 10042 4162 2369 2870 3678 260 2373 627 6204
3957 4966 1066 8952 2 8140 9674 627 8 3678 8643 7590
3958 7050 10059 1600 3642 3387 627 3521 7760 5415 5411
3959 2806 10060 5703 10061 627 2678
3960 3883 627 2457 10030 10062
3961 6384 627 5445 1901 5680 4957 9351 1902 10063
3962 10064 10065 10066 6507 10067 10068 9716 799 9295 447 9296 508 7535 9856 10069 7072 10070 10071 1576 5191 9662 10072 627 2920 3424 10073 9697 3315 7939 9668 4243 10074 9068 10075 10076 10077
3963 1432 4279 7568 7629 627 8323
3964 3001 5414 3864 627 5276 2248 2215 3330
3965 1597 628 627 10078 3343
3966 318 440 4088 470 300 627 606 9242
3967 132 1188 6065 10079 5379 3079 4814 1308 5603 627 2038
3968 7417 7416 6680 8736 7003 2794 8525 3778 8947 3171 5696 10080 3712 3473 2328 6049 6688 5704 2355 5689 6894 10081 627 2753 6199 2333 6205 5670 10082 8248 10083 9237 2250 2332 2687 5459 3776 6698 5694 1275 3270 910 4677 3779 3570 2251 1450 10084 3682 3054 5682 5683 6206 1351 5755 2677 9201 5685 10085 5684 3293 6050 1455 1427 9570 2188 2054 941 3963 2393 4122 10086 950 1104 2690 4121 2803 9312 3816 5691 5608 10087 3406 2211 2831 9707 6697 3296 3845 5693 3253 2492 3869 4060 306 2692 7167 1058 10088 3678 2821
3969 10089 3576 627 3315 7407 50
3970 3835 627 4862 10090 2569 10091
3971 4368 28 2458 5283 1664 9404 627 531 2613 4821 3922 381 2755 7487 8206 2208
3972 7340 627 1399 2316 7134 2804
3973 8880 1196 2870 3678 627
3974 627 10092 10093 2461 9224
3975 2885 215 354 6339 1483 3315 627 5835 446 5868
3976 5606 627 7889 260 1309
3977 6627 2961 627 1600 7517 4353
3978 9669 1597 627 2870 8871 10094 6261 5711 304 3338
3979 2952 518 10095 7132 3670 8698 5983 627 3041
3980 4458 685 4217 4343 627 3967 177 260 3122 5658
3981 8156 2742 8027 4496 627
3982 485 627 30 2457 1186
3983 627 7815 7867 8614 3125 5746
3984 10096 912 2784 571 627 968
3985 10097 627 2425 354 453 2457 752 1552
3986 4769 627 8045 3979 3928
3987 587 627 5963 7564 7435 10098
3988 5832 3301 448 2789 627 2188 6695
3989 8752 9707 7448 627 7420
3990 2518 5007 4303 6697 627
3991 627 9448 6399 2592 4160 4162
3992 2821 2830 627 2870 752 3043 4248
3993 6552 4089 9408 9432 627 10099 9131 4646 831 4151 10100
3994 627 10101 8639 1908 5746 2821 2831
3995 627 3315 8159 4431 3829 3209 4921
3996 4394 10102 8475 6787 6285 8936 9122 10103 657 9338 7510 185 656 2394 5412 10056 5430 8020 9428 870 7848 10028 1260 1770 4401 8267 4406 7864 482 7666 262 2349 627 517 6178 10104
3997 3558 3182 6536 8747 6359 951 627 7753
3998 8860 7775 3030 6600 7344 93 4431 5882 294 813 627 10105 3184 517 7449
3999 485 2323 3026 2442 627
4000 10106 7568 593 5762 4823 3829 3984 2653 4312 4326 627
4001 627 4289 441 2457 4827
4002 7743 627 10107 9906 5486 5191
4003 9887 10108 1679 10109 10110 6687 7768 1404 10111 3914 4161 6203 9707 3330 6655 10112 5609 5904 2369 10113 3845 2804 3294 2031 6376 2190 2810 5775 3487 10114 6320 8832 5669 3172 10115 627 10116 10117 601 174 1491 7785 385 522 5626 10118 6814
4004 627 2250 2798 4731 10119
4005 5805 7187 2047 687 3140 4993 3136 627 3085 4192 2460 8614
4006 10120 600 627 2870 2457 2903 6407 6444 1961 4140 2444 1770 296
4007 3766 9808 8050 7444 4367 9278 7916 9428 8614 6258 627 2244 5963 10121 6817 85 2379 870 3857 684 917 2598 5622
4008 1875 627 3111 2870 3678 10122 10123 3131
4009 627 4494 2804 4030 6518
4010 627 2173 2250 2251 7862 10037
4011 1320 627 2457 10124 5757
4012 774 930 6454 627 3009 2818 4740 2383
4013 3300 3315 5746 321 632 627 3650 255
4014 10125 5442 627 6309 2412 2870 10082 5418 4129 5276 5677 10126 4267 4521 10127
4015 627 10128 4280 2804 4041 9472 8189 9660
4016 627 3315 7064 7815 3905 7029
4017 4731 3062 2692 2870 627 4777
4018 627 3440 3315 4236 9048
4019 627 2457 4862 4114 10129 2373 10017 5759
4020 627 3315 2870 5007 2292 5891 4880
4021 1909 1639 34 378 5446 4027 627 2870
4022 2912 10130 6912 3052 627 2492
4023 5242 5470 10131 4892 627
4024 2795 10132 10133 6454 627 10134 10135 657 6023 6024 10136 6453
4025 627 10137 6180 4473 710 6697 2814 7174
4026 627 4862 1354 10138 2169 4427 464
4027 6549 8049 8165 6092 6294 9520 7184 8121 9164 10139 4814
4028 9263 7740 2626 6665 6712 8394 5167 2623 2519 2628 9026 7913 3656 2720 5170 6668 7255 6428 6549 5794
4029 8705 6549 5845 8306 8202 7522 3497 938 998 412
4030 8080 9783 2629 6549 4385 6448
4031 8892 4650 6549 1421 6738 4607 1505 1378 928 1615 1075 4599 1372 755
4032 6668 4613 8328 6549 8255 7644 1248 6733 2858 1406 920 7766 994 2200 1035 851 958 1108 5866 5883 6756 6702 1160 1120 1008 2060 1288 2552 5030 1177 988 990 10140
4033 5327 2626 7797 6549 2623
4034 2951 1514 2793 1268 4456 3812 115 10141 1399 51 146
4035 5701 9242 4967 1514 4110 6689 4965 10142 4884
4036 1761 624 210 7524 6384 27 2255 1741 4011 2824 3670 5938
4037 6384 1355 4233 6455 92 477 34 10143 3800 10144 9227 93 5480 7589 921 5961 1137 645 8180 9127
4038 7923 2171 9326 6384 10145
4039 6384 4806 10125 9351 6704 30 10146 5289 10147 2211 7385 965
4040 2514 6384 234 5143 5148 345 447 2834 5254 4201 5054
4041 5055 6384 4028 10078 10148 3356 4252
4042 4934 8200 6384 350 9131
4043 8033 7612 10149 4779 506 256
4044 4779 8459 10150 1727 10151
4045 8615 673 3817 2261 4755
4046 4726 63 9021 8615 2457 9688 10152 5160
4047 8615 10153 8177 4946 10154
4048 1199 10155 8615 7034 7022 4166 2662 3370 2339 9398
4049 8787 9276 8615 3692 3878 5519 5340 2115 7588 2540 8806 6807 4325 6084 10156
4050 10157 9715 9506 4237 3906 2672 5716 4273 2547 7204
4051 2417 5528 3625 2851 9018 3906 335 4348
4052 4753 582 1355 4850 5759
4053 1355 531 1664 30 6718 1123 5985 905 8781 5145 2860 5501
4054 2256 4502 3919 265 9427 9437 1355 10158 9168 8189 7837 40 7368 1366 9425 9434 6755
4055 4095 1355 8174 545 8614 464 1033
4056 4936 6520 6519 759 8189 793 1355 93 7407
4057 4948 8329 518 9701 1355 74 1679 10159 93
4058 10160 2743 9681 1355 2087
4059 867 5289 8650 6401 6493 1355 2063 889 2021 868 2835 9105 8510 7207 3660 3862 522 10161 4209 9493 7427 6207 5945 5 4342 10162 3684 10163 2822
4060 1355 5644 9133 10164 4100 9108
4061 1355 2742 4504 2388 6439 4686
4062 1355 10165 3904 10166 3859 7934 949 8514
4063 6100 1355 4235 4661 7550 10167 1328
4064 1355 9189 5503 7407 5291 10168
4065 1355 2796 10169 4266 8819 2378
4066 4181 190 4369 5127 494 4794 3631 4289 3521 1355 692 3153 10170 189 807
4067 1355 2003 607 1792 6423
4068 4236 1355 5667 5356 9164 5810
4069 3794 433 763 2241 436 7470 253 2205 1355
4070 2253 2959 4890 3469 9960 5998 8785 3587 1355
4071 10171 7922 1355 10172 3570 10173 274 1657 8687 7028
4072 1355 10174 1428 5440 10175
4073 2737 1998 1355 2502 10176 4398 4394 6646
4074 1471 4624 482 1355 674
4075 1355 7483 2212 2718 10177
4076 4096 8578 7524 1355 9058 10178 4408
4077 1355 8999 3798 530 7561 3113 498 6572
4078 9084 9189 5142 3993 1355 8999 10179 437
4079 870 1355 4834 3315 1492 4253
4080 6990 5279 4153 4150 9411 3227 2603 9424 4565 5054 4210 8531 7930 10180 3089 552 649 7182 9419 9420 7810 10181 9421 4900 4076 127 4030 9216 1246 2726 10182 1415 2548 1355 9936 1432 10183 854 7367 1573
4081 1355 685 89 2604 9807 1770 8689
4082 1355 8393 2703 9893 3398
4083 4048 4959 2617 190 1355
4084 8028 1355 8054 8361 2628 9116
4085 9027 10184 337 586 1550 1355 8878 10185
4086 3107 8973 1355 3153 6775 8582 4888
4087 624 3616 1123 9559 5288 5493 10186 4646 427 1355 7829 3959 5496
4088 541 9824 8201 1423 1355
4089 1355 10187 2081 2863 1123 5219 5983 261
4090 1355 3175 6192 6140 8797
4091 10188 6514 3750 3672 530 4146 461 4538 7132 8273 10189 544 1355 1407 415 601 8622 5581
4092 1355 612 4370 10031 9895 2873
4093 6940 1355 4581 502 1354 4135
4094 5481 1355 5007 3858 265
4095 1355 5491 7600 1309 465 7380 6174
4096 865 3206 1904 685 10190 1355 1340 869 5253 7064 8533 9453 5941 7823
4097 28 1407 1099 464 8113 1355 5231 9934 1632
4098 7462 442 2283 1350 5445 631 4927
4099 256 1350 3017 2371 373 3109 1830 1951
4100 633 2825 10191 1350 2298
4101 2583 1350 2878 1983 2967 6857 1523 1015 1351 997 848 1278 1526 806 4589 2132 275 1360 1007 79 812 5840 5876 2728 1829 1012 1223 3868 1086
4102 1350 6470 6449 1504 3478
4103 1727 1350 967 1214 416 1077 1687 1202 799
4104 7288 551 5182 55 9518
4105 6776 3057 295 7035 7288
4106 7288 8842 10192 3559 9804 446 8570 539 10193
4107 5613 7151 3068 1834 2187
4108 5613 8692 2739 8028 2478
4109 2380 3707 9759 10194 6911 10195 10196
4110 2380 5006 7438 1243 19
4111 9003 4223 2380 3220 9755
4112 2380 2323 943 8167 7772 453 9594 3858 50 934
4113 2380 507 721 588 3199 464 2847
4114 2380 10197 2457 2637 3782 6911 4103 6891 449 2243 10054 2303
4115 2380 4359 10198 4509 7438
4116 2380 5832 5945 7034 7075
4117 4408 2380 2513 258 8919
4118 10199 6257 6094 455 7179 4895 5140 2380 2437
4119 3220 2022 2380 459 5575
4120 3704 3442 10200 4025 7841
4121 7975 7841 7763 7038 10029 9453 9304 3832
4122 7841 8432 1028 1341 1512 1114 1387
4123 10201 192 5494 5964 7841 4919 3530 3089 6611
4124 342 9010 799 4217 1359
4125 3861 6430 3452 9010 3924 3029 2702 7186 6556
4126 6211 317 9010 624 9152 2421 544
4127 1909 8129 477 10202 5953 3415 1443 9010 1574 4300 706 9824 2535 3975 6904 6792 10203 467
4128 39 1447 5131 6346 3000 4422
4129 309 7281 458 9761 526 35 4293 39 22
4130 1904 1530 451 3811 9467 4418 4181 4019 3719 2198 8277 39 9677 7910 4862 10204 3564 1908 4901 9015 10205
4131 39 868 5 2700 3307 112
4132 39 494 82 8 5497
4133 39 3604 2653 9115 601 4998 7757
4134 6131 87 1471 403 2862 9248 39 8577 9962 89 7254 9195 8420 10206 9971 743 9208 3037 10207
4135 39 35 3799 2557 8199 602 5240 5431 9493 3800
4136 5950 4463 518 1774 8563 2266 1761 1650 39
4137 10208 1909 254 39 3318
4138 39 6132 2414 5480 873
4139 5124 5393 8085 39 4233 9701
4140 10209 39 3461 10056 10210
4141 8637 5048 39 940 6136
4142 8192 3111 1183 39 35
4143 6659 4242 284 39 7181 5496 10211
4144 5382 5388 10212 39 4663
4145 39 318 6684 10213 8658 10214 2595
4146 4323 2359 39 318 3440
4147 3978 39 6830 3499 4711
4148 2390 5720 662 3559 7276 204 10215 74 6417 6240 6684 7441 3416 952 39 7774 4744 6660 630 2457 10039
4149 39 1679 6600 6606 2589 467 7494 8620
4150 7468 39 3177 5873 10216
4151 10217 39 2047 7545 870 8223 1331 4731
4152 39 4007 7534 5232 361
4153 39 3440 3031 4166 1757
4154 39 3900 7100 3999 10218 3030 4037 3116 10219 911 8740 4925 9934 7348
4155 326 7490 7371 6213 2825 39 3104 10220
4156 39 3461 8329 1048 2268 3983
4157 7569 1123 3858 3970 1182 39 4359
4158 10221 5940 768 4393 3238 39 2423
4159 8329 55 3212 4411 524 6750 8560 8174 3742 3929 1272 2723 7122 39 918 1306 1099 1132 553 994 1351 1450 1612 998 1429 127 2860 941 5862 5880 949 411 1476 1367 1068 6768 1033 7001 5649 961 8237 1652 964 1119 966 1151 1040 1433 971 2059 1690 1691 9663 2729 9731 838 3297 1246 4601 983 985 1438 1227 990 1940 4664 6703
4160 7940 6457 7073 4193 39 1727 3925 318
4161 39 80 514 9688 10115
4162 4670 456 457 4302 108 400 39 3455
4163 6771 39 1447 2513 6458 10105 2590 5934 6169 792 7018 10203
4164 8283 1149 5140 39 4821 10222 9468 872 453 8717 573 1530 115 869 495 6180 9471 26 81 3207 9537 4407 112 8678 10141 1066 4716
4165 6324 123 1325 39 10223 7264
4166 438 39 10224 8382 10063 2765
4167 39 6202 10225 2962 8169
4168 4024 7316 5302 10226 39 524 4207 82 2853 423 2311 185
4169 2267 186 7397 553 684 2512 1644 39 6856 366
4170 39 6401 3646 2575 3091 2904
4171 4949 1576 9794 39 525
4172 6358 9966 9695 8774 39 502 4136
4173 3275 39 364 10227 10228 10229 10230
4174 6447 3361 4385 3101 1905 256 39 3838 1830 6593 1818 322 5560 320
4175 5618 601 39 530 10231 5997
4176 39 4408 3632 6398 799 3540
4177 9317 523 3334 2766 5924 39 4132 7469 1354 9204 323 6077 5664
4178 10232 9646 39 4407 4260 1602 4145 5530 3579
4179 6833 7604 39 3322 2719 3764
4180 80 491 39 508 1194 1386 936 157 185 8309 967 1311 1260 1849 5884 1021 3249 1009 981 816 1315 4602 5830
4181 8404 795 3792 128 6340 3922 39 2444 1770 6141 4088
4182 5 10194 7060 4008 39 3563 2589
4183 39 5140 657 2771 874 7938
4184 3608 3032 39 743 3515
4185 39 3513 7449 1203 1683 6464
4186 6657 4494 4463 39 5545
4187 445 8373 10233 3035 39
4188 3510 6541 8091 10234 2508 6376 4570 6145 39 7829
4189 3761 4233 7917 3309 39 7140 10235 3670 3870 5227 553 4116 8085 4490
4190 39 9649 2988 8635 440 7081
4191 10236 2877 4313 8647 39 1447 3175
4192 84 3811 7604 10237 7468 4592 8190 39 9786 7002 481 8987 8883 1483 7285 1051 921 6990 6942 593 7179 4166 275 4452 7148 10238
4193 48 3963 828 1614 39 6774 4641
4194 7210 236 799 4811 5145 4991 5445 30 9591 6450 4745 39
4195 6809 9473 1978 899 3763 39 2870 3303 3690 10239 6792
4196 2425 3262 211 8500 39
4197 346 1904 39 9649 7471 10197 8077
4198 8060 8884 39 1408 7490 70 4054 8653 10240
4199 39 2442 4367 3166 4012 6545 8489 2444
4200 39 384 2063 3710 2565 5238 2610 4781
4201 6401 9101 39 8085 3499 3604
4202 2241 3175 3862 39 1901 8221 9867 7580 5193 8383 1429 10035 858
4203 9649 39 8085 8310 7342 35 5914 3092 4776
4204 4247 39 3404 8173 1272 5505
4205 39 2479 4217 5 2291 6420 1447 4474
4206 1740 7105 10241 3150 39
4207 39 2877 9089 813 5521 3087 3107
4208 39 186 346 866 189 2684
4209 4370 7444 39 318 10242 7679 7284 35 6395 6786 3457 608 255 4481 9714 54 7528 6142 3858 3857 4578 9968 7476 10243 931 4502 1182 4579 7488 4734 7815
4210 39 34 9930 10244 4738
4211 1995 477 39 787 456 174 1123 453 10216 1272
4212 39 5445 866 34 5755 739 1489
4213 39 866 9613 630 4624 9782 10245 9419 8704 10246
4214 115 39 10247 10248 1509 1625 7530 19
4215 743 606 39 1447 54
4216 39 3107 1657 8783 7414
4217 39 3440 10249 3447 6298 3107 74 9801 4309 10250 3848 6411 8018 3690 7547 1354 2927
4218 9393 5059 39 7626 2973 5488
4219 8272 39 3886 7302 9626 3091 9724
4220 39 6993 6458 2479 8345
4221 3562 1342 369 39 8005 448
4222 518 39 326 2414 3554 10251
4223 7994 3858 1182 969 3957 3857 39 3253 318 6446 3816
4224 1212 2877 39 6396 1062
4225 39 3357 35 3391 3091 372
4226 455 456 8560 3752 5080 93 3353 6571 8201 8485 7483 444 9537 39 27 1203
4227 3679 9852 919 7080 39
4228 39 10252 7479 6385 4565 7725 4845 6304
4229 364 8159 7930 659 111 5783 8763 9893 7133 3649 2834 3447 586 39 1550 7132 2210 261 7958 676
4230 39 48 7105 6677 51
4231 5139 39 608 954 10040 355 8160 642 2427 4019 1802 345 8986
4232 9996 8298 1982 39 318 8507 10253 9075
4233 5754 4110 359 3295 3892 39 4481 3570 10239 1757 2913 10254
4234 39 2589 6076 10255 3128
4235 6885 6986 6983 6154 39
4236 9234 39 9233 2275 10256 612 10257 4334 4498 1386 645
4237 5305 4657 39 1650 34 7174
4238 34 39 423 3307 3142 8018
4239 8405 4009 2971 9226 108 10258 2398 7534 4571 39 10259 230 10260
4240 39 8871 8662 1602 1203
4241 534 4830 10261 522 6645 2457 2295 2961
4242 2295 1783 10262 1354 1957
4243 5346 369 384 3690 3374
4244 4050 10063 5346 3636 1995 7992 2834
4245 5346 9805 3371 3957 480 8883 8177 4113 10263 10264 186 4098 6704 5273
4246 3812 388 5346 5945 5235 4257 10265
4247 5734 8355 5690 5346 10266 3216
4248 8429 92 5346 10267 868
4249 5667 7643 5346 3347 423 6149 3198
4250 5346 6626 350 3226 6917 498
4251 5346 334 6411 5206 10268
4252 12 6064 10269 9637 6185
4253 9637 4280 9345 2035 7427
4254 9526 9637 554 525 2833 10270
4255 10271 9637 5698 866 6241 3823
4256 1719 1095 10272 2713 174 469 8743 9648 2503 9637 896 4369 6503 5913
4257 4239 9637 505 2716 854
4258 338 9637 384 4137 2877 309
4259 9637 6326 9293 8296 139 34 8382
4260 1848 294 9637 384 1176
4261 9637 10273 4806 101 6073 5623 275 10274 3989
4262 9807 90 10275 10179 9637 8286
4263 6185 3088 5623 2817 6072 10118
4264 6185 384 4794 5845 4289 441 3939
4265 6185 711 464 7443 9794 8582 7943
4266 4502 969 943 4407 2241 5141 464 4415 4953 6185 14 54 974
4267 8345 6185 4460 10276 3259 9153 260 1033
4268 4387 5275 5494 10277 2186 5904 6185 7467 8183 3009 10049 1875 1183
4269 10278 5501 1182 3244 3919 969 2503 6185
4270 8030 6185 8097 10279 2869
4271 1753 6185 5249 10280 6389 7856 5721
4272 3328 6185 6493 3690 2716 8 747 4784 9545 1522 7620 3988 10281 3078 3027 8584
4273 1468 2283 3501 10282 692 9160 3008 2811
4274 5007 8744 4069 8590 700 10249 5621 4064 5151 5148 345 723 523 7529 3193 342 477 662 189 2516 143 8750 4050 1468 9763 287 10283 5503 8776 5945 8174 10284 3083 2931 3447 1625 768 4302 3539 4210 3031 4166 8856 10285 2228 9484 8743 6602 3174 524 10286 34 185 3961 10287 115 755 3505 630 8723
4275 2892 6026 1286 7105 1468 9972 4275
4276 4807 423 1468 2110 2675
4277 4064 5954 494 4369 3753 5891 8321
4278 8321 74 526 4124 3264
4279 8086 8321 5296 3006 6242
4280 8321 1776 9077 4518 9528 6594 2940 2938 4220
4281 662 354 4697 8321 4529 9655 6556
4282 8321 8978 3030 8631 3126
4283 8054 325 4667 7597 10288 5369 5574 2021 2574 8521 3901 7548 8403
4284 9632 2574 3106 3110 4344
4285 2574 318 5426 323 10289
4286 2574 6919 6534 6683 2427 1756
4287 2574 7634 6330 1008 833
4288 5194 2877 4511 3447 7383 6956 3159 10290 437 2574
4289 2574 5005 2092 2622 9577 7125 3891 5882
4290 754 4680 2574 10291 4529 6647 2462 4227
4291 4791 1064 10292 6398 2574
4292 3322 74 3315 2574 10293 787 3898 3019
4293 1587 891 2742 3912 10294 3950 2574
4294 2574 2342 6470 1542 10295 6191 2332 7758 2325 3712 318 4788 7412 3269
4295 2574 318 7906 4312 9424
4296 2342 2574 4789 7307 1972
4297 8171 342 10 485 4181 459 487 5044 10296 3978 4928
4298 8171 4143 4223 8335 3729
4299 8171 7060 5490 5496 2413 9120 7058
4300 8171 186 5402 3197 10297 3833 10298
4301 26 5985 5480 4031 8171 8402 308 2553 3626 1909 4142 8 4210 3858 544 46 265 768
4302 7363 9653 8988 8171 3371
4303 8171 9128 6786 7439 1647 7567 80 710 350 5966 495 689 309 3561 4753 2400 2372 3440 5145 687 3026 554 3717 10299 4393
4304 8800 3907 8805 4081 8764 8766 8763 8933 8761 10300 8122
4305 8104 8837 10226 2969 10301 3500 3791 3907 10302 6381 4292 3086 8382 10303
4306 3690 7562 1773 7943 3907 810 10185
4307 8028 2707 1904 9272 7696
4308 2581 6665 2478 1904 8032 2521 2707 3194 2741 6782 5390 2387 4236
4309 8033 6921 2707 658 2587 10304
4310 698 4746 8219 10305 2707 3960 7726
4311 7454 4660 10306 318 7310 2733
4312 7454 5540 7258 5832 3379
4313 7454 4832 454 7389 10208
4314 7454 456 101 185 3479 396 4479
4315 26 254 27 8553 3264 185 9245 1585 5703 4350 952 10307 7454
4316 5073 10308 3960 9070 7454 4213 9641 10063 3808 5309 4376 3043 7744 7828 5563 10309
4317 4095 7454 5101 5077 451 5957 1762 685 9214
4318 7454 934 8558 7207 2511 8159 1895
4319 2913 7454 3843 9972 628 6327 10310 4088 7624 5690
4320 2320 4375 2877 453 8193
4321 5348 4375 6582 5822 2234
4322 2629 5360 4368 2721 59 1539 4375 10311 74 5899 3877 1660 3177 907 5389 2632 7344 6787 4456 5225 2314 8954 7310 1600 3391 3930 7870 2509 3154 196 3322 10103 4851 10312 2082 6596
4323 2471 174 4375 3454 6903
4324 6711 6665 1904 1340 4375 3379 2247
4325 6673 1904 4375 2852 8407 7204 800 3223 10313 10314
4326 10315 5513 10316 15 3882 4375 5452 6808
4327 4375 4679 7247 5832 6606 6233
4328 2733 3877 1824 3683 5400 1870 5878 5023 51 2234
4329 112 3106 206 3566 48 1762
4330 8056 10317 4838 8211 1268 2854 10318 6187 8846 3287 8625 8626 5135 2163 8832 3106 911 995 5729 1295 1207 5797 4626 4254 5556 1007 1847 1114 4032 1465 2062
4331 5123 3565 7870 3106 5225 3634 3265 3623
4332 1995 3106 318 3017 6226 1492
4333 5339 3108 3106 2816 10254 10319 4976 9724 4114 7827
4334 3106 4092 3391 256 6593
4335 2878 1888 1912 1891 1798 2049
4336 2878 116 1516 2057 1275 1677 691 1306 920 5738 10320 1381 553 996 209 3911 1032 5029 1644 1502 1050 5622 1138 5741 758 806 157 1038 4580 8596 1159 1119 1039 1017 1385 1170 79 502 2861 5851 1221 1080 1222 1437 3297 1712 1713
4337 2878 1825 348 2200 1359 414 1940 8295
4338 1409 3830 525 2639 6554 1062
4339 5119 10321 1409 8188 6228 10322
4340 1028 1341 1409 1404 2325 1570 1019 1023 1829 6940
4341 3751 80 81 1409 4217 3979
4342 1409 7684 8357 4778 5042 6048 10323 3595
4343 1409 4726 831 4217 54 9080 6745 647 748 10034 1094 10324
4344 4188 1409 119 6906 318 3285
4345 6142 2720 10325 5250 6812 1409 151
4346 10326 9179 4283 1409 9935
4347 1604 1409 4103 87 3482
4348 1409 48 3792 4297 8611 3216 8213 3710 5278 7429 7431 8775 915 10121 10327 10328 10329 3725 7078 354 440 10330 2323 2243 9974 211 6465 9996 3850 10331 5643 4035
4349 10255 8346 7188 10332 7921 10333 361 1409 10334 8135 10335 10331
4350 1409 4088 4737 10336 10337 10338 4632
4351 74 3008 4088 1409 2508 3104 5025
4352 10339 3045 1707 3309 2851 2500 3385 4776 5480 1144 1409 10340 6544 7509 3320 5040 5304
4353 353 5957 1599 1409 5115
4354 1409 2589 8292 4819 258 128 9551 3166 38
4355 1409 3440 9137 4321 7081 2245
4356 5791 4366 3676 1243 2398 8442 6376 3675 6895 4355 7675 9576 128 3330 1409
4357 2417 3792 2459 10341 4502 4021 1497 1409 5161 497
4358 1409 872 5096 3874 7380 4040
4359 1409 8553 4591 2515 822 552 3244
4360 1409 3420 3963 1286 1563 1085
4361 7543 717 4327 8738 1409 4523
4362 499 1409 4431 4438 1123
4363 1409 6334 2461 3345 3089
4364 6112 4217 10342 6393 3236 5588
4365 4235 975 5530 6112 2954
4366 669 10073 10343 6277 6112
4367 6965 2221 4592 4236 1516 10344 1718 3905 691 1306 2858 209 1136 1241 1230 5029 3893 1470 1382 1393 1320 1646 1195 10220 4077 1367 2906 6757 1105 955 330 7001 1660 969 961 1651 963 212 1628 7782 3318 1213 4350 219 5795 1654 1488 418 502 1558 3 1630 1374 9730 1223 6732 978 1112 1290 838 1401 6334 7296 6074 8278 1746 323 1114 5979 4198 7094 6086 1317 1316 1177 987 2555 991 232 1465 5831 1636 10140
4368 6334 3960 2423 4686 9103 994
4369 3362 6334 9659 2896 3925 7904
4370 6334 10345 3551 4325 6490
4371 10346 1447 2369 6334 7148 3551 6282 3093
4372 5832 1272 6736 5029 3963 941 1370 4350 1076 1286 437 6334 1364 5030
4373 401 466 9005 10347 10348 6334
4374 2205 8367 2423 2648 3893 3857 6724 2303 4219 4917 644 6003
4375 8 2205 7470 3941 469 3870 4862 9110 7001 7189 9891 7910 952
4376 2205 4313 10349 6121 2734
4377 4809 82 4746 2478 5369 2583 10350 2637 2741 2205
4378 1048 4088 2205 10351 8146 2653 51 3993 6797
4379 10352 5726 10324 3829 2205
4380 7859 1607 2290 2438 2987 2173 7276
4381 5802 2438 1268 1800 10353
4382 2438 5738 1621 1869 7119
4383 2438 5617 2961 149 1341 146 147
4384 10354 5390 5509 7635 2438 3379 2645 208
4385 7819 7153 2447 6054 2448 4925
4386 2447 33 868 458 8985 10355 10356
4387 8411 8412 2447 10357 1275
4388 2447 3176 51 10358 10359
4389 2447 215 3391 196 4092
4390 4596 2447 2428 2431 1800 51
4391 5186 2447 5792 1574 2321
4392 3160 9219 215 2888 2447 2448 5956 3391
4393 3426 2447 831 9645 4591 10360 2448 51
4394 2843 9539 168 7931 4240 2447 491
4395 4406 7665 3124 2447 7579 4456 418
4396 4834 5361 5367 2582 5106 325 7744 7597 5396 5338 8992 8036 4670 142 5382
4397 325 4567 1904 8088 5360 5323 2624
4398 325 3229 5471 7150 4289 4472 5815 8608 5146
4399 5377 8412 325 8043 868 4005 4565
4400 5338 325 5396 3194 10361
4401 325 9090 4413 10362 3122 179 3981
4402 1909 325 453 89 10 30
4403 787 325 2921 3114 5340 3941 2418 10363 10364
4404 325 4411 7237 688 9152 2237 6514 28 7805
4405 325 3561 3201 2523 5287 6571 603 3197 921 3983 121 7901 10365 3040
4406 1983 381 10366 1170 6840 1870
4407 10367 6134 6461 9751 9840 4385 4855
4408 6134 4258 5354 1308 10367 9175
4409 10367 6886 6522 7136 6952 4303 6080 4194 5035 6962 7146 7033 4766 7144 6892 6913 1203
4410 3009 6595 10367 10368 922 1803 5040 9735 9175 5041 5586
4411 10367 2982 2357 1308 10116
4412 6504 10367 6957 10369 6689 10084 9452
4413 3498 10370 3041 2135 10367
4414 2478 4380 8039 5384 8043
4415 5382 8325 9751 8434 7735 7612 4565 8130 2721 9158 8043 3026 4204 9023 10371 5898
4416 5377 1205 6092 1904 865 8043 8411 9641 5323 868 8907 6293
4417 8043 10022 398 661 100 10372 3184
4418 5324 3220 8043 5322 3997 8005 3882 5388 8363 4242 1471 115 2055 475 8421 6064 10245
4419 865 2581 5384 5898 868 7640 1904 8043 1047 1274 10373 1652 3895
4420 8043 7640 1782 9380 7597
4421 8043 8290 3044 2003 9027 10374 3107
4422 5315 2581 8043 9569 2927
4423 8043 5387 2581 8164 4565 7962 5897 2741 4938
4424 2478 5072 8043 2850 1124
4425 8043 9709 7648 3391 7831 4768
4426 8043 4367 8421 1272 1453 1099 1032 945 6694
4427 6665 8692 2637 5361 8043 4668 7628
4428 48 61 7744 6672 787 2913 423 3315 3579 10375 7914 3356 4359 7181 8386 10376 4330
4429 3962 61 3673 3628 9492 7452
4430 4247 61 6311 7331 29 464
4431 3240 61 3876 868 6674 9025 109 7253 7489 4359 2238 9206
4432 7452 61 339 8271 9926
4433 5387 2739 6665 5382 2478 8029 8462 5453 433 8137 5048 2581 5096 2740 4072 4787 6117
4434 5387 8644 7740 878 10377 518 7709
4435 5387 2521 5096 4746 10378 1904 3945
4436 5387 5574 10379 6718 3694 8191 8581 9578 8381 10380
4437 5387 7735 3794 5182 142 5096 7593 4660 5390 8166
4438 5453 5387 254 1301 9129 2922 5792 10381 9046 552 6548 5795
4439 4809 5387 8035 6665 4746 6289 7411 8299
4440 8462 8137 5382 5387 868 55 206
4441 5387 5096 5382 5367 7277
4442 5387 3794 6665 2740 8177
4443 9809 2565 3670 10382 3636 3381 3422 721 5 8784 9187
4444 10329 3261 9202 4624 5418 3636 1557 5140 1450
4445 3383 3636 8139 3808 2988 8635
4446 8743 5838 1199 3636 5945 3685 3642 10383 5518 3984
4447 3636 102 1678 4020 4038 6614 3983 174
4448 34 9742 5431 3636 7466 1901 7993 2168 6054
4449 3636 9766 2956 1887 2965
4450 10362 40 10384 7460 9284 7393 2764 6298 10385 3107 5530 654 6144 3628 7378 373 8477 3036 8018 8145 7211 8540 2826 9091 4312 3636
4451 1029 1481 4095 5203 9759 23 9440 3766 5140 3024 369 30 50 576 3618 4039 337 1551 468 1715 832 855 3122 613 10268 525 2516 143 2833 5120 3454 174 477 176 402 10386 9556 354 2513 4437 5869 1297 5900 218 1151 1039 5973 10387 6319 6654 4576 124 4555 9580 762 1166 816 1011 422 1631 167 66 1607 9826 10388 5890 4313 843 674 497 400 740 6972 3826
4452 5945 7749 7398 3826 2048 10084 8047 8009 6838 9111
4453 3826 7194 5505 658 1471 514 8793 46 3919 2231
4454 48 4565 2064 8190 5139 7589 9869 4628 3826 5007 774 7555
4455 3826 8421 3550 2082 2004
4456 4832 7085 2247 10389 4082 7907 10013 3519 10248 3091 8874 3826 8718 1370
4457 5735 3826 10163 470 1782
4458 1241 3826 1484 720 613 10390 1040 4606
4459 3826 2513 446 143 7873
4460 1450 9193 6369 482 601 7957 5623 5304 8805 4600 402 1285 3826 7903
4461 2137 2436 5643 5669 4191 3910 5535 3829 7719 51 5546 3826 6425 3090 2369 19 8550
4462 3591 244 8869 1383 3826 359
4463 3826 3752 5573 9766 687
4464 5307 6325 9805 1445 3826 3811 6845 6681 1872
4465 3518 3679 3826 3832 4313 6855
4466 10391 3945 8292 6791 2442 7775 3826
4467 4430 674 5136 3625 3826 3649 467 9310 8599
4468 3826 518 4727 10392 122 470 10269 2653 491 2039 2835 8 5165 5 73 10393 952 516 495 3440 4187 530 9544
4469 8352 865 3221 8160 3826 340
4470 10394 4746 82 5181 936
4471 2116 5080 7898 5181 7709 6602 10395 8051 1587 9763 918 994 1032
4472 5181 540 1904 3752 5249 4143 6 588 2516 6854
4473 7735 8434 5399 1386 1506
4474 5361 7597 9263 5382 5369 5667 6710 5374 9038 8434 6267 142 7326 5359 6251 5590 3518 1404 1252 1543 2647 1124 10396 2654 6516 9015 3017 3391 7489 1129 1336 1450 6498 1280 1275 5854 1724 333 2859 1136 1429 945 1393 4916 1553 1276 5855 601 4644 6757 956 2771 1413 4390 958 2933 1159 6702 4350 1245 160 1022 7979 1164 7692 1043 7265 10397 9731 1012 1171 1390 1364 984 1438 1086 987 1400 1228 1465
4475 7740 8434 4687 5834 5432
4476 2581 5326 7797 1904 5382 2478 9371 865 8691 6671 8164 1206 8434 3794 7711 2705 5844 5167 2623 4567 9123 1340
4477 1204 8434 9969 6714 3851 6228 1641 7553 921 2442
4478 6665 2583 8434 2584 6236
4479 551 4949 3193 2292 6865 6102 774
4480 551 185 2266 10398 616
4481 551 8230 3766 7378 10399 6792 10400
4482 551 4185 5313 8974 4431
4483 551 619 5492 4302 8191 4186 1449 2398 4830 54 10320
4484 551 658 3719 4258 2716 5165
4485 551 2002 60 3175 3630 9725 7777 3249 1048
4486 551 30 9450 2782 4004
4487 111 548 551 186 3811 3307 1909 7566 3083
4488 2903 459 8970 8163 339 2444 7070
4489 7466 10176 2903 477 514 3153
4490 6497 2903 550 524 5519 10401 7238 3604 3356
4491 5148 2903 9166 6526 2267 8592 4689 6437 4275 9002 582 284 8011
4492 9565 4800 113 9100 747 2903
4493 2903 3800 8341 1735 310 545 2590 10402 236 9759 3641 6788 10403
4494 2903 3639 2442 80 2988 4647 1123 2649 906 7760 22 799 10404 949 4457 9703 7027 4436
4495 6298 7207 9090 2903 8238 111
4496 1272 10405 1649 6460 384 4837 8635
4497 4611 9273 9032 6460 10406
4498 5167 190 113 2363 6460 6519 2856 2562 6523 936 1719 848 1279 2906 1097 2859 1072 9200 5863 1329 1120 5884 1372 3003 5542 1169 6086 1221 152 6165 1512
4499 6460 435 9695 2267 254 4255 685 196 2222 10056 2820 778 1591 6646
4500 6460 3638 7916 731 9615
4501 6460 1901 555 7030 5748
4502 5382 2655 865 2582 5898 5384 5618 9033 1090 6665 5844 2520 423 861 4750 608 6460 1523 200 1484 1136 995 6726 5863 1458 1143 1044 1164 812 2982
4503 8462 9253 6460 10018 10019
4504 639 10407 7971 5760 3041
4505 5587 7971 8163 3649 3300
4506 7971 8238 4906 7150 9550 4477
4507 10408 6037 9187 5942 481 7971
4508 7971 1357 523 5 8174 8719 10409 545 2592
4509 3670 3625 196 552 2737 174 255 7971 467 7150
4510 5220 2613 6546 9403 7971 477
4511 8199 5505 7971 1909 47 10410 9814
4512 7971 1523 5497 204 5820 675 6613
4513 518 7971 8149 7122 8280 1617
4514 9477 4482 10411 6395 10412 10413 6849 10414 2410 6827 10127 6414 4295 7971
4515 6228 1480 865 9565 7971 3691 9534 10415 3858 3398 2625 6227
4516 7470 28 7971 507 3193 364 467
4517 870 8482 7971 710 7536
4518 3752 10387 7971 10416 10417 7116 4112
4519 309 494 7971 10043 464
4520 5899 10306 4240 1448 4593
4521 10418 4368 4005 9227 747 10419 5899 3142
4522 6401 6256 10420 4951 2047 7262 2018
4523 2739 3264 8436 8569 111 524 7262 4255 3798 3187 3441 10421
4524 9675 1831 1969 359 4060 8278 7262 5774 6791 2261 7153 4778 5040 5608 9886
4525 601 7262 2877 4069 1083 74 3421
4526 2525 729 4403 1222 7018
4527 185 2525 2587 6305 4637 51 2207
4528 2525 7180 6971 7449 9365 7303 10422
4529 5006 6626 8170 10423 7425 7335 6090
4530 6626 3499 680 6962 1511 174
4531 4164 1637 6626 1428 771
4532 5961 7524 2832 185 6626
4533 522 4891 927 2656 6846 8108 7931 854 6385 7243 6469 10424 4517 5820 10425 10341 9556 6626 7428 1600 467 5989 8932 8242 3315 685 10426 2932 10373 10427 6333 7044 10428 10429 6721 10430 9456 4080 3010 2811 4740 3330 3295 5409 1583 10431 3816 10432 5889 361 8827 3973
4534 6626 3326 200 4656 361 3040 6165 1414 1656 1317 986 2555
4535 6626 7684 854 2560 8263 10052
4536 187 190 8098 8264 7683 525 404 5986 6626 129 1347 7620
4537 6626 6283 6393 2857 2459
4538 6854 7924 6626 8012 3599 6556 6620 4417 4569 4337 7180 4888 7101 7683 8057 2596
4539 1347 6626 10433 555 6692
4540 4650 8035 1449 10434 8348
4541 2739 2581 6264 9225 9262 433 865 8054 2601 4650 8038 2740 2600
4542 4650 6709 7300 2356 10187
4543 4650 4573 1801 1061 1427 6751 1461
4544 4650 1028 4592 1351 1320
4545 4650 5845 1450 940 3746 7636 1633
4546 2739 2337 1340 4650 555 6576
4547 4650 5319 2342 1028 1130
4548 4650 6733 208 4889 932 1003 1367 1742 6726 6454 3897 1197 2377 1024 980 1114 5861 1463 1564
4549 4650 6710 4649 9641 5323 6394 9157 1547 8752 6452 7327 282 3446 3415 204 10435 10436 992 4154 5814 1338 1476 5622 6758 1036 3931 1432 1212 6702 221 6086 4684 2982 3921
4550 6665 7840 4650 8411 7797 6394 868 2343 2055
4551 5395 916 4417 632 2988
4552 4938 5395 5399 5382 8181
4553 5384 477 5395 3193 6710 8129 2576
4554 5395 503 861 7912 193 2723 4620 1483 5796 1354 2163 1610 5797 6768 1214 9730 1445 988 1201
4555 7963 5388 9380 5369 7950 8037 5361 5382 1904 4660 5395 5376
4556 2337 3726 5275 1965 6812
4557 2581 865 8992 2337 4204
4558 2337 3440 9606 1044 2940 2938 4221 7976
4559 92 40 27 6546 4260 8553 10162 22 8051 2019 577 7060 1410 309 2337 7187
4560 2337 3874 10221 9047 4441
4561 7584 1472 2337 10437 255 1272
4562 2337 9090 3730 112 3217 731 2833 3208
4563 7381 1354 7060 2337 3649 3566 10438 4233
4564 2337 9235 48 89 724 419
4565 2337 8677 6587 9396 5404
4566 5874 10439 2337 5477 92 5514 5288
4567 10002 9411 3652 9025 7621
4568 3652 5445 447 915 4299 9293
4569 7468 3652 9957 7570 3026
4570 3652 1607 6826 736 8627
4571 3652 10409 3955 10440 3107 6493 6661 10441 3953 10307 214
4572 1774 2742 4686 909 8955 513 511 5643 2689 6439 3904 8745 7881 1532 8143 1132 10294 3702 209 1381 945 946 942 949 1614 3381 7777 961 7407 1286 4909 1559 1391 1315 6780 1712 2061 985 1713 987
4573 1774 7380 5 7355 10442
4574 1506 1774 2356 9470 63 2302
4575 7375 1774 2495 3690 7369 10157 3695 2404 4293
4576 8254 6441 460 4297 4673 2951 10443 8726 10444 1782 497 1774 6563 8184 5113 1607 1979 3561 1094 4082 7940 5452 4992 8502 7118 10445 10446 2565 6488 5827 10447 9469 9472 9327 9194 4235 7830
4577 1774 84 5159 451 7572 7836 8532 7911
4578 787 3686 6503 7457 1774 2292 5698
4579 4361 5482 3978 3382 5077 487 6789 10448 3664 1774 3753 7785 176 307 2961
4580 1774 674 5715 718 582 4145
4581 5122 7622 2255 1774 5698 8405 7560 1978 381
4582 4411 7570 10449 7485 14 8751 1774 5077 523 8678 93 9945
4583 1774 6967 541 3882 1969
4584 427 9993 8309 7060 8159 456 868 3223 40 7330 2736 22 469 9564 870 5050 1774 4050 9890
4585 10450 5077 8962 6563 9293 7513 3857 1774 514 7101 6339 4265 28 22 1978 2832 4681 1080 3226
4586 1774 531 5091 7397 650
4587 8784 1774 531 3150 771
4588 1421 6940 1272 1774 3104 6704 803 6743 1136 209 1353 1352 5510 953 613 1497 1208 1033 3401 4978 4088 218 1075 414 1359 275 1260 1152 421 977 1361 1083 1011 982 9793 5030 1176
4589 5294 4948 1774 3985 3764 10451 8584 5640 9956 6993
4590 7193 26 1048 3672 9614 4183 497 7194 10452
4591 5302 9846 9998 7193 3767 7319 4517 5505 2877
4592 2423 2762 794 7193 10319 3779 1062 497 6860 2203
4593 5497 7193 10096 5611 10453 10454
4594 497 7152 7193 2763 6817 72
4595 4154 553 1370 4781 6328 7193 220 1445 1113
4596 3561 7193 4408 9230 3968 414
4597 7193 8589 6377 9195 9941 7815
4598 7193 5105 4949 1092 5587
4599 308 1909 9413 7193 9948 1138
4600 506 7087 6049 7193 9278
4601 899 9407 8600 10455 1066 3983 10456 5795 5757 4732 7193 5155 7337 6137
4602 6666 7836 4379 5361 9123 10350 1446 587 3109 5249 3322 4697 1354
4603 718 6400 5124 739 3220 573 687 613 10457 7836 84 2837 5940 3764 339
4604 7836 432 5077 2837 10458
4605 2021 5697 892 10242 6037 5784 9501 7407 684 7836 2565
4606 3967 3424 233 10459 523 7836
4607 7836 42 4718 7243 9731 10460
4608 5055 5310 9075 4097 7836 8918
4609 5369 8217 4379 2356 9194 55
4610 1340 4379 1666 6711 423 2478 5374 8039 2582 8034 1206 865 2521 7598 8705
4611 4379 2518 6452 7912 4761
4612 7913 170 7000 9079 3782 7667 8061 4088 6634
4613 4181 8404 4304 7000 2514 8076 9086 1825
4614 7000 8861 7457 26 4149 187 477 10461 2653
4615 7778 10012 6897 8108 8826 10462 5005 2549 706 10463 9786 7000 2835 4195 5454
4616 7000 5540 3055 4366 2378
4617 2739 6665 4961 5369 8993 5331 5453 5538 5540 5338 1419 1404
4618 5540 53 1779 30 381
4619 5540 2428 1192 6571 916 1549 2780
4620 369 5737 5447 1872 400 5077 5958 7353 5540 4019 7529 9861 6350
4621 5540 10159 6187 5173 674 4711 6786
4622 2835 3997 53 5540 5329
4623 6186 5540 896 4605 901 7371 657 1066
4624 5540 2244 4095 256 1469 447 1480 1895 1354 10464 838
4625 4958 2282 295 5540 2198
4626 1565 5873 9358 5987 1548 8986 10194 4408 4843 495 5540 5890 1071 7354 759 8189 7404
4627 8035 2244 2628 5799 8547 174 4569 7871 9014
4628 6209 4204 2518 9039 7486 2244 5832 6643 4711
4629 2851 2835 2244 5454 4487 9854 7353 6070
4630 2244 4237 8538 6855 5942 3550 427 3122 9716 124 5746
4631 2244 3029 10465 8203 5827
4632 2244 5618 74 3177 6470 4217 7367 4900 2373 9814 960 2877 7187 4765 2567 1529 8300 8445 1257 3175 812 612 9148 1604 211 7682 5141 5610 819 7404 4602 1224
4633 112 5717 588 2522 4906 4565 5202 875 7751 66 10466 6532 62 6843 2244 10261 8918 4542 10467 3009 9609 9108 6513
4634 902 2681 2628 2244 7264
4635 5095 4746 9558 861 4369 2244 6843 5841 10468 6561 4063 8141 6152 4242 9157 1978 4830 7583 1124 2531 823 2858 1136 4488 9058 1408 684 1551 196 1517 1371 1160 5795 250 1083 975 3921 751 8925 4602
4636 5361 2244 2520 2741 2518 7858 923 2635 3877
4637 452 6262 10188 4746 698 8550 5739 9076 721 2244 5703 6177
4638 8041 3315 2244 10469 10470 28 2250 9312 2789
4639 5071 4877 2244 470 967 2394 1274 6621 9674
4640 7433 8560 8510 3461 9761 7207 8425 3800 8348 463 34
4641 5367 5382 7598 10288 5182 7433 2478 5771 6524 1543 1272 4704 1740 951
4642 7433 456 1060 1351 1295 1501 1368 1628 265 969 1200 838 1045 974 1403 1182 5030 1686 1713 985 987 3184 5886 4602 3966
4643 9628 6711 3923 5095 8991 6209 9267 2520 8031 423 3193 7433 6265 481 1248 5544 1495 1015 1524 1611 1191 5879 5824 9730 1229
4644 7433 5957 254 525 10442
4645 6532 7867 2567 5868 6697 7433 4832
4646 453 1868 7433 5973 1137
4647 8552 7433 1904 1607 10150
4648 8692 5362 2581 3240 5361
4649 8692 8691 2626 5324 2739 3240
4650 2739 5315 624 402 4509 8057 4395 3095 5945
4651 5179 5315 5374 7598 7862 1146
4652 7740 5315 5361 9269 6092
4653 5315 4666 9284 8030 9004 10170
4654 5315 2630 6313 4806 8909 8304
4655 7560 4494 10471 4088 373 463 1399 5617 2245 4929 5263 2512 10472 3403 3314
4656 1708 6756 418 1360 7311 1399 1512 1114 9041 5886 1465 1466
4657 1475 6731 1236 1338 1399
4658 5136 1399 6330 4862 8572
4659 6799 1062 1135 2161 720 4665 1003 2192 4780 4589 158 1385 1143 2908 1399 1703 6165 1686 1292 1226 1940 1148 3338
4660 1788 1853 1399 1824 4879 2126
4661 1028 1334 1404 1475 196 1241 998 1230 1430 10086 3406 1744 221 1829 1399 1221 3869 1292 1085 4585
4662 358 821 3193 1405 1238 1455 1380 209 2367 828 1470 827 155 1138 1075 1261 1323 1399 5944 1563 2550
4663 356 1248 1028 1267 1376 6314 1124 196 1156 1378 2057 1448 1050 1389 601 1036 157 1413 1487 1655 4166 1398 755 502 1173 224 838 1399 1220 223 2930 2204 425 814 1177 265 987 1658
4664 193 1099 201 1594 997 1230 5862 2949 1509 4665 4589 1107 1164 1076 418 816 1025 224 1399 1512
4665 1399 1113 6243 632 5578 8862 5647
4666 452 8283 1399 3026 8199 8134
4667 1276 910 1306 1240 2192 1384 4646 1399 1690 2062 1333
4668 1241 5862 5714 831 4324 971 4594 4684 1399
4669 1334 1157 5922 852 1194 2200 939 1652 1680 1385 1399 978 3297
4670 1334 855 966 2059 3 1399 1592 1686
4671 1399 2428 3390 1795 5560
4672 7735 60 1767 868 4005 2260 5953 2255 346 185 5257
4673 7735 2521 2288 191 10368 6521 5457 2468 1495
4674 7735 111 6254 2513 7496 6476 1608 4509 10473 7426 896 3997
4675 1081 8421 5307 7735 4697 9152 9650 5356 4414 2863 7207 4278 9788 6502
4676 7735 3726 3184 361 737
4677 7735 3026 2637 5338 593
4678 1767 9266 5374 576 2705 2626 4380 2628 7598 7696 2623 10295
4679 576 5382 2626 192 2755 5238 7618 7081
4680 5361 3794 576 5182 1061
4681 5462 576 5148 2649 9260
4682 10474 6586 6943 1602 6888 5612 10138
4683 5612 2722 3555 10475 8176 10476 7038
4684 5612 1016 51 1368 1048 2070
4685 1089 4789 5127 17 8375 5750 2267 9776
4686 1792 1956 5029 4520 1957 4789 477 256 2448 4014 4556 1800 3357 6536 3391 5772 1817 1819 8159 400 8135 3403 2150 6518 8701
4687 754 9679 5128 4789 2312 2699
4688 5361 6670 7913 5184 2471
4689 7091 6175 309 684 2471 4190 7296 3224 7389 408 9527 413
4690 2471 8181 8452 8363 865 9617 868 9386 7496 770
4691 5382 3555 2323 5779 1062
4692 30 3719 3083 875 2323
4693 1376 388 2323 6301 5745 5488 7062 1096 3559 4051 8704 8471 4226
4694 2323 3910 7470 2776 7919 4988 1405
4695 2323 28 8627 7479 7072 308 3230 318
4696 2323 4225 118 10477 2267
4697 9319 477 1761 2323 9369
4698 6377 2323 7121 3026 8953
4699 6420 2003 10478 2323 9657 2221 6622 3841 8616 3175 1313 38 8244 2509
4700 4903 2323 3550 6307 2017
4701 2323 9190 8626 10033 2251 6399 6725 128 359 6697 7873 9341 361 6261 4726 901 10144
4702 2868 10479 1588 2323 2589
4703 4746 6466 9838 8757 2323 2538 4805 718 10480
4704 2323 8247 335 1347 2507 6039 10481 4238 3514 3797 3787 3433 7444 2557 553
4705 3744 2323 2496 10482 7531
4706 5046 2323 8372 2589 4934 4088
4707 473 5720 9470 7710 24 703 174 5209 10 72 464 6678
4708 4087 461 9657 446 10483 6678 10484
4709 10485 6678 10486 5578 3975 2008 4731
4710 3794 5801 878 26 467 5587 4088
4711 379 3794 7634 6546 495 4254
4712 5399 4565 4072 3794 7962 5368 9019 10350 868
4713 5382 3794 5058 6677 7871 318 10487 2776 1511 8449
4714 787 3794 10378 1531 396
4715 3794 10488 4905 4821 10489
4716 5443 2256 8168 3794 28 3780
4717 111 3794 4565 186 4095 112 3207 5474 8334 10490 2260 403 6056 9069 6545
4718 3794 8949 10096 2248 8671
4719 2581 865 3794 2478 5390 1206 6710 10491 456 4612
4720 2357 7286 170 6113 2698 2912 10492 3794 10073 3201 7507 6228 2847 6314 1516 2536 1124 196 1097 2562 1050 1453 1351 826 2200 1053 851 1739 1679 6758
4721 3794 80 2030 3959 10493
4722 3794 5641 5095 9371 5382 2478
4723 787 3794 7821 5581 780
4724 3794 4513 9151 137 8329
4725 3794 5140 5530 7785 4885 174 8989 743 2436 8787
4726 499 4094 3922 3794 10202 3876
4727 3794 7277 82 74 10494 318
4728 3781 5257 10473 7294 112 3794 894 9501 1550 706 89
4729 3794 2030 447 10188 5054
4730 5180 4753 3794 485 4302 7542 4308 4145 5788 10092 6237 506 8586 5287 7787 4949 4934 5951 3039 4001 5575 5140 177 3768 10495 10496
4731 3794 55 4565 2030 1410
4732 3794 5972 10497 4242 2021 5511 4829 1340 2531 9413 7497 910 3902 1380 3911 1527 1595 1365 946 1066 4221 2938 828 8384 1070 1103 1743 9329 810 9638 5599 8937 8825 2727 969 7178 1847 1061 837 2909 223 1166 814 1315 6245 991 6972
4733 3794 3220 26 4999 5054 1904 1909 28
4734 3794 112 8620 8174 7497
4735 3794 5367 5369 142 5322 5641 2741 55 10354 7594 4093 10288 5390 5182 2708
4736 3794 1904 1340 6336 7691 5877 9885 4443
4737 8254 3794 5294 790 8502
4738 8609 3200 3794 7507 1765 8630 7397 10215 7731 456 1340 523 1094 2961 2461 933 74 3264 531 662 2839 10498 10499 2241 1846 5352 2591 2232
4739 1205 5382 2739 4565 10394 3794 5096 1206 7277 9393 9969 8992 3726
4740 495 3794 884 52 13
4741 3794 26 55 798 4572 1424 847 1351 516 2161 1032 1003 5744 76 4600 1202
4742 9225 2581 5367 3794 6665 2478 4213 5363
4743 3794 9019 5073 308 1663
4744 5161 433 5538 192 3794 6706 4940 4223 254 1301
4745 10500 3794 2614 5338 7644 9626 6620
4746 3794 3220 82 1340 6963
4747 3794 5096 5383 4669 4609 7696 7337 3127
4748 3794 6225 7522 111 740 3950
4749 3794 8050 26 6656 2742
4750 3794 2521 2741 8644 82 192
4751 5307 3811 4299 3794 8689
4752 3794 3876 674 472 7060 7918 2840 5758 7826 9694 10292
4753 3794 1666 531 346 861 1764 2276 4017 423
4754 3794 1001 1370 793 2394 2509
4755 3794 6639 5360 8460 9802 5974 4302
4756 3794 7962 6673 2740 2628
4757 364 5201 3794 541 2030
4758 6665 6264 5362 5322 4669 3794 8992 8164 8036 9269 8039 9371
4759 6123 6672 2763 2773 4244 105 2769 2770 754 9679 2862 9986 10501 2865 2257
4760 9973 6123 9743 9087 89
4761 6478 8256 8202 8216 8924 6481 7864 9640 6123 2773 8589
4762 6123 8585 6434 9676 108
4763 5998 107 2770 6123 4012
4764 2553 186 8362 7254 3993
4765 10002 9401 8475 7254 2692
4766 7254 72 10502 4912 4550 952
4767 9546 7846 7254 899 111 2243 9978 9338 6545 999
4768 174 4012 7254 6146 7267 9890 5821 3091 7605 6545 9999 6674 3344
4769 3922 88 7254 10503 2770 2414 5746
4770 9397 2055 4149 8147 7254 4205 518 118
4771 4286 2508 8017 3509 7060 9309
4772 6131 4286 6670 9087 5269 2763 9194
4773 106 889 5378 123 7182 10504 918 5759 2799 4135
4774 5378 4525 3984 2021 5643
4775 192 82 3901 2705 3349 10505 1406 1030 1426 1324 2200 1716 210 1296 1162 6773 5858 986
4776 708 7828 4249 4494 7516 4027 3733 789 3994 2705 8428 7605
4777 2705 4185 3371 4919 1518
4778 2705 8452 5367 4853 5374 5386 4660
4779 3223 2705 142 1904 5071 8395 5634 1677
4780 2705 4586 8137 5382 5367 2518 7794 1499 1802
4781 2705 6712 6208 8461 7797 6670 9749 4787 6420 1535 193 6769 1516 1157 1304 1498 1378 201 338 5796 7176 4572 1050 2860 5117 1614 849 945 1035 1679 856 2203 601 5869 1689 1297 5797 1458 1311 968 3 2377 222 1290 1604 1317 2840 986
4782 5374 2705 5381 7248 5369 6184 6265
4783 1091 685 7437 5074 8961 869 8984 2705 92 7645 192 1301 10506 7013 10005 9325 197 770 4227 2336 1383
4784 2705 5847 6184 2288 2423
4785 4938 4746 2705 2634 2520 7411 2881
4786 5383 2705 4853 5390 1904
4787 7301 4950 7408 8553 4407
4788 8168 7301 9666 74 2803 9706
4789 2920 1599 2922 8324 7301
4790 8038 865 5374 9157 10507 7301 5323 9167
4791 82 1909 5975 7301 80 1066 3471 10213 5561
4792 7301 10508 7282 10509 10061
4793 7301 899 7822 2520 6215 1844 115 80 3801 903 2982 256 1965
4794 5096 1816 3545 1475 2325 1048 1339 8580 2062
4795 3018 8230 6343 7343 1816
4796 4935 7663 7664 7024 273 8004 3124 4996 8346 1816 7107 3116 3556
4797 1909 10510 9467 6645 10327 1572 1816
4798 1816 4235 9539 10405 3987
4799 1816 6965 3199 10511 3947
4800 884 10512 2923 1451 6445 3534 196 609 1816 2553 8465 9171 6495 10146 6424 10513 4623 670 2961 9722 4452
4801 2225 7592 2524 9163 7583 197 5418 10494 1816 2287
4802 1303 2459 1676 4621 4704 2200 1555 3921 1816
4803 4231 4747 7272 6990 3185 4801
4804 9307 9878 10514 6603 5020 3185 4280
4805 3185 4768 8310 796 256
4806 8753 5480 3185 2294 1123
4807 435 6752 4856 3147 4437 8707 895 7805 8172 1671 1268 5164 6398 10155 6127 196 6142 6470 3655 1523
4808 3426 7876 108 6470 6439 255 3245 2742 372 9720 4356 10515 6518
4809 16 2495 3941 4439 897 1272 2877 4441 8261 6470 7491 6425
4810 6246 318 4782 6470 3017
4811 7531 5057 2764 8003 3664 3642 9576 6470 5530 5031 3631
4812 435 3264 9369 6904 706 8371 6470 6254
4813 4770 9107 6470 8142 5302 58 1307
4814 5361 5182 907 3379 6470 2523 2425 10516 7953 1336 407 1277 4638 1193 1321 8935 1384 1646 968 416 755 3040 1184 2730 6103 1437 1402 1317 984 5018 1146 1224 2494
4815 6470 1877 4205 4983 10160 5301
4816 6470 10517 3632 8174 8535 10518
4817 4127 4984 5497 6470 1472 1775
4818 436 6283 8441 10519 9164 2453 6470 5773 10321 10424 3692 6961 361 3184
4819 318 3017 6470 943 4182 381 4088
4820 6124 6588 9957 9594 799 2413 8018 6664 1142
4821 6124 3154 1274 5047 259 4239 5813 4325 3654 2645 4493 10520
4822 868 5401 3555 6124 518
4823 6124 9334 9997 7910 10521
4824 6124 2100 10522 9636 1869
4825 36 6124 5698 3083 7298 1792 2576
4826 5641 5362 5361 5382 5367 5324 5322 4381
4827 9262 8035 5367 5179 5362
4828 5362 2478 2292 1027 4948
4829 3355 4068 8424 4429 584 258 10523 2212 3581 9945
4830 1472 456 21 684 4068
4831 5 6 4068 6843 3457 2806
4832 4068 2173 4754 4240 2409
4833 4068 8783 7389 6810 129
4834 5504 3866 4718 2378 4068
4835 4068 1607 4810 262 5412 5434
4836 5055 9866 1322 4068 456 7060 1679 5737 3672 80 3578 3569 2347 34 4531 1765 3631
4837 2455 4068 9285 1607 531 4217 7574 9519 5080 5792 3481 9680 3695
4838 4068 674 1607 1478 3226 1357 10524 7648
4839 10525 6275 10394 4068 4687 6602
4840 5182 4068 3761 5283 9601 1483 10514 7440
4841 8041 4068 1607 9695 3553 3957 2231
4842 3726 4765 3278 4068 273 10526 4626 7940 5725 10527 2498 3861
4843 7352 9196 2608 7357 5491 8552
4844 5491 7352 1244 6065 6588 2432 10528
4845 5491 4287 472 7380 3876
4846 3371 3166 10197 8058 81 658 8195 5491 4412 2515 6402
4847 4512 5491 4510 4412 4130
4848 5491 4512 7380 4508 7356
4849 884 3461 5491 3744 185
4850 5491 4287 2516 354 5462 9997 8332 7683 8006 10529 9196
4851 10530 5491 7380 339 455 4137 3965 4389 10531 5502 10532
4852 6358 5491 4958 1357 2021 93 4703 1707 3786
4853 5491 9751 1761 2860 4438
4854 5491 87 6252 1728 6662 1118 684
4855 5491 4287 4510 7353 132 8968 3440 54 6385 2562 3591 3552 361
4856 7380 354 792 5491 5999
4857 3219 573 451 10533 2502 112 4934 4389 9310 4299 83 5131 480 495 796 792 7726
4858 3219 2713 3792 309 80 4372 48
4859 82 3026 3200 8160 80 3219 868 8714 4299 1449 48 5125 4429 624 115 2931 4205 6790 1408 755
4860 4235 4389 3219 34 3236 8191 10451 4430
4861 721 4081 3219 494 540 4949
4862 55 7277 92 3219 4282 10311 1267 1155 1449 1130 912 4638 920 1570 994 1736 1484 932 5029 942 1644 969 4016 7702 1034 850 1678 1139 1497 5882 5649 157 856 1708 1075 1233 1142 502 1286 1044 382 4909 1433 818 1184 2550 1512 3297 985 265 4911 1058 2494 1059 1225 1714 1687
4863 497 3219 8389 7674 4095 4210 2457 8231 3026 4033
4864 3219 9343 10534 9429 1978
4865 4773 2111 792 2110 3219
4866 1124 1156 1157 1351 9015 2342 1032 938 1501 855 1036 856 157 1037 832 810 1011 1323 816 1227 2936
4867 9015 3177 3651 4088 10535
4868 6621 506 9015 3532 4816
4869 2637 5740 381 9756 2541 4550
4870 4938 4282 9881 2637 2291
4871 2637 10143 3148 916 919
4872 5476 2637 52 6587 8243 2404
4873 2637 2877 4544 10536 87
4874 2637 52 7397 7413 8026 4474
4875 5007 9977 9981 9953 6571 5270 2637 5640
4876 2521 2637 2954 174 10537 628 54 2248
4877 5445 8676 4012 8920 2637
4878 40 2465 8222 3953 3954 30 3822 2637 7753 6530 4348 236
4879 2637 10495 687 5923 8700 6181
4880 5514 8560 5533 3672 9471 2637 4919 8985 174 9977 307
4881 2637 520 7324 3445 9431 10027
4882 2663 5574 1891 8509 2637 339
4883 1280 2637 3749 30 7196 5109 5746 9399 8363 4181 4299 7500
4884 3127 6775 5413 7236 6991 4804 392 5434 3495 391 3313
4885 10538 1384 6991 1000 7528
4886 5070 6991 5827 9686 2101
4887 4881 6991 10539 1793 9714 266 1240
4888 5848 4622 1392 1241 1232 1005 2949 809 1233 5885 1197 1200 3338 2062
4889 1521 997 5880 1232 1000 1527 2949 5849 1142 1233 275 1007
4890 4608 1594 2949 1235 1006 1512
4891 2715 994 2949 6702 1169 1528 1019 1318 10140
4892 9274 5880 1338 1000 2949
4893 9714 1230 2949 668 5880
4894 1232 5862 2949 1004 1005 1233 1142
4895 1718 1306 996 1230 1393 1368 2949 855 1069 856 1241 809 858 1234 1416 4911
4896 2715 1548 2949 1431 1039 755 6086 1043 1387
4897 2651 1272 1180 3945 7720 1516 1523 1029 2658 1570 2199 1280 4638 1052 911 4644 2365 2367 1232 1427 2949 1425 1195 1476 6335 1276 1442 1678 1430 6039 5193 1998 330 1681 382 3897 1488 1683 1373 1288 1079 165 160 1223 1085 1294 1225 5886 1226
4898 4385 7089 1338 1230 154 2949
4899 1241 1240 1612 1595 1338 1000 2949 1103
4900 201 2949 4584 1659 5849 4608 1527 720 1329 809 1226 1148 9221
4901 1612 1339 1365 5862 1596 5849 2949 1384 809 1142 1007
4902 198 2949 849 1142 2727 1162 1220 2982 1703
4903 10540 2536 3333 1237 2562 1594 1209 2949 1338 51 1604
4904 4704 998 2949 1476 1113
4905 1028 1341 996 2949 5797 6756 805 2203 1233 1142 1528 4590 1025 5769 1085 1333 1465
4906 997 5880 5862 1232 1004 2949 1476 1233
4907 10541 3238 1272 2342 10393 1671 2891 10542 631 1965 8580 10486 8016 10543 335 7229 322 10544
4908 4609 4853 7598 8609 7913
4909 40 4157 35 4502 7942 4219
4910 4157 6322 3798 3790 10545
4911 10546 4157 179 34 3575 7346
4912 2315 5225 4157 4880 6172 10547
4913 2315 5262 5621 507 7558 524 2390 8878 2764
4914 6733 1516 6738 2315 1117 4781 1233 1142 164
4915 2583 1537 2482 4188 10548 890 286 2315 189 4769 6996 5762 6744
4916 2315 6833 5778 9042 6692 1845 2816 362
4917 2315 9844 5413 1961 2958
4918 2208 2315 5031 2988 5646 5709 8940 9305 6792 7657 1753 8382 7018 4198
4919 8290 1695 1272 1030 4657 1277 1132 553 1295 1501 1646 2932 4269 1367 946 1002 5029 964 810 1217 3 3899 1312 1042 437 5845 225 817 1222 1113 1315 1085 7094 1592 1317 4602 1564 1464 1465 1634
4920 7840 8461 8290 5171 6415 2485 5832
4921 8290 9577 3275 6602 5771
4922 8290 10330 4407 8848 10549 8240 5406 6982 4628 8986
4923 7441 8085 601 8011 6487 3322 7765 3444 4776
4924 2358 2439 7517 2684 2685 8216 1706 7811 5272 5814 8085 8767
4925 2969 10550 8085 5705 1508
4926 3616 3614 8085 3533 6045 9499
4927 3730 4244 8085 2418 7345 7270
4928 8085 7242 6957 1203 7206 7033 10551 7144
4929 345 5872 9328 6830 5302 7959 599 46 10289 5857 265 5758 304 8085 10247 204 3773 4925
4930 9422 3951 3922 8085 2378
4931 658 400 4144 8085 1066 10552
4932 2003 5107 1909 447 8085 4466 1573
4933 3807 6148 10448 747 554 2718 2717 2719 3356 8085 3561 677 7345 8531 7930
4934 10553 2839 2496 8085 5404
4935 6809 7490 8085 3180 4165 4792 10359 3088
4936 10554 3697 3313 93 8085 5602 5943 5293 101 2870 2512 10555 9310 4304 7369 6323 10272 3027
4937 960 8085 7531 10556 449 10557
4938 3752 10558 9134 9852 9823 10559 10560 4971 8747 9365 1485 10110 3874 658 4373 630 8085 2796
4939 10553 8085 2501 4161 6136 5005
4940 10561 6750 2863 1132 921 1053 5130 157 8595 2491 1213 1361 813 656 1445
4941 3569 5130 5923 2442 5312
4942 7380 3576 9621 6572 8421 5130 389 10562 9309
4943 8673 10563 5130 10507 9231 9274 4249
4944 6909 396 5130 4208 10564 10565 1995 10294 5990
4945 5130 48 5133 7542 6681 6099
4946 115 3220 6325 1067 5130 5718 497 1743 10566 9851
4947 5988 6359 10046 5423 246 4271 4726 2653 4088 3424 8797 9533 372 182 7768 4145 4269 5869 4806 1621 3672
4948 3756 4726 7950 8999 1973 3697
4949 4879 3766 4726 10567 4993
4950 7570 5928 2350 10568 4726
4951 8499 4726 10569 2515 22 4112 8062 5917 2500
4952 10570 9831 10571 3278 10572 6755 4726 3141 8110 6835
4953 4798 4370 161 4726 2207
4954 7842 9216 4726 2339 2764 2448
4955 1492 2413 4726 7763 9219 2640 2216
4956 4726 4401 10573 10297 1523 3887 6437 7200 9071 10574 3917 4430 5765 2829 4776
4957 1501 684 1443 337 6547 4604 1579 36 4726 3318 1215 1218 6732 573 7407 8683 4180 1712
4958 4726 1268 183 4889 720 5742
4959 2163 4426 1829 5609 4726
4960 7955 1577 5452 10524 4726 9897 6518
4961 4726 5445 506 2870 256 5040 4254
4962 9626 4726 6673 9732 3215
4963 4726 4819 1354 208 464 546 613 1033 9582 413 9774 7624 8276 9322 8273 4179 6406
4964 8193 5292 3082 1602 4726 584 3983 10090
4965 4726 3603 10575 4555 6957
4966 2629 59 3650 940 1624 9389 5492 4143 518
4967 2581 2600 6264 5324 8164 2629 8728
4968 8421 100 2629 10576 9600 9485
4969 5096 3924 2161 1003 1857 951 1200 4090 10229
4970 7858 2663 3924 5194 3080
4971 3924 4859 2014 3032 7168
4972 3924 5222 10577 2801 7938
4973 3924 4203 7458 8072 10578 10579 10580 8855
4974 3924 6695 1602 361 8669 2215
4975 10547 6346 2999 6885 2778 3924 5654 6026 5435
4976 74 1615 250 1299 1749 152 3921 8924 10346 10581 1316 6897 6394 2343 2349 1388 10140
4977 645 6394 4262 4757 10377 601 4289 975 10582 7710 7789 578 5961 9292 1477 7709 3376 2713 629 30 10583 4518 308 3262 843 10433
4978 10391 6394 5070 5080 9109
4979 1048 10346 7666 5522 6394 2349 2345 8216 330 10584 10585
4980 6394 2363 8370 10586 10568
4981 2343 6312 4904 10587 10584 2842 3727 4530
4982 9610 2343 263 2101 5418 1061 4954
4983 7665 1746 2343 10586 10588
4984 6937 10589 10590 8273 7404 2343 8926 2364 10346 2349 2361
4985 56 4411 5081 9678 5109 2876 111 317 7823 468 115 6656 5054 2834 516 717 6633 3199 8553 1669 544 5148 345 5443 470 5739 4302 8199 9231 8511 1872 8676 10591 8000 422 9494 6635 10592 10593 8185 2343 4406 7663 10594
4986 4406 3997 8977 2350 5109 258
4987 5805 5488 7062 129 2840 1581 6797 4406 2358 8347 10595 10596 10502
4988 3333 3931 3879 4406 1606
4989 6093 5845 386 3870 4406 2358 7665 3124
4990 55 5096 5367 4648 10597 4406 2753 8924 9109 8216 2364 1725 1719 1450
4991 4406 3229 4466 2361 4467 4471
4992 4406 8202 8924 2349 7666 2361 2345 4405 9109 10586 10104
4993 4406 10598 8672 7622 4333 3870 3993 5413
4994 485 524 8468 8795 10360 9469 6357 5379 1092 7374 8201 9344 4406 6078 8857
4995 4088 4406 2565 4279 6281 3625
4996 6180 4406 8274 2361 9109 3124
4997 5799 525 6327 791 9148 2546 717 10595
4998 142 1904 9380 2478 5641 4939 7800 5799 2630 4853 865 417 9023 5161 5375 9156 3454 1028 1341 1269 2562 1031 1450 1642 994 1351 921 1455 5460 1136 1381 1615 1207 2933 854 4589 1072 601 2549 1107 659 3318 3354 1629 1119 5283 4238 5282 1385 1041 5888 1008 3827 3249 2982 7475 1829 1080 9374 10599 1292 1085 1438 5901 5030 1713 1605 6530 10600 361 1318 4887 1387 1388 1228 4588
4999 8306 5799 8002 10507 1649 8101 6099 9478 8643
5000 5897 5361 485 5799 1904 6604 8130 885 82 862 9519 9369 7328 3945 4810
5001 5308 896 84 5574 892 346 423 2442 1094 3744 6285 9796
5002 5308 6102 446 477 9806 9439 10601
5003 588 10423 5308 6326 2590 10602 646 8010 969 109 7787 9089 676
5004 5639 1081 5450 4175 5308 9440
5005 10385 9397 10603 5308 3762 10604 9666 7029 974
5006 4948 4223 4210 4950 5308 10603
5007 7151 4095 9021 3223 8354 494 721 4359 3203 99 3752 9135 1764 9299 95 9397 5554 10605 2954 10606
5008 8077 3454 310 4431 656 10607
5009 5481 8077 8387 7852 8699 7403 10192 460 480 4051 514 2608
5010 8077 511 174 4511 10608 923 3729 10609
5011 8077 179 899 2292 10259
5012 8411 2741 2520 8077 5167
5013 5574 8134 8077 8363 10610 308 9665 5912
5014 3454 6099 9333 13 6681 9321
5015 485 10611 4102 2959 9135 5481 3454 177 150 5070 5077
5016 3454 511 4511 8667 10612 1980 10289
5017 26 3201 5202 588 40 5966 860 9382 2291 894 3454 174 176 2653 179 2262 2268 216 6226 791 3571 310 5481
5018 3454 899 7324 6099 7500 10438
5019 3454 10613 1997 6482 254
5020 3454 5 5445 4217 2111 9338 2969 909 5623
5021 4095 3454 2596 5806 3882 6152 4384 6324 6241 7547 5262 1895 3742 4130 2736 7848 5287 4842 603 2406 5120 10268 9930 10614 7001 7367 10615 174 176 6903 3300 5928 10616 6594 7190 4793
5022 8510 4081 3454 176 7149 5258 489
5023 4505 7908 8961 4886 3238
5024 8961 866 5698 541 1779 1048 5808 917 6965
5025 4913 8961 2268 2291 6538 10617 216 10103 6090 10618 10619 10620 4022 10325 100 4336 943 7884
5026 506 860 34 3687 7064 10003 467 8961 4073
5027 4541 4417 2359 3079 901
5028 7381 2359 142 2971 3986 4629 4627 1765 27
5029 6817 1354 2586 3984 8502 7639 2359 3311
5030 2359 5352 6541 8868 6367 4687 6136 4164 4182 1965 1326 8983
5031 4567 10170 26 2359 6963
5032 9732 2359 2216 10397 10554 9815
5033 108 446 404 2253 2359
5034 2359 6432 3427 9255 724 4825
5035 2359 16 51 2303 149
5036 5905 509 4145 10524 1118
5037 484 1727 5771 3153 10621 2877 5905 7778 246 6775 2267 1979 4088 5409 9147 5418 4795
5038 6790 3392 529 9540 8861 9544 5905
5039 4000 8756 5261 5502 5905
5040 4942 185 10622 5905 9788 4144 8223
5041 2982 10623 6202 10225 8687 5758
5042 1718 4715 6495 198 994 2459 6115 3117 5758 1280 1134 4704 1136 3893 1352 1551 601 1413 1008 4594 1019 1023 1169 2934 1046 5530 1436 1364 1438
5043 5758 10146 7959 6757 9211
5044 5758 153 3416 9700 7762
5045 5954 6135 6903 5758 285 8971 8223 6796 10624 8869 980 491 1383
5046 5758 7276 153 7038 1006
5047 6495 510 3243 5758 7848 211 470 10625
5048 5758 3310 153 7956 3893
5049 127 7785 6078 8974 10626 5758 385
5050 10627 2913 2877 10628 9449
5051 10627 9526 9382 9761 480 13 3946 1150 10629
5052 10627 3193 522 10630 9310 1137 10286 9613
5053 179 177 10627 909 599
5054 6490 491 397 8857 3500 10627
5055 10627 177 355 1322 6217 8988
5056 3672 6956 10627 5380 6227
5057 1451 3193 6809 747 4470 8950 10627 3861 4132 10631
5058 511 9994 5154 9859 254
5059 511 3633 4042 10632 4008 690 10633 5821 10634
5060 1341 511 5698 4083 4847
5061 3195 5804 3203 4299 7201 511 177 7937 5162 10635 3818
5062 511 7430 6629 5482 9130 3398
5063 3361 3372 10636 6354 2274 7885 511
5064 2643 6749 1253 1124 2562 1339 3893 3315 6860 601 4521 1354 4594 511 1745 6227 8410 5775 1492 7669 2101
5065 511 455 177 521 4217
5066 936 7897 2932 10637 511 4235 2417 9333 2961 522 7848 7746 1421 4654 1413 2554
5067 511 174 4904 10473 385 177 6556 6903 489 447 467 490 448 2834
5068 5462 5933 8962 470 4082 2584 6633 2877 1586 511 4248 4845 4227 4081 9591
5069 5242 511 174 179 177 5147 8084 4317 6196 7321 3949
5070 3746 7459 6931 511 3658 91
5071 6428 8864 91 6286 1037 1508 511 4066 2913 6039 2427 2413 3934 3725 3293 8001
5072 7916 511 6502 290 918 310 10638 1408 9321 10639 9926
5073 4670 7780 511 7338 7091 6964
5074 5445 5113 511 179 177
5075 4728 511 4359 177 7492 4217 10640 4213 7101 8199
5076 511 490 3694 2228 768 10641
5077 511 5140 383 2636 234
5078 4948 544 1666 511 5910 522 8018 4265
5079 511 4290 7816 2650 131 6101 10642
5080 3461 8614 511 5698 969
5081 3613 4293 511 177 3385 17
5082 5127 4408 3986 10643 6102 511 522
5083 8503 865 3474 3752 8041 511 523 9987 423 2837 5053 5148 26 9774 4935 50 10644 731 199 7916 8718 9322 7294 7354 9822
5084 511 8610 5980 179 177 403 4175 4497
5085 1357 5127 9869 9506 10645 4022 1118 511 179 177
5086 511 897 10166 5557 2553
5087 8770 4200 4394 8739 275 9623 511 7200 2398
5088 10240 3802 7518 910 10646 3371 396 941 511
5089 8715 10644 9702 722 8368 733 734 234 3199 724 663 511 3531
5090 4367 9608 26 869 511 7785 8201 4217 514 150 845 2673
5091 4940 5641 511 7850 6126 2572
5092 511 3589 10647 179 4954 385 177 9333 4348 7518 3833 3618 10626 4205 4983 2941 7362
5093 52 2241 789 3043 4249 4144 813 7751 4393 5945 3541 466 143 7056 596 2025 536 5788 400 7334 2516 9192 6365
5094 7751 516 6633 9701 5980 4308
5095 7751 1499 2335 6308 5109 9868 8233
5096 8190 6064 6147 7751 7569
5097 185 4946 4942 4697 10648 7310 7047 7751
5098 587 7751 694 4413 544
5099 9345 6325 10418 9334 7751
5100 9225 5641 6994 4740 10649 5713
5101 9225 2478 142 8638 7640
5102 9225 7443 6162 10650 10651 10652 6350 318 3337
5103 9225 2601 6289 6290 4494 2623
5104 5897 7860 2581 2478 872 5369 55 5331 5382 1904 8031 9225 5178 7593 8452 787
5105 9225 8432 8722 8435 6665 8429 2521 4658 82 3307 436 48 5204 2653 940 10653
5106 2581 8035 10654 1625 93
5107 8035 9874 8028 2739 2741 5361 7279 8433 142 5383
5108 8035 5074 827 1728 6540 10057 1261
5109 8035 2739 8966 4914 139 9626
5110 8035 7306 5178 7840 5382 2478
5111 8035 477 1128 2199 1237 847 1280 1239 1136 1193 1103 5392 4593 956 1431 1212 1413 1160 1040 793 1654 1008 5857 2060 4600 4594 1019 2729 656 1500 777 1222 1114 265 1605 4602 1940
5112 6659 8035 4565 8181 5361 8054 7863 4854 10394 2741
5113 2533 9564 3569 5145 496 2833 8851 2508 3674 9879
5114 2260 2255 8755 440 2533 10655
5115 2533 3113 10656 3591 3670
5116 2533 5779 9365 10200 6227
5117 4481 5761 4795 2533 6458 842
5118 2533 9602 7587 6885 5503
5119 4408 1155 1272 1450 1565 4706 8079 1357 2533 2817
5120 708 4242 7744 4935 2533
5121 8537 5945 4411 7316 9589 2533 658 5452
5122 4229 3589 346 7064 211 6437 2254
5123 6212 3155 6243 797 3589 3461 6588 3807
5124 8188 868 2262 648 10657 10013 4118
5125 10658 8188 3457 6514 403 5715 490
5126 10659 8188 174 176 6572 2423
5127 8188 6041 10660 4217 8210
5128 9234 5735 6530 4565 8188 7829 6622
5129 693 8188 10661 6464 3190 3320
5130 5254 10662 108 6571 10663 8188 10664 1592
5131 8188 5698 8998 6339 467 8689
5132 1347 513 1906 4921 3773 3226 1482 10665 4835 7548 1759 6246 3031
5133 5056 4210 5492 108 544 1482 8782 2653 5574
5134 3974 8805 1482 7071 916 505 475 1629 543
5135 1482 4529 7785 6339 4167 6670 7700 2877 812
5136 10666 8676 5767 2832 6195 7414 10667 7828 10668
5137 1904 7277 10666 7089 1101 1406 1481 1100 931 333 1679 1064 829 4350 265 1288 1173 1323 1121 1749 988 1224 5831
5138 10666 113 7471 6743 330 7189 5230 7401
5139 10666 3449 1543 2647 3453 4770 6002 6009 10669 10670 10671 7157 10672 1449 6007 6006 6008 6010 4625 6004 6003 10673 10674 10675 5008 10676 10677 10678 1396 4636 10679 7159 6012 6018 6017 6016 4635 4774 10680 9111 7156 7154 6027 6025 2938 8384 4220 4221
5140 10666 4110 7058 5266 9592
5141 4035 4287 8345 7473 4113 10017 10263
5142 793 4287 9997 472 2941 3149 223 1307 4574 9993 8447
5143 3423 3767 8273 4287 4510 3960 9460 8195
5144 7247 2562 1346 4287 2634 401 10681 10682 943
5145 7570 4435 8538 4287 8929 3848 9473 4027 9130 5303 7749 3983
5146 472 2513 4287 4192 256 4496 10281
5147 3289 10683 6740 4287 189 792 5196
5148 4287 87 10684 4051 7688 7473 8332 9542
5149 4287 637 10685 472 2013
5150 4287 674 7356 9227 723
5151 3559 6554 5143 5746 4287 4132 4050 8651 4051 10686
5152 9764 4287 4494 4334 9938 4280 7490 10260 10333 1182 1257 6837
5153 4367 4287 9997 5745 7353
5154 4287 7823 5148 674 637 9997 7356 3432 9938 8956
5155 220 6313 588 7589 7331 8252 4002 452 870 5420 4287 9375 9993 6146 1576 6792
5156 4287 5007 472 10110 10165 8157 3313
5157 4287 446 3888 3193 189 440 3931 5266 7027 4786
5158 4287 113 1979 5871 919 7210
5159 447 3200 6312 10687 6746 4287 7356 9970
5160 338 1051 200 1381 1594 1064 410 1408 724 806 155 1035 1552 1033 5742 613 3401 1036 48 9104 783 6406 10 112 8717 499 6737 1689 8276 7377 1159 3318 793 165 1287 224 1011 2671 1184 227 3869 981 489 1084 8006 5718 5082 4287 7356 9938 9970 4362 474 1160 7362 10688 6818 1176 231 13 2588 1224 4050 10689 7764 9008 2555 1564 4041 10148 868 3571 4370 4348 2173 894 4862 6572
5161 186 9779 1249 7060 59 873 3198 9640 4287 3726 9993 2513 8389 9955 3154 624 2267 1124 1516 3211 7355 10442 10667 1274 2532 3887 6311 9579 6147 9320 531 3307 870 1448 6056 7566 5500 1518 911 1132 4411 5186 9440 10690 1381 937 1501 939 410 1738 1621 1519 955 613 562 480 1283 806 957 1689 5209 793 7741 1460 1487 414 250 1020 3040 1166 222 1363 1711 813 816 818 425 424 1402 4043 3962 2464 4671 1439 4724 5859 1115 1116 1635
5162 9639 4287 7002 1782 472 343 446 1308 2515 2211 10691 1185 4290 2818 4717 3184 2798 361 2293 10480 10692
5163 4287 4203 6365 7496 495 7179
5164 2516 143 1765 446 7726
5165 1529 6455 1765 10604 628
5166 8087 10206 6602 1765 6672 1253 1523 899 3778 2057 1029 8918 1129 5648 9079 3911 1612 5029 932 5837 4398 3292 5654 1309 10086 3264 6089 8928 8094 1512 1114 5861 989 3174 6759 1466 1115
5167 5080 10693 6961 2215 8539 2590 63 3042 1765 5739
5168 1765 523 3042 5165 4244
5169 5445 4299 6816 466 1765 81 402 2516 143 539 4957 541 4745 102 103 4986 5257 4211 3206 10694 5394 6072
5170 1765 9023 26 7886 8353
5171 6541 1765 285 4366 7296
5172 1442 1765 1421 6357 1385
5173 10562 10695 536 1765 7166 8289
5174 1765 9489 8197 1505 731 8177
5175 6675 6450 475 7820 8276 1765 1529 3372
5176 1765 139 7166 3319 1428
5177 1765 10079 10158 9670 10696
5178 115 6546 5514 10533 7845 3943 6040 1873 1765 7101 7030
5179 1904 10697 4414 684 1765 6072
5180 1765 1048 4352 10698 2743 9681 2638 7028 6266
5181 1765 3042 7166 196 5273 1895
5182 5323 662 1765 752 685 334
5183 1765 10699 2287 9279 1997 7648 9883 211
5184 9009 4242 6785 4821 6184 9119 9142 6745 5788 4365 10700 3400 3390 7874 6078 1765 4745 6787 1632
5185 4132 718 1765 589 2434
5186 5126 1765 7775 9083 1902 3999 858 6226 1315 10701 2059
5187 1765 1607 7773 9169 7039 10243 2840 9366
5188 2863 185 1765 10702 6197
5189 3040 4417 8684 9364 4280 6588 4246 8844 456 1765 1529 674 3967 2851 4431
5190 2598 1765 4267 10457 9229
5191 1765 6441 177 10703 4088 9589 8948
5192 1765 1904 6093 10704 6546 7179 4308 17
5193 1765 7466 1474 4219 5771 3691 4851 9130
5194 1765 456 587 307 7207 6180 3968 1307 4843 764
5195 1765 7166 4764 1062 279
5196 1765 3042 1376 10003 9404 582 2853
5197 1765 9124 8134 7534 8100
5198 48 8842 7013 1771 685 524 1765
5199 1765 417 318 5718 3664 7872 3704 373
5200 1765 1123 346 4041 5295
5201 1765 455 4885 401 8955 2851
5202 1765 7786 1340 307 1529
5203 1765 4203 637 8676 132
5204 9230 1249 1529 5766 3709 3862 8289 3926 2855 96 10705 9387 4929 2526 5497 8969 933 463 5737 381
5205 3807 8184 1529 455 8630 7281 5007 4949 189 3564
5206 10541 4914 1529 1754 5025 5031 6430
5207 1529 3614 2241 4022 470
5208 1529 3720 9455 2262 1315 7432 4228 9183
5209 10224 10706 1529 213 3895 10511 3529 3258 1413 4815 64 4892
5210 2843 1094 8055 350 1529 573 755 415 1489 132
5211 5319 9267 3880 3269 3784 8277 9863 6820 2543 9043 718 4038 8397 10707 8876 2826
5212 507 890 7603 8329 1471 6367 7307
5213 2713 1530 7980 7307 8
5214 7800 115 7306 7462 1734 8289 467
5215 7462 7312 6194 3322 442
5216 7462 170 5382 9877 3186 2593 10708 994 1502 684 7833 6547 158 698 1042 9663 3207 1704 10709
5217 6981 7462 8372 3744 6572
5218 6641 3391 4088 3441 5056 8561 10667 3978 7462 554 624 4408 3833 497
5219 4339 3158 2211 332 4674 7651 7531 7462
5220 4382 3017 2652 7148 6437
5221 4382 8787 995 4608 1075 839 1023
5222 5566 4382 10710 2877 1286 2440 1585
5223 4382 3223 1664 4289 7775 5902
5224 549 4382 2242 5958 909 3084 3300 6249 5243 7828 4249
5225 3959 6252 5882 7196 7623 5463 9666 6455 3738 3762 5313 10711 10712 10054 10713
5226 467 7651 10714 7196 10355
5227 3762 6106 9469 10715 110 8224 9737 7196
5228 28 4328 6600 7196 4324
5229 10716 5148 3085 2623 2634 7196 912 409 1128 1382 5882 1140 9299 2569
5230 3858 3311 1182 969 7196 4280
5231 417 3526 2292 896 10717 3380
5232 7641 4904 10718 896 4019 53
5233 74 55 3997 342 896
5234 896 4019 174 4639 938
5235 8386 3946 896 2835 677 53 1530 870
5236 8247 8856 504 9388 896
5237 472 6555 896 3637 3617
5238 896 176 3372 4083 1189 22 3858 10304 3387 1161
5239 4019 6203 10719 896 7733 3791 4915 4841 3894
5240 896 4040 111 4206 6534
5241 48 1777 3203 10720 896 9682
5242 2260 7317 4547 896 396
5243 2478 896 2313 1450 12 8446
5244 4083 896 676 1727 4251
5245 80 3697 48 81 896
5246 896 518 2805 468 684 3964
5247 7397 3571 9971 3753 896 72
5248 2841 3314 4681 3095 896
5249 3820 7972 1180 4280 3666 3583 1191 552 1483 7811 896
5250 10721 10722 3560 5404 9218 4492 1901 896 677 1980
5251 4222 4255 812 4407 896 256
5252 7458 3260 7003 896 2988 10723 10724
5253 896 4019 2398 7982 7587 9699 1245 10725
5254 896 7337 5429 9829 250
5255 9488 427 10726 6064 3461 5083 9334 5165 9839 31 6865 6102 1410
5256 2351 5287 10727 7760 31
5257 31 7683 6967 5046 40 54
5258 31 1508 40 8706 401 10728
5259 866 7731 4949 5113 6571 31 6441 3371 495 1357 9165 7150 662
5260 31 307 2021 8591 1243 3803 687 858
5261 9411 7151 31 2457 10729
5262 9207 31 512 3819 9592
5263 31 174 176 40 867 48
5264 6328 7446 31 10717 9646 6956
5265 3578 2718 31 42 1370 1709 6410 5113
5266 467 31 1090 689 2543 10697 8372
5267 3576 7485 8690 892 3772 10137 31
5268 31 4019 10730 5404 10731 4821 6546 7562 2259 543 10208 3990 8001 8774 10732 1738 5231
5269 2718 31 3764 9396 2913
5270 9867 31 2772 3493 7186 176 401 10522 6541 3833 10624 2272 7775 9002 508
5271 54 3976 7531 4165 3322
5272 3307 8215 3322 4735 4024 5773
5273 10733 6661 6752 6644 3916 125 663 2843 7698 8390 2309 9778 812 7054 461 8298 8607 4226 3487 3376 3504 4374 5938 6592 7703 366 3358 6351 3296 3752 5718 309 3322 632 8689 10734 2801 10253 7611 3860 2444 7065 7372 5759 4228 4622 9168 7029 4140 10735 4729 8624 9870 3999 8209
5274 3322 1602 3009 4398 2678
5275 4938 1904 865 7832 3688 3322
5276 6276 1650 10302 3322 2210 3315
5277 3322 1573 22 9888 4364
5278 89 101 3322 378 3035
5279 5782 4681 633 4683 504 3322 2298 10736
5280 506 3322 9733 3522 3489
5281 185 7584 3322 4758 534 2961 7698 2510 9930 5504 4926
5282 706 4734 8310 2501 4170 5295 2300 6283 10737 2221 9898 1719 6631 7842 1328 2457 4570 3829 3607 2463 4005 2821 3322 7361 190 531 5762 10599 6368 10738 10568 5561
5283 1419 4369 1660 3302 3322 10714 4088 1449
5284 4069 3322 7844 4966 7604 28 5497 6545
5285 3322 8372 3573 5737 2589
5286 6415 6321 3322 2715 5680
5287 9725 3415 6620 3322 8971
5288 3322 136 2436 373 4795
5289 3967 1447 3322 1640 2794 7812 6572 3391 372 9168 7770 10344 361 2573 3017 10292
5290 9777 3322 4255 318 5379 6221 4088 372 6398
5291 2796 5519 4168 812 3322 3104
5292 3470 6499 1447 2296 2298 4165
5293 7328 2296 3017 7478 3104 115 875 6546 2530 3391
5294 8494 318 6493 4368 1123 9159 2065 1602 9323 8945 8457
5295 8494 1822 7624 6330 2933
5296 6987 3653 9166 9080 7487 853 1326 955 1707 353 181 10739 1314 152 3183 2934 9160 4904 1184 8494 7107 1436 1114 6381
5297 531 624 1129 28 4233 8494 629 7753 5907 4890
5298 8995 7278 417 1347 4734 1775
5299 7416 4734 8573 3861 10740 4191 2784 4067 7299 3615 2569
5300 3304 8621 8365 7891 4734 919 10741 4723 9704 4860
5301 3618 5007 4734 5806 8861 2528 9317 741 843
5302 340 4734 5159 3091 7993 10421
5303 3026 3177 2638 4254 3381 51
5304 3381 2960 9120 4181 2613 100 5186 10742 684 4438 3040
5305 3307 10743 1442 3381 3861 5663 8446 5427 10094 10277
5306 3381 2969 1526 4571 3562 9584 3800 9585 10744 10296 5312
5307 3564 4428 3381 2961 9587 10276 10349 10745 6138 8945 8457 4560
5308 3381 3761 7753 9989 4813 866
5309 573 42 884 3697 10746 43
5310 868 42 9572 7585 58 3299 8060 696
5311 865 475 8849 42 6487 4132 3752 9537 363
5312 8644 3048 42 43 397 10529
5313 1082 5492 3040 43 42 10499
5314 4417 6146 42 600 8448
5315 42 3372 6410 9574 625 465
5316 453 42 10562 4431 221
5317 2913 1607 6885 42 132 9961 40 9381 9614 9468 10747 7577 385 489 22 5575
5318 3615 10063 3726 42 361
5319 2721 43 10748 866 8689
5320 43 7753 3440 470 9494 10749
5321 128 685 8718 10750 9702 8249 7785 8025 22 516 43 470 6816
5322 81 80 3566 458 8573 4605 8332
5323 193 1270 1155 8863 6654 1410 8573 6311 5652
5324 3832 1341 1153 1799 2326 1469 5889
5325 3832 539 8451 8006 1011 5244 10751
5326 512 3832 10598 9036 747 9990 10752
5327 6865 146 2383 147 3832 148 747 6862 8419
5328 3832 674 6368 3943 6968 439 9227 5892 9127
5329 5740 645 396 4204 3832 10753 6213
5330 196 3832 3664 8274 3363 10754
5331 705 3832 179 7785 10755 62 4707 10681 5745
5332 1904 3832 6368 7490 8719 6809 5914 2974 716 512 3145 4903 4299
5333 3479 921 8632 3264 518 440 2557 5242 8354 8319 3114 10756
5334 8632 7969 893 7864 1354 10757
5335 8632 792 7351 829 3193 189
5336 8632 4510 10758 4508 7356 8540 9308
5337 4746 4853 4854 4510 1541
5338 4508 7356 8540 4510 4202 10758 8055 10759 718
5339 4510 4202 4564 8837 6227
5340 4510 637 3299 5955 9706
5341 4510 6432 5454 5299 7353 8729
5342 573 26 867 1909 461 447 7570 1904 4510 4533 1357
5343 8432 6328 5070 4510 1904 9617 5077 10760 2970
5344 9267 8075 1272 4396 2534 4510 920 4622 994 1255 1736 996 1526 411 10086 1071 6756 1073 1708 1074 4579 5797 1397 3406 6774 6699 1022 989
5345 354 6926 4510 4202 446 961
5346 4510 525 5965 7686 7688
5347 4510 7356 8540 5257 2258 6904 531 3710 348
5348 4202 3361 6673 3193 1539 6375 3371 4808
5349 4202 8056 3101 2338 3878
5350 10758 7597 3424 3237 10761 2802
5351 2684 4127 2546 4786 4035 9869 4294 10758 3404 3149
5352 10758 4508 4940 4096 10762 10692 2495 10763
5353 2452 497 9995 1707 899 4415 5779 9292 4393
5354 1853 899 5497 1600 8287 4130 927 5927 2577 1413 1961 5418 3309 1525 6775 834 3184 6650
5355 6120 4912 10054 7191 899 842
5356 4418 10505 1494 1157 1405 940 3902 1426 4340 6903 2689 1613 1555 1655 1173 3 899 3418
5357 873 9055 2755 3215 2529 899 2485 4044 10764 5280 101 5060 396 10765 338 1067
5358 2739 2478 5453 5072 2521 9375 899 7643 1282
5359 3029 3092 2461 10766 7811 2733 34 899 7600 7468 1782 5453 10704 3371 254 573 4667 5095 1669 26 2030 1351 6117 1421 552 6956 2589 2493 6986
5360 2314 899 7733 10499 751 7466
5361 5973 866 41 7723 797 899 56 8348 6664 813 6121
5362 4733 899 4143 10020 6040
5363 531 44 2543 953 9317 1648 405 1001 899 1012 817 3500
5364 5105 6785 2613 4802 899 3361 452
5365 2478 7279 8453 1089 7641 4770 8375 8415 899 5071 5202 10276 3259 3101 3230 2427 4387 591 2526 1155 6081 6314 196 1303 1725 1299 1184
5366 261 586 899 5618 2282
5367 899 436 7465 27 1149
5368 5697 526 80 1094 112 899 866 894 8563
5369 899 9518 6745 5240 7509
5370 2723 899 6254 514 10767 3650
5371 82 573 7738 3858 899
5372 899 423 736 5073 436 4410
5373 1576 51 10448 146 899 176 2282 6067 7105 2182 748 3864
5374 6659 8675 5363 9167 899 4437 307
5375 10073 10070 9697 369 5055 56 100 1410 4948 397 10768 364 6966 9175 3440 4819 624 9893 9773 10769 8273 733 734 793 899 7847 1472 7502 8364 91 309 7407 9008 3808 8353 5517 4445 4369 87 514 2171 89 2172 10179
5376 3830 5749 6329 10243 2417
5377 5263 1071 7347 3830 3282
5378 1508 5342 8329 2270 3830
5379 3830 9662 10035 10770 9856
5380 6988 3830 10082 4069 1735 1212
5381 8060 2037 2844 7728 3830 10129 10771 8490 3679 4473
5382 3830 5847 3624 4387 3898 3690 7927
5383 3830 2372 2303 128 1016 4857 8556
5384 6819 4387 6642 3830 2457
5385 3830 2355 6385 6607 500
5386 3830 4181 8238 1591 1285 10456 7690 10570 1359 765
5387 10772 3290 2691 7926 3830
5388 3830 6962 5035 5034 6957
5389 6340 8613 6727 3830 1727 2405
5390 3830 726 978 4857 6483 3551
5391 5847 2047 601 4986 12
5392 5847 3604 3224 2232 6238
5393 1782 10308 5847 10773 514
5394 2047 54 5847 9259 361 244 3151 2504
5395 8150 4122 4546 5847 2188 4927
5396 10774 1132 8792 4628 5847 3440 2752
5397 5847 6150 1447 7317 3440 339 1152 10532
5398 5847 3440 952 3681 1492
5399 5309 34 9135 8730 1869 10210 5007 2653 3813 7360 7503 5847 498 8231
5400 1696 5847 5365 318 6619 8174 10426 3857 7372
5401 9733 5624 4739 5847 2496
5402 1347 4168 5847 1447 3315 3570 2859 4499
5403 7627 1028 1341 1270 1544 3930 1495 10741 1723 1724 1107 2549 1386 4628 1080 5847
5404 5847 10613 10239 185 539 2799 9290 970
5405 2652 7742 5847 2355 1354 3130
5406 5847 5337 5981 491 6455 3738 6056 5408 9776
5407 423 360 1354 5847 2339
5408 5847 3653 3526 2593 1479 6271 2652 6490
5409 10775 9684 10776 10777 5847 2589 9366 6180 3710 3679 2434 5856 1144 4159
5410 6475 5847 5793 10778 4900 7026 10763 10779 3580 6572 9211 960
5411 5847 74 8846 6954 1203
5412 2379 4813 10 7276 8603 5919
5413 2457 6171 2556 9281 5418 7815 6775 2997 8986 7276
5414 7276 3356 5276 2430 3522
5415 5185 9156 7276 9270 7543 204 6118 261 3440 7974 2594 3175 2261 2031 5882
5416 9757 4666 9881 7385 342 4746 6225
5417 10525 4666 5092 3207 3208 8993 5312
5418 4666 787 2324 3389 8741
5419 4081 5947 8206 2392 1756 8238 5054 289
5420 5897 5382 55 8206 7744
5421 7636 8669 8206 2234 248
5422 6253 3640 8206 5555 7144
5423 8165 4746 2628 8036 4612 8325 8080
5424 1081 3520 3623 17 3669 5698
5425 9239 2173 3111 2855 10143 3623 7350 10199 318
5426 4368 3623 10 4813 6487 4069 1094 10780 88 9108
5427 3623 940 3628 3036 9323 3318
5428 3623 2951 8646 10781 3226 10195 8647 1354 448 2676 3777 6576 4088
5429 110 9093 1 10782 581 918 1451 10221 9441 8235 2031 3623 4254 1633
5430 9135 3197 3614 3623 3220 2523 30 3593 4393 7334
5431 3623 357 9782 2530 8311 4656 3801 6117 4325 6914 10783 6721 8109 4327 8265 4226 10784 2571 8817
5432 9827 2640 572 4183 9599 7829 7535 3967
5433 3493 6861 8869 4859 7825 7714 7992 3133 5682 5683 2640 2817 2872
5434 5720 7495 3264 5845 3698
5435 3698 7315 4407 4832 448 3858
5436 3698 7589 4859 524 9654 9653
5437 2255 5953 7920 3698 1315 10785
5438 1538 4236 3698 3647 9174
5439 3744 3698 10786 10787 10788
5440 3649 3698 10789 9469 7535
5441 3560 8139 3808 10790 6412 8009 6122 3140
5442 74 196 3560 7803 495 8558 3833 10591 7030 1410 8934 8392 8113 6849 7204
5443 3858 3560 2452 4166 1315
5444 2502 10791 3560 5342 10231 75 4363 5748
5445 3346 5287 4409 10512 3910 5243 525 9701 10792 8139 2390
5446 8139 3440 943 1182 3919
5447 8139 1557 3613 555 8777
5448 8139 5309 5564 7935 4266 6464
5449 174 7848 8139 6942 7075 6871 6983 6875
5450 6585 8139 5595 22 8469 8999 8724 4005
5451 1727 6583 8139 3808 5602 8971
5452 9296 10074 9295 9298 8139
5453 8139 3563 3500 3633 7179
5454 5610 10793 10794 3342 4339 2776 2013 2504 288 7021
5455 9377 5186 10795 10107 3342 2988 8928 3114 5421 969 1182 8062
5456 196 4166 2595 3330 6353 6956 3342
5457 1347 831 1666 2870 10796 10797 10214 10798 1572 674 4931 506 7545 10799 2961 3464 3630 552 1257 628 881 5206 1726 8918 3342 351 7954 2417 2501 3315 2457 3829 4866 1173 2500
5458 10487 7928 8571 7341 3342 3510 3969
5459 10800 271 3409 4806 244 3342 6403 8928 1001
5460 6745 3342 6865 1909 3618 718 9351 48 8404 932 5757 9731
5461 6975 850 7767 1681 212 4350 1385 817 1747 1317 1592 2494 1226
5462 5228 5089 8121 1904 7016 6975
5463 6975 7317 9695 2056 1354 10424
5464 6975 2379 8559 7455 7734
5465 4393 3903 8414 10294 2388 5502 10166 3859 6975
5466 10668 5337 6975 3797 3517 7938 3320
5467 9021 4638 2829 4776 236 1164
5468 3186 10801 4678 6679 8702 8375 10155 8415 3104 1784 4761 9688 5853 6967 4198 3829 2045 7528 10802 8021 4608 932 1240 3963 9021 7702 1016 2044 10803 2047 154 2289 10804 10312 5686 4189 1133 4778 9096 6310 1141 1233 1142 159 382 10805 1433 1259 841 161 1258 1057 1314 4641 970 1184 1170 166 1079 1561 160 1165 837 836 1436 3868 6779 1712 989 1225 2494 846
5469 17 4043 10806 9021 7753 536 183 373 1275
5470 5220 13 5890 9021 2959
5471 6874 4711 9021 3409 7068 1035 8791 5222
5472 5178 8452 6665 2478 2581 5182
5473 5182 142 4853 5374 5383 7411 9751
5474 5361 6665 8028 5324 5178 6264 7840 2478 8433 5182
5475 3923 2913 2528 4095 7594
5476 7186 8563 2266 5257 3923
5477 8754 452 3923 110 1472 286 7786 6966 73
5478 440 88 3923 2081 3941 30 5211 3215 5513 262 2294 2644
5479 3923 3166 256 3493 3599
5480 3198 1607 4059 3923 10020
5481 2713 2513 9058 3923 1447 5953
5482 539 5484 10807 793 5575 3923 792 510
5483 27 5967 465 3923 3166
5484 55 6187 3923 5634 2723 1829 5054
5485 4746 3923 8429 8991 868
5486 746 3923 5446 7452 10138 4431 34 3085 10808 1846 4594 10809
5487 7361 8675 3923 648 3166 14
5488 40 108 9238 10097 3923 2390
5489 10561 2839 8292 4284 3923
5490 10810 3923 10811 1706 6175
5491 3923 7501 10812 2511 2045
5492 385 3604 3358 7568 4175 3858 517 5408 1182 3829 4162 4729 6078 10210 7002 279 510
5493 934 4015 5408 7002 5145 2303 2228
5494 6731 5848 196 7002 1448 395 1452 941 10086 1413 1120 1372
5495 10344 935 10267 10813 8413 5251 4686 3913 46 7002 174
5496 8214 3465 1280 3893 1137 4555 1703 1391 8999 2061 1416 4911
5497 3639 196 8214 2304 5680 6338 3315
5498 591 4920 506 7261 1354 256 4088 8214 8213 3564 10656
5499 1436 3017 6910 6227 8214
5500 8214 256 3931 318 6995
5501 8214 10273 5426 4995 3988 4527 8302 8346 3137
5502 4557 9213 10069 10814 10815 10816 10817 7232 7106 7450 10818 10819 5661 10820 10821 10822 10823 10824 10825 5015 10826 10827 10828 10829 10830 10831 7293 10832 7609 5013 10833 10834 6166 10835 10836 10336 7161 10837 10838 10839 10840 10841 6028
5503 9213 3282 10842 6956 1354 2500
5504 51 9213 1824 4879 2144 7308 2430 1341
5505 9213 4481 9456 8563 5480
5506 9213 4422 10843 2053 5586 5570
5507 5509 2899 6679 6750 2617 8416 575 3122 10646 3922
5508 2356 5509 2721 2518 4489 10844 667
5509 4648 5509 9517 5384 9003
5510 5509 5641 2485 2628 4746 6109 5330 8681 10295 2748 2732 6760 9815 2954 3881 2651 1274 2326 7142 5457 3731 1548 1236 1130 6753 1049 4656 1014 4644 1336 7176 1133 3893 805 1393 1621 850 1430 1716 1320 4269 4593 1681 7767 1627 6756 10417 1329 1358 1075 1654 1488 166 1008 1849 5876 2552 1373 1259 978 2730 2934 1221 980 7094 1656 1317 5861 1086 1658 4032 1146 989 991 6703 1467 1228
5511 5381 8137 8326 5382 2581 2478 4938 7963 10394 82 8029
5512 3371 5729 8773 4002 1576 3213 8673 541 59 4416 23 6043 8504 5109 82 22 10845 2563 465 8110 1573 10846 8949 4468 261 7001
5513 6305 6231 8673 5293 32 3447 453
5514 1904 1901 10847 1906 3853 6627 8052 2761 6995 3167 7889 556 10848 5120 3173 8673 3656 5167 5169 8437
5515 26 7570 447 8673 889 8485
5516 8433 4369 8673 9479 2661
5517 586 1550 4360 8673 1895 6527 8778 1138
5518 8673 4388 318 9746 1160 1589 4623
5519 6665 1904 8673 5382 4659
5520 2564 4326 8363 3787 3440 4181 8181 27
5521 9675 497 8181 506 495 4488
5522 5376 8181 5322 4853 1206
5523 4746 8181 186 5376 2723 10849
5524 7627 8181 3479 827 3730 4180
5525 8181 4181 364 7427 9457
5526 798 4222 3920 626 8181
5527 8181 787 3026 1480 447 4389 29 4326
5528 1722 5361 8028 5367 4381 8029 2482 9033 7598 9272 4667 4853 7594 4611
5529 5390 5324 5897 5361 4667 4746 7962 170
5530 5897 8029 55 1205 5361 6665 8427 82 433 2520
5531 2739 2478 5361 4938 5382 6665 5386 5374 1904 282 5767 10279 3752 4814
5532 5361 4668 5382 5367 5374
5533 5361 9738 7306 1722 358
5534 5361 4658 8164 868 7277 2478 240
5535 5361 5365 6289 6709 9023
5536 5361 2581 2478 5369 4565 2582 5453
5537 5361 2739 5367 4567 5369 10850
5538 2600 5361 5382 10654 7712
5539 5382 8037 5369 2741 5361 2602
5540 5361 2741 9256 3026 863
5541 5361 8126 1182 969 5656
5542 5361 8028 5058 5367 1904
5543 7860 4746 7593 1205 8166 5361
5544 6665 2740 8164 5361 2581 7594 4668 6666 2741 9581 9371 4939 10851 4213 193 823 4575 23 2961 8843 1525 10852 1380 1738 3754 1002 10321 8237 4118 10853 3318 964 1586 1151 4599 3 755 382 221 8863 6571 2552 1166 3921
5545 5361 5367 5369 4565 7277 5388 4746 9380 55 5382 5384
5546 5361 2478 7860 1904 5391
5547 5361 7593 2582 5106 7326 10491 8430 9680 8795 3529 9660
5548 5361 5058 7259 8437 3101
5549 5361 6264 5137 7644 8430
5550 2478 4380 5361 5369 7963 6665 1904 5641
5551 4809 5361 5382 5106 2478 2741 2583 1206 186
5552 2708 5361 2600 5382 8452 2478
5553 4565 5361 10491 9004 2741 436
5554 8164 2582 7962 5361 4746 8638 2292
5555 5361 2581 9874 5382 4658 8164 5095 9266
5556 8953 3647 4698 9786 3382
5557 10436 10854 10535 8050 3647
5558 1047 6428 7255 9026 4617 2623 3647
5559 3647 1447 2816 5762 256
5560 10855 6973 3647 4295 361
5561 6963 2838 413 9579 4709 4008 4436 3647
5562 6055 5115 3647 2284 3861 10856
5563 1667 5363 8134 1110 50 10693
5564 5363 4228 4140 8861 10857 9917 6517
5565 6439 2742 3904 8512 7740
5566 7411 7740 6714 3212 868
5567 4204 7740 6119 7420 7744
5568 5326 8992 7797 4204 8033 7740 6668 9177 6268 9158 7256
5569 8049 868 3566 187 189 64 7429 8280
5570 1825 50 8049 2063 5343 1909
5571 8049 5325 170 8096 4308
5572 5386 4809 3193 2255 1762 5767 3079
5573 1446 10858 889 545 5707 10859 4728 220 6392 8199
5574 1446 2739 2478 5453 1340 7651 8909 4750 9014 5455 2546 10739
5575 1446 3558 1028 3257 5832 2326 4622 1049 1279 1615 1621 2393 851 6758 1354 1626 159 1562 160 2552 9730 5479 2909 1749 1703 3921 5889 226 1168 814 1656 1388 5865
5576 10070 5667 2277 81 5186
5577 5667 4380 7277 7800 9258 5059
5578 5667 7317 514 4356 256 10860 10071
5579 5667 1545 2742 6398 127 4030 6518 7998 6134 2463
5580 5891 4796 5135 5667 8067 3111
5581 5667 1599 9781 685 2004 2586
5582 4317 34 5667 2923 8004 7321
5583 936 5667 8405 1090 3456 2536 582 1731 2454 4280
5584 112 2239 6493 5667 4175 9546
5585 26 5618 5667 106 6148 2237 5007 7558 8622 123 586 3220 5484 1550 6128
5586 3586 558 2653 10670 5667 831 381 3175 908
5587 5667 2875 4408 5238 5777 4832 5113
5588 4223 626 541 587 66 10742 8200 5667 4002 3967 10531 1182 969 236
5589 7306 3603 7895 4787 7099 9229
5590 5323 7598 2583 5329 6716 1829
5591 5323 6390 2258 5759 4228 7065
5592 7249 5382 2740 6665 5323 5641 10861 5038 10756
5593 5323 4806 3404 5073 187 8250 10862 10863 9313 2653 6327 448 7078 2577
5594 5478 2513 4130 10864 1188 5323 6534 2440 14
5595 6290 5383 3240 7259 5071 5323 9266
5596 5367 5323 9019 10354 7277
5597 5323 7801 7628 260 3792
5598 55 4565 9385 26 5323 190 3194 9617 477 9629 2630 507 3193 3264 9873 2713 8129 2850 10311 345 674 736 6864 3861 5129 8930 6717 3481 8340 3153 8126 6564 10865
5599 2478 4567 5322 5323 6291
5600 10858 10866 9863 5323 10096 400 8313
5601 3968 3922 10614 8555 40 4505 2511 4670 5212 5910 7634 685 4821 453
5602 4670 540 3026 5737 1123 80
5603 104 6963 4670 1904 8436
5604 4670 7393 4697 7069 750
5605 4670 385 93 7844 20 80 4328 889 3870 2241 7059 54 9560 9788 4580 4836 4570 3871 8845
5606 4670 4282 4368 3350 9940 5619 34 3438 3687 3273
5607 869 6657 10576 9598 5450 4670
5608 4670 2713 884 4043 9547 10867 10025 656 10868 6545 5464 3768
5609 4670 8141 7491 7548 174 779 7495 9510 6302 3559 10869 6300 6554 3264 524 5720 8518 8570 10193 6305
5610 4455 9495 2437 4280 4670
5611 104 4302 4670 10870 8731 5242 4051
5612 112 4670 186 541 318
5613 4670 4210 8002 6275 309 4222 10871 1872
5614 4670 8055 4073 5 3582 5737 8861 2959 9461
5615 994 2907 805 5510 5622 613 4670 9591 10291 1359 858 1045 1512 1402 1176 10872
5616 875 721 8149 3304 2862 5953 2243 4407 4670 10792 7829 4794 9286 3762 2528 101 185 141 520 4089 9995 3954
5617 4670 5161 8695 3372 3764 3700 9396
5618 3208 1376 4670 3223 6473 10873
5619 4670 3648 4547 6079 10874
5620 480 7271 4670 214 188
5621 4670 6522 2988 5790 10552
5622 96 9260 8512 4670 4702
5623 4670 475 2021 3212 10143 8953 6572
5624 4670 2741 10875 4746 6344 1385
5625 4670 8559 8675 10665 9799 10876
5626 6498 3147 8858 10866 4670 2439 10705 7348
5627 7313 115 4302 108 4670 8505 2280 10877 3670
5628 2739 5382 8452 8993 1204 4670 2582 10875
5629 4670 4428 9129 495 686
5630 1909 574 619 4670 4709
5631 2723 4670 4368 2242 3709 141
5632 3461 8428 10558 464 1620
5633 8839 5724 4384 3461 4181 9407 9625 10878
5634 3461 402 9043 629 7930 93 7368 544 9418 2543
5635 3461 6554 7190 222 724
5636 5718 7884 10164 7455 783 10879 10621 6401 674 1188 1447 4954 5248 7021 8581 3175 3157 10880 696 2877 9929 4044 5903 799 8431 842 3866 2378 3461 3691 595 5186 467
5637 4227 3461 3157 9573 4041 1282 8839 2459 1083
5638 6311 1576 3461 10881 3415
5639 3461 779 520 10522 10869 4052 10754 381 1607 2238
5640 7570 3461 4509 4132 3155 5131
5641 3461 367 3033 4012 8755
5642 6327 2567 402 3461 8676 317
5643 3461 5739 10450 515 5257 8160
5644 10882 3115 8245 1068 10233 9695 9612 9983 3315 2562 3530 7383 2557 795 7004 10476 9988 2169 9990 3829 5503 10883 10884 10555 2077 10885 9740 10886 10887 10722 6508 8561 10888 2079 8793 10827 10733 3440 6295 10889 10890 8605 8606 8604 10147 10229 10227 10844 4969 10721 2075 2073 3744 10891 3461 583 10105 5380 10892 10893 2092 2084 2089 2090 10230 2088 7793
5645 363 3461 7294 4002 23
5646 690 447 3461 470 1525 5484 9543 3199
5647 3461 10894 1506 10895 284 1137 5845 2587
5648 2432 3461 6339 348 5452 10529
5649 2584 9629 3461 590 2927 4852
5650 8609 2478 9558 26 541 10896 364 867 4416 8970 698 2434 10897 3461 5892
5651 8115 9179 4179 3306 9898 6406 3461 3744 6644 3953 1182 3020
5652 3602 554 7453 3461 614 764 3126
5653 4204 1904 1909 5280 1848 3461
5654 82 3461 1909 461 524 10898 2247 8937 8825 8938 6740 665 7979 9181 10899 5864
5655 3461 4095 3582 112 698 3208 3033 2868
5656 1798 10900 2065 3461 5242
5657 5495 3461 142 9772 400
5658 2198 3461 2877 5908 2291 10326
5659 10468 3611 2006 3461 8391 10901
5660 10221 8878 3461 9142 8611 8178
5661 3461 3744 20 1607 7416
5662 3461 10902 3744 7862 2567
5663 3461 10902 1391 3744 10903 10529
5664 7542 3461 7381 9839 6115 5460
5665 10407 3461 2255 2260 5393 8405
5666 2254 9291 485 480 8922 3461 4132 4509
5667 6040 3461 3744 578 7789
5668 1183 220 2553 2922 3461
5669 10308 4393 2601 3461 6789 3175
5670 10363 7179 3461 1600 7009 8154 1868
5671 8054 26 3811 7570 2320 4210 698 4299 365 3968 9058 3461 2515 1578 393 458 4144 2851 1589
5672 9269 497 4408 4205 5443 3461 10904 5111 369 2876 783 10905 10906 1293
5673 3461 2598 1447 8553 3245 3122
5674 3461 5845 4206 3016 2501
5675 3461 10902 4386 6933 9995 5218 10907 8999 10908 5302 9495
5676 8567 4746 4709 3461 318 433 4393
5677 3461 1480 3315 2840 2864 9495 5303
5678 3461 531 514 8174 10496 8189 755
5679 4143 1779 3083 463 3461 10107
5680 3461 889 3792 1909 112 4709 8717 6432 1979 10545 6937 1325 1064 665 531 6971 9950 7348
5681 10529 698 5476 3461 9774 7916 731
5682 6874 1723 3461 174 4235 7644 2724 326 9027 2616 6029 1823 4236 6250 2369
5683 3461 596 5307 6325 108
5684 708 4260 3461 5161 8363 5784 108 309 1518 7725 1401 892
5685 3461 3119 3744 2590 10909 10910
5686 548 3461 2021 113 9413 4473 1282 9925
5687 906 8977 7623 6616 10287
5688 7623 5464 5945 348 5882 10911 2228
5689 5607 10747 7490 5507 5606 4886 3238 2411 7623 5313 4144
5690 2739 5367 2741 6335 853 805 1118 2433 229 1025
5691 8993 2739 4237 9367 3879
5692 2739 2741 4091 5343 6520 553 9280 2595 2691 2664 10912
5693 4567 2739 5383 5641 5368 6209
5694 2739 2740 1925 1794 1277 2161 1341 949 1208 2192 2202 2667 1435 1512 1604 1656 1316 1333 2062
5695 2739 2581 1676 4889 6758 1195 1370 1039 2377 1299 1390 2729 1318
5696 2739 2626 6665 2478 8053 7797 8452 4567
5697 2739 55 5096 5382 5369 9123 6268 4659 7868 1904 8994 8056 5338 2198 1494 918 1450 409 556 5029 2202 949 1385 265 811 5840 985 1564 1148
5698 2739 7798 318 1825 2623 2695
5699 2739 4711 5571 5873 3947 295
5700 5559 7850 2739 6665 2478 2418 3708 6693 6691 8102
5701 2739 2581 6665 2741 5336
5702 2739 4223 2564 7930 10471
5703 82 2739 6665 2478 2741 4746
5704 2739 2741 10149 244 3670
5705 8458 2739 59 10352 2698
5706 2739 5368 8452 2478 2581 82 433 5106 5095 10350 3371 1274 1272 1124 1516 910 1117 395 333 1191 1677 4573 6743 1133 1135 2664 1594 2365 1018 1016 5797 1326 854 3893 1681 1651 1257 1211 2727 1040 9731 2982 2552 1084 7094 1316 1463 1658 1294 4724 4887
5707 2626 5641 55 9529 2583 2600 5375 5374 9357 7860
5708 2478 8053 2626 7696 10149
5709 2626 9783 2641 112 9001 5737
5710 2626 142 5096 2478 433 6713
5711 2626 6291 688 3204 5573 4961 541 7173
5712 6209 6667 4567 2626 5322 10288 8032
5713 5382 2655 2626 9266 326
5714 2626 8305 8306 1028 1341 9577
5715 2626 1904 8063 7919 3707 3838 396 10353
5716 2626 2582 9357 4093 7279
5717 5897 2581 2478 9581 9003 9880
5718 2741 9371 2581 2518 3369 4034
5719 4746 2581 5388 5072 26 3221 9481
5720 1089 10913 8130 2581 9125 861 9577 10849 6643
5721 2581 865 4132 6293 4367 8402 506 6356 326
5722 2581 1904 10525 1205 1340
5723 2581 6430 3135 7023 318 6213
5724 5382 5367 8164 2581 9266
5725 6659 2254 2581 82 276 2774 7601
5726 2581 6665 2478 2741 2583 7572 1028 7248 6987 10352 9009 206 1207 6756
5727 2581 6665 82 9385 2518
5728 2581 7485 7962 2356 5453 1340 865
5729 7248 2581 5383 2478 82 7696 8349
5730 2581 4614 9277 1647 9067
5731 2581 4565 7962 2741 5384 4746 9151
5732 2581 5382 2741 5384 4746 5072 7277 8054 7798
5733 28 93 1602 2581 2591
5734 5382 2581 6665 1904 55
5735 8452 7277 5106 2521 5096 8993 8453 8037 2581
5736 4368 2581 82 5453 3868
5737 2581 82 9629 59 8948 6516 5707 8428
5738 6712 2581 8993 8054 8461 6268 5399
5739 1904 9628 1340 2623 6208 4659 2581 8034
5740 2581 5369 5368 1904 55
5741 2581 4368 307 3858 3142
5742 5382 6665 5098 3415 6243 5566 1108
5743 6665 5382 4809 2478 7962 7595
5744 7863 8037 6665 8433 9019 82 8429 5072 5106 10491 9393 8031 2335 92
5745 4567 9266 6665 2478 1904
5746 7860 6665 7598 7277 5388
5747 6665 9369 3901 3323 9729 4925 571
5748 6665 6666 1206 5382 10914 1782 2628
5749 6665 2478 5374 2583 4565 2582 5453 573 5106 8674 82
5750 6665 8038 2478 5897 2741 865
5751 6665 5096 7797 1904 2741 2623 276 8130 9277 1720 170
5752 7277 573 82 9380 6665 5382 7863 8029
5753 2477 2478 4381 5382 4809 8433 5369 8137 6665 8432
5754 6665 8164 8029 8326 1204 2521 8137 7595 5897 1904 2741 865 1340 2066
5755 6665 4565 5453 4746 433 8038 5369
5756 7597 8051 5338 524 6127 2870 1716 6385
5757 4081 2590 3690 10915 10510 9943 8051
5758 8051 3574 4408 447 4407 871 9534 8199 81 10089 4393 8201
5759 6941 5586 8051 5445 3752 4006 6966
5760 3672 4821 1664 8051 2833
5761 8051 721 7393 10916 7024 1623 9547 644 5133 4384 7741 1460
5762 8051 2066 3812 10917 10918 6275 2839 4906 799 2241 3649 5044
5763 1754 2520 2357 2294 10424
5764 1754 1235 2324 1230 998 1233
5765 7862 6313 8712 1447 4494 7437 6241 8634 7236 6792 7823 674 7353
5766 8095 7862 7974 628 9271 4862
5767 10919 7862 5007 7557 2516 3669 10582 6405
5768 9604 8698 7862 740 7115 9777 999 9102 5257 2025 7761
5769 5276 10124 359 10431 10518 10920 1245 7862 8402 7457 5131 3749 796 3153 10643 9686 3981 7346
5770 5739 7862 8220 10227 7082
5771 7862 6408 3032 2658 4030
5772 7862 7570 188 1571 7993
5773 7862 2565 6472 10591 5117
5774 486 4175 174 7862 1506 4206
5775 700 9090 44 3002 3981 531 179 3941 423 177 187
5776 10628 3714 1909 461 700 703 1873 8570 1407 3398 3986 10905 447 5532
5777 700 8484 3686 350 489 684
5778 106 403 8833 10250 7568 340
5779 106 6670 110 863 4368 10437 9198
5780 447 1909 1357 106 5131
5781 9749 7964 106 5332 9517 9256 1248 5544 5848 232
5782 106 3083 7366 685 4037
5783 8327 60 95 912 1135 1381 849 1296 4580 1120 1372 8863 7311 1220 2730 2729 816 1747 4606
5784 6600 8076 10921 5658 60 1694 3629
5785 60 2021 7627 1518 5344 4238
5786 9726 174 385 5258 2508
5787 9726 9409 9419 748 2877 4320 9421
5788 876 193 2651 5457 1377 2057 1124 1157 4573 1570 1097 945 857 1337 9726 1320 6346 3001 7497 968 811 1402
5789 4073 10922 9726 1296 1619 1188 1656
5790 4617 7120 7149 4226 606 9705 2827
5791 4617 3594 3371 4205 4983 1591 3199
5792 82 5065 5330 8078 624 10913 4609 7505 5094 254 1904 2584
5793 5077 10423 3960 7505 4813 5454 7556
5794 7505 8386 9824 6748 2404
5795 7505 5391 531 10690 9080 5996
5796 9520 3916 7585 6644 1900 1321 4039
5797 80 5312 464 4293 3628 1900 9062 7949 10923
5798 1900 10232 3616 10924 5010 8113 10016 3648
5799 1900 3615 1794 3622 5408 3329
5800 7597 9393 5123 1343 1733 3468 9792
5801 8966 7570 888 8622 3205 10449 724 4431 8485 444 487
5802 8966 5111 8704 10141 6297 4312
5803 434 10222 8966 10476 10883 4990
5804 7962 8966 4093 5233 7463 8842 8246 5062 2222 2774 6818
5805 8966 4299 7919 6406 48
5806 5062 4829 523 5294 4133
5807 5399 5382 9874 5367 5368 5096
5808 5396 9874 2478 6604 5383 1421 3891 2562 998 938
5809 10925 6480 6481 2361 2364 10585
5810 262 6481 2360 8256 4896
5811 6312 6481 520 6655 4292 4490
5812 6659 2583 2478 8691 7598 9561 9369 7739 3242
5813 8691 8164 2600 8325 8990 1250
5814 1666 3166 8967 8881 9760
5815 1666 531 7854 5079 5355 423 706 6497 10926 9994 8168 6969 9968 2209 9846 9459
5816 7554 4735 470 1666 2829 4776 3300
5817 3563 50 1035 1666 183 2838 7060 9451
5818 10618 5189 1274 9033 10314 943 6439 7769 1666 4686 2742 1494 174 3857 10927 10574 3644 280 10928 2649 4325
5819 4807 87 3798 10929 6786 1666 4958 6241 4727 9162 10392
5820 1666 531 629 293 10930 4238 10485
5821 1666 7583 3315 4954 7890 6693
5822 9440 346 423 4299 1666 494 417 4948 10 4181
5823 6980 1666 341 8847 9288 612 1702 9989 10754 9061
5824 1666 3500 10247 9717 4088 2843
5825 1666 5007 2292 5 73
5826 1666 4948 10555 10931 10476 10884 9990 10886 6509 10932 10887 8565 10933
5827 10934 1666 5127 481 4412 402 4509
5828 5382 865 6538 6266 4088 6520 1666
5829 1666 5080 6327 1243 1874 5248
5830 4958 10935 5728 10862 9253 7911 3307 6819 5715 9797 3944 601 3793 1666 3227 8600 7443 9369 2285 9725 5186 2198 3415 5312 3861 912 336 7917 8431 4824 10692 10455
5831 6252 1666 354 446 7014
5832 3451 2171 7557 1666 2292
5833 1679 467 710 1666 9544 366 4798
5834 7829 573 52 8989 8126 2515
5835 7829 10131 662 9650 3363
5836 7829 5493 8070 4748 7728 9013 5731
5837 5074 7829 4472 7413 4471 2634
5838 9445 2100 7034 7829 8814
5839 6745 5240 3035 1066 7453 7829 1607 9695 9379 783 261
5840 3819 467 7829 6475 2870 6631 3634 5255
5841 26 402 354 8675 7263 7829 5698 3318
5842 5592 6367 6861 7829 524
5843 4340 2760 2021 7570 6445 93 4498 4292 3984 7829
5844 9445 2971 3225 955 7829 3860
5845 8633 5445 7829 456 2379
5846 10562 10807 177 734 7829 5488
5847 396 3300 7829 7753 4903
5848 4255 10895 48 618 3464 3093 451 798 440 3156 5450 7829 10131 596 3813 1082
5849 4069 8535 3034 3315 935 10209 7829 3857 8382
5850 913 3753 7829 5429 7471
5851 4906 7829 506 3819 470
5852 5094 7829 7753 6892 1511 7139 48 1410 7136 10936 7363 6080 10569 10025 9737 9656 5890 4348 10937 7223
5853 3193 7829 685 4407 3580 1897 3089
5854 174 866 7753 3166 7829 5640 8772
5855 5771 381 3391 2877 4795 10938 1066 7829 5586 3833 4972 1980 6316 5040
5856 8689 8008 4308 3800 6379 7829 7060 4626 7778 7509 10286 6054
5857 10939 5489 8154 10894 5233 524 2510 8862 5209 10044 10244 8643 8512 10879 535 1665 5981 4929 2592 4051 10940 7356 2961 539 8451 7829 632 9835 7 1492
5858 7757 7829 455 7200 3564 7845 521 2528 4348 632
5859 4678 10941 3470 6912 8661
5860 4678 9634 4077 1103 1381 1489 8317 1592
5861 10801 2288 2762 10368 4678 10312
5862 5457 2047 4189 4678 3289
5863 10942 10943 6906 2288 2047 4678 10944
5864 5344 3440 2834 5392 9778 755
5865 5344 1340 7101 339 3039
5866 5344 2391 4361 10945 2369 6810 2595
5867 5344 1607 9732 128 1413
5868 718 10245 2302 9716 6629
5869 48 10685 8219 2991 2302 111 696 2834 6904 9938 2564 6134 7449
5870 5226 8297 8079 5325 10946 2619
5871 6670 10947 110 9195 7559 3346 2243 7511 126 9236 8755 9546 2004 10848 6545 10948
5872 5368 573 8704 1285 6670 10242 4306 72 2940 1038 10949
5873 6670 9402 9951 3193 9294
5874 2082 6670 9546 3027 1054
5875 6670 8217 2773 10395 2797 10547 2913 6421 6923 6459 9812 9690 5790 2589
5876 6670 107 120 7088 9678
5877 3986 6670 2874 7511 8697 9946 9956 6040
5878 6670 9977 120 5266 4881 5291 3350 5252 364 54
5879 10950 6465 6670 2565 8614
5880 6670 9331 2228 5132 2436 2437 9083 7812 9082
5881 7652 120 6670 9977 7889
5882 6670 6131 5053 8885 8323
5883 6410 6670 6493 9640 120 9537 4226
5884 1904 4086 461 6670 3017 921 6241 4460
5885 6222 82 7496 5074 81 795 603 2241
5886 6222 9013 1824 5596 2652 3878 6191 7822 7742 7184
5887 4838 4390 1436 10951 10952 10953
5888 4838 467 1272 464 546
5889 7840 5844 865 9628 2518 2356 7641 7257 6127 278 2804 2641 7052
5890 9033 5844 8033 1028 199 601 8847 793 414 1359 811 1559 5860 1363 1061 9101 766 7979 675 7192 1591 1713 232 1940 4887 4585
5891 6264 8164 5444 290 6397
5892 6264 3264 1473 3753 3103 740 8878 1192
5893 6264 3796 6736 5772 802 9776 2886
5894 6264 6712 9354 5326 10149 1721
5895 4612 8088 5377 8032 6092 8166 9269
5896 1782 2520 9269 2628 3169
5897 4586 2623 2519 9269 8328 8064 6265 5898 5184 192 1028 1341 4954 5066 8340 10130 9680 8930 3481 196 3237 575 1677 4573 1255 1014 2858 1548 4704 1521 1241 848 720 1367 1527 1382 3825 5875 210 1106 5866 1628 9330 1006 1458 1372 1008 1169 5889 3163 5858 1500 1025 2204 3868 1085 7094 986 1058 1224 1464 2936 1228
5898 3876 3592 142 9287 2461
5899 4137 142 4517 510 2567 463
5900 485 5007 554 1574 3166 4407 142
5901 142 9519 1547 9376 9253
5902 142 3193 190 3214 5127 2553
5903 142 8638 4745 5249 7281 10954 2840 3229 2319 2954 861 5137 1270 4805 2326 196 1277 1572
5904 10194 142 143 792 2223
5905 142 5127 402 2516 143
5906 142 2853 10553 5643 10812 8611 746 5985 6866 10324 3549 7611
5907 6621 506 9646 142 27 3052
5908 142 3876 174 480 3092 4069
5909 5374 7594 4667 4809 142
5910 6805 1909 465 142 723 2444
5911 142 185 783 2565 4832
5912 80 82 5388 186 865 10955 4203 142 8611 6476 7430
5913 2874 74 318 2290 3148 5131 316 4481 5480 1583 928 783 7534 8073 1707 1071 9507 729 10189 4769 142 2877
5914 6325 1909 142 10956 497 22 1410
5915 2583 4746 9581 82 4565 2478 9019 507 8088 5338 2521 5739 4212 7598 8041 142
5916 134 5205 142 113 524
5917 142 658 2614 369 5498 4130
5918 7634 142 10727 8158 74 8153
5919 4242 142 318 2303 3036
5920 142 354 2516 143 8451
5921 142 7179 7364 4466 4468
5922 455 2392 4302 4217 5524 10309
5923 2842 10662 455 4217 6129
5924 4359 6830 455 5446 666 653
5925 2940 455 2545 7672 10414 10957 10958 8811
5926 455 7380 385 1700 5498
5927 618 455 9135 4217 640
5928 698 1410 455 5574 2590 573 3223 8134
5929 455 3738 385 7425 6677 10959
5930 1614 4468 455 5127 477 2474
5931 1895 464 455 4217 9722 3915
5932 5963 10960 455 6903 6681 6918
5933 8445 455 5125 1090 176
5934 455 477 10961 439 1035
5935 455 4217 177 9366 7820 6406
5936 3753 343 150 10962 10795 3036 5040 3642 7546 4517 7107 455 5113
5937 8760 385 5258 4245 455 179 177 7338
5938 455 3833 7506 10963 9583 8827
5939 3791 6750 5832 6570 6184 5953 3315 5680 455 3997 4217 3223 8160 2188 9190 368 26 2860 236 5525
5940 5089 7916 702 258 9088 10484 455 7785
5941 5829 455 8113 10964 8804 8805 8802 5616
5942 7995 10169 2241 3301 9169 2835 9875
5943 3699 7995 3532 9575 4244
5944 7995 8408 2245 5240 8157
5945 448 10408 7995 1302 3585 10626 480
5946 7957 8220 10965 4166 5268 4161 1522 3868 7995 7289 4527 8477 6505
5947 7995 8100 183 5037 7661 386 10151
5948 5412 2412 3845 2733 6116 8980 1436 10966 3498 6875 3041 7075 7228 10569 6872
5949 10967 10569 114 10968 10969 10970 5757 6274
5950 7126 450 6871 7230 9667 7222 4218 222 6976 5274 10569 6154
5951 10971 10972 2071 2072 10569 10227 2092 10229 10230 10357 4969 2089 7708 10721 7792 10844 2091 10105 10892 7051 2075 2073 7707 2088 6262 7704 7646 9709 7705
5952 10569 6932 6883 1511 8669 7097 6888
5953 9025 120 9417 10569 5622 1138 1054 5889
5954 9223 1447 335 5726 3426 4193 10973 3632
5955 8309 9564 5136 9734 9223
5956 111 4409 3365 9223 8387 8752 7957 3893
5957 9223 3178 208 3840 6664 2593 1845
5958 2301 9223 743 8372 6935 10156
5959 6717 10974 3438 5546 3528 10975 3512
5960 3438 10976 9314 6248 5746 2814
5961 2267 3886 3438 6844 740 2457
5962 4014 3438 7308 7604 3877 823 1060 1015 1569 911 4644 1570 1238 1325 1354 1004 5786 1773 250 6774 1362 1563 228 1034
5963 3438 30 2523 5283 2291
5964 5058 5179 7628 7247 8254
5965 4520 9972 115 5180 4535
5966 9597 9524 5180 10319 3664
5967 5180 4166 5242 8008 5888 1203
5968 5180 5007 911 10226 586 8208 2569 10878
5969 5180 1182 4646 2973 994 3908 3910 7029
5970 1504 831 10739 7961 5115
5971 1504 4369 8667 8222 1895 453 9034
5972 323 3276 10739 2300 1504 10543 10095 10464 6000
5973 1504 531 6327 448 825 10342 1649 10977 6978 10527 10978 5138
5974 1504 8547 10553 3590 8094 3250 10224
5975 4203 4814 234 7892 3306
5976 5959 9103 4605 7516 6439 3245 2742 1494 2567 9891 7353 10270 4203 3904 9938 5230 4436
5977 4203 7903 875 9313 1450
5978 4005 185 6499 8374 9648 3862 4509 4203 1096 7059 3142 7338 3479 7647 10099
5979 174 490 9503 7726 4203
5980 4203 9285 190 9286 7683 1607 4512 354 446 7686
5981 6648 802 3085 7843 9355 5697
5982 1341 10962 10358 3085 3335 1189 838 10636 8565
5983 5025 2339 5665 2612 3085
5984 2518 3085 7531 10556 196
5985 7087 3170 6899 3085 4385
5986 1969 1383 4166 3085 1472
5987 3200 190 8069 3432 187 6210 6200 178 3085
5988 3085 440 195 3391 3773 510 517 329 1822 555 2778
5989 10642 6416 3085 2245 4219 2820
5990 1887 1341 530 3085 7961 256 146 147 1834
5991 992 348 4451 1519 1067 1283 851 1622 3024 1646 1353 10979 1660 2006 2833 8988 4646 4599 755 1685 1112 5852 777 6417 1315 424 1592 4436
5992 1570 1368 856 1660 1037 1002 1372 250 3 4628 2934 422 2909 1323 1500 1704 777 1227
5993 3222 1248 7649 7602 1376 1062 992 1570 198 201 994 928 333 5875 1295 5622 1066 1002 4780 1660 958 1681 4589 3010 1017 1076 1286 818 1500 1390 4911 5018 5830 1224 3174
5994 553 932 1621 828 1393 1660 480 961 963 968 811 991
5995 10980 193 10981 718 6738 2648 1156 1157 3170 4573 333 10982 912 1740 939 4642 1550 1519 1353 1139 5882 1660 1037 155 5649 1554 1297 414 1217 5888 1313 1691 3040 1023 9663 1747 4590 1084 3297 4671 1712 1086 1564 1465 1179
5996 1028 193 1515 1124 992 1128 1368 5849 1660 4594 1400 5886 989
5997 688 23 1192 1449 338 1481 1425 1351 1132 731 826 1408 724 1715 1207 1660 6737 1159 1586 738 1040 219 4781 5888 2909 974 1437 1604 1592 983 1464 232
5998 1731 1451 1295 5742 827 1033 955 957 9288 1660 158 1044 225 762 1362 1563 656 2909 1291 1713
5999 1494 553 935 1295 1501 1064 1550 828 155 849 1616 1716 1660 1257 961 1108 5863 4350 1215 1655 1020 1109 838 7094 1085 1592 4911 2555 5865
6000 6371 8063 6114 2858 608 2593 2058 496 1324 1612 1365 805 849 950 1002 1105 1367 2906 1660 1679 1210 5680 853 851 2778 542 1006
6001 1448 920 1380 912 937 1521 1064 1688 5742 1739 849 2667 961 724 1660 1366 971 815 812 1080 814 1403 4671 1291 1176 9041 990
6002 932 1064 1739 1442 1443 855 1004 1660 4580 10527 1161 2982 1363 152 818 1500 10983 8650 10984 3297 1085 10920
6003 5879 1239 1594 2367 804 1069 1456 1659 3825 413 5741 562 3401 1660 1072 3827 1435 4555 1220 858 10985 1085 1416 4911
6004 5405 1268 1124 1505 348 938 1527 832 1103 1395 1647 1354 1004 1660 1045 5876 8317 1234 1323 1219 1749 1290 1512 1026 5018 5830 5865
6005 6770 196 2648 2057 1336 338 2858 5460 1612 1382 827 938 1320 849 413 2933 1395 1660 1006 964 1370 1586 1041 382 1044 1361 1234
6006 7572 1441 1452 5741 1354 1660 361
6007 5382 573 193 5055 868 111 3695 3223 8516 6731 119 9430 1051 4393 8772 9598 2925 1295 1064 1272 1053 1660 1210 1037 5051 1231 999 38 967 151 5888 8231 1460 422 1631 1011 225 9764 424 1074
6008 3851 1494 7345 6704 4639 1279 934 969 850 1321 938 1240 942 1660 1328 1432 6737 1159 1586 7206 1299 1220 838 1656 1592 1713 1416 1224 1257
6009 3198 4622 1272 1501 945 827 1053 832 1104 1660 4580 4626 968 1654 2059 1220 1058 231 1712 1464 1940
6010 4657 1381 1660 4578 1849 973 1829 1857 1333 1465
6011 1421 1731 1406 1050 10630 1351 937 4619 1064 938 1032 1295 2959 945 1069 1456 4907 2907 3825 1679 562 1660 4604 1036 4593 1443 855 3318 964 9293 5623 810 415 418 1017 969 2059 812 422 1045 1323 9398 818 1168 256 2830 3297 1174 4252
6012 1731 6498 4622 2858 918 938 6751 1002 1071 1660 755 1173 1489 1172
6013 1516 2057 1101 918 1450 930 128 1137 1068 849 1071 1707 954 1037 1660 4646 1151 4781 5542 5651 1563 818 1315
6014 8567 1237 409 1379 1032 937 1738 1660 6547 4626 2059 814 816 1059 1712
6015 718 4361 1237 348 928 826 912 937 1615 1738 1195 1065 2932 1660 1628 756 2394 5852 2552 1692 3095 1415 1438 1292 1317 1293 4681
6016 1348 6426 198 936 1595 1645 613 562 1660 2414 9497 5884 1373 223 222 6740 762 1391 4602 4643
6017 887 1731 1192 1265 936 2907 832 2932 1660 1210 2726 1212 1701 6319 1109 1746 5864 1121 1184 232 5865
6018 8017 472 6966 4905 8865 402 141 5402 1037 4758 6243 5771 10302 6924 656 7386 1660 10981
6019 4154 1424 2393 1295 832 562 1105 1660 1037 5863 8575 1390 1460 1710 1361 3249 1402 424
6020 1471 1094 1545 1191 1015 4644 920 1278 1194 4076 4780 1594 1660 7702 1128 4639 1526 1239 1233 738 2060 2394 1290 6761
6021 3430 8142 1047 1660 799 1726
6022 10875 1304 1481 2742 3336 1132 1050 1070 848 1441 961 1037 1072 1660 6737 1681 4626 1214 756 1217 163 161 1164 3 1289 4574 838 6318 974 3017 1712 1293 4602
6023 1158 1405 1050 2161 1381 804 5855 829 1660 956 1211 1555 1520 1285 2727 418 1080 1012 2550 1318
6024 4750 1660 5718 8837 374 4681
6025 6758 1660 1072 1699 1743 1689 1458 1359 1311 4908 973 229 1361 5651 2934 228 983
6026 6244 8074 5832 185 395 198 945 1740 1002 209 1195 2667 956 1660 1072 1432 3263 1054 964 1458 218 382 756 1360 167 1197 971 1077 9730 2982 4590 1703 225 1121 981 1592
6027 1543 1448 6743 1351 1050 2905 1381 5029 849 1742 1072 1660 961 1555 1159 964 1310 1151 1371 1654 1488 502 161 1172 2729 5944 977 838 225 231 985
6028 3876 10 4949 104 8428 3026 1782 10986 674 1495 9521 8749 937 936 827 562 480 1660 158 814
6029 1535 2562 2658 1453 4644 1032 948 601 1660 1139 1359 1385 1849 1121 1658 1318
6030 3367 5771 2449 6627 467 2100
6031 6656 6716 3367 26 174 541 608 3307 5123 1272 8440 275
6032 8405 10980 74 10714 8371 373 1170 900 3367
6033 3367 320 3110 1988 2793 3107 74 3108 720 1170 1079 167 5861 1292
6034 5803 2536 2742 4503 2483
6035 2483 3177 10361 435 7644
6036 2799 6100 2483 9444 8180 9872
6037 686 4204 8552 174 4359 1576 453 9450
6038 10727 4115 7187 4204 10987
6039 4204 2967 1761 5288 448 2577
6040 10988 4204 3309 50 539 9179 9181
6041 4204 6817 350 10989 8983
6042 472 5641 4960 7277 3206 4204 9560 3710 9763 464 10496 793 866 7351 548 10990 3210 10550 9864 10989
6043 1602 5543 6943 6953 6949 6107 4204 1511 3441
6044 3212 9506 4204 2835 7534
6045 4204 9630 261 586 4329 4330 4634 10532 7333
6046 9133 4204 10991 10992 468 10989
6047 1188 4204 601 9565 8680 6056 1320
6048 9177 4659 4204 9577 7702 1286
6049 4204 10993 255 7917 3101
6050 4204 3440 3091 3092 10301 8278 5231 3062
6051 4204 4017 3262 4275 1449
6052 4204 1082 1053 400 656 677
6053 4204 10170 7798 7898 5455 9626 1280 10994
6054 524 4204 7745 6246 6572 10115
6055 4204 7743 743 2663 4092 1001
6056 4204 3026 8690 7060 466 1123 10409
6057 4204 8860 7950 2003 944 6009 2211
6058 8641 1782 9617 10610 8643 4204 6503 4210 2546 10687 1287 265 522 9281
6059 4204 10995 2563 6328 1391 10996 2943 443 5521 10316 8789 4749 1450 8153 2498 8643 2580 3195 760 10616 10501 9149 9928 10997
6060 485 4407 3705 108 10248 4204 9000 3970 1182 9778 9782 9425
6061 4204 4130 19 9533 6135 2648
6062 4204 6769 3798 467 5238 3107 4684
6063 118 4043 10998 658 5274 4204
6064 4190 4205 7581 2230 2509 719 9204 4204
6065 2513 4204 355 7352 8988
6066 8569 118 2513 7744 4204
6067 5421 3301 454 5163 4204 2258 1740
6068 4204 10379 1450 2457 686
6069 4204 4069 4758 9932 10807
6070 7342 4204 1607 176 177
6071 7060 48 4204 3026 2515 8542
6072 112 3576 1357 865 4393 256 4204 601 6789 4511 2101 5891 174 658 2877
6073 2215 4204 2379 684 5698 361 4803 3864 7054 9751 350 5113 687
6074 467 4204 743 531 54 2927
6075 6306 3542 255 799 2667 3834 3835 6740 9635 4204 461 7348 796 2941
6076 4204 1607 3506 10724 3205 7149 461 10705 497 5419 7436
6077 3440 4204 4348 1931 1282
6078 6233 3154 10505 7932 1389 1441 1351 2905 1455 209 1032 1065 1003 127 2192 841 1008 2204 1315
6079 2617 1848 4710 7932 16
6080 10385 30 1182 10138 5143 10807
6081 10385 1253 1451 4781 8317
6082 10385 694 2267 10999 6410 10933
6083 3107 6030 1028 10385 5457 1725 4889 1610 1003 11000
6084 593 3771 10730 2787 3271 6391 5618 3267 8404 9433 477
6085 3561 5618 4000 3860 361
6086 8104 7857 9120 5618 8038 186 7911 3944 8610 4079 2812 8476
6087 480 544 463 5618 4181 9506 1213
6088 5618 6180 774 3955 8542
6089 722 5618 3876 595 10717 2231 756
6090 5618 8363 4367 522 8989 5200 236
6091 9450 5618 30 8487 8488
6092 364 2616 868 524 2646 5618 4949 7560 583
6093 205 487 5525 5618 5214
6094 4934 5618 2242 5746 34
6095 26 8427 5095 3220 5106 254 92 10315 5618 6090 905 8938 10725
6096 5618 190 3686 10726 662 189 9278
6097 3579 3562 2515 8584 2833 7421 5618 5 132 658
6098 5618 7047 408 4656 928 931 936 1738 969 1002 1741 962 963 1215 4417 219 1056 1041 2059 250 1558 1044 838 974 2909 2671 1656 1317 984 988 1466 1634
6099 10259 6137 5618 5445 871 794
6100 381 5202 9609 10418 4069 467 608 8785 5618 10537 44 3217
6101 5618 494 6903 9666 5644
6102 792 5618 4948 40 2513 2516 143 7613
6103 84 5068 5618 7367 4738
6104 5618 733 11001 11002 11003
6105 5618 718 3351 5837 4620 2562 333 4583 1030 1406 4259 935 1032 999 1456 1138 1678 38 1623 10044 5649 8237 1554 965 810 1075 1199 756 382 4254 1744 1360 813 4684 1078 3249 1563 818 1220 1184 8409 6183 980 1512 3297 819 1656 1713 983 5018 990 4724 1465 6759 1466 3338
6106 4948 7703 3876 5618 507 7559 3793
6107 475 434 9019 4746 8038 865
6108 8038 2582 8438 3500 866 5063
6109 11004 8984 186 869 876 8038 10862 6231 4094
6110 8038 1450 3242 4525 7518
6111 8038 6380 112 10211 9532
6112 3582 364 2926 5999 7297 1272 5257 1397 1398 1061 5840 10115 2814 1686 1712 1564
6113 506 5999 348 4077 4737 3177
6114 4243 9055 8907 2006 5999 5505
6115 8055 507 5999 943 1357 3209 5557 1033 10897
6116 3017 6885 550 3091 5999 5689
6117 1695 5999 3798 4502 3919 6469 275
6118 5999 5418 2189 21 3143
6119 3200 10866 10498 5054 5999 6097
6120 2370 1354 7720 2428 51
6121 6785 7572 2272 8574 1170 3361 3829 4551 5234
6122 3361 8103 1553 854 6548 645
6123 3361 7898 5239 6993 2479
6124 3361 2713 7883 1322 1555 5609 2060
6125 5156 4018 2 166 6129 3361
6126 5983 8445 7772 3361 6819 10088
6127 5845 3361 1473 1047 9680
6128 3361 3107 4373 11005 8672 11006
6129 2508 5383 3912 10560 3361
6130 9197 1183 9716 128 9216 3361 1090 2610 5236
6131 2521 3361 9504 11007 5257
6132 7968 2638 3628 3959 3679
6133 2356 7968 26 4048 4900
6134 7968 468 875 3617 2546
6135 3220 1913 210 4359 3142
6136 5428 3220 2834 2833 11008
6137 3220 6656 4983 4977 3858 3919 969 2546 5431 51 1182 46 961 5840
6138 3220 5074 10930 5480 6180
6139 589 3220 55 573 859 2635 10460
6140 5982 3618 9596 9608 3220 11009 93 11010 4364 8468 1123
6141 10028 3220 573 186 4239
6142 3220 1771 5890 8176 11011 3928 4836
6143 3220 798 451 4223 494
6144 3220 55 4746 254 4282 6643
6145 5 3220 577 495 10811 186 8732 892
6146 3220 5082 22 949 4230
6147 10858 9468 3220 2021 343
6148 3792 3220 1602 868 6172 562 813
6149 3220 6344 254 48 4137 4205 4903 4210 5203 1407 2834 708 5 889 10661 9521 4394 9943 1307 8272 210
6150 3220 4372 497 750 51
6151 3936 7919 1909 208 2426 3220 4565 308 3802
6152 3207 11012 870 9541 8201 459 10936 3038 4431 5973 3220 866
6153 3220 872 4863 1616 1257 3974 7887 3039 5195
6154 7397 340 354 6355 80 3204 5288 3037 3220 3876 866 27 5054 708
6155 4978 3220 308 3206 176
6156 80 485 698 3220 2241 404 9978 453 909 523 11013 778
6157 6704 468 254 447 7366 7363 3220 7237
6158 1530 3220 865 6816 4957 520
6159 318 6030 447 1909 3220
6160 8875 689 260 5418 262 120 8369 9795 3220 1328 9825 9813 4357 5839 6042 1961 5417 3771 7785 812 8586 11014 9855 9811 4720 9819 10906 929 10036
6161 3220 6216 524 8464 5957 10955 5478 1302 10795 3862 4095 3208 5125 3582 186 2991 637 9196 4665 7634
6162 3220 4494 3653 658 9715 7920 2834 6398 215
6163 80 2839 3220 4185 82 10407 875 2833 2473 4681
6164 4229 4282 7570 3220 5072 112 5500 4213 1081 459 9332
6165 26 8984 3220 10198 2834 2853 894
6166 1530 3220 7570 100 1357 3371
6167 10390 6631 7003 9016 10109 262 1961 308 3220 6420 1447 11015
6168 3220 5641 541 369 66 4656
6169 55 3220 82 104 867
6170 8558 5044 10688 3220 5950 1445 6996 2292 1607
6171 3220 518 1702 2834 1033 308 5240 5207 3813 4950 5166 6078 79 11016 7778
6172 3572 3900 868 872 865 4746 2848 600 9617 192 6263 3371 477 5399 3264 5127 5455 436 6717
6173 4380 4565 5399 5382 5367 5369 8037
6174 5399 4809 823 1239 1106 1645 4584 5887
6175 5179 1904 2262 7624 10856 3880
6176 8532 7060 144 6655 10622 9783
6177 2478 9783 55 8164 7259 3107 9519 11017 2996
6178 601 185 721 588 402 3152 11018 812 3107 74 7449 4736
6179 3107 3275 3456 1347 552 6194
6180 3107 1794 7271 3216 1959 148
6181 5783 254 4958 3166 10005 6601 3912 4686 3107 2742 205 2207
6182 3107 637 113 40 470 5474 9891
6183 5094 6321 6423 3107 6493
6184 4958 3107 8532 8071 6503 3753 9257 5495 9245 9250 10443 3561 10699 3197 541 10303 179 4821 4348 5497
6185 113 2065 6922 3107 5587 9575
6186 3107 3017 4206 4164 685 10471 2877 1550
6187 9373 4188 3107 6782 6912
6188 2813 9014 3107 5337 8231 1182 969
6189 8129 524 1674 3107 10142
6190 3107 5771 2877 4950 6650
6191 3107 523 7543 2565 96 2496 737 93
6192 5718 8363 8234 4010 189 3107 3103 1758 9724
6193 3882 3107 5266 601 4144 11019
6194 3107 4788 3177 1825 7408 10714 3783 6577 4088 51 2979
6195 3107 3110 2827 8843 5446
6196 3494 452 40 8527 7526 3107 2587
6197 6344 4014 472 7439 3107 3501 4024 674 6073 8358
6198 2884 3107 3752 7060 10540
6199 2358 3017 1047 3107 6536
6200 3214 3107 3193 345 472 477 662 354 3199 4051 3055 929
6201 10522 10393 11020 641 2319 3107 507 2485 7642 3440 115 30 3391 2885 5233 470 6787 4758 651 4750 2535 482 975 374 4738
6202 10935 5089 495 7495 507 11021
6203 5052 447 3083 507 621 9761 4784
6204 7278 417 10914 2630 5064 4948 507 5368 5898 5027
6205 507 456 7060 5940 6966 4550 7466 4208 7238
6206 9052 507 6177 3210 3603 7430 6629
6207 507 7060 2225 6546 7757
6208 507 2553 9120 531 5 9173 9769 4247 3672
6209 507 1447 2446 1695 995 1162 812 1704 980
6210 6927 507 193 1543 4622 1448 1483 1060 1450 1278 1381 941 939 1519 1382 1622 1354 1550 1283 4780 956 8595 793 414 10990 1385 1152 5888 756 4581 1373 421 1078 1011 1184 816 425 1174 4671
6211 507 11022 508 10356 5393
6212 433 7962 5105 4746 507 2850
6213 4095 3466 4950 389 793 507 1472 9058
6214 867 451 892 4508 8539 531 30 2653 574 6503 507
6215 9969 3264 477 507 1090 4385 1094
6216 4864 507 2649 8914 10940 129 8215 7766 3133
6217 7420 507 6152 350 9388 7060
6218 507 7088 8177 6432 6772
6219 507 3928 9293 4367 350 743 10301 10091
6220 7947 3088 6866 8163 507 1367
6221 656 507 587 7060 4949 2764 10993
6222 10598 507 6450 34 11023
6223 531 507 208 918 1526 855 2906 4578 4626 1560 1171 1374 1749 7831
6224 507 5007 7337 6229 3315 1599 2922 6791 1357 1469 2595 9216 1071
6225 5421 9668 1599 4509 507 10768 10955 1909
6226 507 5148 187 641 648 4050
6227 507 111 423 6966 4821 8198
6228 507 113 1762 1663 4821
6229 2849 923 507 4839 907 863 894 187 11024 8147 3153 3302 2292 10128 2163
6230 507 2840 4465 4468 921 4321
6231 9375 4615 3204 10305 4746 7962 5081 4407 1909 3203 9759 9230 52 2379 5957 8677 9690 4150 9571 507 531 518 3567
6232 639 80 464 507 664 515 8985
6233 3812 5620 10362 2066 111 4813 308 357 507 1767
6234 507 4066 2003 6966 1702 17 2758 9592
6235 5055 3026 3876 5126 507 369 5238 10488
6236 6257 508 507 1472 5953 233 30 5783
6237 5252 4328 54 483 405 507 1092 5121
6238 1557 5595 3613 1901 4015 6389 8845 11025 967
6239 7652 11026 4687 1557 10316 10130 2427 10342 9780 10295 3889 2988 335 2509 10016 4803 4915 4356
6240 3950 11027 3971 7729 4324 1557
6241 894 1741 8777 1557 11028 7546 3255
6242 233 4175 1557 5145 6389
6243 1557 6684 555 1426 10302
6244 4414 1557 5131 1123 1619 4515 5995 928 7737 7544 3604 8875 11029 4806 335 10924 1189 318 1447
6245 8487 7225 9390 7001 1557 6805 7979 10400
6246 1909 6180 4145 1557 1589
6247 8336 1557 8018 8729 6227 3868 10063
6248 4145 8512 26 5 7403 686 1557 11030 1872 7496
6249 6704 10301 1379 1238 855 5795 502 4628 1083 152 986 1658 6316 1557 6972 10254
6250 525 5680 51 6992 147 1557 3559
6251 1557 1727 6030 552 11031 4578 5595
6252 2638 7346 2004 5709 437
6253 4976 5153 9780 8144 7414 10950 4181 418 2638
6254 5 2638 10293 997 1108 1172 1223
6255 6 7884 2638 5 7784
6256 6093 5405 5371 8412 4648 9038
6257 9282 4998 6066 9029 4427 4299 10913 4270 3083 5503 9049 10797 9838 11032 10428
6258 6662 4296 9326 9282 7218 8403 8526
6259 9282 2569 10513 3214 4740
6260 8386 9282 8547 10556 8407 5393 4023
6261 2356 10201 9282 1599 5609 571
6262 10762 3356 1485 3561 10498 256 11033
6263 48 4081 8553 6790 5447 1485 9972 3960
6264 1485 4084 2239 5006 2874 123 3728 6545
6265 1485 132 936 10257 9683 253 7062
6266 1308 582 2452 1731 1485
6267 5096 708 7294 10352 10194 4110 3595 5680 9611 6775 8333 1462 9954 8456 9374 9145 6650
6268 5096 9738 2582 8926 2219 5517
6269 5096 8056 8016 654 2700 1322 2954
6270 6289 5096 6265 2882 7640
6271 5096 2628 5375 9125 4212 220 3363 8276 5054 4776 1622
6272 5369 26 4282 5453 82 5096 55 9629 4746
6273 5096 865 6065 2292 5444
6274 6673 2379 3752 8559 4308 5973 8652
6275 6673 8453 5332 4263 7034 3518
6276 6673 4247 80 684 6980 1572
6277 8363 6673 878 8074 1028 895 4592 6743 1425 7515 553 3963 2203 1327 951 1329 1285 4781 1007 1169 11000 1436 5861 1465
6278 6673 5383 26 11034 6488 4060 48 5626
6279 6673 8457 248 3440 247
6280 6254 2970 2282 74 8012 10882 1472 375 7200 9148 3177 10392 7830
6281 26 5895 2260 1302 3941 187 10249 5456 7393 6809 2923 3111 7200 2877 6266 1469
6282 7200 8334 52 284 813 10955 3330
6283 7200 5248 9333 9322 3833 10653 516 470 468
6284 8054 5126 4164 8733 4280
6285 8054 9188 55 2618 5186 3471 7440
6286 2055 8054 3371 624 5443 1101 1392 994 1135 410 945 1053 1067 930 947 948 1552 829 1622 1743 6319 2861 1009 1260 3249 223 2555 1225 1400
6287 9561 8054 80 176 8916 9701
6288 8054 55 3204 3901 6523 11035
6289 8137 74 867 7898 10719 185 7478 1606 8355 3771 7583 5737 730 2997 601 3891 928 1615 1620
6290 4667 4668 7840 5377 7598 1206 6710 6709 2741 5335
6291 4667 11036 4212 7598 7809
6292 1542 10468 7739 6271 4056 4667
6293 11036 10914 7634 4667 5374 9266 8354 10749 2436 6326
6294 2478 1904 865 4660 5794 4667 8031 4854 2655
6295 4668 8432 6712 4567 2060 1022 1747
6296 4668 8545 8458 893 3264 3153 343 10279 7565 2695
6297 4668 6666 5374 3026 80 55 8652 2239 6178
6298 5365 1270 7720 1117 1622 2192 248
6299 5365 5382 5367 5106 1206 5898 911 3692 3853 730 976
6300 8028 3257 10276 7421 4976
6301 8644 7277 9881 864 2713 30 9287 4002
6302 5127 662 189 4412 1341 2513 354 143 792 2486 2379 1235 4407 2713 2516
6303 447 2713 254 28 3083 15 3300 7979
6304 48 4737 1834 1908 518 4299 2713 8008 10369 6810 11037 51 4069 3908 3400 1986 7504
6305 2713 866 80 685 8351 1909 5053 8368 7873
6306 5445 3432 9105 5244 2713 5697 4903 6226 76
6307 7928 2713 3315 6786 7540 5689 2687 5924 6207
6308 423 2713 3848 1092 8142 1421
6309 2713 446 1447 3700 8343
6310 2713 5007 5445 3505 8957 5698 1123 2515 4547 7407 3375 4111 13 10469
6311 190 477 402 3214 2713 369 4077 5244
6312 2713 5460 7745 1501 2973 613 1215 7085 842 6412 2088
6313 8176 2713 1472 4023 4140
6314 2713 6557 4160 7883 6825
6315 2713 9601 7381 2448 310 10897 7730 477
6316 7525 2713 5729 7064 6252
6317 8427 9156 8429 6209 8039 9357 7857 2713 2601 6712 417 7169 861 1248 1028 1301 5544 1347 2645 1252 1544 1272 1516 1158 8657 5312 4154 1101 4074 8946 940 4340 1726 5875 1321 958 1104 8089 8596 1143 265 502 6021 1385 1214 2394 11038 1184 1437 314 4911 1712 1148 1658 1293 1750 1228
6318 2713 494 10423 7541 4083 9035 174 552 1511 9259 3525 1105 1679 10748 212 5649 5566
6319 2713 3848 1824 206 8873
6320 2713 2518 7785 9737 9794 9340
6321 2713 743 3725 1727 911 8235
6322 676 1225 1650 2713 9897
6323 2713 7060 1299 6422 5642 373 536
6324 2713 5007 658 7423 440 5502 9353
6325 1668 5383 2713 30 7644 3882 435 3584
6326 8676 30 423 518 2513 4302 3199 3300 921 2713 3264 477 2839 402 189 440 309 5915
6327 868 2713 8308 8052 4005
6328 2737 2713 2589 1780 8007 7756 4040
6329 2713 6305 152 1847 4590 1121 1436 1364 1318
6330 10129 2713 3166 1909 9536 5227 463
6331 3083 3371 11039 4984 5443 4095 4127 731 684 2241 7916 3309 2713 1408 11040 9435 1359 1145 1066 2863
6332 2713 82 3726 472 5 4705 492 6066 6427 9278 9460 10992 11041 3978 7453 6096
6333 9600 11041 3197 637 6744 5624 10156 4066 9228 11042 364 2912 670 687 1450 382 166 11043 2713
6334 2834 4348 3699 470 3876 9596
6335 2943 494 2292 1909 4709 3876
6336 3876 595 3197 524 4333 7571 10619 11044 3083 1307 4502 4219 3915 969
6337 3876 494 4958 11045 5784 3083
6338 5931 3876 3440 4803 2589
6339 3876 11046 9476 9002 2406 8854
6340 3876 6457 3223 2336 9875
6341 9349 8848 6251 3876 92 685 5456 9375 9274 881 5206 2924 6904 7980
6342 27 6625 10352 3876 4622 6362 1770 1709
6343 3876 4023 174 176 5258
6344 3876 6494 2261 8737 9524
6345 5972 9383 3876 8416 8271
6346 8568 540 694 8506 3876 8482
6347 9055 9495 822 3876 9641 838
6348 11047 1607 3876 185 6383
6349 2335 185 3876 456 9283 11048 95 108 4903
6350 3479 9605 3902 338 1351 804 3876 112 849 1208 1005 1497 856 1142 1233 1459 7178 1747 1847 1012 1085
6351 10539 466 339 10775 3876 6755
6352 3876 4904 1825 2764 6241
6353 3876 494 7375 5 9156 7923 927
6354 8256 5343 255 3876 9346 3307
6355 6787 7667 3315 7489 11049 3876 4217 6096
6356 3876 10811 11050 5246 4293
6357 4962 10528 11051 5280 4388 3876 8593 11052 10619 674 11053 3699 9682 4919 3083 1185 7490 196 4261
6358 3876 440 3898 4321 5519
6359 9034 494 4095 309 51 451 721 402 143 440 723
6360 494 40 8174 5054 4070 7789 2609 4074
6361 690 10410 3970 494 1909 461 6583 8157 5493 1182
6362 104 186 862 876 100 447 5069 4393 494 5445 5051 9154 10478 9350 730 693 6337 3327 518 7379 4024 3300 3382 812 674 7073 10326 16 11054 491
6363 10315 494 3200 1510 10192
6364 4095 363 4821 587 1909 554 28 494
6365 5133 4222 10979 494 1694 4949 309 5486 7665 8370 10568
6366 494 4948 4949 440 81 6180 497
6367 5060 4429 9363 27 494
6368 3510 889 1909 3270 910 6376 7608 494 8541 2931 7570 8653
6369 80 6056 34 1081 340 494 9966 108 562
6370 494 1090 137 1064 4727
6371 494 3326 3848 438 3662
6372 494 4565 4282 8713 1565 5081 6514 470 310 10897
6373 494 254 524 7179 421
6374 494 423 7466 4045 3983 4451
6375 494 10805 470 2303 4233 355 6076 9127 8787 361 10457
6376 4878 2391 5194 6155 7888 6919 494 440 309 5492 7869 2047 4192 8767 4165
6377 494 8327 5792 6395 8499
6378 451 3811 2837 2838 466 6546 8060 7415 3720 494 3221 3223
6379 494 884 8041 73 402 6546 3792 3037
6380 494 2549 9700 9929 4226
6381 6355 5064 494 309 437
6382 485 494 5095 11028 4813 4949
6383 115 6380 494 30 2294
6384 494 540 5127 4948 10 7557 2258 10643 2215 361 10793 318 3813 5154 7367 7208 1616 8273 7820 9943 6594 6406 4433 4180 11055 11056
6385 494 2255 4988 6216 1518 4243 8649
6386 4145 1506 6601 5499 2535 28 3432 536 4646 11057 2442 333 4517 766 494 3193 342 4383 859 11020 4821 6904 693 5154 731 6545 4984 4111 4227 10208 10286
6387 9974 3344 494 4813 5837 11058 5967 9596 4226 819
6388 494 318 505 1530 1904 85 4958 5007 4776 2829 2863 2736 1340 6817 2219 2241 582 544 7570 1477
6389 8396 494 5445 8569 6252 10207
6390 1995 11059 3486 189 5242 3320
6391 3486 6262 220 1969 3402
6392 8433 2854 8712 4654 11060 3486
6393 5778 3264 4005 74 8430 4360 3486
6394 3486 4727 9077 3932 11061 11062 8180 9872 7835 2953
6395 3486 11063 9144 11064 8742 235 5222 10951 1438
6396 1386 381 5490 1071 7744
6397 7744 3762 3922 10959 8523 6328
6398 5805 6572 1574 9495 7834 7744 3727 515 11065 11066
6399 7744 3920 2565 5805 7187 2567
6400 2602 10716 2615 5802 7744 10988
6401 1357 26 524 2961 10202 2508 5890 868 7744 10316 5421 8402 9503 2620
6402 7744 64 6182 4251 11067
6403 26 7744 4409 318 10271
6404 7744 3371 7604 7785 177
6405 7744 393 7845 10922 731
6406 2066 687 2019 2838 27
6407 2066 721 3593 4949 11068 6404 176 452 2513 4415
6408 4017 3440 7335 2839 2648 6790 2066 495 11069 10404 7241 1172 3081
6409 2066 48 3204 9525 3207
6410 2066 540 1376 3821 234 1060 740 706 253 1012 1323 656
6411 686 2066 5698 8279 1110
6412 2066 4958 4416 459 3207 4299 7207 8391 4580 9299
6413 2066 4934 7915 214 4005 5574 6308
6414 3812 2066 8546 8526 8716
6415 112 2066 6477 1709 81
6416 2066 451 3212 186 115
6417 5620 2066 5735 5488 741
6418 2066 2586 7310 4490 5771
6419 48 624 5056 8177 2066 4822 6436
6420 10097 89 2066 8404 1589 5020
6421 485 2066 10103 7490 8683
6422 2066 26 80 475 3474 5697 5492 4055
6423 2066 4565 4411 108 6055
6424 7822 51 5592 8212 1341 146 147 148
6425 1843 2428 146 7822 3074 794
6426 7822 4062 3561 7939 6177 3581
6427 7959 8372 5779 5233 8743 10743 3177
6428 5389 5073 7920 211 3177
6429 8219 11020 3177 9806 4167
6430 6787 1499 7180 3177 1825
6431 911 3177 1904 3055 5913 10714 4915 3881 531 174 10372 5970 10169 1420
6432 9243 3177 2774 8839 5780
6433 3177 674 381 127 5234
6434 5331 2254 26 5202 3606 587 5133 1904 1447 477 5131 4081 6132 7600 3177 5866
6435 3177 196 7958 7992 10022 7905 9935
6436 10354 3177 7662 9972 7412 2503 1354 10234 5885
6437 5070 5804 9195 9888 5452 4432 7430 8482 10645 177 7062 4369 658 913 5890 485 514 522 3177 5153 7415 10399
6438 3324 7687 8631 2932 8935 3952 3177 9681 6474 3150 11070 9710 9934
6439 6468 3692 3177 183 831 3315
6440 3748 3177 7308 2657 2955 3391 256 196 6329 1844 686 3184
6441 3177 8603 8853 812 11071 11072 7876 274 3135
6442 8303 1679 1096 7752 3177
6443 5762 3177 2575 381 256
6444 3177 7894 5747 9583 11073
6445 2741 787 6252 3177 940 6361 7243 1895
6446 1817 1891 11074 9566 11075 11076
6447 6173 6420 172 628 51 1969 2191 1932 1817 1951 8972
6448 5350 6134 9815 4108 10301 3006 1854 1891 6454 1830 3077 2377 6699 1801 2192 1829 1817 1437
6449 1817 2956 1798 1799 1830 1883 1831 1958 2018 287
6450 1817 7186 1794 5 11077 577
6451 1981 4539 4540 1817 3065 1798 1826
6452 1876 1128 1830 1817 1855
6453 1792 3076 2107 2196 1958 1817 2124 3146 1962 2105 1807 1941 2180 1922 1923
6454 1853 1787 3325 1838 2953 2067
6455 1840 1853 1932 51 1823
6456 1853 48 254 8506 5788 8751 889 9585
6457 1798 1854 1792 1853 1830
6458 3836 6190 1792 1853 3047
6459 256 1853 1784 1959 3233 2114 2095 1898 2207
6460 1853 340 11078 470 4816 430 6333 3690 4028 7179
6461 8694 1853 865 7468 6526 5643 1313 2877 933 892 3926
6462 6841 3388 2108 1865 1853 2963 2017
6463 8971 220 1354 1853 777 1744
6464 3017 2407 1804 1853 318
6465 2010 1853 1792 1956 1957 1912 1889 2156
6466 1853 1787 3388 9784 1785 5594 6841 8504 5176 7675 2887 9178 744 1272 2221 7942 3074 1368
6467 1853 1788 1799 1494 1278
6468 1853 2047 5481 2610 2059
6469 55 82 3200 7593 7507
6470 55 865 82 5065 7593 5374 2583 8438 8304
6471 5382 11079 9455 5219 9259
6472 8096 4565 5388 5072 5382 1205
6473 4809 8029 5382 1205 9380
6474 5382 8644 9385 26 6344 865 698
6475 5382 5367 7568 4170 2834
6476 5382 2478 2582 4746 7962 1364 1164
6477 5382 9577 3605 7105 1969
6478 2600 2478 5382 708 8130 8452 4567 5123 92 5801
6479 865 5382 8433 2605 4920 8065
6480 5382 8452 1904 2742 3903 11080
6481 5382 48 4416 2143 10845 1307 2765
6482 5382 4746 82 2656 1759
6483 5382 1158 5622 1138 755 2861 4909 1662 1332
6484 5382 4281 361 1908 2236
6485 5382 5841 5922 10999 2769 1544 1062 3366 5796 6758 1374 1744 818 1658
6486 4938 5382 9188 358 186 5789
6487 1204 5382 9738 2582 2583 5369 7277 7962
6488 5382 7863 8037 8029 4565
6489 7962 5382 4746 7277 9529 1204 7279
6490 5382 8096 7598 2708 55
6491 5382 8326 318 8296 6532 1665 11081 4833 2736 7741 11082 6030 10794 3520
6492 5367 8913 7898 6371 10981 9326
6493 5367 5368 2741 9354 8032 5377 6291 6265
6494 5367 1539 8741 10676 10787 2808
6495 5367 5929 3600 9012 4263
6496 8433 5367 6175 4746 10361
6497 5367 4853 5373 5374 5897 4938 9019 5388 82
6498 6658 7277 5367 1904 2741
6499 7286 2789 9312 4826 2690 4893 2817 3864 10038 305 7448
6500 1395 8113 8103 6804 7286 6849 9694
6501 2898 1255 731 1232 1573 409 1502 1476 5622 562 2203 1431 8595 2982 817 1656 4911 1116
6502 2898 5789 1843 3388 1798 2010 1874 1799 3146
6503 2477 7859 3482 3262 4264
6504 541 5089 5324 6845 3862
6505 1720 5324 8034 2601 5546
6506 2538 1047 4806 6741 4387 10233 1877 206
6507 6110 2538 7231 3796 3315 2457 5345 2694
6508 2538 7707 2089 10892 6969 7614
6509 9357 1206 2538 10626 2358
6510 2482 11083 11084 7092 6725 9860
6511 8395 2482 1722 2623 2356 2518
6512 6524 2482 10637 10780 6374 7773 7024 7025
6513 11065 2482 5794 11085 4088 4801 9057 631 2668
6514 1782 6666 9123 7962 8166 10491
6515 7278 7964 2623 5384 82 3468
6516 872 6963 26 6656 7278
6517 5338 1341 7278 7950 9116
6518 11086 426 4517 10947 123 5258
6519 10947 4332 5005 7859 126
6520 5574 10947 6675 7559 9236
6521 107 9986 10947 7559 8588 5269
6522 345 531 1725 1050 1525 1736 930 848 3911 2161 1207 849 1552 1072 2874 9069 945 1054 5900 8595 7778 1017 11087 5542 164 971 168 842 1744 1223 1747 4628 10055 1902 1177 989 1687 1202
6523 4000 2874 5913 3985 7788 6545 9999
6524 2874 8405 3210 2257 2238 3877
6525 4392 2874 123 3425 8132 8756 7879 5895 774 11088 717 6633 969 3010 6319 6648 498 4816
6526 80 30 8060 2874 9025 7559 107 403 2256
6527 4079 11089 2874 5284 9964 7475 1358
6528 5296 2 8768 10038 11090
6529 5296 8086 3607 2414 10371 3447 1978 1410 7874
6530 372 9285 6642 9509 3319
6531 9285 7353 9891 10304 1631 77 4708 8006 8229
6532 59 9285 3034 620 7418
6533 5328 6203 902 11091 7173
6534 864 9230 453 3309 4151 9734 2757 5328 8097 189 4145 5145 10301
6535 5328 1607 861 3275 2923 9164 6523
6536 7823 10097 4468 2515 6944 6871
6537 6892 10937 6955 1203 7823 8052 6944 6882
6538 7294 48 1909 4081 10293 10490 7823 6534 8168 1449 1306 8176 1351 1572 1503 1555 1006 1689 414 1216 8072 6629 425 5861 2546 1227 4602
6539 8883 7823 10143 4130 6514 10727 1282 4115 8700 7377 7535 601 7334 9461
6540 7823 2515 1664 30 8090
6541 8150 7823 5127 5045 792
6542 7823 4605 3214 2398 3862
6543 7823 9133 6155 11092 6401 2418 3270 10705 10360 1347 8333 8608 970
6544 3204 9568 11093 7823 6904
6545 9217 6078 7823 1617 10951 3872
6546 7823 9243 7741 5334 10668 7529 1347 3862 6968 4244 7319 11094 11095 1326 2339 7619 1763 711 1041
6547 4671 365 7823 7474 3083 1307 2907 8283
6548 7823 2081 4130 2065 93
6549 2508 5005 952 7823 3884 258
6550 2478 2584 7823 7584 214 8002 6327 10718 11096 4002 7414 1426 687 4347
6551 9578 7823 27 465 518 48 746
6552 9993 4191 3918 7823 6030
6553 7823 868 7397 11097 8867
6554 6712 6672 4834 2623 1618
6555 6712 11098 8250 3838 1906 6439 2742 10502 4995
6556 4609 6712 8032 8361 9354
6557 82 869 6712 3857 7892 3904 3918 1182 8597 502 3914 7071 4135 4136 1620
6558 2520 10654 5372 9026 6712 299 6269 2485 5172 5834 7231 2199 10823 6164 10834 11099 983 1713 4351 11100
6559 3497 6422 7574 6643 5238 2734 10329
6560 316 1649 8657 5604 4326 4065 10033 3497 112 11101 966 4626 1166
6561 10185 7943 447 4416 810 9992 3497
6562 3497 5805 10780 10696 11035
6563 5322 2520 2518 5794 8308 3798
6564 8393 7644 5455 7328 6561 4125 8450
6565 2478 3331 1340 2501 26
6566 1205 4072 573 9375 2478 2741 7598 9004
6567 2478 3862 6650 5505 9816
6568 2478 5558 4282 8706 1829
6569 2478 2442 3327 3226 3404
6570 2478 2356 2741 5384 1343 3741 4877
6571 2478 8164 2583 1204 5171
6572 5078 26 111 2478 865 10896 4802 58 4282 6525 10542 6628 3667 5194
6573 2478 9628 2583 9258 8991
6574 2478 8034 7485 9881 8625 887
6575 2478 5972 1205 8071 573 364 8984 3208 5933 7589 456 595 4308 5698 4002
6576 2478 5106 434 8067 11102 1
6577 4612 2478 8053 7696 8458
6578 5369 7860 2478 447 11103 1061 8115 5479 11104
6579 7277 2478 4746 55 1206 8039 7962 2521
6580 4659 2478 4747 7798 6272
6581 2478 3193 3226 3017 5768 2635 2215
6582 2478 1204 1904 174 10150 2369
6583 9517 5095 2628 7962 8164 10654 5326 2721 2623
6584 4389 9591 7407 4928 461 28 687 2511 720 710 2257 8200 8436 2264 9497 9829 9599 8512 8392 1508 9954 1586 4393 10896
6585 2239 7575 28 8436 4307
6586 8436 5292 3026 105 6530 28
6587 4368 8621 4224 9416 7378 2757 3984
6588 2757 5739 11105 34 9982 9762 9497
6589 2757 6672 1092 6197 8869 10283
6590 2757 6940 72 6879 5932
6591 6672 2348 7889 3604 2798 3897
6592 4958 9568 379 7884 11106 7440 7479 6173 8882 4226 7063 6672 8145 1607 527 6788 7024 3883 7490 5666 10224 2368 6143 2592 772
6593 10955 6672 1272 1517 2057 1303 1128 1129 912 992 4638 1135 930 5029 945 1016 601 7702 330 968 1435 1563 989
6594 6672 7812 940 3858 5978
6595 6672 7914 2182 9217 361
6596 2812 5643 3459 1576 4903 2974 2013 9497 496 8551 970 5925
6597 193 1272 2562 1476 2812
6598 9462 2972 3625 7308 2812
6599 5988 9045 2812 3323 8724
6600 7485 3371 4019 115 2241 4949
6601 364 40 4095 1909 495 7485 6137 9278
6602 2553 8351 9575 4407 7485 4411 588 5530
6603 662 10488 339 7485 9713 22
6604 7485 5209 27 1576 11089 3043 6533 4427
6605 350 307 7485 9939 1092 2444
6606 2292 4813 307 589 8744 1780 7152 7485 2833 7716 3375
6607 1757 4690 7485 7579 4139 6610 2606 7577 2607
6608 3569 4210 5109 10577 7485 5443 10178 587 258 14 6881 3798 4064 4101 2513 10217 4027 111 4408 783
6609 7485 400 10708 1066 3983
6610 10379 9275 2292 6478 4255
6611 393 2961 6478 9684 372
6612 2332 6478 3476 681 7709
6613 7553 1306 1032 5029 1501 938 1320 949 1552 6751 4780 1443 969 1432 961 5869 1555 1159 964 1358 1285 1487 1311 1385 1313 2059 1386 224 1299 974 1631 986 1713 987 2555 1226 1940 1116 2936
6614 466 7903 1386 7885 7626
6615 1386 1137 530 3802 9484
6616 6585 4214 2954 7650 1386
6617 4317 3175 326 2479 1386 2927 2877 797 4035 9319 3300 7967 6832 4293
6618 831 5240 1386 196 5643 1563
6619 1028 4655 9479 2564 7682 1386 2417 1525 1380 4608 997 5862 5880 1595 853 1195 2222 1848 6978 218 1458 4350 265 2729 1043 814 1224 4602 6703
6620 674 5740 4039 1386 5137 2232 2877 9712 8273 225 1083 2588
6621 1272 1494 5028 1572 1729 4578 2908 1386 2462 1374
6622 1386 7401 829 8333 6385
6623 2319 58 1824 74 8395 1386
6624 5457 992 848 1367 856 1010 1386 1403 1658 3508 5859 2936
6625 1386 3193 4040 6782 196 1064
6626 1825 1708 1075 810 2377 2908 1386 1077
6627 1028 1341 2143 910 1015 4656 2859 1000 1338 601 4780 8237 1386 4601 1226 1714
6628 7647 10246 3974 8265 7887 7715 6792 1386 9714
6629 5388 3201 1612 5742 1207 5862 1739 1233 1142 1654 2214 1386 1433 382 3040 161 1079 1161 1121 837 814 816
6630 7956 1588 8187 1386 8973
6631 4282 26 2063 865 10561 5492 2723 4149 8363 2426 5135 8460 2952 1386
6632 282 1386 11107 7848 3318 4356
6633 1386 923 4328 925 4337 6169 5481 5482
6634 1386 5740 5209 601 2855 7091 10882
6635 5631 4151 2199 5854 997 1207 3825 407 1367 333 1548 7702 1233 1022 1044
6636 5631 787 6299 5611 10845
6637 2703 1909 8414 969 3858 1182 461 9537 3968 363 9458 1 2048
6638 245 2703 6831 11108 966 6847 1393
6639 9863 2743 2703 3930 11109 378 869
6640 2703 9174 2787 10060 4661 7938 2303
6641 7860 2356 4746 2623 5098 7507 7582 8459 9167 9797 1252 329 1300
6642 9969 4939 2846 2356 6294 5621 2303
6643 2356 2724 11110 10436 3119
6644 2356 900 2542 10097 9815 385 7522
6645 8958 211 4022 4816 74
6646 10552 6249 718 2877 7782 2513 4069 74 1472
6647 6915 1567 1061 10769 9101 640 8273 7820 9814 9869 9232 5300 10321 5298 485 1909 3725 9186 6580 8276 11111 4180 7354 9494 11055 74 2230 7770 3199 9308 1581 4681 4847
6648 74 2877 1083 1149 11112
6649 4417 2973 969 74 5293 4495
6650 95 74 9388 684 79
6651 74 866 365 51 146 147
6652 74 943 795 2212 1620
6653 10857 524 4259 1447 4570 3116 4996 3026 27 3500 6143 4795 6128 11113 10910 8347 308 1272 3931 9693 273 4127 74 752 9311 6274 1618
6654 74 318 4088 372 7682 1969 1840
6655 5066 9621 1689 3729 3153 6054 7691 74
6656 1532 4628 8187 74 9759
6657 8055 5064 435 74 6677 9194 7443 6569
6658 74 3931 3140 3120 7867
6659 6328 2768 1827 8013 74 2578 4003
6660 1573 74 3391 196 483 7321 812 6197
6661 74 3814 3661 6885 5874 10529 8701 3371 8391 5575
6662 7798 1825 74 2622 3825 1683 7094 1147 4724
6663 74 506 381 5302 5740
6664 2624 374 74 373 631
6665 685 5567 26 6241 74 456 7545 463 544
6666 74 2390 8509 10711 11114 8554
6667 74 318 3103 3778 6698 601 3776 1001
6668 74 3494 4036 11115 3184
6669 307 6555 74 9761 780 6121
6670 868 74 5598 6516 4393 1969
6671 82 9384 3026 9125 1638 74
6672 74 7592 4758 4041 2279
6673 883 3651 3300 74 952 2347 7666 10028
6674 74 11116 8013 588 1643 7419 7215 5275
6675 7592 6398 8684 74 381 970 2492
6676 8531 74 573 112 6374 374 210
6677 11117 74 318 4489 3443 6425 5873 9356 3043 6533 4028 9130 6133 10515 10938 5882 954 4681 4504 4128
6678 3200 74 6429 9134 10376 11118 2058 7794 8878 1187
6679 7630 9966 4227 11119 8355 74 3095 321
6680 8957 368 74 10307 4175 4305 7338
6681 364 80 10775 8055 4618 4813 74 4503 812
6682 668 4804 74 11096 9475
6683 1208 3390 4154 1610 74 1064 6173 4439 2120 1072 5771 9428
6684 74 256 4088 6523 4264 9379 4860
6685 3223 74 5572 2291 3851 894 2310 7953 7430 10553
6686 74 3193 3179 196 287 3653
6687 74 4679 2762 6521 6189
6688 74 1340 897 8274 1272 9639 5223
6689 4242 5053 544 74 5
6690 74 9604 8555 1727 2595
6691 3998 920 200 4889 720 1282 1033 1208 858 3163 2204
6692 2720 3193 3264 3941 2336 10084
6693 3193 2508 350 6219 354 7518 3693 545 712 11111 10529 447 9686
6694 3193 9197 8018 625 11005 4069
6695 5127 402 3193 7683 185 8264
6696 3193 190 2054 3979 3981
6697 11120 3101 1844 8873 1421 3193 5127
6698 254 6796 8483 3193 402 185 532
6699 689 354 3193 662 5746 1588
6700 5720 525 354 466 5926 8553 3193 2398 129 3748
6701 189 378 3193 8989 3199 5120
6702 3193 3726 354 143 5471 637 748 5954 7210 457
6703 6919 2391 3193 2290 4025 10309
6704 3193 477 554 10686 11121
6705 3193 525 6178 10770 2873 10175 2870 7448 9342 9229
6706 3193 190 3264 2553 866 541 354 446 6904 4081 7337 1282 7352
6707 3193 16 187 189 539
6708 1876 8716 190 2239 3193 3961
6709 3264 9146 189 3193 7449 10463 7557
6710 3193 866 6219 7426 3199 884
6711 3193 3264 423 189 3153 2221
6712 7630 11122 6516 8631 9132 9141 3678 6346 10220 7675 372 3193 3943
6713 540 1047 10408 346 3193 189
6714 3660 8425 9626 3193 3506 3555 189 3857 1100
6715 3193 201 9770 50 80 866 5700
6716 6425 5914 10863 4745 2322 3193 4082 812 79 3729 7184 4739 10239 10070
6717 3193 5528 11123 2536 10057 6463
6718 573 621 3193 628 8745 6081 1494 4161
6719 3193 190 3941 477 40 514 5147 3153 7557 3888
6720 3193 190 3264 189 7754
6721 6639 3481 8930 10468 1347 3193 5383 8848 189 7328 4063 7557 923 10799 1090 10609 5189 3943 5147 6904 7215 1274 718 3596 195 10443 5213 10620 10005 8366 6439 925 2632 4336 2171 7403 693 1909 688 3857 943 3858 5978 1590 2247 3149 5763 5947 2742 1494 3241 3903 10638 7083 7515 3905 3999 3904 7617 7942 3245 7769 3957 7768 64
6722 9526 3193 5341 1995 1447 595 6540 2623
6723 3193 1607 6596 1341 680 256 2877 3199 5979 1062 6012 9111
6724 3193 4949 189 1472 2553 30 1081 108 1053
6725 417 6067 536 9711 2398 6070
6726 417 884 5739 423 4949 3819 648
6727 417 423 2837 508 4181
6728 417 1904 2292 315 4487 2241
6729 417 4949 8084 1532 4323
6730 417 2292 6493 489 2239 554
6731 417 3423 3767 3739 3741 6905 10390 2457
6732 5271 3207 8378 7207 1909 1508 8678 875 2320 5445 735 400 684 5923 7208 9762 545 5053 544 417 452 234
6733 417 339 2021 369 2239 3722
6734 4223 11124 417 10936 5973
6735 417 3656 4948 9695 8916 10473 3763 2864 3484 2004 508 9958 9959 4035 246 1589
6736 7598 1206 865 11036 5095 5368 5641 417 3167
6737 417 10449 866 467 9497 8490
6738 7384 1182 969 9782 3913 1137 3858 417
6739 798 3392 417 5698 23 5446 969 1182 5025
6740 6839 6506 11007 417 6179 5609 4060 6697 10949 4902 6814
6741 8860 10079 4368 1530 1752 2286 4088
6742 7880 3886 8860 2921 7442 447 1340 4931 3032 4958
6743 2283 7168 8860 3781 1034
6744 8125 11125 6847 5141 8800 6556 5891
6745 131 3037 8125 6503 4398 2081 11126 11127
6746 2969 8125 4544 447 8163
6747 2601 4592 1060 1505 2562 1484 996 848 1052 1072 330 415 1690 1373 2729
6748 1479 2601 3031 4166 184 2569
6749 8990 2601 7944 5173 1267 6767 1507 1494 1406 198 1265 253 994 1351 159 1008 1361 1528
6750 9023 10956 8067 9166 435 3650 6436 3264 3212 7457 4213 59 10170 5444 1803 357 9037 5287 8971
6751 8997 10695 3606 5253 4340
6752 3606 1048 83 5470 8191 508 4473
6753 3606 1028 1535 1695 6738 395 1448 1568 4575 731 1274 827 1408 1307 1615 1394 158 1654 1373 3920 1161 811 1165 1122 161 656 165 970 1563 1009 4247 836 1313 837 162 1172 840 163 164 1169 160 839 1079 166 818 1437 1463 1712 2061 1146 9220
6754 3606 531 518 467 7581 2230 10540
6755 10291 421 7369 703 7559 3346 176 233 4026
6756 3017 703 318 3110 8838 7779
6757 100 574 531 366 9592 5109 703 6200 2839 3392 4024 4145
6758 703 451 4958 2267 8675 4014 10379 8679 8655 2259 7414 8554
6759 3661 320 4344 5196 8062
6760 8425 8749 2260 1866 9205 6059 624 2833 320
6761 3922 5140 342 11128 8593 6307 4961 3681 3535
6762 4961 4782 11129 1469 2504 11130
6763 497 4961 7363 1067 8222
6764 10895 485 4961 1537 3207
6765 4961 485 1909 4978 1410 5126
6766 4460 5046 5562 6172 2130 5775
6767 5562 190 9607 491 1213 322
6768 11131 10859 1484 10223 1021 5562 2733 4170
6769 3254 6616 2818 506 2031 7348 5562 4791 10195 5603 4925 4576 2387 303
6770 5562 4806 506 2004 751 8062
6771 40 9591 5761 3094 304 5401 5575
6772 8433 5761 3276 1428 1326
6773 5761 4107 3820 10682 196 9145
6774 5329 3678 1961 4228 6078
6775 5329 7375 7634 8560 9715 4517
6776 5329 913 3189 6971 4311
6777 3267 6296 9800 8124 5579
6778 485 4934 339 6296 5731
6779 6296 5133 5623 5692 5693
6780 6296 10895 185 3752 539 596
6781 4213 1206 9032 4648 8903 6093 11132 9273
6782 7746 4769 8336 4040 204 373
6783 9591 3260 4019 7379 8719 4040
6784 4040 2562 4949 2764 1354
6785 4040 171 8478 3323 11133 11134
6786 4040 487 3695 869 8776 10010 4085
6787 273 4040 7470 11135 10352 10436 1334 2827 3116 10567 11136
6788 898 890 7497 4040 174 176 9482 5186 9471 467 2241 214
6789 4040 6280 5229 263 9872
6790 4040 2520 6458 2589 8408
6791 3633 4761 1891 2258 6621 5093 1469
6792 6621 8485 11137 10846 9457 3039 3850
6793 6621 4387 7050 5187 7707 2437 506 5688
6794 6537 6621 8091 2819 10038
6795 6446 553 6621 4280 4826 6725 4823 9887 2039 4458 6728 10848 4392 2493 8348
6796 2553 518 10634 11138 21 3432 6621
6797 2047 260 6621 3440 9327 8489
6798 831 2649 7924 10549 6621 10977
6799 6621 506 4637 464 423
6800 4368 11033 6621 10730 6971
6801 48 8674 345 3959 6621
6802 11139 329 6621 6606 5054 496 1683
6803 6621 2760 662 6433 9729 9611 477 11140
6804 9591 8637 7194 10193 6621 3653
6805 10603 5413 5458 4815 10621 6274 3604 9838
6806 10603 3746 9984 6499 4735
6807 4005 13 10603 7335 7613 14 5153 3724 3457 2562
6808 1081 8170 466 10764 5134 5121 3561
6809 3561 8778 1283 5161 5007
6810 3561 5476 549 497 6400 258
6811 3561 8914 10789 10183 361 9590 952
6812 1523 6119 2931 8235 7610 8182 5784 8431 9203 2742 1305 3561 6647 3915 9493 4293 2826 6473 5507
6813 10533 3561 4494 1508 11048 4753 1129 720
6814 7328 4704 3561 10507 10407 10045 524 6715 5621 11128 9366 440 4934 10737 8998 2804 6308 2802 11141 9712 9772 4345
6815 3422 4328 10489 3561 7589
6816 5299 8160 7483 5419 5297 3563 687 9819 7551 9687 339 440 2972 9606 3561 3347 6973 9862 6324
6817 340 10010 3561 5445 5951
6818 685 5103 603 3857 1182 11142 3561 487 2231
6819 3617 8529 1033 9362 3202 3706 6611 3561 6344 467 4079 9497 9530
6820 3561 4948 2241 309 9034 11143
6821 6313 3569 3561 112 8918
6822 3561 10727 9540 2833 8201 4213
6823 177 2513 4002 3214 1448 5142 4175 6069 11144 3561
6824 696 5264 4341 2562 9806 1189 7077 2339 2658 3289 10683 10302 1550 3561 1822 2855 255 7105 4044 1650
6825 2443 8455 3561 3649 27 2035 1585 11145 1518 7208 2256 88 9069 400 1082
6826 4745 2056 2719 4367 3561 8003
6827 3561 4605 2920 9090 48 2579
6828 5140 4536 413 3561 10617
6829 3561 4753 7771 1736 4459 6745
6830 3561 2047 7444 2219 80 6495 6252 2743
6831 1728 952 7864 11146 11147 3561 4753 5480 2041 10963 6849 9137 6898 9102 2040 9062 8811
6832 179 9104 10717 8967 174 177 9109 6378 2175 236 149 5486
6833 5486 3189 8694 1330 3364 4950
6834 11148 10107 2734 11149 9790 1488 8500
6835 2358 11148 3210 8513 4444 4537 5230 2939 11150 5805
6836 4746 5338 10762 11148 11151
6837 30 5895 5165 6100 11148 4951 8272
6838 11148 5739 6564 4247 2569 6398
6839 531 4745 9255 6805 398 11148 7191
6840 1727 9784 335 5520 6971 6802 8218 7174 2958 11148 7051
6841 11148 8583 3942 911 11152 3267 1354 2373 6731 2412 2818 2457 5605 4398 5417 9970
6842 11148 5463 5313 9153 3800
6843 5487 8478 6375 482 6920 4354
6844 698 3695 9695 5487 11029
6845 5487 6809 1471 17 1383
6846 5487 674 99 5720 4946 6557 453 404
6847 5487 1028 1267 1553 6758 1551 265 1288 2204
6848 5487 8591 5398 5848 1049 6188 506 2562
6849 5487 8869 11153 8159 7526 10284
6850 8992 433 1206 200 1740 8336 1574
6851 4746 5388 8992 9386 2583 2582 7962 1722 3572
6852 5161 84 11154 8560 26 80 48 4095 3749 5126 4210 4130 11155
6853 5161 3421 923 2733 1347 6708
6854 5522 5161 11156 7014 7270
6855 5161 5262 467 579 2527 8277 7985
6856 5049 5161 4369 3594 4088
6857 115 11157 7207 337 5161 721 5911 309 8243 10089 4144
6858 5161 413 450 1700 11158 27
6859 5161 2081 3648 8445 7804 7336 2691 6279
6860 6186 5287 8574 5161 5530 4139 2394
6861 5611 5161 115 310 10897 10989 11105 462
6862 1735 1480 2292 6662 1354 5161 190 4132 385 40 6903 4408 5731 9591 6056 710 9507 729
6863 7340 10720 5161 7615 1296 8243
6864 5161 1472 8401 495 83
6865 5680 3784 5161 4219 8658 5757
6866 5161 1061 2664 1137 1197 5864 222 5030
6867 174 6175 255 5161 53
6868 588 474 5575 5161 10362 2888 6040 5784
6869 5161 5007 2524 338 4260 7360
6870 5161 9766 146 147 148 149
6871 526 5161 1783 871 3083 731 626
6872 5161 7937 9661 3120 7188 9101 4793 11159
6873 4282 710 416 5161 10702
6874 540 10 1095 2753 4567 10714 2207
6875 4567 6361 9809 8657 10916
6876 4567 10261 8524 100 10249 7101 1969
6877 4567 5048 6209 5383 1904
6878 5964 540 10646 4228 4140 6248
6879 540 573 7294 447 5465 517 4293 11158 11160 3040
6880 5076 6445 5765 540 11041 3175
6881 540 10362 5127 8754 470 8196
6882 540 573 3204 28 256 4299 10258 4145
6883 5623 540 9310 9855 9821 11161
6884 6252 4665 337 2239 7445 3505 624 464 4646
6885 5401 326 715 913 3505 6493 1488
6886 236 3505 2248 9423 5640
6887 6308 8404 4223 1081 8537 9925 7415 7364 3505 721 3039 866 468 9302
6888 10318 6065 4364 72 8700 11162 8672 3505
6889 3505 9537 9414 9741 8935 2229
6890 8984 26 80 84 447 4214 2171 8447
6891 6367 2221 3358 84 2287 2015 1581 5411 4954 6541 430 1407 2973 2974 487 9111 2215
6892 8676 4175 84 8926 8343 6611
6893 84 5698 3315 4487 11163
6894 84 3264 8771 5698 6212 96 4537 10241
6895 84 5954 102 103 994
6896 5089 40 84 8559 9008
6897 258 11164 84 7281 2613 4783 361
6898 84 5717 7774 7441 2379 7036 892 5973 3223 798 2837 2838 3749 9646 7330 9771 10628 5976 4932
6899 4512 8174 8953 4299 545 712 793 1607 5054 9345 4950 461 4069 8154 11158 5404 84 352 2564 4468 4472 11165 8950 724 8538 8693 3749 7529 6284 3214 17 8366 3986 6140 1636 9170
6900 8861 904 84 4706 7132 586
6901 4308 8865 84 3291 5729 10774
6902 5567 84 4308 2077 10932 5404 307
6903 84 4813 4512 487 6279 10615 7348
6904 84 104 8560 5957 186 5140 9761 539 4530 5242
6905 10087 5660 84 1834 3318
6906 11064 84 3767 2499 9144
6907 4509 7437 2590 84 456
6908 348 5109 84 2613 663
6909 84 892 10986 6380 4431
6910 4802 8033 6371 3422 176 911 206 2366 1193 1612 5649 1211 1385 1197 6773 1184 1712
6911 6921 4503 7733 4214 9875 7873 5521
6912 6921 8159 6815 2744 385 751 7403 3289 8501
6913 3785 4546 4927 10093 430 6921
6914 8435 8254 530 9036 5528 6936 11166 8925
6915 8435 5443 308 5154 9992
6916 8435 4408 3811 6388 30 5960
6917 48 7057 369 2834 8337 656 8435 1576
6918 787 4330 8435 7742 204 613
6919 7395 541 364 867 3206 8435 8050 466 7592 4431 8684
6920 8435 55 6711 3264 9598 5922
6921 9430 8968 369 7671 6406 2684 8435 3385
6922 8454 1761 8435 308 7360
6923 433 7597 2631 10237 3851 8299 4213 2589 8921 1001 1476 1354 9714 1413 3517 11167 168 1436 5018 1224
6924 2741 4809 8433 5374 8037
6925 8433 357 8681 1904 9367 5802 4746
6926 8433 4853 10608 5360 1090 7649 7602 7327 923
6927 8433 1496 1192 2859 935 1397
6928 7595 2733 1695 1483 998 1614 1195 1562 1019 1023
6929 4829 3653 174 3432 4237 1092 7595 5272 8588
6930 1248 1028 5832 1334 897 4747 863 4748 7644 7969 6134 7379 1727 6543 11168 1335 1677 1503 2199 1626 159 1748 1148 2062
6931 1727 318 3439 6136 10801
6932 5165 6526 1727 5952 2911 3569
6933 5873 1727 5519 256 3963 4198 287 2119 6863
6934 1727 2913 1447 2376 6634 10284 7432 3191
6935 334 2331 3755 2468 10782 1727 2163 2927 4592
6936 10262 1199 9204 1727 866 4507 11169 11170 1356 5029 544 7407 3569 318 6136 151
6937 1727 2047 6464 6227 3080 6398
6938 1727 34 3276 5715 11171
6939 111 1727 3660 3261 799 5452 615
6940 1727 4200 2870 11172 2672 10430 2369 296 303
6941 1727 7085 2373 8237 914 6608 10203 2215
6942 6191 3319 10283 7695 1727
6943 3656 9150 6092 7718 1825 1727 4592 1481 1647 6758 1617 3866 1463 4671 5030
6944 1727 5749 5276 3000 6775 6351
6945 9134 6620 2457 1727 10170 10106 11109
6946 1727 1354 4166 4925 7348
6947 7125 493 4335 924 1727 822 3640 10785 1908 1184
6948 1727 9701 9737 6800 8398 10604 11053 5282 3354 5408 485 4185 5116 7536 4254
6949 1727 568 570 569 7105 1203 1511 1597 3976 6080 6960
6950 8547 1727 256 5873 6695
6951 2292 402 189 8375 7060 2613 7458 1727 3315 182 6029 8924 903 10280 1621
6952 5836 215 518 7267 2309 1727
6953 5972 7277 3214 485 1727 1767 4316 6577
6954 1727 361 2215 5434 5543 6697
6955 527 6395 11173 8482 5921 5935 1727 1995 5922 271 10850 8730 5916 2303 1908 361 2504
6956 10293 4776 11135 3140 8347 1727 7949 3931 7521
6957 4368 674 393 4723 1727 590
6958 1727 1032 832 5741 4542 1037 5888 221 1166 1083 1025 3297 1114 1416 782
6959 2752 9101 1727 7171 11174 1280 3315 7900
6960 1727 3558 7644 868 456 179 513 3266 3926 8789
6961 1727 4227 4408 4819 5231
6962 7917 1727 7635 1001 10029
6963 6634 5519 3372 1727 2423 3315 1093 7654 7619
6964 6928 1727 8946 6089 6351
6965 1607 3263 2373 3046 1727
6966 1727 11046 8601 8767 7105 2504 9145 361 10842 260 11175 5291
6967 1727 5648 691 1351 1609 1295 4920
6968 2656 1727 3440 7073 10631
6969 1727 4806 17 2971 11176
6970 3154 2325 1727 996 1119 1462 1299 4685
6971 6833 1763 348 6136 44 1727
6972 7752 1727 5762 11056 7081
6973 1727 3798 1679 112 4661 6398 4120 2463
6974 1727 2423 6599 375 4107
6975 1727 10393 5655 4866 4280
6976 1727 589 2351 256 2804
6977 11177 5735 2321 10171 1727
6978 7801 1727 11054 151 9731 5925
6979 1727 2663 1803 3927 3169 2416 6995 5797
6980 5930 9703 8741 10683 2369 7562 396 6844 4543 1727 1909
6981 4495 1727 4166 10127 9728
6982 11178 1727 1354 802 3500 8663
6983 1727 1354 6221 7265 2764
6984 1727 3166 7471 7537 7474 3818
6985 360 10628 2464 1727 4227 3080 6786 7741
6986 9318 5007 8690 562 4144
6987 9469 5783 3612 4833 5007 4211 1066 1122 858
6988 6377 6237 5007 3043 647 2580 3214 4247 4241 544 969 11179
6989 5007 1599 2922 1762 10441 448 869
6990 5007 7783 3157 2423 6786 6593 2369 11180 2106 7490
6991 5194 1283 5007 506 3371 2338
6992 236 5007 4438 413 9711
6993 5007 3841 1 3915 11181
6994 5007 5584 5196 1648 4702
6995 5007 4948 2522 4411 8777
6996 7030 4396 440 8161 8754 5895 2245 4738 8718 6572 8597 5007 3532 9613
6997 5007 1576 4167 5699 3444
6998 5007 11182 254 3371 873 190 3264 4994 3845
6999 2648 5007 8577 7848 9243 1602 3300 10614 2999 2188 205 4217
7000 5007 8260 9169 2221 4471
7001 5735 7511 5007 3470 10484 9088 4490 3323
7002 8689 5007 440 5266 1170 8008 4293
7003 6442 5007 518 874 4292 4440 3764
7004 5007 40 2853 10904 1243 7353 7483
7005 5643 5007 1472 884 2219 1965
7006 30 5007 5783 20 3062
7007 5007 11183 3995 5425 4264 1728 11184 4712
7008 23 7330 5126 5007 1357
7009 6099 5007 4217 1123 9542
7010 5007 3440 6180 2876 497 2670
7011 5007 111 1092 4987 54 2231 518
7012 189 5720 5007 5127 143 6822
7013 26 9208 490 5007 3858 3857 5872 9265
7014 5007 190 3941 2513 189
7015 6847 9341 5007 196 3857 2154
7016 5007 11185 1629 34 4117 2736 6229 5743 3315 973 8934
7017 2353 6861 5140 5007 34 3475
7018 5007 539 596 10869 7127 11186 9510
7019 5007 9666 4079 584 72 8878 464
7020 3592 11187 4223 5007 3353
7021 5007 5 6 8767 6405 3591 630 3092
7022 4646 5007 4948 7404 7192 1272
7023 5007 40 218 9478 756
7024 5007 1420 346 9487 9769
7025 531 7491 1472 8073 5230 3862 5007
7026 688 685 5007 3400 51 10614 311 3754
7027 3462 8163 34 48 4081 1307 174
7028 7483 2269 4293 470 3462 440 4023 4233
7029 1048 1031 3289 6510 10335 3897 1286 10966 2492 3462 1602 137
7030 9381 6546 3188 3462 9239 11188 11189
7031 1506 2310 9779 1447 531
7032 9386 1506 17 530 1829
7033 3122 1506 5945 3594 914 7389
7034 1506 2535 514 1792 1956 1957 2196 1320 1048 7388
7035 56 4074 1162 1506 2310
7036 1506 2921 352 1599 2922
7037 10894 1997 686 1506 307
7038 3710 6842 2940 7976 9991 1506 179 9642
7039 1506 8521 7490 10260 116
7040 1506 2310 2312 353 4800 513 3258 909 8956 6589 908 11190 8276 1220
7041 5105 2521 8715 2920 4462 1896 1506 5703
7042 82 4095 80 541 1506 2255 3189 4657
7043 684 1506 9453 1493 10774 5693 5005 4862 5824 2834 969
7044 5127 2513 2535 3303 3539 3670 5978 5907
7045 5462 8305 2867 8306 5155 7847 2292 11191
7046 55 3200 4233 7847 5155
7047 5155 3856 1050 9687 10041 11192
7048 5155 95 5284 4306 72 8697 3989 5285 6545
7049 5155 393 85 7847 2653 11193 9495 2834 9497 6080 326 372 111 506
7050 8326 787 8993 7860 1204
7051 5348 2772 8696 743 918 128 9706 5238 966 11194 5528 3049 127 594 4760 970
7052 5348 1003 5836 1802 2192 5875 2202
7053 4418 109 7559 5445 5131 7494 284 4824 4219
7054 7253 923 1347 5284 3344 6545
7055 8053 573 11154 1090 1197
7056 4381 5059 2854 6766 4346 6615 11195 10911
7057 5641 3752 6714 3212 100 6881 889
7058 5641 5383 9552 9384 11132
7059 3450 1673 1347 119 5641
7060 5641 8097 6259 3861 6300 5745 10003 454 4970 791 4798
7061 7962 5641 4746 5094 55 8164 9263 2741 2021 513
7062 5106 5641 82 2630 477 7962
7063 285 7785 4217 4019 256 4739
7064 3672 2273 7187 285 4245
7065 7777 5956 9333 5981 6398
7066 5956 531 3959 7363 5291
7067 4513 2221 5956 512 176 9333 11196 5354
7068 2090 4324 440 1471 5956
7069 2351 6550 3831 2163 4578 8431
7070 3831 10882 6915 5823 8276
7071 7544 1061 3831 2110 3999 7071
7072 3831 1447 1322 5727 9820 415 747 7190
7073 7780 8528 9815 8496 1341 1354 601 5933
7074 8679 7393 7780 5798 9395
7075 624 11197 10954 11198 1582 534 2840 92 7725
7076 534 179 177 491 3115 3866
7077 4210 6252 5118 534 179 383 10124 9696 7763 2515 2744 10287
7078 10766 810 793 4255 3
7079 4746 4146 9440 4255 5943 813
7080 2021 2988 2402 5113 4255 8484 7884 3191 687
7081 6177 751 4778 5040 4255 7920 5916 4431 6897 6605 6135 6910 1492
7082 4019 6746 3857 3151 5978 4255
7083 3166 111 8712 10005 6970 2656 4255 3566 1480 2860 8968 9706 601 8382 5198 2939
7084 9272 2520 4132 7945 6135 6284 1248 7651 503 524 2133 685 6684 6904 6477 4255 10353 1492
7085 4255 2733 8612 473 11199
7086 2424 2733 1725 1560 4255 6781 3442
7087 443 6545 11200 4012 4255 2649 8223
7088 3934 4255 7532 8581 8834 248 11201
7089 4255 10616 9928 10997 6276 2864 992 7850 275
7090 5910 4348 522 4217 7207
7091 5910 5127 527 463 49
7092 5910 8971 522 2371 11202 8223 6550 6202
7093 5910 9982 6894 4776 8312 693 730 3790 9076
7094 3672 10992 1244 111 308 9487 5119 5910
7095 1602 9016 6318 4626 1511 5046 5910 1455 5658 4250 10648 5137 5345 6116 9731
7096 7180 369 5910 9484 3857
7097 4089 8531 9415 3096 9971 8492 10681 185 2239 10667 5803 5452 9189 4233 7356 7930 6045 7498 10339 9249 5910 8131 9942 11203 2466
7098 5910 459 8841 1370 8187
7099 5988 2198 9823 8277 185 108 5910 6235 7545 5812 9498 11109 8267 1123 4226
7100 868 2037 2969 11204 4019 40 5910 4144
7101 9625 3643 871 5910 3300
7102 10194 1492 8134 8287 5910
7103 5963 524 3742 2870 9608
7104 5963 9938 10245 3427 2650 10419 4741 518 141 7554 1731 7490 4735 1127 5945 4883
7105 5963 4316 8174 8719 545 464
7106 5963 870 4348 3922 28
7107 4427 4393 2241 4008 5963 8594
7108 364 82 574 3392 698 872
7109 1843 872 9630 10757 1123
7110 872 8234 573 3204 794 5103
7111 872 4565 364 447 7466 11205 6180
7112 7520 81 872 688 3968 48
7113 892 4223 872 9802 6843 11087
7114 872 7287 3207 115 369 236
7115 872 9383 5338 4168 1376 5648 6205 4077 3293 946 1016 1209 849 1210 219 5884 1261 842 3819 1226
7116 872 6369 9110 7476 11206 10798 329 10985 9
7117 872 6502 8847 724 1161
7118 9759 872 10079 8426 5490 9792
7119 872 8065 10110 2623 5084 867 3569 1028 1334 10325 1270 9320 1154 2926 852 1718 1725 1731 691 1336 338 1051 1132 1723 1724 1611 2905 1279 996 1381 1018 937 5029 410 1000 946 949 969 1320 829 953 5839 38 2203 1273 1118 1328 961 24 2549 1215 1654 1488 1311 5857 1162 3040 1684 1166 3921 6732 2934 842 1445 1414 982 1656 1400 1318 1178
7120 872 3791 5078 736 7956
7121 4233 3199 1123 687 4886 11207
7122 11208 8732 4233 2508 9972 685 6505
7123 4703 9702 629 606 5642 657 4233 4481 11209
7124 7512 4233 9666 3762 3746 11066 4465 9876 8576 4399 4471 7351 8209 4238 4140
7125 10847 10712 4233 8478 878 8342 467 4279 4881 6115 8292 2529 6433 89 2766 6397 6171 6345 553 11210 2054 151
7126 1380 1295 5858 10209 4233 7149 1714
7127 9666 4233 3762 2524 3315 7461 9211 1511 7889 1492 5746 6029
7128 4233 5501 11211 720 458 3471
7129 6455 5282 9701 4233 11114
7130 4233 1048 3465 4440 10111
7131 9775 8576 4233 4224 9416 8142 5803 718 8888
7132 9492 11212 9701 4233 3547 3335 6355
7133 6066 7576 1518 6531 6455 350 1825 381 4758 8390 2999 4233 2354 93 5591 4023
7134 601 4233 5463 9666 10025 11213 9701 5313 3746 2468 824 3946
7135 4233 3586 11175 10850 1130 10982
7136 6235 10224 5028 2725 5463 4029
7137 5463 7872 3017 2933 2267 8735 3927 5530 6956
7138 7170 5463 10195 7544 7406
7139 5287 5501 5463 5313 10713
7140 5463 6455 7175 9656 3746
7141 9977 10025 87 5463 2171 7569 90 6455 2452
7142 2758 603 1203 5463 3762 5313 5286 11214 11215
7143 11139 5463 11171 11216 381 812
7144 5140 3324 2437 7331 5116 644 5463
7145 1451 6524 5463 1324 5969 6415 1450 11217 5703
7146 30 8199 8527 3983 913 6571 1662 5463 5982 4703 338 261 8490 10194 1044 401 4141 424 7634 4228 4140
7147 87 2171 1767 5750 4795
7148 3805 928 674 2414 4492 1767 2267 5049
7149 1767 6674 7620 7421 93
7150 10665 4746 10305 1767 6487 8359
7151 1767 9167 638 8100 1600
7152 1909 5531 1767 3501 1189 258
7153 4853 9357 7598 1904 8394 2741 1340 1818
7154 466 1472 307 8223 7486
7155 1472 8431 2779 11218 4426
7156 5445 5261 4205 4348 1472 3670 9209
7157 3804 7513 2106 118 9355 9036 1472 10153 4757 342
7158 1472 2292 3199 4394 940 8160 799 10278 7189 11069 5207 3964 969 2231 501 502 6860
7159 1472 2455 552 9185 10857 4426
7160 1472 531 1095 1096 8789
7161 1364 4310 247 1472 108
7162 4370 11219 3149 1472 8175 8281
7163 619 82 721 1472 694 4127 261 1707 8286 7065 656
7164 9097 1472 477 11177 1347
7165 1537 9488 119 4153 3945 1472 506 423 3457 3532 582 1731 8843 4333
7166 5246 5134 2736 1380 1472
7167 10562 7545 9531 1472 4079
7168 8466 1472 190 531 59 4181 423
7169 1472 601 34 1094 1092 2241
7170 2269 1472 3563 531 5973 7452 1340 9365 664 13
7171 2813 82 3095 11159 9145 1472 4653
7172 1472 8225 5334 1801 7105 4841 10028
7173 624 4949 1352 11220 1472 2255 2259
7174 2829 1472 2508 5 1865 354
7175 9471 477 3555 5242 1472 7482 9018
7176 6750 2634 115 3212 1472 3752 11221 8560 7386 8999 2015 6376 5240 2311 2444 9580 7504
7177 785 11149 4811 11222 1472 866
7178 595 1472 10 9526 523
7179 1825 1472 5293 2886 322 5773 1507
7180 1472 4223 4095 475 4210 1410
7181 2532 2547 1472 423 7403 3857 6463 8572 514 3199 7686 7756 3979 7071 4047 4159 8439 10113 4403 5944
7182 1472 8116 4937 3070 3064 5004 11223
7183 531 1472 4247 929 3137 10578
7184 7008 7446 6226 4944 9366 1604 4744 7907 56 1472
7185 2536 200 6886 1472 7337 7768 1321 10013 7632 5034 5949 5700 8945
7186 1472 5445 866 27 921
7187 1472 5945 1471 88 1383
7188 1472 5205 3888 4816 3018 6483
7189 2613 30 8581 467 3189 1472 4223 6965 1407 1272 545 128
7190 1472 531 423 3122 9885
7191 4391 4336 5502 1472 4170 7709
7192 1472 1182 531 3258 3858 2231
7193 11224 9576 5608 1472 7408
7194 10914 3044 3941 5835 1001 275
7195 8705 4948 2851 10914 4940 1547 8219 9206 3582 5455 2991 2408 8113 5010 6804 8808 6836 8828 5196 8815 7633 11002 11003
7196 4829 7684 515 3153 6646 2669 4732
7197 4829 4393 10340 5005 2863 2853 402 8782 3199 4530 7407 4531 1383 2866
7198 11154 1123 4829 2442 452 2853 30 5127 799 9711 6070 7726
7199 7446 4109 7150 4829 1095 492
7200 2837 4829 10 2853 705 6258 3686 6306 3037 4519
7201 4829 5127 44 6461 4750 3002
7202 4109 3925 4316 5338 423 3555 446 4829 1096 453 4368
7203 8591 4829 1094 2847 336
7204 80 5173 866 470 4829 10467
7205 4829 51 9892 9524 8737 10047
7206 4829 7950 4217 9665 685
7207 4829 2436 3856 423 7947 8270 8108 5534 5413 1322
7208 10125 8522 7615 2421 4829
7209 423 58 27 118 4829 1096 7060 901
7210 4829 4529 93 5502 4956 4006 1222
7211 4829 3303 6556 2198 9642 4600
7212 1725 1548 1192 1351 720 1644 6757 2202 438 413 1033 158 1709 965 4646 755 1161 250 4600 858 1847 1025 1704 2204 814 4829 4601 1400 1318 10140
7213 254 4299 4829 4073 3752 451 4647 492 5966
7214 3166 5957 254 5697 452 8560 4829
7215 8916 4829 866 5136 4217 464
7216 867 4829 346 1094 1095 2565 7919 544
7217 4829 8869 94 179 10162 8594 8564 7027
7218 10950 9310 1761 4829 797
7219 2513 310 5821 4829 9671
7220 4210 869 11225 4829 8426
7221 452 2257 4948 4829 179 477 28 284
7222 4948 3147 871 508 8557 755 4829
7223 190 5127 3526 10970 10259
7224 190 1092 2875 179 40 3694
7225 190 662 6966 13 5165 470 4268
7226 190 9154 3879 213 674 7471 4240 8367 4254 7965 618 6634 8247 2077 2576 3855 8323
7227 5473 6132 5619 595 4152 190 2336 1092 8330 3309
7228 1328 89 190 4825 6379 7943
7229 190 5127 402 464 9500
7230 5834 10538 8 3627 190
7231 8402 4019 10079 190 7788
7232 190 530 3947 10219 8122
7233 6170 1645 190 5127 503
7234 190 3264 3941 11226 1118 11185 4835 8440 8988
7235 1328 698 3983 1282 5120 11227 3231 3040 7351 440 815 1588 6021 11228 1589 190 9834 11229 7552 9811
7236 662 402 354 5242 190 5127
7237 2291 1095 190 706 8201 8485 79
7238 10159 124 1066 1071 34 7474 969 4428 4083 4974 190 866 5913 54 3858 921 1182
7239 190 402 143 404 5721
7240 190 10247 354 189 792 8332 5915
7241 190 4282 3278 5417 5415 264 3030
7242 10391 7589 7474 190 4942
7243 3871 532 3888 190 3941
7244 190 662 189 10386 7339 3729
7245 190 477 189 792 2853 5404 2513 7316 5483 470 921 4293
7246 190 5698 189 2567 7916 2833 10270 792 48
7247 3293 190 662 189 477
7248 190 6503 6843 662 2239 6393 999 717 7473
7249 8675 190 5978 9227 9127
7250 2733 1909 3091 8856 190 5198
7251 190 2553 8299 2502 4903 2661
7252 190 472 662 5242 3949 2833 4051
7253 1995 3264 6457 3925 1498 3902 190 8339 1487 4646 1373 2728 843
7254 190 3264 5445 662 402 354 129
7255 190 44 8842 5718 711
7256 3194 55 5098 477 1252 2647 1273 1280 7553 1132 199 10259 848 2860 1688 947 1195 5855 2203 1118 961 1651 1108 6756 6702 1120 1683 1109 1218 5864 168 1085 265 1605 985 987
7257 5377 5371 1206 8361 3194 4611 8903 7326
7258 1784 3233 1835 3969 1921 149
7259 3650 7337 1599 342 7338 7937
7260 7337 23 6493 4318 11230
7261 104 7337 2536 9046 7980
7262 7337 1188 2742 6571 3905 4712
7263 4095 5477 8700 8374 8201 8794 7337 5082 5257 4745
7264 7569 7337 5505 467 3594 4121
7265 9462 3535 7337 1599 11231 9452
7266 7337 2920 1599 2922 1513 6594 3981 775 6078 8062 3
7267 4348 1909 2223 7337 415
7268 3345 7337 10555 10884 9990
7269 10605 11074 3620 11118 10944 6763 9184 9189 11232 7337
7270 4376 4050 4069 7337 8062
7271 80 9826 5489 5145 7337 6514
7272 4835 7994 5975 8261 27 10611 4638 5493 1092 11233 7337 5113 2233 6573
7273 11234 10424 5586 7978 7337 4919 8366 5500 4661 1518 1 1648
7274 1909 7337 5157 793 1589
7275 9662 1599 2922 6283 11235 10160 7337 5043 2569
7276 7337 4447 1599 2922 9721
7277 8892 11236 11237 11238 8900 8897 11239 11240 8904 4610 11241 11242 8905 11243 8912 11244 11245 11246
7278 8904 11247 11248 11242 11249 11250 8898 8892 8896 8900 8905 11251 11252 11253 11245 8912
7279 11247 8904 8891 8892 11249 11248 8896 8064 8906 11243 8900 11252 11253 11239
7280 11244 8911 9040 11241 8904 11239 11240 8908 4610 11246
7281 4609 5244 4244 3888 7471 3034 4017 7898 2347 752 6533 1407 2877 10096
7282 1904 4609 5370 1206 4854 5330 5391
7283 4809 5338 55 6241 9810 11254 10231
7284 4809 2582 55 7859 2542 3476
7285 10674 3996 6023 6024 10136 2166
7286 3996 9651 2853 48 6183 4326 8251 5571
7287 3996 787 506 5718 4367 2515
7288 3204 369 3996 5492 5
7289 4132 5148 7039 3048 177 447 1272 11255 3996 1492
7290 6667 10288 2292 9334 730
7291 5377 8412 7326 4611 9038 8682 10354 6671 5374 1206 9258 4854 8458 4853 7696 6267
7292 4658 6497 6809 8016 8448 1426 2734 2423
7293 5369 4213 5453 7277 2521
7294 5369 7277 868 8254 174
7295 9263 9123 10361 7801 1018
7296 5373 5088 2741 3211 9014
7297 5374 1494 5862 1215 1372 755 1160 1488 4594 1829 229 226
7298 2582 5374 9780 2644 1830
7299 4660 11256 2590 4166 11019 5519 2046 250 3031 6398 5236
7300 55 868 4660 92 10924 9005
7301 11036 4696 2827 10437 6308 624
7302 11036 7444 5494 3213 9650 6896
7303 11036 5127 4839 5 6 40 354 446 2516 143 8264
7304 4284 11036 747 3079 284 6572 8952 2668 4498 11257
7305 5531 115 730 11036 4949 4074 497 8716 3593 11258 714 2860 6408 7009 4054 776
7306 48 10956 81 787 3968 2241
7307 3026 787 865 4493 8368
7308 787 3214 5715 6323 929 7449 4061 5066 30 81
7309 444 7342 787 4310 9409 9410 9885 5143 9424
7310 6805 7451 787 11259 3865
7311 485 83 787 4095 337
7312 787 7389 6367 279 686
7313 1123 7523 8631 2789 787 8285 4894 6309
7314 5502 5519 6108 787 6900
7315 787 461 9168 2389 467 8594
7316 787 503 2742 940 2021 7842 502 5856
7317 787 4393 2959 400 30
7318 4934 9559 7363 787 4407 2876
7319 4565 731 10528 66 787 4978
7320 8552 787 255 601 3372
7321 8030 8780 361 9392 4992 6573
7322 5167 897 3612 3808 3616 10251
7323 3808 4412 8075 9556 467 1761 8280 11260 868 524 10351 3308 4438 6897
7324 3808 7205 4174 2829 3687 4193 4858
7325 5896 2755 10512 2045 3808 7608 659
7326 3446 246 1117 1503 1441 1030 1365 804 1408 1207 1368 1526 684 5875 5741 1037 3808 1142 1560 4590 1362 2934 1360 1323 1847 1299 842 2204 814 1223
7327 865 10475 5503 3552 3808 115
7328 9849 11261 5568 3808 6874
7329 3808 10340 217 10063 4000
7330 5048 9019 4746 7277 8217 5711
7331 5048 4146 10587 952 8442 3685
7332 9572 544 5048 4205 10264 3212 731 3300 8154 510 3175 488
7333 10546 9818 4305 6640 302 196
7334 9610 2239 11262 9961 7697 670 5014 8833 3227 10105 11263
7335 3092 4654 11210 519 326 92 10705 4958 10781 7697 10973 556 6187 670 222
7336 7697 4903 11264 7421 4210 4500 93 22 10296 3649
[truncated: 522,181 more chars]
