# Supplementary material for: Graph convolutional network and self-attentive for sequential recommendation
Source: PeerJ Comput Sci. 2023 Dec 1;9:e1701. doi: 10.7717/peerj-cs.1701 (PMC10702940; doi:10.7717/peerj-cs.1701)
Supplement: Supplemental Information 1 — To ensure a fair comparison of models, the majority of the code in the files datasets.py, utils.py, modules.py, main.py, and data_augmentation.py is adapted from the code provided by S3-Rec and ICL-Rec. However, we have implemented the code for models.py and trainers.py according to the approach we have proposed. [file peerj-cs-09-1701-s001.zip › data/Yelp.txt]

1 1 2 3 4 3 5 6 3 7 8 9 10 11 2 12 12 12 12 13 14 15 16 4 2 17 18 13 19 20 21 22 23 24 25 26 27 28 29 30 31 32 33 34 35 36 37 38 39 40 41 42 43 44 45 46 47 12 48 49 50 51 52 8 14 3 53 54 55 56
2 57 58 59 60 61
3 62 63 64 65 66 67 68
4 69 70 71 72 73 74
5 75 76 77 78 79 80 81 82 83 84 85
6 86 87 88 89 90 91 92 93
7 94 95 96 97 98 99 100 101 102
8 103 104 105 106 107 108 109 108 110 111 112 113 114 115 116 117
9 118 119 120 121 122
10 123 124 125 126 127 128
11 129 130 131 132 133 134 135 136 137 138 139
12 140 141 142 143 144
13 145 146 147 148 149 150 151 152 153 154 155 156 157 158 159 160 161 162 163 164 165 166 167 168 169 170 171 172 173 174 175 176 177 178 179 180 181 182 183 184 185 186 187 188 189 190 191 192 193 194 195 196 197 198 199 200 201 202 203 204 205 206 207 208 209 210 211 212 213 214 215 216 217 218 219 220 221 222 223 224 225 226 227 228 229 230 231 232 233 234 224 235 236 237 238 239 240 241 242 243 244 245 246 247 248 249 250 251 252 253 254 255 256 257 258 259 260 261 262 263 264 265
14 266 267 268 269 270 271
15 272 273 274 275 276
16 277 278 279 280 281 282 283
17 284 285 286 287 288 289 290
18 291 292 293 294 295 296 297 298 299 300 301 302 303 304 305
19 306 307 308 307 309 310 311 307 312 313 314 315 316 317 318 319 320 94 321 322 323 324 325 326 316 327 328 329 308 330 331 332 333 334 335 336 337 338 339 340 341 342 343 344 345 346 347 348 349 350 351 352 353 354 355 356 357 358 359 355 360 361 362 363 325 364 365 366 320 367 368 369 370 371 372 373 374 313 375 376 377 378 379 380 381 382 383 384 385 386 387
20 388 389 390 391 392 393 394 395 396 397 398 399 400 401 402 403 404 405 406 407 408 409 410 411 412 413 414 415 416 417 418 419 420 421 422 423 50 31 424 425 426 427 428 429 430 431 432 433 434 435 436 437 438 439 440 441 442 443 444 445 446 77 447 448 449 450 451 452 453 454 455 23 456 457 458 459 460 461 462 463 464 465 406 466 467 468 469 470 471 472 473 474 475 476 477 478 479 480 481 482 483 484 485 486 487 488 489 490 491 492 493 486 494 495 496 497 498 419 46 499 500 501 502 503 504 505 506 507 508 509 406 510 511 512 513 514 515 516 517 518 519 520 521 522 523 524 525 526 527 528 529 530 531 532 533 534 535 536 537 538 539 540 541 419 542 543 544 545 546 547 548 549 550 551 552 553 554 555 556 557 557 558 559 560 561 562 563 564 565 566 567 568 569 570 571 572 573 574 575 576 577 578 579 580 581 582 583 584 585 586 587 588 589 590 557 591 592 593 594 595 596 557 597 598 599 600 601
21 602 66 603 604 605
22 606 607 608 609 610 611 612
23 613 537 614 515 615
24 616 617 618 619 620 621
25 622 623 624 625 624 626 627 628 629
26 630 631 632 633 634 635 636 637 445 638 516 639 640 641
27 642 643 644 645 646 647 648 649 650 651 652 653 654 655 656 657 658 659 660 661 662 663 664 665 666
28 667 668 626 669 670
29 671 337 672 673 674 675 676 677
30 678 679 680 653 681 682 683 684 685 686 687 688 689 690 691 692 693 694 695 86 696 697 698 699 700 701 702 703 704 705 706 707 708 709 710 711 712 713 714 715 716 717 718 719 720 721 722 723 724 725 726 727 728 729 730 731 732 733 534 734 735 736 737 738 739 740 741 742 743 744 745 746 747 748 749 750 751 752 93 753 754 688 110 755 756
31 757 758 759 760 761 762
32 763 764 765 766 767 768 769 770 771
33 772 773 774 775 776 777
34 778 779 780 781 782
35 754 783 784 785 691
36 786 787 788 789 790 791 792 793 794 795 796 797 798 799 800 801 802 803 804 805 806 807 808 809 266 810 806 811 812 36 813 814 815 816 817 42 818 819 820 821 822 823 666 824 825 826 827 828 829 830 831 275 832 833 834 835 836 837 838 839 840 841 842 843 741 657
37 844 845 846 847 848 628 849 850 851 852 506 853 854 855 856 857 858 859 860 861 354 862 348 863 864 865 866 334 867 868
38 869 870 806 871 872 811 453 873 874 875 876 877 770 814 878 879 880 881 807 882 883 44 791 884 511
39 815 885 886 887 887 533 888 889
40 890 891 892 677 893 894 895 896 897 898 899 900 901 902 903 904 852 902 905 906 907 908 909 910 911 912 913 914 915 916 917 907 918 919 920
41 921 922 923 924 925
42 926 894 927 928 929 930 931 932 933 899 934 935 936 937 938 939 940 941 942 943 944 945 946 947 948 949 950 951 952 953 954 955 956 957 958 959 960 961 962 963 964 965 966 967 968 969 970 971 972 973 974 975 976 977 971 978 979 980 981 982 983 984 985 986 987 988 989 901 990 991 992 993 994 378 995 996 997 383 998 999 1000 1001 1002 1003 1004 1005 1006 1007 1008 1009 1010
43 1011 1012 1013 1014 1015 1016 1017 1018 1019 8 1020 1021 1022 93
44 1023 1024 1025 1026 1027 1027 1028 1029 1030 1031 1032 1033 1034 1035 1036
45 1037 1038 1039 1040 1041 1042 1043 1044 1045 1046 1047 1048 1049 1050 250 1051 1052 1053 1054 1052 1055 1053 216 1056 178 1057 1058 216 173 1059 1060 1061 1062 1063 1064 1065 1066 1067 1068 1069 1070 173 1070 1071 1072 1058 1073 1074 1075 1076 1070 1077 1078 1079 1080 1081 1082 1054 1061 1083 187 1084 1085 1063 1086 1083 1078 1087 1047 186 1074 1085 1088 1062 1058 1079 1089 1090 1091 1092 1070 1070 1063 1093 1094 1093 1069 1095 1096 1047 1070 1078 1097 1098 1099 1046 186 1100 608 1101 1070 1102 1103 1104 1105 1082 1106 1070 1107 1108 1109 1070 1110 1111 1057 1112 1073 216 1098 1041 1113 1070 1114
46 1115 1116 1117 1118 1119 1120 1121 1122 1123 1124 1125 1126
47 1127 802 1128 1129 1130 1131 1131 1132 1133 1134 1135 1136
48 1137 1138 1139 1140 1141 1142 1143
49 1144 1145 668 1146 1147 1148
50 1149 1150 1151 1152 1153 1154
51 1155 642 1156 1157 556
52 1158 1159 1160 1161 1162
53 1163 660 1164 1165 1166 825 90 1167
54 1168 1169 1170 1171 1172 1173 1174
55 1175 1176 1177 1178 1179 1180 1181 1182 1183 1184
56 1073 1185 1186 1187 1188 1189 1190 253
57 1191 1192 1193 1194 1195 1196 1197 1198 1199
58 1200 1201 1202 1203 278 1204 1205 1206 1207 1208 1209 1210
59 1211 1212 1213 1214 704 1215 779 496 1216 1217 1218 1219
60 1220 1221 1222 1223 1224 1225
61 1226 1227 1228 1229 1230 1231 1232 1233
62 1234 1235 1236 1237 1238 788 1239
63 1240 1241 1242 1243 1244 374 1245 1246 1247 1248 1249 1250 1251 1252 1253 328 1254 1255 1256 1257 1258 1259 314 1260 1261 761 1262 1263 1264 1265 374 1266 1267 1268 1269 1270 1271 1272 1273 1274 1275 1276 1277
64 1278 1279 1280 1281 1282 1283 1284 1285 1286 1287 1288 1289 1290 1291 1292 1293 1294 1295 1296 387 1297 1298 326 1299 1300
65 1301 1147 1302 1303 1304 1305 1169 1306 1307
66 151 261 1308 1309 1310 1311 1312 1313 182 1314 1315 206 1316 1317 1318 1319 1320 1321 1322 1323 1324 1325 1326 1327 1328 1329 1330 221 1331 218 1332 1333 258 1334 247 1335 1336 1337 1232 1338 1339
67 1340 1341 1342 1343 1344 1345 1346 1347 1348 1349 1350 1351 1352 1353 1354 1355 1356 1357 1358 1359 1360 1361 1362 1363 1364 1365 1366 1367 1368 1369 1370 1371 1372 1373 1374 1374 1345 1375 1376 1377
68 802 1378 1379 1235 1131 1380 811 1381 1382 1204 1383 1384 798 1385 1386
69 1387 1359 1388 1358 1389 1389 1390 82 1391 1392 1393 1394 1395 1396 1397 1398 1399 1400 1401
70 1402 1403 1404 1405 1404 1156 1406 1407
71 1408 1409 1410 1411 260 1412
72 1413 1414 1415 1416 1417 1418
73 1419 1420 1421 1422 1423 1424 1425 1426 1427
74 1428 1429 1117 1430 1431 1432 1433 1434 1435 1436 221 1437 1438 255 1439 1440 1441 1442 1443 1444 1445 1446 1447 1121 162
75 1448 1449 1450 1451 1452
76 1453 316 308 965 623 326 352 1454 1455
77 1456 1457 1458 1459 1460 1461 1462 1463 1464 1465 1466 1467 1468 1469 1470 1471 1472 1473 1474 1475 1476 1477 1478 1479 1480 1481 82 1482 1483 1484 1485 1354 1423 1486 1487 1488 1489 1490 1491
78 1492 1443 832 1493 1494 1495 1496 1497 1498 516 1499 1500 1501 1502 1503 1504
79 1505 1506 1507 1508 1509 1510
80 1511 1512 1513 1514 1515 1516 1517 1518 1519 1472 1520 1518 1377 1521 1522 1523 1524 1463 1525 1526 1527 1528
81 1529 98 1530 1531 1532 1533 1534 1535 847
82 1037 1536 1431 1038 1537 1538 1539 1540 1112 1064 1541 1542 1543 1544 1545 1546 1547 1548 1549 1550 1551 1552 1553 1554 1555 1318 1556 1557 1558 1559 1560 1561 1562 1563 1564 1565 1566 1317 1567 1568 1569 1570 1571 1572 1573
83 1574 1575 1576 1577 1578 1579 1579 1580 1581 1582 1583 1584 1585 1586 1587 1588 1589 64
84 1590 1591 1592 1593 1594 1595
85 1469 1596 1597 1598 1599 1600 1601 1602 1603 1604 1605 1606 1607 1608 82 1457 1609
86 1610 1611 1612 1613 89 1614 1615 1616 783 1617 1618 741 1619 737 1620 1621 1622 1623 530 1624 1625 1626 1627 1628
87 1629 1630 1631 1632 1633 1634 1635 1636 1637 1638 1639 1640 1641
88 1642 1643 1134 1644 790 1645
89 1014 1646 1647 1648 1649 1650 1651 653 1652 1653 1654 1655 806 1656 1657 1658 1659 1209 1660 1661 925 824 1662 1663 1206 1622 837 1664 1665 1666 1667
90 106 1668 1669 1670 1671 1672 1673 1674 1675 1176 644 1676 1611 1677 1678 1679 1680 1681 714 1682 1683 1684 1685 1686 1687 1688 1689 1690 1691 780 1692 1693 733 1200 1694 1695 1696 1697 836 1698 1699 1700 651 1701 1702
91 1703 1704 1705 1706 1707 1708 1709 1710 1711 1712 1713 1714 1715 1716 1717 1718 1719 1720 1721 1722 1723 1724 1725 1726 1727 1728 1729 1730 1731 1732 1029
92 1733 1734 1735 1536 1736 1562 159 1565 261 1737 1738 1739
93 1740 1741 121 120 1742 965 1743 310 1744 1745 1746 1747 1748 1749 1750 862 1751 1752 1753 1754
94 94 1755 1756 1757 1758 1759 1760 1761 1762
95 1763 1764 1765 1766 1763 1767 1768 1769 1770 1771 1772 1773 1774 1769 1775 1776 1777 1778 1779 1780 1781 1782 1783 1784 1785 1770 1786 1787 1788 1789 1790 1770 1787 1791 1792 1793 1794 1792 1795 1796 1797 1798 1799 1800 1801 1338 1802 1803
96 1804 1805 1806 1807 1808 1809 1810
97 1811 1812 1813 1814 1815 1816 1817 1818 1819 1382 1820 802 1821 1822 1823 1658 1824 783 1825 1826 1673 873 1817 740 1827 1235 1828 1136 1829 1135 1830 1831 1832 1833 1834
98 878 1835 879 1836 1837 1838 763 1204 1839 1840
99 1841 1842 1843 689 1844 1845 1846 1847 1848 1849 1850 810 1851 1852 1853 1612 1854 1855 1856
100 1857 1858 1859 1860 1861
101 1862 1863 1864 1865 1866 1864 1867 1868 580
102 1869 1870 511 478 1871 1872 1873 1874 811 1875 1876 1877 583 1878 1872 1879 275 1880 1881 1882 1883 811 553 1884 1885 1886 282 1887 1888 1889 1890 1891 1892 1893 1894 1895 1171 1383 1896
103 1897 1898 1899 1900 1901 1901 1902 1903 1904 1905 1406 1906 1907 748 1908
104 1909 1910 1911 1912 1913 1914 1915 1916 1431 1540 1917 1918 261 1539 1919 1317 1920 1921 1922 1923 1924 1925 1077 1926 1927 211 1928 1929 1930 1931 1331 1932 1933 1934 1536 1935 1936 1937 1938 1939 1940 1941 1309 1942 247 1943 1087
105 1944 763 13 1945 1946 1947 1948 1949 1950
106 1829 1829 27 1951 885 1952 1953 1954 1955 1956 499 1956 1957 1958
107 1959 1960 1961 1962 1959 1963 1964 867 1965 1966 1967 1968 1969 1970 1971 1284 1972 1973 1974 1975
108 1976 1977 1978 1979 1980 1981 1982 1983 1984 1985 718 1986 1987 1988
109 811 634 660 1989 1990 1991
110 1992 1993 1994 1995 1996 1997 522 1998 1999 2000 2001 2002 2003 2000
111 2004 2005 1723 2006 2007 2008 2009 2010 2011 2012 1574 2013 2014 2013 2015 2016 2017 1137 2008 2018 2019 2020 2021 57 2022 2023 2024 2025 2026 2014 61 2027 2028 2029 2030 2031 2032 2033 2034 2035 2036
112 2037 2038 2039 1939 2040
113 2041 1099 2042 1920 2043 2044 2045 2046
114 2047 2048 2049 2050 2051 2052 2053 2054 2055 2056 2057 2058 2059 2060
115 1899 2061 2062 2063 2064 2065 2066 2067 2068 2069 2070 2071 2072 2073 2074 2075 2076 2077 2078 2079 1872 2080 2081 2082 2083 2084 1492 2085 2086 2087 1879 2088 2089 2090 2091 2092 1828 2093
116 2094 1319 2095 201 2096 2097 2098 2099 2100 1309 2101
117 2102 2103 2104 2105 2106 2107 2108 2109 2110
118 642 2111 1612 792 840 642 1847 2112 1833 2113 2114 825 873 1848 657 648 93 2115 2116 2117 2118 630 640 1847 2119 2120 1823 826 19 796 2121
119 2122 2123 225 2124 2125 2126 2127 2128 2129 1431 2130 2131 2132 2133 2134 2135 2136 2137 2138 2139 2140 2141 2142 2143 2144 2145 2146 2147 2148 1326 2149 2150 2151 2152 2153 2154 2155 2156 1095 1053 2157 257 1929 2158 205 1106 1331 204 2159 2160 1328 2161 2162 2163 2164 2098 2165 2166 2167 2168 2169 2170 2171 2172 2173 2174 2175 1309 2176 2177 2178 2179 2180 1915 244 2181 2182 220 216 2183 2184 2185 2186 2187 261 2188 221 2189 2190 2191 1101 187
120 2192 2193 2194 2195 2196 2041 2197 2198 1105 2199 2200 2201 2202 2203 2204 2205 2206 2207 2208 2209 2210 2211 1430 2212
121 2213 2074 2214 2215 2216 2217
122 2218 201 2219 2220 2221 221 2222 1767 2223 2224 2225 2226 2227 1330 2228 2229
123 267 2230 2231 2230 2232
124 2233 2234 2235 2236 2237 2238 2238 2238 2239 2238 2235 2235 2240 2241 2242 2243 2244
125 2245 1292 2246 2247 1534
126 2248 2249 1141 2250 2251 2014 2252 2253 2254 2255 2256 2257 2258 2259 2260 2261 2262 2263 2264 2265 2266 2267 2268 2269 2270 1711 2271 58 2272 2007 2273 593 2274 2275 2276 2277 2278
127 2279 2280 2281 2282 930 2245 2283 965 2284 2285 2286 2287 2288 2289 2290 120 2291 1608 2292 2293 2294 2295 1964 2296 2246 2297 952 2298 2299 2300 2301 2302 2303 2304 1963 2305 2306 2307 2308 296 2309 2310 2311 2312 309 2313 2314 2315 2316 2317 2318 2319 2320 2321 2322 2323 382 2324 321 2325 2326 2327 2328 2329 2330 626 354 2331 2332 2333 2334 2335 2336 233 2337 2338 2339 2340 258 2341 2342 2343 2344 2345 2346 2347 2348 2349 2350 2351 2352 2353 2354 2355 383 2356 2357 2358
128 2359 1226 152 2360 2361
129 850 2362 2363 2364 1965 2365 2366 2367 2368
130 2369 2370 2371 2372 2373 2374 2375 2376 2377 2378 2379 2380 2381 2382 2383 2384 2385 2386 94 2373 2384 2387 2388 2389 2376 2390 2391 2287 1453 2392 2393 2394 2395 94 2396 2397 2398 2399 2384 2400 2401 2402 2403 2383 2404 1274 2405 2406 2406 2407 2406 2408
131 2409 2410 2411 2412 2413
132 2414 754 2415 1696 2416 2417 2417 2418 2419 2420 2421 1495
133 2422 2423 2424 2425 2426 2427
134 616 2428 1634 554 2429
135 296 2430 2431 2432 2433 1747 1747 2434 2435 2436 2437 2438 2439
136 2440 2441 2442 2443 2444 2445 2446 1592 1137 2447 2448 2449 2450 2451 2452 2453 2454 2455 2456 2457 2458 2459 2460 2461 2462 2463 2464 2465 2007 2466 2467 2025 2468 2469
137 27 2470 2471 771 685 1839 2472 4 2473 306 2474 2475 2476 310 2477 355 2478 2479 2480 2481 2482 2483 2484 1948 2485 764
138 2486 1899 2487 2488 2489 2490 1206 1206
139 2491 2492 2493 2492 2494
140 1693 2495 2496 2497 2498 2497
141 2499 2499 2500 1570 2501
142 2502 2503 2504 651 651 871 2502 2505 2506 2507 86 2508
143 2509 2510 2511 2512 2513 2514 2515 2516 2517 2518 2519 2463 2520
144 2521 1615 1206 1206 2522 2523
145 2524 1825 1825 2525 2526
146 1089 2527 2528 2359 2529 2530 2531 1547 2532 2533 2534 2535 2536 2537 2538 2539 2540 207 2541 2542 2543 2544 1432 234 2545 2546 2547 2548 1794 2549 2550 2551 2552 2553
147 1141 2554 2555 2556 2557 2558 2559 2560 2561 2562 2563 1143 2456 2559 2564 2455 2565 2426 2456 2566 2567 2563 2568 2569 2570 2006 1139 2422 2571 2572 2573 2574 2031 2575 2576 2577 2577 1142 2578 2579 1142 2455 2580 2249 2264 2581 2582 1721 2583 2584 2426 2568 2585 2586 2587 2588 2589 2590 2591 2586 2592 2593 2594 2595 2596 2597 2598 2599 2600 2012 2601
148 2602 2603 2604 2605 2606
149 2607 51 2608 2609 2610 1948
150 2118 799 2611 2612 2613 2614 2615 2616 89 2617 1495 2618 2619 2620 877 879 2113 2093 2093 2093 2621 516 2622 2623 819 1625 2624 2625 879 770 770 2626 2627 2628 2213
151 1303 2629 1180 778 1203 2630 668 2631 2632 2633
152 331 2634 776 2635 2636 353 2288 2637 2638 2639 2640 2641 2642 2372 2643 2644 2645 2646 2347 2647 379 2648 2649 367 2650 2651 2652
153 520 2653 1175 2654 2507
154 2655 754 2656 652 2657 873 2658 2659 1677 729 1656 1494 2660 2661 2421 2662
155 2663 2664 2665 296 2343 2666 2430 2667 2668 2669
156 1848 2670 2671 2672 2673 814 2674 818 1815 1175 833 2675 89 1855 2676 2677 2629 2678 2679 792 2680 2496 2681 783 647 2682 2683 785 793 2684 1020 2685 2503 2686 873 806 2687 650 2688 2689 834 840
157 2690 2691 2692 2693 2694 2693 2695 2692 2696 2430 2697 2693 2323 2698 2699 2697 2700 2692 2701 2702 2703 2704 2705 1608 2706 2707 2705 2708 2709 2709 2710 2323 2705 2711 1965 2712 952 952 2437
158 2713 1305 2714 9 2715 754 2716 2717 2718 2719 2720 2721 2722
159 2723 642 1156 2724 2725 740 1893 2726 2727 2728
160 2729 2730 2731 2732 2370
161 2733 2734 2735 2736 2075 2737 2735 2738
162 106 843 2739 795 2740 683 783 1016 2741 1652 2742 2743 740 653 2744 2745 1827 1697 2746 1618 2653 839 2747
163 580 2748 2749 2750 2751 2752 2753
164 2754 2265 2755 2756 2757 2758 2759 593 2760
165 2005 2761 2762 2756 2763 2764 2765 2024 2766 2767 2455 1394 2255 2768 2769 2770 2771 2772 2773 2774 2426 2775 2776 2777 2778 2779 2444 2780 2574 2587 2781 2782 2783
166 453 2784 2785 2786 2787 2788 2789 2790 2791 2792 2793 2794 2795
167 2796 2796 2797 2798 2799
168 2800 2801 2802 2803 1593 2257 2804 2805 2806 2807 2808 2806 2807 2028 1713 2808 1713 2757 2809 2427 2807 2810 2811
169 271 653 2611 2812 2813 2814 2414 1496 1615 2085 2815 2718 2816 2817 2818
170 2819 1309 2820 1114 2821 2822 1077
171 86 1611 754 648 2823 2824 2825
172 2826 2827 2489 2828 2829 106 2830 2831 2832 2833 2834 2835 2836 2837 785 1612 837 2838 1882 2839 2840
173 282 2841 2842 2843 2844 2845 2846 2847 2848 2849 2850 1997 2851 2852 440 2853 2854 2855 2856 2857 2858 2859 2860 2861 2862 2863 2607 2864 2865 2866 2867 2868 541 2866 2869 2870 2871 2072 44 2872 2072 2873 2874 2875 2876 2876 831 2877 2878
174 2879 2880 2881 2882 2881 910 2882 2883 2884 910 2885
175 2886 2887 2888 718 2889 2890 2891 2892 1633 2893 2681 2894 1695 2895 709 1020 2895 2896 2897 1643 2898 1823 630 2899 2414 2900
176 2901 2902 2903 2180 2904 1546 1918 2905 2906 2907 1909
177 2908 2909 2910 2833 656
178 2911 2912 1269 1961 2913 2914 2915 917 2916 2917 1531 2918 2919 2920 2918 2921 2922 2923 2924 2925 2926 2923
179 1457 1423 1514 2927 1363
180 2928 2929 2664 2930 2931
181 2932 2933 2934 2935 2493 1342 2936 2937 2938 2939 2940 2941 2942 2941 2935 2943 2943 2933 2944 2945 2943 1346 2946 2947 2948 2949 2950 1388 2951 2952 2953 2954 535 2955 473 1388 835 461 2956 1388 2954 1367 2949 2957 2950 2958
182 2959 783 2960 840 1647 2961
183 1795 2962 1803 2963 2964 2965 2966 2967 2968 2969
184 2970 2971 2972 2973 146 237 1558 229 2974 2975 2976 1090 2902 2977 2978 1188 1803 2537 2979 2980 2981 2982 1925 2901 2229 2983 2984 2985 2986 2987 2988 2101 2989 2990 2991
185 2992 537 2993 2994 2995 2996 2997 407 424 2998 2999 416 1302 3000
186 3001 3002 3003 3004 2867 3005 2829 3006 2829
187 1567 1912 3007 3008 3009 3010 3011 3012 3013 3014 1318 3015 3015
188 3016 3017 3018 3019 642 1235 3019 763 833 3020
189 3021 2869 3022 3023 1647 3024 3025 2214 3026 3027 3028 3029 3030 282 709 789 3031 2061 3032 3033 3034 52 3035 3036 3037 2088 641 3038 3039 3040 3041 3042 3043 3044 3045 3046 3047 1743 2698 2115 3048 3049 3050 3051 3052 1236 3053 3054 3055 3056 3057 3058 3059 3060 3061 3062
190 3063 3064 3065 1513 3066 3067 3068 3069 557
191 2679 3070 3071 3072 3073 3074 3075 3076 3077 3078 2746 266
192 3079 3080 1257 3081 3082 3083 3084 3085 3086 1506 3087 3088 3082 3089 3090 3091 3092 3093
193 3094 271 2760 3095 3096 646
194 3097 3098 2296 3099 3100 3101
195 3102 3103 3104 3105 3106 3107 3108 3109 1529 3110 3111 3112 3113 3114 3115 3116 317 3116 3117 3118 3119 3109 2477 2654
196 101 3120 3121 2707 2245 3122 3123 1282 3124 3125 3126
197 3127 3128 1140 2023 2811 3129 3130 2255 2762 3131 2426 2807 3132 3133 2010 3134 3135 3136 3137 3138 3139 1577 3140 3141 3142 3143 3144 1150 2468 3145 3146 3147 2586 3148 3149 3150 3151 2427 2555 3152 2601 3153 3154 2272 2595 2592 2598 2264 3155 2451 2448 3156 3157 3158 2509 3159 3160 3161 2773 2457 3162 3163 3164 3165 3166
198 3167 3168 300 3169 3170 3171 3172 3173 3174 3175 3176 3177 3178 3179 773 971 3180 3181 3182 3183 2365 1254 3184
199 1647 3185 3186 1983 1668 3187 3188
200 3189 3190 3191 3192 3193 3194 3195 3196 3197 3198 3199 3200 3201 3202 3203 3204 3205 3206 3207 3208 3209 3210 636 3211 3212 3213 2225 2135 3214 3215 3216 3217 3218 3219 1313 3220 3221 3222 3223 1186 3224 3225 3226 3227 3228
201 3229 2972 3230 3231 3232 3233 3234 3235 3236 3237 3238 180 3239 3240 3241 1783 1787 2971 3242 160 3243 3244 3245 3246 3247 3248 232 1929 182 3249 3250 3251 3252 2537 3253 1917 3254 1095 609 3255 3256 3257 3258 3259 3260 3261 3262 3263 3264 3265 3266 2552 3267 3268 1332 3269 3236 3270 3271 1045 221 1542 3272 3273 3274 3275 3276 3277 3278 1432 3279 3280 3281 3282 2335 2360 3283 3284 3285 3286 3287 3288 3289 3290 3291 3292 3293 3294 2540 200 3295 3296 3297 3298 3299 3300 195 3301 2175 3302 3303 3304 1802
202 3305 3306 3307 941 2929 958 3308 3309 3090 3310 3311 957 3312 3313 72 3314
203 3315 3316 3317 2648 3318 2648 3319 3320
204 3321 3322 3323 2069 3324 3325 1013
205 3326 3327 3328 3329 3330 124 3331 3121 3332 3333 3334 3335
206 3336 3337 3338 3339 3340 3341 3342 3343 3344 3345 3346 3340 3347 3348 3349
207 3350 39 1683 874 2897 641 2115 3351
208 3352 3353 3354 2993 3355 3356 3357 3358 3359 3360
209 1739 1125 225 1309 2533 1115 3361 3362 3363 1909 3364 3365 1440 3366 258 3367 146
210 296 3368 3369 2883 3370
211 2972 3371 2218 2093 3372 2218 3373 2099
212 3222 3374 3375 3376 3377 452 3378 3379 3380 3381 3382 2056 3383 3384 3385 2055 3386 3387 3388 3389 3390 3391 3392 3393 3394 3395 3396 3397 3398 3399 3400 3401 3402 3288 511 3403 3404 3405 3406
213 3407 3408 3409 3410 3411 3412 3413
214 2770 2570 2255 3414 3415 3416 2272 2596 2596 2023 2028 3417 3418 3419 3159 3166
215 3420 1301 3421 1686 1815 3422 1827 1652 3423 3424 3425 1815 2818 3426
216 274 3427 3428 3429 3430
217 1343 3431 1420 3432 3433 3434 3435 3436 1475 3437 3438 3439 3440 3441 3442
218 3443 3444 3445 3446 1472 3066 3447 3448 3449 3450 3451 1255 3452 3453 3454 3455 3456
219 3457 361 2372 1296 3458 3459 3460 1292 3460 1292 3461 3462 3463 3464 3465 989 3466 3467 3468 3469 1285 2372 3470 3471
220 3472 1196 3473 3474 3475 1396 3476 1358 3477 3478 3479 82
221 2085 3480 3481 78 1817
222 3482 3483 598 577 3484 3485 3486 3487
223 1630 3488 3031 3489 116 3490 3491 283 3489 3492 1382 3493 3494
224 1409 3495 1321 1321 3496 3497 3498 3499 3500 3501 3502 3503 2040 3504 3505 1321 3506 3507 3508 3509 2218 3510 3511 3512 3506
225 3513 2684 3514 833 3515 2497 3516 836
226 2962 1324 2967 3517 3518 3519 3520
227 3521 3522 3523 3524 3525 3037 3526
228 1656 3094 3527 3528 3529 3530 1206 3531 3532 3533
229 3002 1647 3534 93 3535 3536 1236 3537 3538 1880
230 3539 1017 1211 3540 3541 1891 1891 3542 3543 1952 3544 3545 3546 24 3547 875 3548 3549 3550 3551 3552 1021 3553 3554 3555 3547 3556 511 3557 3376 3558 3559
231 3560 754 3561 3562 3563 1836 875 3564 34 3565 720 3566 818 1955 1850 3567
232 3568 3569 3568 3570 3571 3107 3572 3573 364 3574 3575
233 783 1176 1612 3576 1694 1697 2740 3577 1621
234 3578 3579 1052 2218 1105 262 3580 3581
235 3582 462 467 3583 3584
236 3585 3585 2489 2653 3586 3587 3588 2892 874 3589 3590 3542 3591 3591 3592 3593
237 3594 1961 3595 3596 3597 836
238 3598 381 382 3599 3600
239 3601 1723 2422 3602 3603 3604 3605 3606 2770 1026 3607 2456 2264 3608 3609 3610 3611 2601 3612 3613
240 3614 3615 3616 3063 3616
241 3617 3305 3618 3619 3620 3621 3622 3622 3623 3624 3625 3623
242 3626 3627 3628 3629 3630 3631 3632 3633 3634 3635 3636 575 3637 3638 3639 3640 3641 3642
243 3643 644 3644 3645 3321 3646 723 2791 3354 3647 1625 3648 3649 3650 3647 3648 3651 3652
244 3653 2426 2446 2250 2257 2807 3654 3149 3655 3656 3657 3658 3659 2555 3660 3661 3662 3663 3664 2010 3665 3666 3667 3668 3669 1140 3128 2562 3670 2467 3671 3672 3653 2005 3337 3146 3673 2272 3674 3675 3146 3676 3677 3678 2021 3679 3156 3680 2556
245 3681 3682 3683 2590 2511
246 658 2660 1611 3684 3685 2660
247 3686 855 3687 642 3688
248 3689 3690 3691 3692 3693 3694 3695 3696 446 3697 3698 3699 2490 3700 3701 3534 504 856 520 457 417 843 434 545 3422 3702 2791 3703 3704 3705 3706 3707 3708 3709 3710 536 2859 3711 3712 509 551 3713 3714 77 3715 3716 407 1404 3717 3718 1157 554 3719 3720 3721 922 3722 3723 3724 3725 3726 528 268 1418 2847 3727 3728 3729 3730 3714 3731 3732 3733 409 516 517 3734 3735 3736 3737 436 3738 3000 3739 535 513 3740 3741 3742 3743 3744 526 3745 3746
249 3747 3748 3749 3750 3751 3752 3753 3754 3755 3756 1389 1389 1389 3750 3757 3758 3759 3760 3761 3762 3763 3761 3764 3765 3766 3767
250 3768 3768 3483 3485 3769 3770
251 3771 3772 3773 3774 3775
252 452 3776 779 3777 3778 641 638 3688 3779 3780
253 1616 1612 3781 743 3427 3782
254 3783 742 3784 3785 3057 3038 3786 3787
255 3788 106 1831 3789 793
256 3790 3791 3792 3793 3794 3795
257 3796 3797 511 1682 3240 3798 2208 1917 3799 3800 1738 3801 3802 3803 3804 1089 3805 3806 3807 2218 147 3808 3809
258 3810 267 3811 3812 3813 3814 3815 3816
259 3817 3818 3819 3820 3821 3822 3823 3824 3825 3826 3827 3828 3829 3830 3831 3832 3833 3834 3835 3836 3837 1586 3838 3839 68 604 1582
260 3840 3841 3842 3843 3844 3845
261 3846 3847 3848 3849 1021 3850 3851 811 1020 1625 3852 3853 1127 3854 2814 35 3855 1948 3856 3857 3858 3859 3860 3861 2715 3862 3863 3864 3865 3866 3867 3868 3869 2747
262 3870 3871 3872 3873 3874 3875 3876 3877 3878 3879 3880 3881
263 3882 3883 121 3884 3885 3886
264 3887 1867 1375 3888 3889 3890 3891 3892 3893 3894 3895 3896 3897 3898 3899 3900 3901 3902 3903 589 3904 3905 1988 3906 3907 3908 3909 3640
265 3910 3911 3912 2909 3913 3002 2414 2420 3914 3915
266 3768 3916 3917 3918 3919 3920 3921 3922 3923 3924 3925 3926 3927
267 3928 2306 3929 3930 3931 3932 2306 3933 2306 3934
268 2310 3935 381 3936 3937 3938
269 2611 3939 3940 3941 3942 3943 3944 3945 446
270 2323 3946 3947 3948 2395 3949 638 3950 530 3951 520 3952 3953 3954 3955 515
271 3624 3956 3957 3958 3959 3960
272 3961 3209 3962 3963 3964 3965 3966 3967 3968 3969 3970 3971 3972 3973
273 3974 2340 228 2164 3975 3976 2553 3977 3242 3978 3192 3269 3979 3269 1790 3980 3496 3981 3982 3983 3984 3985 3986 2906 1799 1765 3987 3988 3989 1433 3990 3991 3992 3993 3994 3995 3996 3302 3302 3997 2164 3998 3999 4000 3998 3994 4001 4002 1802
274 4003 1120 4004 4005 4006 4007 4008 4009 1056 4010 4011 4012 4012 2991
275 4013 4014 1380 2954 4015 4016 4017 4018 4019 4020 4020
276 4021 4003 4022 2988 4023 4024 2340 1073 4025 4026 4027 4028 4029 149 4030 4031 4032
277 1874 4033 815 4034 4035 2760 660 1020 1657
278 1381 2823 4036 4037 14 3859 4038
279 4039 4040 4041 4042 4043 3354 4044 4045 1381 4046 2081 3480 4047 4048 4049 473 3740 4050 4051 4052 4053 512 1494 1634 4054 649 4055 3038 4056 4057 2660 4058 4059 4059 40
280 3080 4060 4061 673 772
281 1255 4062 4040 4063 4064 3126 4065 4066
282 4067 4068 818 4069 4070 4071 4072 4073 4073 927 4074 4075 4076 4077 1255
283 481 4078 4079 1961 4078 4080 4081 4082 4082 4080 4083 4083 4084 481 4085 4086 4087 4088 4089 4090 4089 4091 3777 4092 1753 4079 4093 2882 4094 4084 4095 4096 4097 4098 4099 4082 4100 4101 4102 676 4103 4100 4104 4105 4104
284 2840 116 4056 3590 4106 2111 4107 1836 4108 3560 4109 1686 4110 4111 4112 4113 116 3780 702 1698 1200 4114 1135 3864 806 795 4115 2675 4116 4117 2851 662 266 4118 925 1895 4119 4120 3060 789 1 4121 4122 1672 4123 4124 3684 1020 2895 4125 1674 1829 4126 4127 4128 4129 4130 47 1874 2471 4131 2888 4132 4133
285 4134 4134 4135 4136 3128 4137 4138 4139 4140 4141 4142 4143 4144 4145
286 4146 4134 4147 4148 4149 4150 4151 4152 4153 4154 4155 4156 4157 4158 4159 4160 4161
287 958 3880 4162 1272 2635 3100 4163 4164 4165
288 4166 4167 4168 941 4169 919 4170 2310 4085 4171 4172 926 4173 4174
289 4175 113 4176 4110 4177 1254 292 4178 2299 4179 4180 3560 3459 1300 4181 4182 4181
290 3881 3880 4183 4184 361 4185 4186 4187 3871 4188 4189 4190 4191 3876 906 3791 1252 4192 4193 4194 4195 4196 4197 4198 4199 4200 4201 4202 4203 903 4204 4205 4206 4207 3184 3310 998 4208 4209 4210 4211 4212 4213 4214 4215 892 962 4216 4217 4218 4219 4220 4221 4222 4223
291 4224 3871 673 1451 4225
292 4226 3927 565 4227 3770 4228 4229 1474 4230 4231 4232 4233 567
293 3387 4234 4235 3379 4236 3288 4237 4238 4239 4240 4241 3403 4242 4243 4244 3202 4245 4246 4247 4248 4249 2143 4250 4251 3383 4252 4253 4254 3961 4255
294 4256 4257 2583 1137 4258 1034 2263 3603 2252 4259 4260 4261 3338 4153 4262 2512 4263 4264 4265 2259 3151 2510 2597 4266 4267 2601 4268 4269 4270 2517 4271 2558 4272 2563 4273 4274 2509 3152 4275 4276 2457 2422 3680 4277 4278 4279 3163 4280 2555
295 484 3874 4281 4282 874 1017 4283 1628
296 1833 650 4284 1635 4285
297 737 4286 4287 4288 4289 4290 4291 4128 4292 4293 4124 4294 4295 824
298 4296 4297 4298 1260 2367 4299 4300 4301 4302 2284 4303 4304 4305 4306
299 4307 4305 4308 4309 4310
300 4311 4312 3454 4313 2395
301 4314 4315 4316 3686 642 2085 646 1206 1170 4317 4318 4319 4320 4321 3604 4322 4323 2774 4324 4325 4326 4327 4328 1024 2558 4329 2075
302 4330 292 4331 4332 4333 1967 4334 4335 4336
303 4337 1289 4338 4339 4340 4341 4342 3409 4343 4344 4345 4346 1752 4347 4348 4349 4350 4351 4350 4352 4353 4348 4354 4355 4356 4347 3409 4357 4358 4359 4360 4341 4361 3047 4362 4363 4350 3103 1960 4363 4350 4364 4351 4351 4351 4365 3045 4366 4367 4368 4369 4370 4371 4349 4372 4373 4341 4350 4374 4375 4341 4350 4358 4342 4376 3771 4341 4377 4378 4379 4380 4381 4382 4383 3792 4350 4384 4385 1286 899 3047 4386 4387 4388 4389 4390 4391 4392 4393 970 4394 4395 1529 2911 1533 4396 1809
304 267 3587 4133 689 1699 1999 4397 2483 4398 4399 4400 3062
305 4401 4402 4403 4404 4402 4405
306 4406 4407 4408 2109 3748 4409 4410 4411 1599 1347 1196
307 4412 4413 4414 4415 600 4416 4417 592 3927 4418 4419 3482 4420 4421 4422 4423 4424 4425 4426 4427 4428 4429 4430 4431 3628 4432 4433 1978 1375
308 4434 4435 4436 4435 4437 2110 2109 1479 4438 4435 4439 4440 4441 4442 4443 4444 4444 4445 4446
309 4447 2007 4448 4449 4450 4451 4452 4453 2019 3340 4454 4455 4456 4457 4458 2426 4459 3602 2579 1591 4460 4461 4462 60 4463 2772 3602 2426 2446 4456 4464 4157 4465 4466 4467 4468 4469 3151 4470 3606 4471 4472 4160 3345 4278 4473 1032 4474 2588 2557 4475 4476 3154 3141 2450 4477 4478 3148 4479 4480 4481
310 3162 2558 4464 4482 4483 3347 4484 2574 4485 4486 4487 2248
311 4488 653 1630 2740 2742 4489 4490 2507
312 4343 1488 1474 4491 3930 4492 2368 4493 4494 4495 4496 4497 4498 4499 4500 2370 4501 2690 4502 4503 4504 2707 4505 4506
313 847 297 4357 4507 1533 4508
314 4509 4510 4511 1944 4512 4513 3542 4514 1944 771 4515 3590 4516 4517 4518 3376 4519 1235 4516
315 4520 4521 4522 4523 4524
316 792 4525 4526 807 4106 4527 2626 823 4528 1842 4529 807 4530 4531 3593 4397 1842 4532
317 713 4533 2391 4534 4535 4536 1016 4537 4538 2736 1636 2847 4539 4540 4541
318 3877 3775 3871 991 4542 4543 4544 4545 4546 4547 4548 4549 4550 4551 916 4552 2394 954 3333 4553 2729 4554 4555 4556 4557 4558 915 4559 3792 2700 4193 4560
319 4561 4562 4563 4564 4418 4565 4566 4567 4568
320 1625 4569 4048 1625 4570 4571 4572 4573 3516 3869 4574 1702 1818
321 480 754 4575 4576 2828 2677 4577 4578 266 4579 3025 2421
322 4580 4581 3080 4582 4583 4584 4585 4586 4587 4588 4589
323 4590 2738 4363 4591 4592 4593 1162
324 4594 4595 4596 740 2653 1616 4597 1668 4598 4599 4600 4601 4602 2658 4603 93 4604 4605 4606 785 3576 4607 2496
325 4608 4609 3853 4610 12 630 13 4611 2655 1180 4612 4613 1816 2837 3813 4614 1163 4615 783 3094 806 1405 4616 1811 1823 4594 42 4617 3849 4618 1635 1823 3849 2675 4619 3849 4620 1668 4621 4622 4623 3849 4624 4625 4126 2747 4613 630 114 4626 1699 4627 2747 1131 2655 116 1852 4628 813 1833 1696 1823 4602 2747 2747 4629 4630
326 4631 4632 1224 4633 4634 4635
327 4636 4637 763 820 4638 1657
328 598 4639 3483 4640 4641 4642 4643 4644 4645 3485 4646 4647 3486 3633 4648 4649 4420 4650
329 4651 2891 4652 1131 3043 3856
330 4653 673 4654 4655 4656
331 4145 4657 2255 4658 2255
332 4659 4660 4661 4662 4663 4664 793
333 753 4665 1702 4666 4667 4614 4668 93 4669 4052
334 4670 4116 4671 4510 4672 785 1633 755 1013 630 1638
335 4673 4674 4675 4676 4677 3089 4678 4679 3620
336 958 3775 4680 3080 4681 4682 4683 4684 4685 4686 4687 3881 4584 4688 4689 4690 4169 4691 4692 1255 4693 4694 4695 4696 3791 4697 4698 4699 4700 2314 3334 954 913 4688 4690 4701 4702 3881 4656 2928 3313 125 4703 4704 4705 4706 4707 4708 4709 926 1007 4710 4711 4712 4713 3876 4714 4715 4716 825 4595 4717 4718 4719 4720 4721 937 4187 4722 1288 4723 4724 4725 4726 4727 990 2345 4728 4729 4730 4731 868 4187 4732
337 648 3025 4733 832 4734 4735 4736 4737
338 4738 1209 4739 2886 2504 4740
339 3353 550 710 2684 4741 2824 747 88 4742 2505 4743 665 4744 4745 4626 4746
340 4747 4748 3025 4749 4750 4751 4108
341 4752 4753 4754 2395 4755 4756 4757 4758 4759 4760 4761 2309 4762 4763 4764 1289 3792 4765
342 4766 4767 828 27 4768 534
343 4769 2416 4770 2114 1821 2743
344 4675 4771 4772 3045 4064 4064 4773 4774 4775
345 4776 4777 676 2430 4778 3794 4680 4779 4780 3319 4781 4782 4783 3319 4784 4785 4786 3875 4787 3930 4788 4789 4790 4786 4772 4791 4792 4793 3879 4794 4200 4795 914 4796 4797 4798 4799 4800 850 4801 4802 4803 4804 848 4805 4806 3104 4807 4808 315 4809 2439 4810 4811 4812 863 4813 4814 1497 4815 3871 4816 3173 2292
346 4817 4818 3216 3221 4819 4820 4821 4822 4823 4824 4825
347 4826 4827 4828 4829 1615 4830
348 4831 553 2496 4832 534 4826 2784 1658 4833
349 4834 4835 4836 636 4837 4838 4839 4840 639 4239 4841 4842 3385 4843 4844
350 4845 1829 4846 765 2477 764 4847 4848 769 4849 3866 4850 4851
351 644 4852 4853 4854 1381
352 652 4855 1908 4856 3038 86 4857 1993 4858 790 820 530 267 4859 1206 642 4860 2503 1837 754 2740 1823 4861
353 4862 4863 4864 4865 4866 4867 4868 4869 4870 4871 3104 3102 4872 4389 4873 4874 4875 4876 4877 4878 1743
354 3545 1022 4879 4880 4881 4846 11 3815 4882 945 116 4883 4884 4885 4886 879 403 739 2613 4887 4888 4887 2608 4879 4889 3563 2613 4890 662 1690 4887 1811 4881 4887 4891 3034 4892 789 4108 4893 4894 4888 4895 4896 815 4887 4897 2504 815 4898 4899 4900 4606 4901 4900 4900 4900 2993 1176 4902 3549 4903 4904 1147 4905
355 4906 4907 4908 4909 4910 2872 1022 838 4911 4912 4913 4601 2791 1219 4887 3564 1997 4914 4907 754 4915
356 4916 1687 4917 4917 1812 4918 4919 4737
357 4920 691 2685 702 4921 4922 1131 1845 4923 4924 3078 4925 4926 4927 2790 2657 4928
358 1447 4929 197 4930 4931 4030 4932
359 4933 4934 4935 4936 4937 4938 4939 4940 3483 4138 4429
360 4941 2779 4942 4943 4944 2457 4945 4946 2570 1595 2601 4947 4948 3655
361 2283 3871 1761 4949 4950 4951
362 4952 1934 4953 1044 4954 1443 4955 4956 4957 4958 4959 4960 4961 4962 4963 4024 1073 4964 4965 3241 3499 3283 4966 4967 4968 1098 1105 4969 4970 4971 4972 4973 2158 4974 4975 4976 1776 4977 3984 2552 4978 4979 4980 4981 250 2166 3298 4982 1051 4983 4984 4985 4986 4975
363 4657 3653 4987 4485 4988 4989 4990 4991 4992 2272 4993
364 1677 4994 4995 4996 786 2655 4997 3589 1844 4998 4999 1662 653
365 5000 5001 5001 5002 1584 5003 5004 62
366 2340 5005 1332 5006 1443 5007 1941 253 5008 5009 5010 1325 5011 5012 5013 233 5014 2906 5015 1930 5016 5017 5018 219 5019 1931 5020 1122 5021 5022
367 5023 5024 1525 5025 5026
368 5027 5028 4030 1082 1328 3303 2218 3259 3231 2975 1078 1099 5029 5030 2528 3226 5031 3801 1795 5032 5033 5034 5035
369 5036 5037 4656 4706 5038 5039 958
370 2678 1504 5040 5041 5042 5043 5044 5045 724 5046 5047 530 5048 5040 5049 5050 5051 829 5052 5053 5054 5055 5056 4051 5057 4672 5058
371 2103 2109 5059 2027 2935 5060 2458 5061 2269 2260 5062 2024 5063 5064 1711 2010 5065 2255 2558 3662 3127 2013 5066 5067 2573 5068 5069 4453 2515 5070 1140 522 77 5071 2769 3609 5072 1142 2426 5073 3654 3656 3657 2263 2555 3659 5074 5075 4452 5076 2518 5077 5078 2591 1140 2275 2457 2804 5079 5080 5081 2455 5082 3136 5083 5084 1036 3670 5085 5086 5087 5088 5089 5090 5091 5092 5093 3141 5094 4266 5095 2425 5096 3414 5097 5098 5099 4946 4268 2005 3158 5100 5101 3337 5102 2274 5103 3151 5104 2601 5105 5106 3148 4471 5107 5108 2272 2264 5109 5110 5111 1722 5112 3157 5113 5114 4260 4479 3674 3675 3676 5115 3678 3417 1726 2021 4270 5116 5117 3680 3679 3156 1577 5118 3047 5119 5120 5121 5122 5123 3163 4278 5124 2556
372 3478 3653 2453 5125 3751 5126 5127 2108
373 4814 4100 4800 5128 2432 3180 5129 5130 349 5131 1968 1508 5132 5133 5134 5135 4091
374 879 5136 3534 644 5137 3033 5138 5139 1669 1890 5140 642 4612 1696 5141 4044 3788 5142 4606 739 5143 5144 3030 5145 5146 5147 2489 473
375 4558 3121 5148 5149 5150
376 5151 5152 2510 5153 5154 5155 2463 5156 5157 5158 5159 4144 2562 5160 5161 4271 5162 3149 5163 5164 5165 4259 4459 57 5166 5167 5168 5169 2253 4157 2519 2027 2767 5170 1137 5171 3132 2451 5172 5173 5174 5175 3347 5176 5177 4265 5178 1720 5179 2512 2252 5180 5181 2023 5182 5183 5184 5185 5186 5187 4273 5188 5189 5165 5190 2454 5191 5192 5193 5194 5195 3343 4264 3654 5196 5197 3344 5198 5199 5200 5201 2589 5202 5203 5182 5204 2805 5205 4448 5206 5207 2252 5208 5209 3140 1138 5210 4260 5211 5212 2520 4259 1713 5213 5103 5214 5175 5215 3346 5216 5217 3338 5218 5219 5220 1034 5221 2559 5222 5223 5224 2780 4450 5225 5226 5227 5228 4457 4459 1032 5229 5230 5231 5232 2576 5233 2517 5234 5235 5236 5237 5238 5239 5240 3135 2586 5241 5082 5242 5243 4263 5244 5245 5246 5247 5248 5249 5250 2446 4474 5251 2773 5252 5253 2426 5254 5255 5256 5257 5258 5259 4476 3149 5260 5261 2463 5262 5263 3666 2511 4270 5264 5265 5266 5267 5268 5202 2807 4471 5269 5270 5271 5272 5273 2250 5274 5275 601 5276 5277 5278 5279 5075 5280 2466 2457 5281 3681 5282 5186 5283 5100 2779 2448 3339 5284 5285 5286 5287 2563 1027 5288 5289 5290 5291 5292 4279 5293 5294 2264 2593 2595 5295 2278 2456 3653 5296 5297
377 3279 5298 5299 5300 162 5301 5302 1536 5303 5304 5305 1802
378 5306 5307 4959 5308 5309 5310 5007 5311 5312 2156 5313
379 4322 2452 5080 4471 2276 5314 5315 4278 5077 3151 5316 5317 5318 5319 5320 2558 2264
380 5321 5322 5323 3122 371 5324 4199 3467 5325 3117 5326 1760 117 4178 5327 5328 5329 2918 5330 5331 3936 5332 5333 5334 5335 3108 5336 4502 5337 5338 5339 5340 5341 5342 5343 5344 5345 2085 121 1742 5346 5347 318 5348 3932 1740 308 351 2409 5349 5350 5351
381 660 5352 5353 1636 4826 5354 5355 5354 5356 5357 5358 5359 5360 5361 3513 5362 2679 5363 3544 3077 3781 650 1827 115 5364 4883 5365 4283 3532 2630 5366 1667 5367 2746 1378 2740 5368 4033 5369 836
382 5370 965 5371 5372 5373 627
383 5374 5375 5376 202 145 5377 5378 193 5379 4027 3270 3238 3253 5380 5381 1788 5382 5383 5384 5385 5386 5387 5388 5389 5388 5390 5391 5392 5393 5394 5395 5396 5397 4954 5398 5399 5400 5401 5402 5403 5404 5405 5406 5407 5408 2360 5409 4970 182 5410 3230 3986 5411 5412 5413 210 1060 5414 5415 5416 4253 5417 639 5418 214 233 3361 1105 5419 5420 5421 5422 4930 5423 3974 5424 5425 5426 2175 1936 2101 5427 242 5428 5429 5430 1089 5431 5432 1322 5433 243 5434 5435 5436 5437 4958
384 4862 5438 5439 5440 812 1689 3771 5441 5442 1852 1135 5443 5444 5445 5446 5447 3050
385 5448 4198 5449 5450 5451 5452 5453 5454 5455 5456 5457 5458 5459 904 5460 5461 4223 5462 862 1448 5463 5464 5465 2642 927 5466 5467 5468 5469 5470 5471 5472 5473 5474 5475 930 5476 5477 2638 5478 5479 5480 992 5481 5482 5483 5484 5485 326 5486 2387 5487 5488 948 5489 5490 5491 5492 5493 4208 5494 3791 5495 5496 5497 2284 5498 927 5499 5500 5501
386 3359 5502 4123 5503 5504 5505 4853 2659 5504
387 3657 2807 3145 2757 2028
388 5506 5052 5507 5508 1012 5509 5510 754 5511 5512
389 630 4488 5513 1652 5514 657 5515 3057
390 1378 5516 5517 4288 5518 5519
391 4454 4258 5172 5520 3660 5521 5522 5181 4458 4319 4319 5172 5124 5521 5523 5524 5523 1033 5525 5526 5523 5527 5523 5521 5521 5524 5521 5528 2022 5522 5521 5529 3671 5529 2514 5530 2514
392 379 5531 5532 5533 2395
393 5534 5535 5536 5537 5538 3954 2002 5539 5540 5541 1642 3689 5542 5543 473 5544 593
394 1670 640 5545 1164 5546 2417 2117 465 1697 1700 5547
395 5548 1546 5549 1093 2203 3243 5550 3258 5551 5552 5553 3231 5554 5555 1116 5300 5556 5008 3282 5557 1918 5558 5559 5560 5561 5562 5563 5564 5565 5566 1077 1337 3263 5567 1773 5568
396 3951 1206 3481 2391 5569 5570 5571 2301 2664 5572 5573 985 4098 5574 5575 5576 5577 5578 4591 329 5579 5580 5466 5581 4688 5582 1455 5583 5584 5585 962 337 5586 4704 5587 5588 5589 5590 5591 5592 5593 5594 5595 5596 5597 346 5598 5599 673 5600 5601 623 5602 5603 4497 4700 5604
397 5605 957 2296 5606 5569 5607 5608 4068 4497 5609
398 5610 3652 1242 1614 4638 5611
399 3047 5612 5613 5614 5615 5616 5617 5618 5619 236 5620 5621 5622 5623 5624 5625 2164 256 5626 5627 5628 5629 1102 5630 5631 5632 3290 5633 4974 5634 3194 3372 5635 5635 3260 1802 5636
400 5637 5638 2797 5639 5640 5641 1514 2103 1479 5642 5643 5644 5645 5646 5647
401 5648 5649 2395 5648 5650 5651 5652 5653 5654 5655 5656 1497
402 3326 5657 5658 5659 5660 5659 5661 5662 434 5663 2432 5664 1627
403 5665 5606 5666 4675 5667 5668 5669 5670
404 5671 5672 5673 4148 5674
405 5675 3095 1296 5676 5677 5678 5679 5487 5680 5654 5681 5682 5683 5684 4396 4776 4292 1292 5685 5686 1285 4213 1002 354 4763 5687 5688 629
406 5689 5690 2561 651 5691 5692 4908 1176 2507 2661 731 5693 5694 2993 651 1685 4626 5695 2745 5696 5697 5698 1670 5699 5700 5701 5702 1688 4887 5703 2886 652 1180 5704 1698 4903 5705 89 2740 1696 1700 5706 640 1682 5546 4123 711 4999
407 4290 2741 2795 836 4602
408 2132 5707 252 2041 4009 5708 5709 5409 2210 2128 2045 5710 5711 5712 5713 2181 5714 5714
409 5715 5716 5717 5718 3321 5719 5344 3957 5720 5721 962 5722 5580 4727
410 5723 5724 5725 5726 5727 5728 5729 3641 3641 5730 5731 591 5732 5733 5734
411 5457 2286 5735 5736 5737 5738 938 5739 5740 5741 966 5742 2647 5743 4704 5744 5745
412 5746 5747 5748 5749 5750 76 5751 5752 3436 5753 5754 5755 1475 1342 5756 5757 5758 5127 5759 5760 3442 5761 1525 5762 5763 5764 5765 1195 1400 1346 5762 5766 5767 5768 1521
413 3071 1617 1670 818 5769 1819 5770 106 5546 5769 2661 665 1167 5771 1672 1830 5772
414 1295 5773 5774 5773 1295 5775 5776 5773 2279 5589 5777
415 5778 5779 5780 5781 5782 5783
416 2776 5784 5785 1575 5786 5787 3665 5181 5202 5243 5788 5789 1589 5790 5791 5792 5219 5793 5205 5794 5795 4461 5796 5797 5798 1150 5799 5800 5801 2757 5802
417 2456 5268 2560 5803 1280 5804 3657 5105 5805 2255 2518 5806 1142 1732 5071 5807 5087 5091
418 850 307 959 5808 5809
419 2653 5810 1701 1670 5811 5812 1698 5813 5703 5814 5815 5816 1697 4622 5817 5818 5143 2421 5819 5820 5821
420 3686 5822 4116 779 5823 5824 838 5825
421 5826 5827 3229 5828 146 5829 251 5830 5305
422 5831 5832 5833 2983 5834 5835 5836 2988 265 1543 1932 5837 5838 5839 5840 5841 5842 230 5843 5844 5845 5846 4956 1915 185 201 5847 2096 5848 5849
423 2455 2007 4471 2460 1137 5850 5269 5851 2562 61 5852 5853 5264 2259 2422 2426 5854 5069 2463 5855 5856 2583 2018 5857 2754 3162 5858 2779 5859 3145 2601 2570 3613 4475 3138
424 1701 1683 5860 5861 5137 5862 5863 1890 106 5864 5865 1681 5137 783 2658 1616 3030 4044 5866 4607 1616 1694 1818 4606 5867 5772
425 5868 2730 2930 5475 5869 5870 5871
426 5872 301 5873 2279 5874 5875 5876
427 160 5877 5878 5879 2527 5880 3980 3804 3980 3975 5881 3292 5882 1443
428 3660 4262 5883 5236 4269 2007 5884 2776 5885 5886 4265 5887 5888 5889 4465 5890 5891 5892 5893 5799 5077 5894 5798 2442 3667 5274 2452 5111 4989 5528 5895 2027 5896 3343 5897 5898 5899 2578 5900 5213 5901 5902 5902
429 880 2892 1846 5903 1811
430 1617 5904 5905 5906 5907 5908 3911 5909 5910 3523 5911
431 2236 5912 2244 2244 5913
432 5914 673 5915 5916 5917 5918 5325 1745 4200 2319
433 2762 2566 5919 2440 5920 5073 5193 2255 5175 1032 5120 5120 1718
434 2291 5921 5922 5923 5924 4503
435 5925 2494 2102 5926 5927
436 5928 5929 2432 303 5930 5931 5932 1286 5933 5934 5935
437 5936 666 5937 446 754 5770 5938 2661 1167 5939 5940 839
438 4064 5941 673 5942 3059 3354
439 5230 2257 3657 5025 1350 5943 1461 1364 5944 5945 1604 5946 2796
440 5947 565 5948 5949 5950 5951 5952 1980 597 5953 4422 5954 5955 5956 3769
441 2157 5957 2964 5958 187 5959 146 5960 2101 5961 1803 5962 5389 2043 5963 5964 5965 5966 222 3271 147 5967 2038 5968 5021 1073 5969 5970 5971 5972 5973 5974 1801 149 5847 2527 5975 5976 5977 5978 5979 5980 5981
442 5982 5983 5984 5587 3618 5985 5986 5987 5988 4165 1162 5989 5987 901 5990 5991 5992 5993 5985 5994 4560 5868 5995
443 5996 5201 5997 5998 5999 6000 6000 5162 6001
444 6002 2414 6003 6004 6005 6006 534 6003 6007 6008 6009 2658 5812 6010 1637
445 6011 85 6012 3066 5951 1474 6013 6014 5763 6015
446 6016 3122 6017 6018 2690 371 6019 381 6020 6021 6022 4753 6023 1761 5149 6024 310 6025 6026
447 6027 6028 6029 5837 5028 253 1765 6030 6031 6032 6033 6034 3496 1077 5968 1089 146 5299 6035 2148 6036 6037 6038 6039 233 236 3299 3274 1073 5847 1440
448 6040 6041 4254 6042 6043
449 5939 6044 6045 2837 3352 6046 2837 1640 6047 5046 6048 6049 6050 5137 6051 6052 1381 765 6053 1633 746
450 1693 1180 2795 4850 813 1850 819 877 4128 3855 2681 3565 453 660 833
451 6054 6055 6056 4564 4422 6057 5760 1473 1512 1425 6058 6059 4445 6060 6061 6062 1195 6063 1465 1361 6064 1486 6065 6066 6067 3762 1459 6068 5645 3442
452 6069 2016 2271 3158 2270 2560 2255 6070 5289 57 5169 6071 6072 2455 2448 5295
453 6073 6074 1300 4789 6075 6076 6077 6078 6079 6080 6081 6082 6083 6084 6085 6086 1212 6087 2349 4303 6088 5480 6089 6090
454 3878 6091 5578 6092 6093 4212
455 2681 3024 6094 2788 6095 2507 6096 4919
456 6097 704 1215 6098 1615 6099 3514 6100 6101 1206 642 6102 6103 6104 3910 6105 6106
457 2584 6107 2264 5063 6108 2021 6109 4487 5064 6110 2466 2031 1593 6111 6112 3132 1718 6113 2806 2566 2556 1142 2563 2768 6114 6115 2558 3604 6116 1089 6117 3497 5289 3148 1443 6118
458 6119 6120 6121 6122 6123 6124 1742 6125 6126 5738 6127 6128 5576 6129 6130 6131 3092 4204 3956 6132 6133 312 938 3334 6134 6135 332 6136 6137 6138 4305 5481 5532 6139 6140 6141 6142 6143 6144 2606 6145 6146 6147 6148 4216 4799 6140 6149 6150 6151 6152 6153 6154 6155 6156 6157 4381 3618 6158 6159 6160 6161 5590 675 350 6162 6163 6164 6165 4306 6166
459 5657 3870 4713 6167 4713 6168 370 6169 3771 3877 1260 6170 485
460 6171 6172 4820 6173 6174 6175 6176 5011 1105 6177 6178 6179 6180 1536 1075 6181 6182 6183 255 6179 5011
461 810 1820 4033 3874 1238 6184 6185 2719
462 6186 5102 3149 6187 6188
463 3042 6189 6190 477 6191 6192 791 1237 6193
464 6194 6195 843 642 6196 2617
465 6197 476 654 3514 4748 2660 659 6198 3514 6199 1638 6200 6201 6103 6202 6203 6204 2888 6205 6206 276 2745 6207 3078
466 409 6208 6209 818 6210 1235 806 811 802 4860 873 6211
467 6212 5102 2556 2762 5119 1142 4322 4280 6213
468 6214 5749 6215 6216 6216 5951 1457 1471 6217
469 6218 6219 6058 6220 6221 4434 6222 6223 6223 1196 1358 6224 4441 2796 6225 6226
470 504 3852 110 6227 6228 6229
471 1223 3483 6230 6231 6232 6233 6234 6235
472 2767 2248 1530 2767 6236 6237 538 1895 6238 6239 598
473 6240 6241 6242 6243 6244 6245 74 6246 6246
474 2790 3859 462 2003 6247 5811 6248 6249 6250 6251 6252 6253 2658 78 2837 1210 2674 1670 6254 6255 1650 1621 6256 2653 6257 1167 1818 6258 4290 6259 6260 6261 6207 6262 6207 6263 6264 2418 1136 4595 1696 5503 3021 6201 660
475 6265 5682 6266 6267 6268 520 4096 6269 6270 6271 3780 6272 3116 5655 6273 4014 4084 4084
476 6274 6275 1016 739 2657
477 6095 6276 1680 3095 2760 6277 106
478 2826 754 6278 6279 6280 6281 6282
479 6283 1679 648 1621 6284 1691 6285 6286 6287 6288 6289 6207
480 6290 3230 6291 4932 6292
481 982 3090 6293 6294 6295 6296 5743
482 6297 6298 2246 6299 6300 6301
483 6302 3072 1303 6303 6304 643 4597 1695 6305 4620 5048 4517 6306 6307 6308 6309 2867 6310
484 1948 5438 6311 6311 1983 3565 6312 2891 1132 3566 6311 3557 6313 1235
485 6314 6315 6316 296 6317 1284 6318 1755 6319 1530 1451 1265 6320 2249
486 6321 6322 2113 6323 2059 6324 6325 3025 6326 828 4120
487 6327 6328 6329 6330 6331
488 1185 1045 2531 1116 2991 2903 6332 6333
489 4993 5858 2019 4990 1137 6334
490 6335 6336 6337 6337 6338 2882 6339
491 6340 6341 5872 6342 6237 2395 2395 4385 1286 6343 6344 6345
492 6346 829 6347 6348 6349 6350
493 6351 2416 6352 4056 6052 3576 6052 5355 6251 1167
494 6353 5704 6354 6355 2064 6356 1210 1156 6357 1647 3912 6358 5772 2061 3489 6359 86 6360 6361 144 1656 6362 6363 3914 6364 1901 755 6365
495 6366 1699 6367 6368 6369 6369 1833 3815 6370 6371 3849 6372 6366 3550 3853 6373 6374 6375 6376 880 4115 6377 6378 6379 3853 6380 6381
496 190 6382 2094 261 6383 2820 1322 232 6384 151 6385 1314 2549 6386 6387
497 1290 6388 6389 3957 6390 6391 1002
498 3565 5441 2081 6392 6393 6394 6395
499 6396 6397 2639 6398 120 1448 2375 6399 6400 6401 6402 5321 4175 6403 6404 6405 6406 1502 1284 303 6407 6408 6409 6410 6411 6412 2396 117 6413 6414 2383 6415 5663 6416 6417 6418
500 3795 6419 6420 5493 126 126 6421
501 6422 6423 5543 6424 520 2002 3910 2069 3686 110 6425 2074 102 6426 540 6427 6428 6429 6430 6431 6432 6433 3644 718 6434 6435 6436 6437 6438 5938 6439 513 6440 546 5705 6441 6442 6443 6444 6445 6198 509 6446 3586 6447 3043 6448 2381 6449 4425 1477 3861 6450 6451 409 6452 410 1169 6453 6454 3734 6455 2858 6456 411 6457 3715 6458 550 3733 6459 3735 6456 924 411 408 6460 407 2858 2616
502 6461 984 4062 4062 6462 6463 5608 6464 6465 3124 6466 6467 6468 6469 6470 6471 759 6472 6472 6473 5493 6474 6475 6476 6477 6478 6479 5133 1271 6480 6481 6482 5984 6483 4497 6484 6485 1267 6486 6487 761 675 850 6488 3332 1508 337 2712 1272 4731 6489 6490 3947 6491 6485 1269 6492 3774 6493 6494 6495 6496 6497 6498 6478 5486 5582 6499
503 790 6500 2489 6370 6501
504 2450 1718 3655 6502 2007 5236 6503 4944 6504 6505 2016 4272 2446 5271 6506 1711 6507 2422 6508 2464 6314 5085 6509 5107 2467 2810 6510 6511 6512 5297 2463 6513 2466 1705 6514 6515 3670 6516 6517 5224 4471 3680
505 6518 6519 6520 3650 6521
506 6522 577 6523 6524 6525 6526 2106 6527 6528 6529 6530 6531
507 6532 6533 6534 6535 6536 6537 6538 6539 6540 6541 6542 6543 6544 6545 6546 3396 6547 6548 6549 6550 6540 4238 6551 6552 6553 6554 6555 6556 3400 6557 6173 6558 4007 6537 6559 6560 6561
508 6562 1531 6563 4014 4782
509 124 6564 772 6565 6566 1261
510 3149 5892 57 5297 2562 6567 2262 4993 6568 6569 6570 2446 6571
511 2506 6572 4284 1901 6573 4572 6574 2745 6575 740 6576 6006 5508 2488 6577 6379 6578 2745 2522 6045 1616 6579 6580 650 6581 1696 783 2419 2503 6582 874 3046 2490 1833 6583 751 1179 6580 6584 6585 6586 5358 1833
512 1221 584 6587 6588 6231 6589 3889 2749 5947 6590 6591 6592 6593 4229 4415 6594 6595 6596 6597 6598 6599 6600 6601 4416 6602 1375 6603 3926 6604 6605 6606 6607 6608 6609 6610 6611 6612 6613 6614 6615 6616 6617 6618 1864 6619 6234 6620 6621 6622 6623 6624
513 6625 6626 6627 6628 6629 6630 3046 6631 6632 6633 3002
514 6634 6635 6636 6637 6638 6639 6640 4413 6641 3497 6642 6643 6644 6645 6645 4935 6646
515 6647 6648 2551 6649 3486 6650 3769 4429 573 6651 6652 6653 4417 6654 6056 6655 6656 4228 6657 6658 6659 3636 6660 6661 582 6662 6639 6663 6664 6665 4649 6666 6667 6668 6669 6670 6671 6672 4631 6673 6674 4568 6675 6676 6677 6678 1987 6679 1223 6680 3483 4639 6681 6682 6683 6684 6685
516 6686 6687 6688 2438 2398 6340 6689 1963 6690 6691 6692 2634 6693 6694 4787 6695 6696 6697 6698 6699 320 4771 5933 6700 1963 343 6701 2700 6702
517 6703 6704 2652 5683 4504 965 310 6705 108 6706 6089 5532 6085 331 5133 3458 6163
518 6707 6708 6709 5140 1178 4716 6710 640 1696 1951 6711 1700 6712
519 3039 6713 3713 6714 2075 6715
520 6716 6717 2336 5826 6718 1328 234 2734 4844 176 5006 6719 6720 5631 6721 608 3840 6722 4977 2342 214 6723 2546 6724 6725 639 6726 6727 3977 6728
521 6729 1 5692 1382 2489 4033 710 4033 3562 4033 6730 6731
522 1761 2643 3877 6732 6733 6734 6735 5870 6736 2476 5683 971 2309 6737 4684 6738 6739 6740 6741 6742 6743 4189 6744 4816 6745 6746 979 6747 1258 6748 6749 6750 4390 1000 4191 1245 6751 6752 6753 6754 6755 6756 6757 6758 6759 4216 6760 5652 4300 5876 959 962 4216 6761 2605 6762 6763 6764 4363 6765 6766 6767 2730 6768 6769 6770 6771 6772 6773 2700 1009
523 1850 3562 2840 4282 3567 692 511 799 802 6774 1825 4859 6775 6776 498 5697 790
524 6777 6778 6739 6779 6295 6780 6739 125
525 4740 1827 6781 2405 6782 6783 3652 6784 6785 89 6786 659 6787 6788 6789 2678 3043 6790 6791 1638 6203 6792 6785 2089 6793 6794 5044 6448 1881 4672 827 6453 6795 5355 6796
526 3095 4046 6797 3025 6798 721
527 6799 6800 6801 80 6802 6803
528 6804 6805 4405 6806 875 6807 6808 4887 6809 4399 3866 6810 2489 6811 6812 6813 6814 6815 1238 4405 1818
529 2113 799 799 1672 1672 1672
530 6816 6817 6692 6818 6819
531 6820 6821 6822 6823 6824 1747 4508 6825 4097 4014 6826 6827 4193 935 6828 4064 6829 1255 6830 5132 6831
532 4322 2757 2807 5119 2569 3657 2774
533 5591 6832 6464 6833 961 6834 3334 337 4694 4656 1807 6835 6836 6837 6838 6839 6840 6841 6842
534 157 6843 199 6844 6291 189 3372 6845 6843 6846 6847 6848
535 6849 6850 6851 6852 4101 6853 6854 6855 6856
536 6857 6858 6859 3534 1686 3724 6857 6860 6861 6862 6863
537 6864 5980 3230 6865 6866 6867 4954 6868 4765 6869 5416 5414 6870 1570 6871 6872 5422 6873 6874 6875 3288 6876 6553 3287 2180 1769 2164 6877 1785 6878 6879 6880 4000 6881 5407 6882 4976 6883 5419 3292 6884 6885 5430 3512 6886 4954 6887 6888 6889
538 6890 6891 6892 1282 3080 6893 6894 6895 6896 2700 6897 5666 5597 5576 6898 3092 6899 6898 383 2332
539 4984 6900 6901 6902 1496 6903 6904 6905 6906 2611 6907 1630 971 6908 6909 162 6900
540 4029 6910 196 6911 6912 6913 1313 1429 6914 1189 6915 6916 3292
541 6917 6918 6919 6920 6921 6922 1274 5465 308 868
542 1207 6923 6924 6925 1628 6926 707 6199 6927 4920 6928 2113 6929 6930 1501 6931 6776 441 6932 4059 2656 6933 1702 1652 6934 6935 6936 2674 6937 4400 1672 1379 102 516 6444 6938 3539 653 6939 5867 6940 1383 4290 662 6313 6045 6941 2671 4612 2791 4602 534 6942 6943 702 643 750 4035 1020 5545 3071 6944 6945 1235 1679 5545 825 6946 1492 5503 6947 4294 6948 4606 2621 6949 6950 839
543 5561 6951 5560 6952 3497
544 564 6953 6954 6955 3487 6956 6235 3483 6957 6955 3628 6673 6616
545 6958 6959 4856 6344 1620
546 878 2898 2892 6960 6206 267 6961 6962 2119 2417 1696 878 3073 6963
547 3359 1613 6964 1683 6965
548 2888 6966 1879 811 4516 4900 6967 6968 6969 6970 4668 5440 668 843 5942 3481 25 2522 6971 6278 652 810 4517 1702 6167
549 6162 6972 1258 776 2664 6973 6974 6975 5669 6976
550 6977 6405 6977 6978 6749 6979
551 6980 6981 6980 6982 6983 6472 6984 6985 6986 6987 5851 4887 1702 541 6988 958 941 6987 6989 6990
552 6991 143 6992 6993 6994
553 4582 1762 4176 6396 5933 6995 6996 6997 2382 6998 2398 2634 4165 6999 2705 113 7000 7001 2706 7002 5345 2401 7003 7004
554 879 1844 7005 2892 3034 3567 7006
555 7007 4666 4668 2837 1895 3052 2909 7008
556 7009 7010 5402 2192 7011 7012 2733 7013 7014 6384 4839 7015 1570 1548 159 2130 7016 7017 5005 7018
557 7019 7020 4341 7021 4369 7022 7023 7024 7025 319 5994 7026 7027 7028 2669 7029 7030 4338 7031 6411 7032
558 2555 5265 5285 2264 6107 5085 7033 2008 7034 2259 2455 2426 2255 3653 1142 2563 7035 7036 2016 7037 2023 2456 2019 2422 2249 3141 7038 4268 2007 7039 3152 2568 2017 6187 2252 7040 6315 7041 2260 5084 6505 61 2450 2598 2010 3156 2257 1395 2272 2570 2587 1032 2031 2588 2024 2009
559 6382 7042 2972 7043 1309 7044 5392 7045 3975 2972 4962 5302 1326 5422 4972 258 2147
560 7046 3486 589 3769 3487 7047 7048 4231 6235
561 7049 3466 2395 2366 2292 1300
562 7050 7051 6550 2053 7052 7053 639
563 7054 5493 2286 7055 6294 7056 7057 4887 1509 982 7058 675 7059 675 4675 2292 5486 1002 7060 3334 7054 7061 7062 7063 4728 7064
564 5140 7065 937 7066 2415 2414 1148 7067 1646 7068 268 742
565 7069 4429 3638 7070 7071 4938 7072 565 5951 4639
566 7073 541 1219 7074 4852 4858 7075 7076 7077 7078 440 7079 7080 2561 7081 7082 7083 7084 7071 592 7084 7076 7085 7086 3919 7087 7087 7088 7071 4413 572
567 4850 7089 7090 52 6248 7091 2657 7092
568 3526 5368 7093 3030 7094 638 5698
569 3874 7095 7096 7097 7098 7099 1944 7100 7101 7102 1899 7103 7104 6211 2471
570 1762 506 6695 7105 2436 4813 7106 7107 7108 4097
571 7109 584 3637 6660 1223 7110 3586
572 7111 7112 7113 1209 1835 1633 3376 1661 1235 2088 3533 7114 7115 7116 1131 2956 7117 7118 7119 7120 7121 7122
573 7123 7124 2368 4098 2929 7125
574 2573 6502 7126 7127 3347 4322 3662 2588 7128 4479 4462 7129 3653 6510 7128 2781 2583 2563 4469 3158 2588 3668 7130 7131 2427 2446 5202 5271 7132 6517 7133 2570 7134 4657 2601 6507 4147 7135 7136 7137 7138 7139 7140 7141 7142 5114 7143 7144 7145 2455 59 2274 3159 2592 7146 2025 3166
575 7147 7148 7149 7150 2527 3986 6884 7151 5414 7152 3283 5880
576 7153 7154 1859 7155 7156 3832 7157 7158 7159
577 2653 7160 754 642 7161 1235 1673 2681 1017 6932 873 1213 7162 3647 7163 7164 7165 646 416 7166 6575 7167 1700 7168 823 6208 1825 4128 5438 7169 652 3095 1303 1693 763 739 2856
578 7170 3770 6649 3769 7171
579 6872 6914 214 7172 1411 7173 7174 7175 2527 7176 221
580 7177 7178 7179 7180 7181 7182 7183 1982 7184 7184 581 563 7185 7186 7187 1549 6722 7188 7189 7178
581 7190 794 2760 515 3030 5040 7191 754 3787 7192 7193 7194 1180 2742 7195 7196 271 7196 3950 4887 2836 2743 7121
582 7197 7198 7197 3703 7199 3650 7200
583 5908 4033 3742 6441 7201 143 7202 4596 7203 3513 7204 7205 7206 1955 7207 3077 4132 7208 7209 7210 3424 466
584 7211 1804 7212 7213 7214 7215
585 2071 7216 3847 3493 7217 4128 429 7218 7219 1613 7220 1613 6309 7221 7222 7223 4742 3694
586 106 1679 945 7224 7225 2838 7226 7227 7228 2215 7229 4623 7230 7231 7232 7233 7234 505 1413 7235 654
587 3941 4859 781 517 7236 715 2070
588 1965 277 1870 7237 7238 7239 6698 7240 4680 7241 7242 7243 6090 7244 2708
589 2742 7245 6789 2681 642 4530 1019 3071 662
590 7246 642 7247 741 4599 7248 6102
591 1439 7249 7250 7251 7252 4932 2148 4931 7253 3499 2123 1049 7254 7255
592 7256 7257 7258 1264 3771 7259 7260 7261 7262 2287 6398 7263 7264 2387 4064 2287 7263 7265 4709 6979 7266 373 7267 7268
593 300 2639 7269 7270 5683 2283 5489 292 2691 7271 2343 6704 7272 6073 4584 4499 6073 4552 7273 7274 7275 2370 7276 7277 4208 2348 7063 2641 6073 7278 7279 7280 2396 4331 7281 7282 7283
594 7284 7285 4653 7286 760 1260 6164 6461 5721 7287
595 3562 1016 440 7288 1306 2959 1612 527 6097 653 7289 3813 4110 1495 818 3587 679 5702 6992 2658 7290 7291 7292 4903 7293 7294 1382 6007 3026 7295 4051 4106 6349 7296 7297 1657 7298 1134 1621 3043 6207 6582 1131 4519 7299 4636 7300 3071 7301 836 7302 659 7303 3565 7304 7305 1637 7306 2074 7307 630 7308 6988
596 7309 7310 7311 7312 7313 4614 7314 7315 7311 7316 7317 1999 6800 7318 5861 7311 7319 5045 7311 6934 6934 7320 35 4126 7321 7322 7311 7323 7324 3742 4672 7325 7326 7315 7315 7327 7328
597 6114 7329 2570 4147 5186 7330 2036 3138 7039 7331 2459 4161 2446 4155 5802 2601 4155 6072 7332 7333 7334 7335 7336 1143 5257 7337 4160 2426 4150 7337 5786 4159 7338 2465 3417 7339 7340 3128
598 7341 86 7342 820 1406 6310 754 7296
599 3420 7343 7344 7345 1135
600 2190 3215 7346 2222 3501 3501 1439 7347 7348 2820 3500 1061 7349 7350 212 2165 4982 7351 5566 7352 7353 7354 7355 7356 1229 5833 2101 7357 177 7358 7359 1328 7360 2203 2974 7361 2218 7359 7362 4977 4972 7363 7352 7364 6876 7365 4819 7366 7367 7368 7369 2180 7370 1232 6882
601 6014 6066 1484 1525 7371 5758 1479 76 7372 2103 7373 7374 7375 7376
602 7298 2660 644 1164 7377
603 5490 2309 4690 7378 7379 7380 3876 4714 4714 7381 7382 7383 7384 7380 7385 7386 7387 7388 7389 6131 6241 7390 4678 7389 7391 3331 937 7392 4688 4169 7393 5577 7394 7395 7396 7397 6732 7398 7399 5928 2352 5606 7400 1007 7124 7401 6482 7402 7403 7404 5501 7405 6391 913 6391
604 7406 6569 1715 2033 5672 7407 4943 4485 6314 7408 7409 7138 3130 7410 2583 7411 7412 7413 7414 7415
605 783 1180 89 3030 2653 7416 7417 6263 7418 1611 7419 7420 7421 7422 7423 2111 4660 3039 3488 7424 2061 6858 7425
606 7426 7427 7428 7429 7430
607 7431 3629 7432 7433 7085 7434 7435 7436 3898 7437 3614 1375 1225 4431 6616 7438 7439 7440 7441 1988 1864 7442 6608 7443 3770 6647 7444 6618 7445
608 2061 2061 7446 6046 2826 7447 3005 2214
609 6245 4215 7448 3871 4213 7449 6895 7450 4185 7451
610 7452 7453 2395 2292 7454 7455 6345
611 791 7456 7457 2489 7458 7459 3355 871 1984 7460 1845
612 5928 4347 799 3703 7461
613 3864 79 7462 79 4859 7463 4046 1643 1883 7464 7465 7466
614 7467 7468 7469 5676 7470 7471
615 3002 6395 7472 3585 5689 7473 7474 1632
616 7475 1573 1313 7476 7477 1915 7478 7479 7042 2218 1735 7480 7481 4027 233 2043 7482 7483 2228
617 1827 7484 7485 7486 2414 6793 6313 7487 2671 630 2792 530 7488 5368 5808 1955 842 3354 3576 2084 2065 7191 7489 1617 7490 5044 7491 7492 5507 7493 3561 7494 2415 7495 1402 7496 7497 1020 6858 6861 3033 7498 7499 3714 6210 2886 143 7500 1183 7501 5444 2087 7502 7503 7504 483 7505 7506 7507 631 5772 6936 2074 402 140 7508 7509 5938 3047 7510 2320 2381 376 2416 282 2507 3030 3565 2079 7511 1640 2869 7512 7513 2678 514 7514 7515 1640 7421 6443 724 4909 2856 7516 7492 3055 7517 7518 7519 628 6265 1535 7520 7521 7522 7523 538 7524 4716 2088 6352 2064 7525 7526 2743 2063 665 2117 2419 7527 7528 7529 2742 2078 6199 1492 7530 7324 2086 3693 7531 6940 7532 7533 7534 7535 6354 7536 1418 7537 5510 7538 2660 7539 3814 7540 6574 7541 3711 7542 7543 3046 7544 4606 7545 7546 763 6355 7547 7548 7549 7550 5050 7551 7552 7553 4662 7554 7555 4044 7556 7557 7558 7559 6365 7341 7560 7561 7562 7563 7564 1853 6206 7565 7566 7567 715 7568 7569 3491 2661 7564 110 3062 7321 3524 7570 7571 7572 7573 7574 7575 7576 649
618 2487 7577 7577 7578 4621
619 7579 1036 2010 2754 7580
620 6135 7581 7582 6421 4584 4713 971 5596 3124 7583 4213 5738 6824 1162 4165 4591 7583 5988 7584 6464 4317 7585 1255 3792 971 6744 4204 4764 4762 2367
621 7586 7587 7588 7589 7590 927 7589 2645 6492
622 483 7591 1171 399 1171
623 7592 1046 2130 7593 7594 1446 1570 7481 6291 4961 212 2137 7595 7596 4022 1538 7151 7597 2223 2043 162 7598 7599 1560 159 7600 248 7601 2535 7602 6872 7603 7604 7605 7606 7346 7607 2099 1096 7608 5966 2546 7609 7610 2201 1326 7611 7612 7613
624 7220 7614 7615 7616 7617 7618 2328 3184 7619 7620 7621 7622 7623 4814 7624 7282 7625 7626 962 7627 5345 5586 7628 4499 294 7629 7630 381 2279 7631 2370 6740 7632 1970 3177 7633 7634 7634 7635 6990 4389 3886 6700 7636 103 6407 7637 7638 5332 7639 7640 6754 296 7641 6401 7642 4796 297 5371 7273 6397 2399 5343 7643 295 7644 3309 7276 7645 1448 2641 6706 4552 7646 113 1534 5591 7647 4071 7648 7649 7650 7651 7652 7653 7654 6416 6697 314 7655 5327 7656 7657 5479 2290 2313 4380
625 2718 2718 4594 7658 5957
626 7659 6778 124 7386 7660 7661 2240 4165 3449 5988
627 7662 7663 7664 7365 6543 7664 7665 7666
628 1263 6341 7667 340 4494 2246
629 1423 5951 1463 3893 6064 1456 5765
630 7668 7669 1978 4948 6056
631 7670 4545 7671 7672 7673 3620 5603 1295 7674 7631
632 7675 4435 7676 7677 7678 7679 642 1219 7680 1358 1195 7681 2491 7682 7683 7684 7685
633 7686 763 7687 831 5438 2735
634 6991 7688 5044 3913 5908 3359 7689 7690
635 7691 7692 7693 2537 7694 6183
636 3483 3485 589 7695 7696 7697 7698 6646 7699 7700 7701 7702 584 7703 3485 575 4934 587 6664 4413 7704 7705 3636 7706 577 7707 4648 7708 4639 4937 7709 7710 4429 7109 7668 6601 7706 6235 7711 7712 7713 6654 7706 7714 592 7715 7716 7717 7718
637 5486 5668 7719 7720 7721 7722 7721 6169 7723 7724 7725 6076
638 3911 5346 1504 1896 1828
639 7726 318 7727 7728 7728 2365
640 7729 7730 2057 7731 7732 7733 7734 3288 7735 7736 7737
641 7738 7739 4417 7740 7741 6616 6596 3640 4565 6651 6657 7742 5723 6684 6659 4426 7743 4231 7744 584 7745 7746 3925 6231 6663 4563 7747 6682 7748 7668 4422 3626 7749 7712 7750 7751 7705 7752
642 380 2696 6566 7753 6899 6082 7754 7755 362 6893 6899 7756 7757 4949 7758 6089 7759 7467 7760 7761 1529
643 3135 7331 5791 5273 5218 7762 7763 4474 2426 2772 7764 2558 5073 7039 7765 1712 4280 3415 7766
644 6171 7767 7768 7769 636
645 212 1929 1231 7770 7362 1059 2181 7771 1923 159 6384 192 7772 248 248 2199 7773 5033 146 5959 7774 7775
646 7776 7777 79 17 3094
647 7778 1621 7779 1652 873 1654 7168 650 2657 1631 1697 2658 6207 17 668 797 5540 1170 7780 5503 7781
648 4579 5939 7782 473 7783
649 362 4494 7784 6407 7785
650 7786 7787 2728 2087 7520 7788
651 3011 7789 1543 7790 2819 7791 7792 7793 7794 5945 5833 1764 7795 1569 7796 1569 3009 1569 7794 7797 1913 7798 7799 7797 7800 7789 208 7801
652 1656 7802 2489 2505 1494 658 7803 2414 6579 1668 7804 7007 4610 5513 832 2735 7805 7806 652 7807 7808 4626 5141 7809 3866 1648 2115 1236 7810 7811 3687 2824 1657 7812 7813 5510 6988 647 6903 7814 7815 7816
653 2535 7817 5014 7818 3240 7819
654 1995 1611 4116 698 1682
655 7820 7821 7822 2384 7823 7824 7825 7823 7826 7827 6299 6167 7828 7829 7830 7830 7823 7830 7821 2384 7830 7830 7830 7823 7830 7830 7830 7831 7823 7830 7825 7830 97 7830 7830 7832 7823 7830 7830 7830 7833 3319 4805 7834 7835 7830 7836 7830 7830 7823 7830 7830 7830 7823 7830 7825 7830 7837 7830 7832 7830 7830 7823 7820 7836 7830 7823 1810 7825 7838 7823 7823 7823 5921 7823 7823 7823 7839
656 6576 5706 3057 7508 7840 741
657 5444 6201 5689 5704 754 3585 2671 820 3489 2660 7841 6277 4737 7842 7843
658 7844 7845 479 2290 5876 7846 7847 7848 7849 3946 7257 2286 4357 7850 7851 362 1254 5500 7852 7853 7854 7855 4335 362 6694 121 7271 7856 7857 7858 383 2698 1749 7859 5916 7860 7861 7862 2643
659 366 7863 7864 3575 7865 5678 7866 7867 7868 1529 7868 7869 7870 4341 4341 7871 6130 7829 6301 7872 4088 7873 1533 7866 7874 7875 962 3178 4700
660 1641 7876 7877 1674 7878 1670 1670 7879 874 652 1616 7880 4740 2489 877 116 2088 4670 4540
661 6080 7881 3047 120 4789 4789 5777 7882
662 7883 7884 7885 7886 7886 7887
663 120 7888 353 1295 4225 7889 1291 2641
664 7890 1975 3104 6702 3172
665 7891 7892 7893 7894 7895 7896 7897 4200 7898 7899 7900 7901 7031 7902 6467 7903 7904 967 7905 7906 7785 7907 6732 301 7908 7909 7910 7911 2920 7912 7913 7914 295 7915 1535 7916 7917 7918 7919 7920 1742 6398 7921 7922 385 2362 7923 7924 1742 328 7925 7926 7030 914 7927 7928 1966 3115 7929 2639 7930 7931 7932 7933 7934 7935 6998 2698 7936 7937 7938 848 7939 7940 6738 7510 7644 7941 7942 4105 7943 2916 7279 7944 7510 7945 7946 3376 7947 513 7119 2795 7948 6097 879 3323 7949 871 509 535 779 4510 540 7921 7950 7264 7951 7952 3947 7953 7954 4370 7955 7956 7957 7958 6766 7959 7960 5930 952 317 7961 3101 2237 5918 2648 866 7962 3316 7963 6696 101 7964 7965 7966 7967 7968 7969 7653 7970 4173 4676 7971 4339 7972 7973 7974 7975 320 7976 868 7977
666 1258 1162 7978 7904 7979 773 7980 7981 3334 7982 7983 7984 7985 893 7986 4062 7987 940 7988 7989 1000 762 6293 7990 7991 6487 7992 935 7993 7994 6833 7995 6770 7996 7997 7998 3618 4297 4687 7999 4163 8000 8001 6159
667 5244 8002 8003 5075 8004
668 8005 8006 6164 8007 8008 6076 2928 8009 8010
669 8011 8012 1435 1555 149 8013 153 4839 8014 3379 1105 8015 8016 250 1928 3232
670 8017 645 4118 1874 4113 401 2740 1699 8018 815 641 1235 7289 8019 3185 106 5358 106 3866 8020 8021 3542 8022 8023 8024 8025 8026 8027 8028 1885 6793 1839 8029 3566 8030 31 3860 8031 424 8032 8033 4630 1955 8034 8035 819 8036 8037 2619 1855 8038 8039 8040 1386 3567 8041 875 2484 2900 8042 1621 3565 8043 8044 8045
671 8046 8047 3420 8047 755 4999 8048 8049 7567
672 8050 958 958 2638 8051 8052
673 4990 8053 6571 2426 5106 8054 8055 6213 60 5253 5106 6502 2446 4991 8056 2259 8002 8057 5091 8058 2772 2264 2810 7138 4989 8059 3674 7762 1395 3148 8060 2777 4322 8061 2770 8062 8063 4485 61 5260 3151 2595 2593 2592 8064 8065 8066 8067 4327 4944 8068 3159 2555 2453 6108 3601 6314 4274 8069 8070 3166
674 5870 8071 892 775 8072 2368 8073 673 8074 8075 8076 2664 1497 6092 8077 910
675 8078 8079 316 8080 3458 7448 3103 8081 4072 8082 8083 8084 8085 8086 316
676 8087 4117 6 3017 4532 817 8088 6307 8026 4117 8089 698 4118 8090 819 4118 8091 4517 2874 8089 1235 4928 4117 3874 875 8026 4117 8089
677 8092 8093 126 8094 4190
678 8095 8095 4796 8096 8097 8098 1746 8099 8100 2233 7024 2233 8101 935 8102 7395 4341 8097 3112 4341 4363 4348 3112 1747 7974 7643 8103 2916 6860 8104 8101 4093 4395 8105 8106 986 934 8107
679 8108 8109 8108 8074 8110 4811 7378 8111 1508 3880 8112 8113 8114 8115 8116 8117 2407 927 2323 8118 6164 7852 852 8119 3184 8120 4582 8121 4796 337 2696 952 297 6345 8122 7058 8123 3177 5670 2637 6701 5469 4391 7268 6408 1534 137 3937 1973 8124 8125 8126 7455 8127 5321 1758 3179 8128 121 8129 8130 5489
680 2939 6224 8131 8132 3759 8133 8134 8135 8136 6063 1517 6226
681 8137 806 1643 8137 7447 1175 6312
682 4666 2788 740 1831 8138 3035 8139 7447 2993 2728 1817 8140 6313 2886 1828 5861 7324 8141
683 1818 710 5364 1828 660 2852 1989 4743 4612
684 5825 4047 8142 3952 8143 1631
685 8144 8145 8146 707 8147 8148 3043 8149 8150 8151 2085 8148
686 106 7103 473 7103 7197 393 7197 8152 7103
687 489 8153 4850 4630 8154 8155 8156
688 5308 8157 8158 8159 4959 8160 8161
689 3413 8162 8163 8164 7895 3413 7025 8165 8166 7834 8167 8168 7871 7937 8169 900 118 8170 8171 773 4225 4081 4393 8172 8173 7026 8174 8175 8176 8177 8178
690 8179 2697 5776 3183 5500
691 8180 6952 199 2361 3697
692 8181 8182 6888 8183 1105 5389 8184 3231 8185 3291 8186 8187 8188 8189 6643 3361 8190
693 5921 6475 8191 6236 8192 6475 6475
694 8193 8194 5172 5252 1027 2257 4265 8195 5172 8196 8197 2565 8198 2454 3609 4480 3149 2019 8199 2558 59 8200 5219 8201 8200 5098 6517 5795 8202 8203 5060 8204 5207 2772 2446 2032 8205 4464 2597 5295 8206 5795 2019 2248 5203 6213 2804 5092 3609 8065 8207 8208 8209 2264 4260 7035 2426 3149 5181 5205 8210 8200 8211 8207 2459 5799 2019 4259 5092 5186 2446 3414 5100 8212 3654 4946 8213 5070 4447 2572 5172 3660 8214 8215 6114 8194 6512 8208 2779 8201 6502 3151 4273 2779 3128 5100 7139 2028 8207 5264 8216 5176 7331 5080 3337 1036 2574 4270 2255 8214 8217 8194 8218 61 2249 4156 2452 8219 4278 5077 5264 8220 3658 5092 7126 8221 6506 2462 2804 2595 3414 5060 8222 4468 5279 2252 8201 3653 5252 8205 5172 2007 8223 3606 3338 3164 8207 3128
695 8177 2634 311 8224 121 130 2386 8225 8226 3122 2738 2634
696 2965 5387 2734 8227 8228 8229
697 1638 3780 8230 8231 1899 685 5361 2087
698 3136 2257 1395 6502 3141
699 511 1833 783 4672 650 8232 7558 4906 2416 6776 3043 2489 2489 106 4123 2658 2728 630 5510
700 8233 8234 429 711 4748 6252 8235 8236 713 1630 5815 8237 8238 2496 1184 8239 1660 1630 273 5816 7113 1016 8240 8237 8241 4489 5703 1184 4292 8242 5368 8243 1830 503 3078 4290 5368 1671 8244
701 1065 2336 1767 8245 1411 2907 4962
702 1983 8246 3034 51 872 7777 858 3072 4516 763 1820 3687 8247 8248 1127 1175
703 1735 1317 8249 8250 211 6384 165 2101 1055 213 8251 1319 8252 3232 8253 8254
704 2524 8255 8256 7074 8257
705 5244 7410 5900 2570 5264 8258 8259 5248 59 7409 2559 8260 8261 6504 8262 5900 8263 8262 8261 8264 2807 8261 8263 8265 8266 5786 8263 8267 2459 3159 3161 8268 6507 8269 5900 7144
706 6270 8270 4067 8271 4103
707 8272 8273 5723 3485 8274 8275 8276 6651 8277 8278 562 3487 579 585 6679 3626 4936 589 8279 4563 7669 5006 8280 8281 8282 8283 4639 8157 8284 8285 8286 8287 3637 8288 5732 8289 8290
708 407 8291 5862 555 8292 8293 477 8294
709 2504 2610 4035 4033 660 4056 8295 2861 4923 1677 2072 678 1613 1131 4611 4290 8296
710 213 8297 174 5969 8298 6384 8299 8300 6034 8301 6029 1316 1122 1317 2094 1558 8302 1309 8303 254 5957
711 8304 8305 5427 5957 8306 5406 8307 5559 8308 3246 8309 6869 8310 2903 8311 157 8312 4969 1232 1084 8313 8314 3512 4956 8315 8316 8317 2168 2982 8318 8319 8320 3267 8321
712 1457 1425 8322 8323 8324 8325 8326 8327 8328 8329 8330
713 5720 133 8331 1005 8332 8333 8331
714 6445 6793 7508 3688 8334 5770 5693 6444 3738 88
715 1176 7779 3516 1418 2992 3490 5942 8335 6007 8336 8337 792 8338 6960 8339 8340 8341 7426 8342 8343 3582 5145 8344 8345 3545 8346 1853 8343 8347 2085 8348 8348 8349 1418 8350 857 8351 3854 8352 8353 266
716 8354 691 8355 2076 8356 3522 4740 1016 6924 3522 1183 8357 8358 828 2503 2740 8359 8359 8356 6631 8360 8361 4572 3784 6576 5698
717 8362 6866 8363 8364 8365 6843 8366 8364 8367 8368 8369 197 1126 3283 6867 8370 2335 8371 8372 8373 5406 5406 8372 8372 6883 8374 1190 8375 8376 1190 7599 4929 1774 8377 8378 1325 8379 8380 1088 6877 3361 5413 1803 8381 8382 8383 8384 8385 234 4977 5404 3279 5559 1089 8386 5422 7596 6871 8387 8388 8389 198 8390 8391
718 5042 2622 8392 755 5703 8393 1175
719 8394 7926 6129 8395 8396 8397 7453 8398 863 7623 3086 844 8399 8400 4306 8401 8402 8403 8404 3097 8405 6145 5590 8406 8407 999 8408 6076 4694 5738 7066 8409 8410 8411 3956 5599 2606 8412 8413 8414 5743 8415 8416 8417 8418 7723 300 5915 5133 1753
720 8419 2252 8420 8421 4323 8422 2458 8423 8424 3132 3132 3147 1153 4323 8425 3609 8426 5075
721 783 8427 1176 3514 1014 8428 8429 4284 1670
722 875 1303 8430 875 8431 7474
723 8432 1115 198 7817 1781 5394
724 3101 5323 1162 7672 8433
725 8434 3565 34 8435 6356 3815 3030 7788 3691 1899 8436 8437 6788 7570 488 8438 5346 8439 140 879 8440 6007 8441 422 52 8442 8443 8444 1418 4069 7492 6356 1829 8445 5704 8446 3548 1012 3492 4114 4659 2791 6007 3711 2728 1893 7232 8447 1208 8447 6793 7504 8448 4046 1886 2792 3524 1406 7447
726 2234 8449 8450 6088 8451 6474 8452 6816 315 8453 8454
727 2420 476 3864 8455 660 3594 1181 4715 8456 8239 5772 8457 720 1661 4881 8458 8459 8458 3321 8460 764 6287 7486 1657 8461 8462 1235 8463 6207 8464 1181 8465 8465 8466 8467
728 2145 8468 8469 8159 5016 8470 8471 5310 2549 228 8472 8473 8474 3292 8475 3197 1325 5311 8476 5614 219 5415 8477 8478 8479 5035 8480 8481 8482 8483 8484 8485 7819 4024 8486 251 8487 8488 8489 5621 5613 3290 5615 3840
729 2739 650 1682 2872 8490 1811 8491 8492 8493 6945 2826 8494 3376 794 802 1237 8495 7803 8356 6936 2892 7239 4109 1304 2683 1642 7777 3059 534 8496
730 5228 2027 1710 2033 5118 8497 4657 5672 8498 8062 1023 1025 5220 4487 4319 8499
731 3055 8500 8501 7496 8502
732 1130 3734 8503 1869 8504 8505 334 8506 838 23
733 7089 7687 3560 4918 6248
734 1195 8507 8508 8509 8510 4406 8511 3748 8512 8513 1461 8514 8515 8516
735 3992 8517 5033 8518 8519
736 8042 8520 8521 8459 3874 8522 5441 2620 8523
737 1408 3503 5389 8524 2340 3495 4002 8525 7773 8526 8527 8528 6906
738 649 267 8529 8530 654
739 8531 7384 1745 8532 8533 8534 6135 3108 5335 8535 8536 911
740 2953 8537 8538 8539 7676 8540 8541 8538 4442 6059 8542 8543 82 6218 4436 4441 8544 8545 8546 8547 8548 8549
741 914 4082 8550 4091 8551 8552 847 8553 914 8554 8555 847 5350 8175 4091 4082 8556 7931 7943 4777 8557 8554
742 5472 3791 6421 7382 1007 307 8558 4723 8559
743 8560 8561 8562 7182 6529 8563 6596 8564 3640 8565 4634 8566 3614 7712 8567 3628 8568 539 114 407 7777 3322 715 538 8569 456 6596 566 8561 4425 7433 8570 3628 8571 8572 8573 6599 3616 8574 8575 7185 5729 6588 8576 8577 8578 8579 8580
744 8581 6512 5160 5854 5277 2456 4273 1023 8582
745 2687 1164 668 3094 2679 8583 826 1840 2865 1135 1147 873 8584 3044 8585 1657 839 6792 665 7576
746 642 646 4111 8586 2857 8587 2683
747 998 5372 973 8588 8589 8590 8591 2921 7921 8592 998 7673 346 8593 5932 8594 4704 8594 8595 8596 4591 128 8597 8598 6895 8599 4593 8600 6170 3871 4794 8601 8602 3093 8603 4220 984 4212 8604 3878
748 8605 6225 6221 8606 6220 8607 1475 1359 8608 8609 8610 8611 8612 8131 8613 8614 1486 8615 8615
749 2671 8616 711 8617 56 1672 1613 3030 1899 93 2496 279 779 8618 6940 1416 8619 8620 7168 8621 8622 7543
750 8623 2779 7137 8624 8625 2558 8626 1592 4467 5174 8627
751 8628 3260 8629 8630 2105 2109 1373 8631
752 3369 8121 8632 8633 3316 8634
753 8635 8636 8637 8638 2543 2228 8639 162 5566 6718 7354 8640 8641 6721 8642 7594 8643 8644 6728 8645 8646 1443 6333 4971 2541 1110 8647 8648 8649 3286 8157 608 8363 8650 237 241 4984
754 8651 8652 8653 8654 8089 8655 422 8656
755 8657 577 8658 8659 8660 570 8661 7713 8662 8663 8577 8664 8665 1868 8576 8666 7711 572 7085
756 1431 2146 8667 4979 6876 8668 2056 1559 7600 161 1081 8318
757 8669 8670 8671 296 7848 2318
758 8672 8673 8674 8675 8676 165 231 182 261 8677 8678 608 2122 8679 8680 1309 1788 2149 233 1066 8681 2360 8682 254 1326 1109
759 8683 5749 8543 1363 8684 8685 8686 7886 8687
760 8688 5476 4503 5321 5349 5338 625
761 4009 5005 8689 7792 8690 8691 3273
762 8692 3880 4704 6408 6874 5434 966 4704
763 8159 8693 1941 593 8694 8695 6100 8696 8697 8698 3744 7777 8699 6258 8700 8701 3646 473 541 473 8702 234 8703 2973 8704 8705
764 4797 4785 3170 7237 7851 7845 3882 8706 1297 8226 1750 8707 923 457 7288 8708 835 7210 8427
765 8709 1868 5727 4227 6656
766 8710 8711 1988 573 8712 8713 6057 8714 3890 8715
767 3770 5952 3925 6661 6591 8716 570 8717 8661 1863 7741 8578 8718 6634 8719 577 8720 8721 8722 3924 8723 7708 3633 7075 1221 6646 8724 3483 3770 4642 8725 8726 570 8572 7071 3922 8727 8728 3898 3894 8729 8577 8730 3637 7070 8731 7751 7072 8732 8733 8734 8578 8735 7669 8736 8737 8738 4412 6530 8739 8740 8741 7085 4226 8742 4227 3640 8743 3900 3923 8744 8745 4231 7433 6618 8746
768 1868 1376 566 8747 6634 8748 8749 8750 8751 8752 8753 8754 8755 8756
769 8757 2538 8758 8759 4984
770 8760 1080 8761 8762 8366 8763 8764 2537 3240 233 1317 1319 2546 1918 6724 8765 8766 1411
771 1131 8767 754 1677 8240 1652 8768 802 3864 3052 4638 1899 1131 8769 5816 1656 1656 2682 837 3077 836 6262 3597 2505 1647 8770 6950 5352 3358 2784 8771 426 1693 466 8772 8773 8774 678
772 8775 8776 1241 1241 2694 1742 4790 8777 5680 6734 5479 2301 2375 1453 8778 5335 1454 297 5740 8779 2374 6140 8780 297 5484 8781
773 1617 8782 1823 826 6210
774 8483 2040 1070 2097 3502 5847 8483
775 600 8783 8784 8785 8786 3063 1987 6659 6590 3926 8787 1982 4227 7741 6682 8788 8789 8790 589
776 8791 5441 873 8792 3782
777 8793 3370 8794 5659 8795 2926
778 6052 8796 1855 4106 8797 7196
779 2407 8798 6024 6464 4062 1255
780 2754 5271 5099 8799 5110 8800 5064 4991 5110 5099 4469 5271 6569 8801 8801 59 5242 7410 3660 5529 59 2022 5271 59 7410 8802 5110 8208 5064 7410 2754 8803 2754 7410 8266 6569 8804 6567 5794 6569
781 8805 8806 3254 3235 2360 8807 8807
782 8808 8809 8810 1881 3022 8811 3322 1381 8812 479 3481 453 8813 8814 8814 8815 7916 4865
783 4756 8816 8817 4999 8818
784 8304 8819 8820 8821 8697 541 778 4858 8822 440 4663 517 8823 5393 8639 8824 1931 2338 1094 1110 8825 1046 8826 8827 1186 8640 2227 8828 8829 1443 1909
785 8830 6138 3621 1260 7981 8831 673 8832 8833 8834
786 8835 8836 8837 5937 407
787 2281 5915 5783 4165 8838 3184 8839
788 28 8840 8841 8842 8840
789 1614 8843 2527 2228 8844
790 843 790 8845 8846 8847 1638
791 8848 334 8849 8850 965 8851 8852
792 7638 2643 118 8853 4008 3385
793 8854 1617 8855 5770 6776
794 7089 3070 1661 4286 1017 1901
795 8856 8857 2061 1901 8858 8859 8860 3742 6353 2726 5507 3030 5046 8861 2083 8862 8863
796 1089 1073 8864 1909 5300 5826 8865 5633 2184 2985 8483 8866 3218 2206 3983 2342 8867 8868 8869 5428 5633 8870 1429
797 8871 8872 8873 2696 8874 8875 362 962 8873 8871 5464 8876 8877 3124 8878 8879 3108 7277 4771 8111 4789 8880 5338 8874 362 8881 8882 8871 113 362 7273 4789 5604 8873 4179 8871 362 2398 8883 8884 8885 113 4179 2885 362 6899 8886 362 5933 8871 8887 6413 8871 8888 3124 8889 6410 5335
798 1965 4803 8890 8891 8892 2385 8893 8894 2923 8895 8079 111
799 8896 3989 8897 8898 162
800 7719 4688 3881 8899 3090 8900
801 1881 8901 1643 275 4612 1379 4602 4922 417
802 4683 8902 8903 8904 8905 2705 3467 848 8906 309 4182 2699 8883 8907 108 8908 8883 5321 336 2641 8633 132 293 5486 8909 7057 6023 4105 863 3469 6706 7926 8112 7657 8910 8130 851 8911 846 8912 6340 2706 104 3949 4336 6491 536 8913 3937 6981 362 8914 345 2690 8915 8916 2329 1755 6417
803 8917 8918 1116 4010 1792 8919 8920 4242 8921 8922
804 4244 8923 8924 8924 2056 6548 8923 3385 2047 3404 8925 8926 8927 8928 7664 8929 8930 8931 8932 8933 8934 8935 4834 8936 3973 8937 8938 8939
805 8940 3028 465 8941 8942 8943 458 2823 8944 8942 8945 8946 8941 8946 922 8947 8355 8948 8771
806 4179 3309 8905 132 8949 8950 8951 7633 4680 8125 8952 304 8953 8954 4182
807 944 8955 8955 8956 8530 4287 4287 4287 2214
808 3410 1268 6243 8957 8958 6121 8959 1970 8960 4728 5590 4725
809 1899 6326 8293 3554 7325 8961 8962
810 8872 8111 8883 362 3101 8887 8871 6078 7273 8888 8889
811 8963 1987 8964 8965 8966 8967 2767 4657 2807
812 6573 8968 5361 6200 8969 843 3029 6200 7489
813 3172 8970 8971 8972 5648
814 2767 1593 2453 8973 8974 4260 2767 8975 5159 8268 1709 5246 8976 2270 8264 2803 2757 8977 8003 8976 8978 2809 2424 8979 8980 8981 8981 4146 2565 8982 4146 2456 8983 2811 8984 3132 2583 2555 8985 8986 8987 8988 4264 4272 8066 2029
815 3795 8989 4709 6463 8990 2404 5740 3792 8991 8992
816 2218 5400 4972 8369 1797
817 2232 8993 8994 8995 8996 8997 2232
818 7963 3115 4018 2388 8998 8999 9000 2708 515 2320 2320 9001 7899 9002 2432 9003 9004 9005 2712
819 9006 6269 6269 9007 9007 6132 9008 9009 9010
820 802 9011 9012 3324 4127 2850 3939 2955 267 9013 9014 2955 9015 1237 3562 833 833 9016 806 2678 4575 2660 2683 5352 833 811 9017 4128 2891 3874 9018 814 4621 6796 7845 823 1175 767 794 832 9019 6792 1383 832 6210 6800 798 814
821 3769 9020 7741 6587 8289 1977 9021
822 5432 9022 6384 9023 9024 3295 9025 248 192 5833 9026 9027 1561 1095 1790 4955 9028 1776 9029 9030 9023 1565 265 1105 5828 5389 3505 5389 1227 9031 9031 9032 2040 7150 4021 9033 9034 9035 9034 9036
823 1013 4907 79 2091 702 5709 1105
824 6273 9037 4357 9038 7020 2918 4080 9039 4344 3410 6273 9040 5657 4091 290 4346 4505 851 9041 8633 8889 1280 6270 5348 9042 9043 9044 9045 6998 7004 9046 9047 6402 8176 8165 8166 2911 9048 9049 359 4174 4348 2233 9050 5370 7924 9051 2343 1531 8173 2399 9052 9053 7977 9054 1969 4082 9055 9056 9057 9058 9059 3595 98 9060 9061 9062 9063 1244 9064 9065 4360 3178 9066 9067 7002 9068 9069 3314 5935 9070 9071 9072 8111 9073 9074 5779 7834 9075 2243 9076 9077
825 115 642 7423 648 6201 3648 1702 2816 9078 9079 9079 1665
826 9080 9081 9082 9083 9084 9085 6538 3200 9086 6027 9087 9088 9089 7173 5031 2546 221 7349 8189 9090 1436 2190 2040 1314 9091 1781 2122 6913
827 9092 9093 6012 9094 9095 9096 9097 6612 3898 6607 9098
828 1587 9099 1580 9100 9101 9102 7156 9103 9104 7154 3820 3821 9105 9106 9107 9108
829 6439 453 3017 4035 4035 1147 9109 4860 2522 6805 4922 4106 4602 9110 9111
830 1378 3354 4033 4399 3866 754 1674 9112 2660 824 4860 4860 2828 116
831 9113 9114 9115 743 9116
832 3609 2426 9117 5234 8065 5224 1032 2446 5172 4948 9118 9119 9120 9121 9122 403 4 8420 2807 2457 8201 2022 8264 5207 5181 9123 2775 1023 2272
833 2655 2832 552 9011 3562 7112 7302 2610
834 7936 9124 3947 9125 300 7848 9126 7639 979 1454 9127 5778 9128 6495 9129 2394
835 9130 9131 2905 6537 3385 2056 1786 9132 3008 9133 9134 9135 9136 9137 1337
836 3045 3771 4309 9138 9139
837 1848 9140 9141 1833 1821 795 2488 1833 9141 6804 1821 2488 8155 7447 9141 5368 7168 1821 799 7168 6572 9141 4600
838 9142 9143 4608 4601 9144
839 799 1831 644 4123 2292
840 1818 1416 116 3705 6788 9145 4928 8464 415 4127 3688 755 9146 9147 3516 8621 474 545 9148 4926 9149 8464 9150 9151 9152 3860 430 6370 3525 417 9153 798 9154 9155 9156 9157 9158 9159 1021 9160 8656 3689 9161 1829 4529 489 9162 2081 9163 9164 6280 9165 2619 1634 9166 9155 9167
841 4767 9168 3489 746 2993 4887 3096 1992 3185 6199 9169 9170 7327 6437 9171 6444 1636 9172 4860 7092 9173 5695 4887 9174 9175 9176 3548 4890 9177 9178 2743 9179 9180 1145 9181 9182 6097 2992 3874
842 9183 9184 9185 82 2103 9186 1365 9187 9188 9188
843 5377 1226 5431 1548 231 9024 1107 212 4022 154 1038 1226 1075 8297 1038 1735 9189 8678 5014 9190 9191 1105 9192 2198 9193 5969 9194
844 844 4756 9195 9196 2292 9197 9198
845 2074 4107 5811 1654 1171 1670 3025 4612 3449 3491 7074 1697 1235 6313 7516 1879 8772 2083 2230 4606 3062 2093 8583
846 6750 7382 897 9199 8798 6768 673
847 4584 9200 9201 4591 9202 8403 3942 9203 698 3092 5486 2738 7057 8559
848 3151 5212 3143 9204 2568 3148 1137 9205 7036 9206 9207 9208 9209 5172 5250 9207 9210 4275 5115 9211 8222
849 8948 9212 8035 6439 9213 3686 642 5139 719 5816 4518 116 4107 9214
850 3534 9214 8846 7465 663 7566 7566 654 9215
851 9216 9217 4618 8774 2079 2815 1676 8861 5510 630
852 814 737 9218 9219 5135 7905 9220 4014 9221 9222 4018 9223 9224 310 7914 9225 4791 676 9226 628 506 9227 9228 9050 9228 9219 9229 3103 8116 9229 4777 9230 9231 9232 9233 9234 9235 9236 6134 349 9237 9238 2652 9239 9229 9239 8081 101 676
853 1677 7201 9240 2119 8392 1621 9241 9242 9241
854 6615 9243 3447 9244 9245 1472 4408 6600 3831 9246 9247 9248 9249 9250 1580 9251 9252 3822 1586 64 9253 9254 3829 68 9255 9256 9257 9258
855 9259 511 6270 2397 9260 9261 1212
856 9262 9263 9264 9265 3764 1475 1487 9266 1196 9267 9268 5765 6064 1514 5026 4230
857 1260 9269 1255 5603 9270 5738 7062 3329 5486 3445
858 8942 3915 2720 9271 6208 4284 8455 9272 2993 4113 660
859 9273 9274 7834 9275 9276 9277 9276 9278 917
860 9279 4347 309 1804 3112 6073 860 8671 6922 1742 9280 9281 6405 9282 3455 1295 9283 5322 2394 1264 8972 1264 7003 7853
861 9284 2457 4522 9285 9286
862 8555 9287 3316 7912 6236 3125 9288 1529 9289 9290 8171
863 799 630 1381 1891 630 9291 642 9291
864 815 9292 1829 4397 9293 9294 1822 1147
865 1895 2630 6933 9295 9296 5507 7416 7418 5510 2084 7416
866 8284 9297 9298 9299 2041 5880 9300 9301 9302 9299 9303 2527 8286 9304 8628 9305 172 8820 5634 8928 9306 9307 9308
867 3864 4853 790 9309 4742 835 4534 789 4056
868 3281 9310 4979 3240 9311 8517 3242 3258 3980 9312 9313 3271 8703 255 9314 5029 1110 9315 4006 1775 5032 3302 5304 1802
869 5652 5586 673 9316 9317 4189 6754 2296 4497 8413 1002 127 2286 9318
870 8712 9319 9320 3485 6617
871 4512 1837 1828 812 9321 6793 9322 1235 1208 4514 6307 4132 763 4575 9323 9324 4046 763 2072 1983 388 2993 6201 9325 814 3043 9326 1135 1848 9322 4576 9327
872 9328 7466 3736 3736 1876
873 9329 6079 8958 3949 9330
874 5350 6756 4389 9331 1744
875 9332 9333 1513 9334 9335
876 963 9336 9337 3878 3870
877 3576 1612 9338 1827 9339 6045
878 6694 9340 6695 9195 515
879 1817 9341 9342 3735 1645
880 4664 8139 9343 9344 9345
881 850 6093 9346 6414 992
882 7271 6078 9347 9348 7629 9349 7220 6849 2639 6078 2370
883 6352 1680 3525 7416 8235 754 647 7101 783 6943 647 1165 4595 1180 9350 740 7417 2728 9351 1902 4769
884 9352 9353 9354 5324 9355 9356 1534 8399 9279 9357 9358 4088 9359 4502 9360 9361 9362 9363 2326 4694 9364 9365 2373 9366
885 5525 9307 9367 9368 9369 9368
886 9370 267 640 89 659 1012 1675 9371 1164 9370 659
887 9372 407 1951 9373 9374 9375
888 9376 9376 9377 3035 8502 9378 9379
889 5346 9380 4053 5543 3552 399 399 2213 8941 5817 3376 883 453 9019 6451 9381
890 5279 9382 5185 3151 9383 3606
891 4485 5159 5161 2464 9384 9385 1705
892 9386 9387 9387 9388 2898 4126 9389
893 5596 4707 1260 9390 9391 5575 6388 9392 1508 3079 9393
894 2056 3963 9394 9395 1522 1472
895 9396 1616 4612 1612 7067 644 9397 827 1184 2613 6200 836
896 6236 3088 9398 353 3772 1761 9399
897 7351 9400 9401 9402 2639 7619 9403 9195 3180 118 7657 5714 9404
898 7669 3629 9405 8719 3633 9406 9407
899 2811 2257 2270 6502 1036 9408 5105 3149 8217 7137 2460 9409 8206 1727 9410
900 3107 7468 4494 2395 9411 6899 2292 9412 4494
901 8468 1056 8805 2527 9413 9414 2541 1311 9415 7152 9416 8376 9417 2965 3251 9418
902 539 9419 515 509 552 9420 3686 2391 2232 642 1206 8994 8040 9421 6192 9422 9423 496 3376 514 3514 102 538 416 453 3689 540 551 9424 9425 393 9426 9427 3743 720 9428 9429 9430 4059 1694
903 1616 2114 9431 7054 3445 9432 4189 5737 937 9433 9434 9435 9436 4063 9437 910 102 517 4728 9438 2881 9439 9440 9441 9442 2882 485 9443 775 1508 675 9444 9445 9446 7582 9447 7056 9448 5983 9449 4727 5668 3080 9450 6079 4075 2085 3644 9451 2002 4059 4200 4691 113 8402 6164
904 9452 9453 9454 4451 1716 9455 1578 5151 8267 2017 2560 2779 9456 1706 5197 1716 9457 5064 4156 2810 9458 9459 5900 5281 5080 5802 5295 2595 9460 9461 8063 5071 7335 9462
905 4781 6134 3880 9463 9464
906 101 9465 9466 9467 9468
907 2395 7636 5740 2386 2386 2398 2372 9469 9361 9470
908 367 1496 6419 5922 3445 9471 1761 2729 9472 3775 9473 9434 9474 1508 9475 9476 4560 9477 9478
909 1647 8443 783 1176 642 2068 2653 2682 2489 6006 806 545 4606 4927 3355 836 2675
910 7316 9479 9480 9328 9481 6431 9482 9483 9484 8342
911 9485 9486 9487 9488 5000 9489 7158 62 9490 9491 9492 3527 1183 2489 9493 9494 7197
912 9495 2574 5198 9496 5198 9497 5198 2456
913 2607 4617 9498 3780 9499
914 2918 9500 117 9501 5588
915 3133 4322 1137 2259 2570 9502 3654 2772 1140 3337 9503 5064 3337 9504 7037 9505 2426 2455 2568 2568 5244 2595 3156 1026 9506 5295
916 5321 3122 4382 379 2370 8103 2348 351 9507 9508 9509 6081 4165 9510
917 9511 7419 2064 1156 3030 7489 2788 2061 5140 9512 1993 9513 3043 792 9514 9515 684 3322 7520 4528 9516 2065 2846 2068 4528 9517 9518 9519
918 7204 5438 8340 1235 9520 1824
919 9521 9521 9522 9521 6360 7910 272 9523
920 145 9524 2819 5377 9525 2204 9526 1738 4979 2096
921 9527 496 8022 9528 5139 9529 2523 2111 9530 6352 4852 6325 3952 9531 1899 4120 4907 6201 9532 1702 3781 9533 698 89 551 9534 6632 3427 8464 642 9535 8506 650 8460 9536 1201 9537 5438 6045 8023 9538 525 8024 7542 9539 4286 9540 9541 5503 2824 632 9542 6427 4612 7292 820 4668 3554 2837 5049 1686 3866 1209 445 457 8969 814 1621 6377 7812 1207 1611 1170 9014 2656 3531 9543 802 4284 3515 9544 1812 8028 783 7168 2671 2417 6325 7549 2890 5141 7103 1657 1235 6197 9545 9546 824 267 1164 1817 6923 6207 6203
922 5535 1675 2326 9547 9548 4675 2604 4704 3771 9549 9550 930 6836
923 7981 776 9551 9552 8050 9553 2286 9554
924 9555 1422 9556 9557 2365 9558
925 9119 6504 4944 3653 8498 1709 2446 9457 2252 9559 5062 9560 9561 9562
926 6625 7492 718 3030 1183 9563 5044
927 233 176 9564 152 9565 2530 9566 9567 7010 1795 9568 9569 9027 9190 2528 3270 9570 5417 9571 233 2152 3980 3281 3274 5389 8011 5386 9572 8380 9573 2150 9574 2532 7174 1075 5303 5877 1441 2360 9575 2359 1086 9576 9577 9578 2148 255 2546 221 7594 1411 9091 9579 9580 9581 9582 9583 9584 9585 9586 9587 5012 9023 8519 8703 212 6644 9588 8643 9589 5399 1093 9590 9591 8868 8641 9592 3235 9593 207 8282 162 9594 9595 3254 9189 9091 9596 3303 8380 9597 4964 1051 9598 9599 3294 8380 2129 5303 8297 1089 3993 3497 2821 5029 9600 9310 5567 6874 9601 9602 9581 8478 3997 9603
928 6949 1178 4284 8296 8296
929 4314 5139 9604 3940 1381 2075
930 9605 1301 1630 9606 4112 3562 678 6967 6814
931 668 1381 4630 1660 9607 8441
932 9608 8323 9609 1363 9610
933 106 1669 1831 6236 8191
934 938 9611 5738 9447 9612 9362
935 9613 9614 3270 6642 9615 9616 5389 2528 9617 5878 4023 9618 1776 9619 1790 1080 3975
936 3819 3817 602 9103 9103 9620
937 6733 6750 9621 6462 9622 9623 9624 8052 6018 8839
938 823 648 9625 658 9625 1983 877 1494 1017 3813 1680 783 4900 2660 9626 1180 754 806 2660 9627
939 9628 1008 6406 9629 2398 1496 9392
940 5507 7509 7689 6354 9630 2061 9631
941 9632 3829 9633 9634 9492 9635
942 4671 3514 3735 9636 9637 6190 9637
943 9638 9639 9640 3744 9641 9531 9642 9643 9644 509 618 9645 407 7426 9646 5537 9647 31 514 8996 1168 443 9648 9649 9650 706 3720 6311 427 9651 9652 9653 9654 9655 9656 9651 499 9657 9638 9658 9659 9660 388 9658 9661 9656
944 3458 322 104 5718 8009 5579 9662 9663 5497 9664 5667 6086 9665 9666
945 8345 9667 476 9668 2895 3874
946 780 662 9669 9670 1891 3810 779 644 9671 9672 655 9673 840 754 3516 869 1616
947 9674 9675 9676 7470 9677
948 9678 1474 1425 9679 9680
949 9681 720 1219 4116 1869 3492 838 9682 9683 9684
950 3687 89 5769 2791 1180 9685 7676 1488 8507
951 6158 9686 9687 2286 9688 7586 72 9689 9690
952 866 9691 9692 7851 9693
953 638 650 8139 5512 9694 2065 755 1236 9695 661 272 9696 9697 9698 9699 6427 9700 9701 1379 9702 5049 2847
954 9703 6830 1449 5462 2642 9704 9705 6818 9706 4212 9707 3573 9708 9709 2432 9710 108 2643 2692 2738 1534 9711 3569 7913 6919 311 2326 9712 1964 3047 6417 868 9196
955 1561 7478 7593 9713 6179 3519 6911 8366 9714 9715 1911 2530 1083 1066 2179 9716 2546 9717 9718 5008 9719 9720 9721 2360 262 3579 1313
956 4628 9722 792 3046 4618 2847 4529 9723 9724 3853 9158 3780 4881 3780 6453 6369 7806 2625 9145 9145 9725 792
957 9726 825 2091 6991 755 6991 6579 9171
958 9727 86 5705 754 7201 2414 7538 9728 6786 6940 89 2867 820 2886 843 2506 2672 9729 7295 9242 4069 1874 9242
959 4165 9730 376 6237 9731 9732 9733 7621 9734 1286 9735 9736 2290 9737 4781 1274 9738 8818 9739 7926 7586 9740 9741 9742 9743 6236 7630 9043 9744 6265 321 5605 9745 952 9289 383 8106 7124 9746 9747
960 4804 4803 1966 4804 9230 9748 5328 9230 9748 4804 9230 324 7932 6894 9230 9749 5339 9750 9230 9751 101 9751 9752 9753 6706 867 4099 8081 1450
961 3813 9754 9755 9756 8655
962 815 5865 9757 1677 9758 9017 6051 6368 28 9759 9760 9761 9170 1946 4850 9762 9763 799 2795 3559 3864 277 800 818 9764 9765 2993 46 1181 9766 4912 9767 5860 420 720 792 9768 9769 9770 1694 8247 2081
963 2583 3679 2023 9771 5853 5314 4450
964 9772 1631 9773 2816 1618 6361
965 9774 9775 7690 9774 9776 9777 9778 1378
966 9779 794 9780 1235 1983 1134 4860 1983 5502 7292 1621 683 1841 2507
967 8023 9781 5538 6211 9782 3648 2887 9783 9783 1659 8500 9784 6324 9785 9786 4748 9787 7114 9788 8707 447 878
968 9789 9790 9791 5762 9792 5765 9793 5750 8606 7885 9794 9795 5747 5754 3442 9608 9268 9796 5763 1400
969 278 9797 5938 453 9798 9799 9800 6427 5938 4674 9801 9802 2003 1631 9683 1631 3952 9803
970 5942 9804 440 3525 7805 1219 720 923 4419 9805 4427
971 8438 9806 7458 8022 9140 9807
972 6157 9808 6157 1288 9809 9810 6896 9811 5668
973 6786 740 709 3002 7007 7591
974 79 9186 9812 9813 9814 3751 9815
975 9816 1873 8501 9817 1418 6312 3691 9818 6448 1899 4608 3700 9819 9820 8434 9821 3725 9822 2850 9820 9823 1157 140 9824 3534 9823 9822 3691 9822 9823 9825 816 2997 6959 9826 4664 9827 9828
976 9434 9829 4656 3308 4757 2286
977 2706 9830 9831 4494 9691 1744 8394 9832 2402 2402 2324 2402 5344 9833 8080 9834 3574 5455 9834 9835 7928 9836 627 9837 2923 7925 108 103 2320 2355 9838 986 8081 4396 5133 7919
978 1740 9839 9840 9841 4354 3946 9842 9843 9844
979 9796 1420 9845 9846 8906 9847
980 9848 3025 90 9849 1175 2111 2113 4130
981 9765 838 9765 9850 796 9851 9852 1381 9853 876 1891 9854 1 6575 6206 9855 9856 2866 4999 9857 4847 9858 9859 1219 2892 3687 858 654 9480 9860 1212 7947 496 9858 3560 3813 4069 1175 9861 1175 2085 3735 517 541 4887
982 9862 9863 9864 7190 7876 2655 3730 1013 56 3516 9865 2480 665
983 9866 2018 5560 9867 2426 2446 2452 2260 5088 5110 7127 9868 6615 2935 9395 9869 2778 9870 9871 2272 1703 9872
984 9873 8621 1384 110 78 835 5704 3951 4887 4660 9874 660
985 9875 2867 3037 4853 9876
986 4198 5779 623 9877 9878 110 9879 5136 6237 353
987 9880 4016 111 9881 9882 9883 9884 6693 2332 5781 9885 9886 3876 9887 9888 2697 8905 7635 8876 9886 7280 9889 9890 9891
988 4024 9892 9892 2551 9893 3228 9894 1909 221 9895 3519 9896 9897 2190
989 9898 1420 9899 1525 9900 9901 2934
990 3483 9902 9903 7711 9904 9905 6956 562 9906 9907 4939 8572 4634 1977 8721 9908 9909 9910 9911 9912 9913 592 9914 580 8278
991 6379 9915 9916 8699 9767 4114 8294 1212 9917
992 9918 877 8030 9919 4905 9920 4905 9921 4905 3815
993 6907 1682 9922 9923 1156 2414
994 6483 9924 9925 9926 9927 8972 9928 9927 332 9929 3791 8594 1269
995 9930 1193 2932 9931 9932 9184 924
996 6718 2037 1114 9933 9934
997 6134 603 66 9490 9935 9936 9492 5003
998 3128 5902 9937 2811 5111 5884 2426 2446 9938 2776 9939 2250 3665 5077 9940 3682 2459 2517
999 4939 7182 9941 9942 584 4140 9943 5725
1000 3972 9944 9945 9946 9947 6532 3964 3399 6041 4252 9948 4243 9949 6042 9950 4008 9951 3221 9952 9082 9953 3199 9954 9953 9955 4824 4823 9956 9957 3384 3970 9958 7662 9959 9960 3217 6547 4244
1001 9504 8198 5195 61 4474 4657
1002 4674 9961 3098 4068 9962
1003 3854 9963 1682 3072 9964 496 9965 1682 4127 9966 9967
1004 7000 4528 6326 9968 9969 9970
1005 3866 3866 1870 89 1984
1006 2518 5194 9971 8201 5173 5062 4464 4271 5790 2442 8003 1036 3344 9972 8581 9973 5229 9974 5160 9975 8211 5092 6505 5222 4461 8582 5238 4278 2466 3154 3151 2518 8423 3666 9976 9977 1723 3152 9978 2512
1007 5514 93 4670 754 3035 2416 9979 3037 9980
1008 2124 9981 1438 9982 2041 9983 9311 2547 6722 9984 1572 2166 9985 3290 9986 1909 8639 201 9987 9988 5304 9989
1009 6064 9990 4230 9267 2110 2108 4435 9991 1345 1192 9992 554 4446 9993 1350 5753 8509 9994 9995 7886 9996 9997
1010 4260 2568 5076 2009 2446
1011 2982 9998 9999 10000 2227 10001 2227 8309 10002 1065 10003 256 8185 10004 10005 10006 161 241 5301 2976 8673 8868 10007 231 2038 3271 7480 1326 8183 8363 4022 2122 5567 6872 222 10008 5842 2983 6027 10009 5964 5981 10010 10011 8253 9308 10012 2820 10013 3371 4024
1012 10014 6789 10015 9540 10016 10017
1013 9146 9146 10018 4106 2504 10019 7292
1014 10020 10021 10022 10022 10022 10022 6999 10023
1015 5881 1316 2226 10024 3980 10025 9568 223 10026 1066 10027 10028 1311 10029 1738 222 4982 10030 10008 1439 10031 8643 1074 2733 2224 2122 10032 1320 10033 10034 10035 10036 7369 1443 8646 10037 10038 6724 6180 10039 10040 3226 10041 10042 1049 4024 9189 1309 5946 1765 10043 2043 10044 10045 175 3798 10046 8676 10047 1431 164 5969 9311 10048 2155 2984 4967 9526 10049 10050 145 9616 7774 6034 1037 232 8635 1315 9998 9895 10051 2147 7367 1111 8318 9714 1917 10052 3804 218 3967 10053 10054 7050 10055 219 6322 10056 10057 6174 216 2219 10058 10059 9571 5878 2157 10060 6171 9035 8321 9596 5977 10061 10062 5845 10063 6031 240 235 10064 218 10065 2194 2527 10066 10067 10068 3292 10069 9026 7594 1098 10070 3365 192 2546 1565 3295 6726 6952 7014 10071 1326 10072 10073 8227
1016 6643 2551 1443 7013 3240 10074 7360 227 5389 6912 3996 10075 5306 1446 2340 10076 10077 10078 1089 4962 2095 3241 2221 5301 1317 1114 5566 7603 7044 5432 5553 1317 5631 1909 3841 10079 10080 10081 261 2177 9136 2907 8762 10082 2180 1430
1017 6643 10083 3300 5424 154 5560 6118 2192 5307 3247 10076 9418 1333 2220 10084 10085 10065 9597 233 10086 3303 79
1018 10087 10088 64 9846 1472 3485 3483 598 4429 10089 1987 4426 573 4413 7703 10090 4936 10091 9912 4939 5000 9248
1019 10092 10093 10086 6724 8635
1020 3686 10094 3354 8767 5357 8143 5137 5357 10095 1870
1021 6115 6213 10096 5790 10097
1022 1309 10098 10099 4002 10100 10101 9089 10037 8667
1023 1753 852 983 10102 9623 10103 852 852 7852 10104 10105 852 10106 852 361 7989 10107 4075 10108
1024 10109 2653 10110 4881 10111 10112 4594 3567
1025 1825 875 5440 10113 2517 10114 5790
1026 10115 2250 2426 5206 5316 5320 4989 4485
1027 10116 4085 6989 10117 10118 5668 7638 9362 10119 5450 8171 10120 5783 8176 9038 2604 4870
1028 10121 2692 5461 5371 10122 2380 4343 7271 10123 113 9066 7001 8954 10124 2709 10125 2712 4492 976 10126 10127 10128 3872 10129 10130 9279 6417
1029 802 10131 5440 8459 754 1235 1850 799 7809 10132 10132 1207 1896 8460 7564 10133 6286 10134
1030 3514 3354 3686 4111 9112 3646
1031 9282 10135 10136 10137 10138
1032 300 7655 10139 6396 5778 10140 6695 6695
1033 8490 9377 4116 2561 10141 10142 3592 10143 2507 10144 6807 3647 843 10145 838 3493 6198 798 8490 5050 10146 1908 5355 10147 10148 10149 5040 659 10150 659 267 10151 1822 2619 1615
1034 2745 1621 2489 873 785
1035 89 1630 9342 723 3005 3002 3494 9013 4608 1175 8428 7463 1995 1812 1885 2823 2523 10152
1036 8191 8191 7636 6977 6475
1037 4307 5666 10153 315 3108 4678 10154 962 10155 4085 7056 10156 10157 5449 10158
1038 10159 520 8459 438 3943
1039 10160 10161 2326 3462 6481 681
1040 3910 6205 6099 10162 10163 4671 440 110 9818 17 10164 10165 10113 10166 10167 3652 3649 10168
1041 4070 4591 7581 3648 9704 1292
1042 434 435 8993 10169 10170 9425
1043 5358 1495 7193 1848 1381 9626 1670 6927 2611 1697
1044 1013 6426 2075 3649 10171 7563 8495
1045 10172 10173 10174 9982 10175 1115 3975 10176 4765 10177 1917 10178 3240 3996 1739 5027 4023 221 2145 1109 10034
1046 10179 1319 9026 174 10180 7774 2198 8763 231 8318 1316 10181 10182 1571 10183 5399 7603 10184 265 5380 10047 10070 5708 10185 10186 2133 2043 10187 10188 10069 1309 10189 1114 216 9025 10008 258 10190 3580 10191 10192 2967 8297
1047 6340 6340 10193 6340 8886 2697 295 300 111 10194 7273 10195 10196
1048 10197 1592 3128 4522 10198 10197
1049 7098 3853 1689 8022 7006 6276 4905 4831 753 2832 7876 10199 1701 869 10200 815 869 9293 739 10201 1657 10202 806 811 10203 7304 10204 2893 8091 10205 17 819
1050 6734 104 10206 3875 10207 5471 10208 10209 8535 7862 10210 10206 2292 7851 4547 2292 4222 8958 5722
1051 16 1876 10211 10212 10213 9215 10214
1052 2284 7382 973 773 10215 4816 3876 3877 10216 4724
1053 9293 9853 10217 10218 6206 9171 9637 10219 10220 8349 4122 9643 10221 10222 944 25 4663 10221
1054 2255 10223 2560 5292 5888 2426 10224 2442 1140 2571 10225 10226 10227 10228 3142 9454 4153 2762 2595 10229 10230 2806 2593 8206 2264 5803 3609 10231 3675 3417 1577 10232 8211 2447
1055 10233 6502 5530 2562 10234
1056 3657 3674 8065 4467 10235 10236 6001 5105 10237 10238 10239 10240
1057 4286 275 690 665 645 3076 2878 10241
1058 3992 6900 5977 177 9311 4979 1080 2975 10242 10243 10244 5978 221 2162 2966 9087 5555 5029 10245 3206 10085 5428 9617 8758 10246 2342 10247 5418 1070 5035 2360 10248 10249 9590 10250 10034 3227 4005 2192 9089 10251 3290 4003 6913 2546 5032 2540 10077 258 4982 10026 2967 2904 10252 3228 9575 2198 10253 2552
1059 654 10254 1495 720 552 9014
1060 10255 10256 10257 10258 10259 10260 3900 10261
1061 4426 10262 3487 3768 10263
1062 7728 9364 94 10264 10265 4502 120 315 4204 1742 7913
1063 132 10266 7940 10267 4225 4396 4347
1064 1927 10050 2538 8636 2543 10268 1546 10269 10270 196 2210 8524 9414 5567 2229
1065 5870 5994 3790 4756 7470
1066 61 2759 6186 2779 2440 2463 10271 6514 5176 1219 10272 1153 5079 2259 2512 10273 5175 2270 2554 1592 10274 2440 10275 10276 2027 10277 4887
1067 453 874 10278 5 10279 10280
1068 42 1629 2092 2092 56 10281 10282 10283 10284 1944 10285 6709 452 10286 10284
1069 9139 854 4307 9139 5912 2918 2918 10287 10288
1070 10289 961 1453 2371 10290 117 10291 120 8533 6120 623 972 10292 7258 2395 9500 10293 5685 3883 7882 8816 4331 6410 5777 3460
1071 10294 5576 10295 940 337 10296 1288 337
1072 2387 2387 10297 10298 7834 4190 10299 10300 1752 10301 10302
1073 5661 673 10303 10304 10305
1074 8556 368 4494 7615 7271
1075 10306 10307 2343 1967 7627 8116 10308 8083 301 10309
1076 10310 9173 10311 6199 5542 8994 7423 452 5045 10312 10313 3944 754 4107 5508 86 2788 10314 2414 652 10315 10316 5054 9861 9854 717 6279 6960 8357 820 4510 1997 268 1999 10317 820 649 6284 631 10318 731 10319 5880 7525 4048 10320 652 8856 503 3736 5144 10321 3516 1613 5808 10322 878 10323 10152 10324 5542 3954 10325 1885 4510 7802 6791 10320 4670 754 3062 4042 6356 10323 10324
1077 8005 2398 10326 6413 2302 136 6301 10327 8873 2395 844 1964 1970 10328 10329
1078 10330 7984 5661 904 10331 982 3877 10332 10333 3084 4549 10334 10335 5149 6740 5870 776 9891 6766 3470 10336 10337 8874 10338 10339 9069 6462 3493 10340 10341 9672 2398 8669 4199 4542 930 5587 4546 10342 9391 10343 10344 7620 7581
1079 5747 5127 10345 83 83 10346 9187 6066 8549 5747 3756
1080 10347 10348 9793 8966 10349 10350 10351 3475 1520 8328 7684 8515 10352 1358 10353 1520 10351 10354 7374 10355 10351 1420 9899 3477 6528 10356 10357 10358 10359 10360 2492 10361 2108 3477 10362 10363 5951 1609 5026
1081 10364 10364 7926 2639 10365 971
1082 3025 754 832 1835 9151 10366 9856 10367 826 8340 799 4108 10368 10369 3516 789 6988 4734 1815 4132 2760 642 10370 1175 10371 4042 10372 10373
1083 8861 10374 2728 3030 6354
1084 233 9571 2553 10375 1122
1085 3562 3565 1824 10376 9694 7232 10377 2470
1086 10078 9136 10378 10379 10380
1087 6981 7639 9733 10381 10382 10382 897 9238 10383 2432 8671 1756 4582 9361 5722 7727 2705 3573 8959 6085 759 300 371 7938 7272 2918 377 10156 8120
1088 5232 10384 8264 10385 10386 1031 10387 8261 2466 2252 10388 10389 10390 5859 2343 10391 2430 10392 10393 9707 2311 1254 10394 7655 8905 10395 3047 10396 6397 4182 10397 10398 10399 8125 10400 10401 9890 2648 5067 1963 2334 6021 5212 10402 506 1608 9665 5291 10403 10340 10404 10405 8219 4332 10406 9888 10407 3149 5277 5851 8988 8803 8420 8263 5077 10408
1089 5071 60 2270 2028 10409 1139 4459 10410 2583 2455 2426 2259 10411 8063 5069 2601 8581 10412 10277 2456 4139 2598 10413 3417 3159 8199 5674 3166
1090 4264 5276 10414 5790 4264 1591 9461 10414 5230 8980 5805 10415 3342 10416 5672 4321 9977 5278 3342 6314 10417 3346 4523 5895 5525 10418 5895 3664 10419 3674 5230 4657 10418 2775 10420 5230 8800 10421 5274 5895 4523 10223 1723 5899 5885 10225 6314 10422 10419 10421
1091 10423 212 7043 10424 10425 1734 7478 1431 10426 10427 10428 3283 1060 2219 2040 3295 3220 635 10429 10430 10431 5400 2183
1092 5103 7036 4322 5249 4948 2556 10432 10433 5212 3154 1593 10434 10435 2457 2586 10436
1093 2511 10437 7763 10438 7134 5089 3653 9973 5071 2600 5222 5276 10439 3609 7407 8627 10440 2587 3134 10441 5081 2253 10442 2556 1028 2426 2456 10443 4456 5158 10444 5296 6114 8988 10445 10446 7037 10447 10448 2445 2459 2512 10449 10450 8210 61 1142 10451 5238 2031 7126 2032 5170 2517 10452 5076 9383 4470 3151 9408 8195 4277 8266 10453 3654 1705 2601 2455 2772 4134 2598 3158 5100 3148 2767 10454 5279 5169 2255 10455 10456 3603
1094 811 1670 5546 828 6277 10457 4606 2837
1095 802 10458 6943 3004 4638 10459
1096 8030 2483 10460 10461 5866
1097 4107 10462 753 1701 10463 8448
1098 493 10464 975 10465 10466 8075 10467 3471 10468
1099 9815 7376 10469 10470 5647 7374 5748 10471 10472 10473 1597 1392 8544 1363 10474 10475 2796 10476 10477 2939 1463 10476 10478 10479 8540 9680 1528 10480 10481 10482 10483 8605
1100 6029 6029 1922 10484 10485 3992 10486 10487 1089 10488 1441 4964 3363 10489 8016 10005 9615 8475 8898 1799 2225 10490 3990 2340 10491 8690 2153 2535 3990 2733 3975 10025
1101 8409 934 10266 4216 10266
1102 10492 10493 10494 10493 10493 10495 660 4594 10496 1180 4069 10497 4606 740 10498
1103 9570 159 5567 7172 182 10499 201 10500 2528 2979 265 10040 8297 1553 8180 2198 1797 246
1104 10501 6171 10502 3966 9955 10503
1105 7931 10504 10505 10504 10504
1106 5345 2650 8191 4502 5327 8911 2371 1292 4776 4552 8558 345 292 8191 3108 101 2245 2343 371 338 5683 9390 3936 3466 10506 8532 2641 4763 3469 3467 310 6706 1450 5679 8853 4192
1107 10507 5265 8217 5262 9978 8217 10507 2426 5238 3148 7137 9123 2777 10508 10509 2592 2264 2770 10510 10511 5265 10507 3415 3166
1108 4061 10512 10513 10514 10515
1109 10516 1123 10517 10518 10518 10519 10520 8473 1798 10521 5300 5393 2985
1110 2527 8184 10065 2218 8297 10522 1320 10051 10523 5301 2212 10524 2360 1111 3222 3395 2551 10525
1111 579 4426 1987 6670 10526 7699 10527 6615 6589 3906 1981 6652 10528 4565 10529 10530 7718 10531 10532 5728 598 10533 8715 10534 581 10535 597 8561 4936 10536 10537 3483 7180 4648 10538 4412 10539 3642 10540 10540 10541 10542
1112 1156 7462 271 10543 1817 8445 8445 10544 8442 7530 10545 1890 7502
1113 554 520 554 6452 528 10546
1114 673 5804 8404 5738 3956
1115 1835 10547 827 3077 6947 3077 9121 1829 4113 2888 10548 7525 1828 10549 1013 6801 8438 1625 6262 837 2682 2682 8901 9543 4612 10550 10322 1642 1501 10551
1116 10552 196 10553 1068 10554 1318 8252 1309 1331 2819 2184 6872 1771 4022 240 8251 10555
1117 6069 3149 2773 2562 10556 878 7145 3613 417 417 2445 5855 10557 2774 8800 2451 2463 10558 1149 10559 10560 10561 2601
1118 10562 3775 385 6490 7994 10563 10564 4553 10565 3124 10566 7636 6237 10567 10568 1607 307 7979 3450 10569 10570 6755 10571 10206 10572 307 7642 1962 1963 6482 9391 868 10573 10574 10575 9434 7583 3946 2290 383 3087
1119 5040 2832 10576 89 701 2886 3911 820 7525 10577 10578 1501 10579 8296 3950 10580
1120 4198 6836 6169 1268 4774 10581 957 5586 8832
1121 1614 644 1833 660 7067 2111 790 740 10582 10583 10584 10585
1122 642 6099 3849 4529 871 2625 1695 10586 10587
1123 2389 1255 2391 8191 4165
1124 5180 4471 2259 10588 5265 1593
1125 10589 10590 3617 10591 10592 3876 3795 1263 4225 7845 6827 7448 2395 10593 5932 1748 3794 2930 6078 10594 10595 7938 8394 2479 8224 6299 3455 1750 673 6091 10596 10597 10598 1281 6237 10599 2654 1995 416 5812 337 6406 6316 10600 10601 10602 7728 10603 8112 2706 3466 1970 7633 10604
1126 5169 1706 58 5239 2259 5206 5252 10605 3653 5262 1730 10606
1127 9470 7667 10607 2372 7448 626 315 10608 5456 2641 2294 4582 10609 3108 10610 9839 6130 7452 2478 10611 8532 10612 108 9064 10613 10614 340 2387 4305 2399 10615 7261 387 2646 10616 10617 10124 8818 1449 10618
1128 4919 10619 90 1898 10620 1702 5808 7007 5142 3648 10621 1612 10622 10623 5362 10624 1203 2993
1129 275 2890 769 9231 3542 3815 1829 2890 4519 10625 1829 10626 10015 2471
1130 10627 10628 10629 3175 10628
1131 2192 5012 10423 176 1432 10630 4027 10631 5399 1775 3978 5968 5434 8898 10632 2527 9592 1803 3801 8820 4001 174 3270 10633 10634 5389 10172 3231 10635 5946 6642 5428 10636 2552 5879 1784 9369 3260 9615 10637 5554 255 146 1090 3271 3987 5979 1325 9595 3994 10638 258 10251 5562 1913 5566 2546 1784 8297 10639 214 2148 3845 10640 10641 3294 261 1232 5632 3262 2535
1132 6432 10642 1850 1378 10643 10644 1892 10645 3017 9969
1133 7057 4064 2692 2370 10646 4494 10647 10648 2302 371 6740 7633 10649 10650 2299 5467 10651 10652 2705 9336 10653 5930 10654 3875 10655 10656 7978 10657 10658 2379 3088 10659 10660 6980 113 1497 7656 6998 136 623 1279 10194 292 2370
1134 5677 1742 121 1448 1759 10661 10662 1752 316 2639 10663 8557 2323 10664 2476 10665 6130 4308 1278 10666 10667 10668 1967 5779 2348 354 10669 307 10670 10671 10672 10673 4348 2245 623 4764 10674 2641 8908 3122 6975 97 315
1135 10675 2993 10676 3046 10677 10678
1136 5306 3801 5423 7348 5612 2145 3996 10679
1137 4660 4373 10680 1288 9468
1138 10681 1788 10682 7018 10174 10683 1795 3978 10684 10685 10686 10687 3992 9846 5768 1338 1802
1139 3735 10688 9163 3645 2681 2678 1130 779
1140 319 2642 3876 2476 2375 754 8887 7585 10689 10690 6237 10691 5469 10692 7615 299 4335 5779 8535 4335
1141 10693 1672 3025 106 6278 512 4860 10694 2832 2660 653 695 10695 5696 2662 828 2490 7777 2858 9014 10696 4660 874 10697 10698 10699 10144 10700 1869 1494 924 10701 4625 5366 5366 2111 3043 1016 8490 1896 4129 10644 9672 6626 10702 1170 10703 2118 10704 269 10705 4516 4516 799 10706 1616 4 2613 2737 10707 824 795 2643 10708 3062 878
1142 10709 1320 10710 2226 1095 2126 5969 10711 9526 216 213 10712 10555 185 10713 10098 1735 1561 174
1143 3662 6507 2257 1140 6502 2515 5175 4453 5069 2573 5071 2769 5070 2558 5066 2013 3127 5072 2426 1142 2250 1574 2446 3609 5073 3654 4474 3149 3655 3656 3657 593 2263 3659 2555 2255 5074 5092 6505 8197 5075 5789 4452 5077 5076 1140 2591 5078 2275 5080 3136 5083 3349 2455 5085 3670 1036 5079 5086 5096 2457 5094 1711 3414 5097 3337 5106 5105 2601 2005 4471 5112 5113 2272 3674 5115 1726 5116 3417 3680 5118 5119 5122 5120 2556
1144 10714 7257 4581 10118 2379 10715 2283
1145 3235 233 10716 10717 4974 2043 221 10718 9713 10719 10720 10719 10721 6182 3212
1146 7958 2476 5683 4390 10722 4191 6757 1245 6746 6751 10723 10724 4189 6759 2705 6754 3873 10725 10726 6748 10727 6758 6753 6756 6755 4191 1000 9202 6752 10728 10729 10730 1449 1449 10731 10209 6739 1258 4300 5652 962 10209 10732 6761 7581 6768 6769 4199 10733 6768 10734 6773 8596 2700
1147 8531 10735 7725 930 10652
1148 5044 10736 1821 10281 10737 9696 6312 9517 6313 10738 6199 10739 420 10740 695 944 10741 1612 644 4528 1200 3516
1149 10742 1212 10742 642 3939 10143 9767 10141 110 552 10743 110 10143 778 536
1150 9004 8103 8816 9365 1752 2706
1151 1682 10744 1381 515 6932 1848 647 3684 116 1302 4716 115 873 1675 1180 7006 1647 3563 2111 1812 2679 1200 1176 1175 783 10745 4133 4400 1686 648 1612 8235 7423 3070 644 825 6190 10696 511 874 1668 4106
1152 10746 4548 10747 1455 4798
1153 4096 4013 9220 7832 10748 10749 9062 1450 6270 1450 10750 10751 10752 10753 10754 10755 8852 628 10756 10757
1154 2674 650 10758 5143 1697 2653 857 3780 553 7115 6950 10759 1612 4285 2621 10760 2111 10761 10762 10763 3059 10764 401 836 8772 4617
1155 7470 5915 6147 10765 10766 6836 10767 10765 4706 10768 2282 3795 1449 6989 4686 4062 5657 7061 10769 1257
1156 10770 9406 6956 10771 4422 10772 10773 10771 10774 10775 10776 10777 580 8663 9097 4429 10778 10779 6056 10772 10780
1157 1632 10781 8435 10782 10783 10783 10784
1158 10785 5988 10786 8798 4549 7987 10787 10788 10789 930
1159 7090 10790 1179 10791 10792
1160 10793 3100 5501 5150 2369
1161 10794 10795 3444 5371 4070 10796 10797 1005 10798 10765 5720 10799 966 10800 10799
1162 3892 585 10801 10802 10803 6622 8275 562 8729 7075 1988 10804 10805 7180 3918 10806 8658 10807 6634 10808 10809 10810 589 10811 9659 10812 4884 7114 10813 10814 10815 576 10527 10255
1163 10816 792 1677 6962 501 4891
1164 10817 3770 3898 10818 10819 10820 10821 10822 10823 10824 10825 8746 10826 10827 10828 8720 10829 9907 3899 10830 8570 10831 8576 598 10832 10833 10834
1165 10312 10835 10836 10837 3021 17 814 3027 2745 650 10838 5358 783 8248 2673 1677 754 1818 6046 10839 3076 1989 3527 2869 10840 10841 5772 630 10842 4602 10843 1643 1640 10844 1203 6051 2684 10845 6710 2740 3039 10585 3002 1817 2852 1702 3029 10846 10847 10848 4601 7113 2622 789 1219 4056 6359 8583 10849 755 1634 4826 2736 1632 2657 8032 5812 7166 270 872 771 56 1856 2090 10850 10851 6191 3072 1622 10852 10853 9430 8356 10279 2414 10854 10855 924 1812 1636 8339 10856 10857 3095 10858 7777 2482 1646 3684 2489 2658 10835 10859 1618 1617 445 10860 4745 1671 3576 10861 6583 8694 9667
1166 4656 10862 10863 10862 10864 8589
1167 10339 4016 104 716 614 7591
1168 5003 10865 10866 1580 10867 10868 3838 10869 10870 9102 10871 9633 9493 10872 10873 1582 9632 3824 7155 3834 10874 7158 10875
1169 8600 848 2325 10876 6922 9924
1170 10877 1175 5506 7537 1855 1613 9271 10199 10624 10878 4733 10879 10318 10848 4912 10880 6006 10881
1171 8549 1363 1597 10348 1513
1172 2422 2426 2558 2257 2772 2019 1395 2259 10882 1137 8206 3653 4322
1173 10883 2179 10884 9569 6871 10885 1769 6871 5636 3280 1088 2985 2985 3291 10886 8281 10887 10380 1088 5033 3249 9591 7475 10888 2537 1798 10889 10890 10891 1185 10892 2142 10893 10894 10895 10896 10897 5970 2985 1088
1174 7934 1255 10898 7851 9446 8074 675
1175 7633 7049 8106 10899 1755 6398 8905 7942 136 10900 10901 9622
1176 10902 8227 6871 6915 9413 3218 6902 221
1177 10903 4035 4035 10904 10905
1178 10312 10906 10907 10322 1643 1643 10908
1179 10779 3630 6056 10090 2273 10909 10910 6613 10911 10912 7711 10913 4414 10914 6635 10538 10915 10916 7705 8735 10917 8687 10918 10919 10920 9847 3905 10921
1180 10922 10923 10428 4844 10924 10925 6172 10926 10927 8923 10928 10929 10930 10931 10932 7052 10933 6043 10934 7737 10935 10936 3963 3961 10937 10938 7732 10939 10940 3288 6548 4240 7735 1564 6553 10941 6554 7733 10942 10943 3217 4824
1181 7292 6046 10944 10945 10946 10947 3690
1182 9487 8373 10948 4818 3406 10949 10943 10250 3751 5125 10248 10950 6449 10951 1400
1183 10952 7842 10953 8767 3703 1402 9848 4111 1640 10954 10955 10956
1184 9728 4107 5346 8464 3072
1185 10957 7126 4454 2774 7329 5186 1026 7763 5177 10410 5212 606 4024 5005 7361 2779
1186 10958 10958 539 6347 9650
1187 10959 3687 6379 2736 1130 10960 3860 10961 10962 4108 2504 86 3679 10963 1895 10964 2860 10965 10965 871 10962 6379 10966 838
1188 129 10967 10968 8886 10969 6695 6830 6695 2436 10669 10328 5332 2280 2436 138 6696 10970 10971 8886 10972 3088 8954 8191 2699 10973 6981 10974 10975 10976 2398 300 10977 2436 2436
1189 9562 2426 10978 8203 10979 2558 10230 5073 10980 10981 5571 5942 6520 7777 2757 2391 3481 1831 2426 9408 3151 4993 8066 3160
1190 3480 3951 10982 1381 1870
1191 10983 10984 6543 3969 639 2059 7052 10985 10986 10985 10933 10987 4243 4820 10943 4824 3971 9954 3973
1192 4033 825 2784 5050 10988
1193 10989 2395 2395 6899 10990 10990 10991 10992
1194 2530 6900 8704 1077 10993 8489 204 10994 2179 10995 1075 2906 1333 10996 2158 2183 1550 10997
1195 4963 8517 4965 10998 195 9988 10999 5554 11000 9577 11001 11002 11003
1196 5920 5119 6511 11004 3142
1197 11005 11006 8630 1472 11007 1354 5756 11008 1464 7676 11009 4439 11010 11011 2935 6064 84 11012
1198 11013 11014 5592 5737 6086 4493 11015 11016 11017 9317 11018 7379 11019 11020 11013 6087
1199 8177 627 8991 863 1975 354 862 11021 11022 9507 293 862
1200 684 740 2061 11023 7204 3420 5704 2832 11024 11025 6586 10582
1201 11026 7020 6236 1529 847 1241 1809 2918 1744 7468 10292 310 5533 6137 2706 2304 11027 10746 1742
1202 5652 9431 6147 11028 11028 776
1203 11029 207 11030 2340 5300 11031 11032 1325 3496 11033 635 214 11034 3975 10686 11035 6870
1204 11036 7762 9562 6502 10230 5091 10239 11037 2426 5897 5159 11038 11039 10443 2562 11040 11041 9870 7336 2594 2594 4274 10239 11042 8222 11036 3148 5106 8002 2423 4989
1205 337 5586 11043 5666 6905 8116
1206 11044 5595 5683 4711 11045
1207 420 10854 8293 1828 1837 877 56 6629 814 779 8090 5369 10586 779 1148 3034 11046 11047 5355 8822
1208 1112 11048 3285 11049 11050 11051 11052 11053 11054 9946 6535 4234 11055 2993 4703 5942 2391 1096 10987 9082
1209 2627 1381 1841 11056 11057 496
1210 1242 7635 11058 7257 313 1531
1211 1817 832 11059 6313 7322 11060 11061 6782 11060
1212 9603 11062 11063 5612 6908 1328 2180 5566 9023 11064 9580 11065 4026 11066 8922 1770 8297 8897 9301 3282 11067 1080 11068 1797 3270 11069 11070 11071 6028 11072 1766 7351 10502 11073 3965 11074 11075 11076 2058 3240 241 6872 8365 3286 2360 1335 1044 9985 221 9570 11077 11078 2180 9033
1213 11079 6413 10328 10971 136 11080 11081
1214 231 11082 1545 11083 8015 4962 10555 11084 1105 11085 3983 3240 2189 2149 11086 11087 1737 1499 1431 6872 10187 259 10006 9571 10640 240 1051 8673 11088 11089 11090 259 2123 149 165 2198 8826 6718 11091 5397 2154 2963 3371 11092 4962 6182 1499 6029 11093 11094 171 5828 11095 3804 10028 1802
1215 7418 11096 4528 10373 2416
1216 2909 4716 1302 9019 1891 3052 8529 650 11097 2084 3035 1647
1217 11098 3185 10113 6426 855 3649 7270
1218 2892 3562 11099 2310 2648
1219 6800 4056 11100 476 3535 7114 1828 10313 5821 11101 616 2742 6192 10313 11102 10843 8860 10313
1220 10031 1769 8764 3248 3228 9024 1791 5636 1097 11103 3231 2175 10949 11104 3296 10041 10883 4819 4839 11105 10053 11106 11107 5307 2965 11108 2123 11109 11110 1796 11111 11112
1221 3199 4244 639 4248 8936 446 2057 2058 446 79 10942 8822 593 557
1222 7271 11113 4695 6388 11114 11115 11116 2296 5608 11117 10862
1223 9172 3649 10163 6205 6432
1224 10926 3217 11118 2057 11119 11120 11121 4239 11122 2056 11123
1225 1158 10852 6164 2706 3093 675 4353 10787 11124 5988 4546 1997 779 2890 1643
1226 1241 11125 5736 5469 387 626 11126
1227 11127 1842 792 2792 11128 9159
1228 8037 3868 2631 11129 3060 1018
1229 4599 1685 106 10953 3576 1686
1230 2482 2992 4715 114 7458 1636
1231 938 2297 761 3086 3092 7590
1232 1156 11130 4606 3030 7560
1233 89 4766 497 5505 9855 11131 3058 11132 4612 11133
1234 6504 4480 2027 11134 1577 8062 11135 2770 11136 5791 2252 11137 5237 2805 11138 10510 11139 6502 2257 4463 11140 6314 11134 11141 11142 5176 3609 10097 5198 2426 10237 9560 2586 2264 11143 11144 2556 5855 7127 2562 10454 3143 2811 11145
1235 6460 11146 9672 6459 4117 10699 11147 11148 401 11149 9672 550
1236 368 368 5467 368 4950 8671
1237 8548 2943 11150 11151 11152 2934
1238 3017 2495 11153 6368 11154 11155 6792 11156
1239 11157 4285 11158 4403 8618 1683 1165 1017 1683 9111 7688 654 1131 11159 1204 10745 11160 3095 5141 2488 8022 11161 9181 6190 766 5772 11162 11163 11164 3815 91 11165 752 668 1837 9543 471 2619 6960 495 4610 11166 7104 482 9150 11167 5862 1666
1240 8136 2936 6067 11168 2937 11169 1485 9792 11170 11171 2958 8135 11172 11173 11174 3439 6013 11175 11176 1518 6226 11177 9268 11178 11179 11180 5927 11181 5647 3066 5768 5951 5638 11182 2948 1199 11183 1478 11184 11185 2102 2951 11186 11187 11188 11189 11190 7676 1353 11191 7680 2950 8329 5644 4441 11192 85 9555 5642
1241 3838 11193 3838 5000 11194 9258
1242 2395 8892 11195 11196 11197 5736 11198
1243 2884 7395 850 11199 4691 11200 11201 11202 4544 4200 3794 5351 3103 994 6481 6755 4221 4738 550
1244 3939 7197 8152 6807 11203 5515 754 1615 1992 10813 87 8490 9917 5812 88
1245 720 10496 4660 11204 6360 9163 4614 11205 473 10322 7091 4113 6945 4829 528 3859 11206 11207 11208 2391 3815 7521 737 6521 1493 11209 10963 924 11210 11211 4035 4902 3062 4109 429 3046 1219 11212
1246 1089 7254 7010 6843 5307 8016 2179 1918 4024 9190 10045 11213 8471 1429 8477 9084 1941 2733 1941 636 11214 4837 11119 11215 11216 11217 11218 10679 5944 2184 5008
1247 937 11219 7453 10787 6414 7850 4552 2706
1248 8028 1 11220 4517 1837 2001 2616 1822 667 4108 1235 6283 9014 55
1249 11221 11222 11222 90 5690
1250 2114 1833 801 1983 4285 11223 9292 7204 3652 3866 2846 11205 2993 11224 7807 9539 11225 7687 11226 10141 1206 1498 7686 7563 642 270 6907 6208 8238 10494 6707 1870 1180 1825 1668 2828 8355 2489 6774 9152 10282 1669 1014 10495 818 4917 8943 5697 11227 4716 11228 826 11229 640 4831 79 115 2888 2760 658 814 1842 731 3586 6373 5700 873 11230 3861 648 10322 1624 665 1895 448 1677 4850 6783 7462 1874 4401 1649 2675 5055 4512 1823 4748 11231 1135 11232 5141 2653 11233 1656 2659 402 3043 11234 3059 11235 825 778 11236 9916 7538 3869 4397 11237 3376 473 783 11238 10853 5571 6575 11239 11240 5811 2093 11241 925 785 2747 4606 1694 11242 143 7197 1700 11243 8248 4130 1643 11244 7121 5137 2683 3516 2886 11245 11246 6627 10160 659 700 11247 9338 11248 11249 6573 11250 269 4857 5515 2899 4903 1384 730 8771 824 666 5147 646 1832 9293 6097
1251 11251 6950 10131 6925 4284 1874 11252 7093 6584 726 2788 2788 11253 11254 11255 11256 11257 696 6252 6631 11258 10790 6501 8019 11259 5815 743 11260 11261 10761 9161 11262 699 7487 11263 11264 11265 405 11266 6582
1252 6359 869 7320 10498 11267 11268 11269 11270 11271
1253 11272 2875 11273 11273 11274 3724 1495
1254 11275 933 11276 5587 11277 9463 10116 11278 9059 11279 2322 9059 11280 5572 6293 6490 11281 2664 11200 10901 3306 3306 3305 672 11282 940 11283 933 3103 11284 9704 11285 4200 7984 4706
1255 11286 11287 3653 11288 11289 5238 5224
1256 673 2731 6835 1256 10898 6143
1257 2493 11184 5645 2948 11169 8683 5755 11184 9993 2493 5755 1351 11173 11184 11290 11169 11171 1366 8687 11186
1258 7996 2367 11291 4757 11292 7945 11293 4654 11294 11295 6482 492 11296 3877 11297 5720 11298 11299 7983 2476 120 7898 8972 9279 11300 1273 11301 777 11302 11303 4682 11304 7926 6483 9929 9218 9466 11305 11306 10671 8409 11307 4200 11308 9709 5491 5134 7838 11309 11310 11311 11312 11313 10767 7913 4312 11314 73 11315 11316 11317 9552 11318 962 9441 11319 1808 11320 7384 11321 9884 11322 11323 11324 11325 8960 7900 11326 7287 5874 6706 11327 6138 6161 11328 7583 11329 4874 11330 386 8553 11331 11332 11333 11334 10288 11335 11336 2239 11337 5650 74 4359 1296 3334 11338 6746 11339 11340 11341 7869 3872 11342 10406 3177 11343 6732 9551 11344 11345 6418 11346 4692 11347 11348 72
1259 11349 11350 11351 4399 1178 1811 3648 11352 11353 4133 1992 4880 8037 1666 4916
1260 11354 3959 4711 4656 11355 11356 11357 4653 11358
1261 1326 1769 1929 1051 10007 11359 7602 4986 11360 6726 1545 5034 2040 4962 11361 8251 1411 11362 2360 10713 5712 11363 2099 10081 7172 2546 1328 11364 5380 1565 1231 1333
1262 11365 11366 1711 2270 11367 11368 5210 4471 2007
1263 208 10487 2158 11369 11370 11371
1264 4715 1383 3028 11372 1650 8859 2886 3421 3358 11373 3076 11374 2505 553 6045 11375 6046 7842 1172 9862 11376 2657 1217 3354 2867 2003 834 690 650
1265 676 11377 4780 11378 2241 11379
1266 5176 4149 2250 3128 2759 7580 4141 4152 3345 5264 2463 2459 4523 11365 4156 2250 4465
1267 2897 56 511 5816 11380 885 6251 944 7207
1268 11381 11382 11383 11384 11385 11386 11387 11388 11389 11390 3433 1491 11389 8133 8687 11391 8515 1598 1603 10919 11392 11393 1512 3435 5750 8612 11393 11394
1269 8114 11395 5990 10617 11396 5680 3119 11397 11398 126 11399 2652 3929 11400 11401 11402 6465 8600 6758 4685 4699 4757 4297 5036 7828 11403 773 11404 6990 3456 9202 377 11405 6741 7846 1967 6856 11406 4332 11407 9473 774 11408 11409 11410 3332 10568 5988 2332 7844 11411 5584 485 4775 2664 9924 995 11412 9475 3880 6296 673 11413 4560 2395
1270 1612 1836 1208 3354 4601
1271 371 7385 672 9891 11414 675 3470 11415 11416 1508 5915 11417 4220 11418 3870 1260 7589
1272 2655 2399 7638 9366 452 2654 5438 11419 2084 663 1629 879 11420 2892 2214 1695
1273 11421 651 7508 11422 2656 3911 11423 751 1881 11424
1274 5014 2527 11425 6027 11426 5548 11427 236 6637 11428 5014 4004 11428 11429 11429 3231 8844
1275 8548 11430 3437 1419 11431
1276 7730 8924 11432 11433 6323 8920 11434 11435 11436 4255 11437
1277 11438 11439 4116 709 115 3648 3684 644
1278 4022 11440 10555 11441 10068 234 5944 10486 5828 7774 9593 9998 10007 5377 7817 9418 10188 145 11091 2194 2904
1279 11442 11443 11443 7836 11444 11445
1280 11446 979 930 5133 8887 11447 11339 11448 4704 3957 11449 4497 4205 11450 2309 1241 930 5578 3957 11451 6318 11452 11453 9883 1284 11454 125 8128
1281 11455 9723 2849 11456 7458 875 1239 3542 10626 8348 4605 4827 744 11457 765 9530 11458 5862 11459 37 1886 3565 11460 411 9148 6307 11461 946 3815 9380 1127 11462 9542 11463 10205 11464 815 871 10017 3853 11465 11161 11466 1021 11456 1219 4034 2085 10836 27 4037 11467 4126 271 4034 2849
1282 1611 11421 9778 9778 5352 1621 1612 8240
1283 4839 3379 11468 2043 5965 2907 9570 5636 5016 2531 6908 1333 2543 8868 7044
1284 126 10124 6140 11469 8883 11470
1285 7229 267 806 9323 5050 11471
1286 11472 1427 9185 2939 11473 1514 1475 11474 10355 11475 11476 9846 11477 1463 76 8966 11431 10476 7373 11474 8327 5024 11478 10479 11479 11480 11481 1398 2492 11482 10352 1423 5025 10472 9608 9847 11483 1473 1525 9812 11484 11485 2927 11486 11487 7681 76 5750 11488 1524 11489 11490 11491 3472 11492 11487 1511 3442 3825 11493 2103 5764 1350 11494 9263 11495 11012 3748 1373 85 10355 11168 5766 1346
1287 7090 5697 6793 652 10576 7090 11496 11496
1288 6846 10378 11497 10484 2155 1438 6885 1798 11498 11499 1789 8472 8485 1445 10684 2527 1410 8547 11500 10481 11501 10683 10051 11502 3212 11503 3983 3227 2161 8869 11504 2148 4765 10716 11505 9416 11506 11507 9617 3249 11508 9589 10896 150 11509 3361 9301 3292 5555 8870 3845 61 6108 2261 4943 2006 593 2767 4463 11510 11511 5959 11512 11513 1189 10048 11514 3842 11515 10099 8474 3276 11516 2154 9586 9033 11517 10890 11518 5557 11519 5567 11520 10516
1289 11521 433 11522 539 7658 4050 3689 3000 436 10279 513 535 11523 2996
1290 11524 8151 2003 2892 2718
1291 879 2617 5704 771 11525 3024 1135 1135 11526 11527 3562 1825 6448 11526 1814
1292 11528 11508 3371 11529 2546 8161 8161 11427 11530
1293 2292 9348 9052 9843 7261 3879 5683 4578 5488 11531 378 1219 6345 515 1292 10100 3374 7622 5533 11195
1294 616 5050 6207 11532 659 11533 8855 11533 1637 3742
1295 11534 4271 3682 5160 2801 11535 2509 1593 5235 7330 2570 4134 5800 2012 2512 11536 3344 11537 7333 4153 5294 11538
1296 11539 11540 8313 11541 4012 10243
1297 11542 131 303 5851 4756 7274 7261 11543
1298 741 1689 6808 10705 11084 874 7192
1299 560 11544 7075 595 5952 8579 11545 3908 8750 11546 6531 7699 10828 11547
1300 11548 9507 2648 120 4907 11549 11548 2697 7903 9276 7049 7912 6409 3466 10608 11550 11551 7655 7022 11549 11552 11553
1301 10658 7657 7657 11554 11554
1302 10749 938 11301 11414 11555
1303 2837 10693 11556 836 665 666 840 824 4290 755 7549 9214 10856 654 1612 7812 3953 6313 1660 1620 2114
1304 8864 8866 11557 8387 10083 11558 8629
1305 10140 10129 11559 8954 819
1306 435 4045 6521 3648 2085 541
1307 6457 388 6195 8427 1697 1670 8428 5546
1308 9405 6591 7075 5952 1222 5952 9406 3921
1309 9587 11560 8828 8185 10077 3517 8650 11561 11066 11562 3234 5969 2527 10630 11563 3806 9313 11564 1044 11565 4963 6872 1325 8316 4023 5967 11566
1310 11567 11568 3834 3818 5002
1311 4200 11550 965 11569 2290 5489
1312 4765 8375 6867 11570 3196 11571 5622 11572 4023 5388 11572 11573 10717 5021
1313 2562 8982 3609 5272 2467
1314 11574 10175 11575 11576 11577 3014 10004 11578 7483 1554 11579 10061 8183 11580 10709 11581
1315 4328 3674 11582 5110 8062 6569 4944 2767 2807 11583 11584 2268 10405 11585 3140 2775 8002 1025 6112 11586
1316 11587 180 11570 10185 6867
1317 11588 10807 10805 4413 565 6678 1863
1318 2259 11589 4279 5264 5100 11590 4459 4459
1319 10265 7448 11591 4312 5487
1320 6630 545 545 5675 11592 11593 11594 11595 633
1321 2326 11596 11597 7214 11598 11452 1531 6756 11599 2640 6893 914 3459 2292 11600 1808 1288 8558 5442 2647 11601 2385
1322 6511 1592 11602 11603 11604 3654 2565 11605 5801 5064 2257 9284 8421
1323 1833 3035 4123 1156 8858 2231
1324 2816 1683 3043 5705 11606 11607 5769 731 11608 11609 3354 1183 3030 6940 8146
1325 11610 3659 2754 2006 3158 7143 4452 3604 11611 5064 57 59 4463 6505 8058 4260 10276 61 2555 11612 5212 2248 2770 2568 11613 7127 5067 2260 5073 5266 5101 11614 10233 2570 6517 2468 3159 2257 3166
1326 5355 6104 11615 11616 754
1327 11617 10286 2523 1682 1381
1328 6835 4713 3772 11618 11619
1329 11620 5182 8208 5076 3133 2581 601 2267 2426 2021 11621 3148 2583 1143 3417 2254 5242
1330 11622 9433 5994 3178 7978 5928 3103 4076 3086 5916 9362 3313 1246 3326 3791 4215 5778 11623 2664 11624 11625 11626 1271 6482 11627 11628 8692 3313 2318 11336 11629 6744 11630 10326 11624 3107 1159 373 2297 372 2706 759 761 7124 11631 6984 9391 6778 10714 6241 3103 3450 4759 9055 9441 1272 2332 6129 11632 70 11633 7940 6482 10468 11634 11413 11635 7904 974 6773 3107 6747 11299 11636 997 11637 11549 4730 11638 6388 11639 2664 2700
1331 11640 11641 11642 11643 2126 9086 11644 219 11645 2527 11646 1573 11647
1332 10233 6109 8974 11648 10388 2806 5207
1333 2419 11649 6052 6203 822 822 11650 11651 11652 11653 7533
1334 4117 11654 11655 11656 11657
1335 11658 1249 2020 11659 8201 4469 2452 11660 2028 2573 3604 3149 2468 4472 2570 2563 2016 2426 5107 2257 5181 2018 1141
1336 5801 5188 11661 2426 5122 4260 6107 1395 2422 5242 3152 2447 8980 9119 5184 9871 3138 6111 2450 11662 5123 5079 2458 3155 5073 2558 2757 7410 2248 11663 11664 2264 1025 1709 11665 9408 2806 7127 2027 6112 11666 11667 10455 11668 1154 5105 3140 2270 10509 10980 4993 1027 2257
1337 9727 5695 2886 2832 9786 4284 3685 754 1701 11615 4612 2505 1680 6207 8863 1660 2833 653 9694 3425 6580 6005
1338 11669 9948 11670 11053 11671 9958 11672 2060 11673 3967 6323 11050 11055 10502 11674 11675 9081 11676 3288 11677 6557
1339 2865 11678 2389 94 2292 741 2740 1997 665
1340 641 10787 11679 5370 11680 300 4694 11681 2380 10674 11682
1341 11683 5778 6855 5804 4671 4768
1342 11684 11685 7538 8427 1696 2523
1343 4482 2597 8206 11686 6314 2426 3603 2446 4146 11687
1344 2688 4912 4668 4999 1496 9178 832 785 3025 783 1833 4615 6943 630 660 2504 654 9175 4595 1895 1380 11688
1345 1496 2683 11689 838 6201 3062 10961 8346 10204 642 740
1346 2700 11690 11691 2352 11692 11202 6854 10207 677
1347 1671 1611 11059 741 2832 11693
1348 11694 11695 4049 9652 466 618 11696 11697 11698 401 505 39 725 467 3000 398 11699 449 4402 11700 11701 3322 397 8941 11702 11703 10965 11704 7228 11705 473 429 509 539 8621 11706 11707 11708
1349 7527 140 7527 638 7530 3030
1350 11709 3713 1895 4766 11710 11711 11712 6628
1351 631 684 4608 3869 1613 11713 11714 4600 3582 11715 652 11716 9517 11717 11718 89 11719 11720 10578 2788 1815 11721 3912 9963 7557 11722 11723 2624 11724 11725 6793 685 11726 9 11727 5048 1638 2474 10317 11722 720 2856 9171 11728 789 3708 5911 11729 4051 11730 3376 11731 5056 11732 5052 409 11733 8835 5911
1352 5851 11734 3123 9734 11734
1353 157 1054 11735 11735 11736 11737 3294 11735 11738
1354 11739 1128 11740 6312 2608 8655 7523 9639 924 11741 11742 4571 1403 10703 6310 7561 114 11273
1355 10193 310 7270 11743 8503 8247 3854 3525 11744 11023 869 1301 5360
1356 11381 11745 11746 11747 11386 11169 11748 2952 2958 11749 11750 3438 2494 11751 11151 9901 10469 11387 11752 5748
1357 11753 4008 2056 11754 4247 11755 9080 11756
1358 2297 6271 8071 9753 11757 2432 3065 11758 8972 8111 11759 11760 8452 5933
1359 6188 9502 1730 2770 2768 7763 11664 4274 2574 11761
1360 4072 11762 11763 11763 1807 11548 940 11626 11764 11765 9507 11766 4359 11767 1533 11768
1361 2100 7481 1929 11769 2137 8309 2199
1362 2619 4590 11770 5579 7062 7586 2316 7723 3101 11771 5473
1363 842 3577 640 5141 6785
1364 2407 11772 10118 971 6301
1365 872 4618 11773 1381 11774 11775 1824 1383 3864 4112 1131 806 798
1366 11776 11777 2395 6298 11778 11531
1367 6874 1122 236 7012 3270 7042 1783 1783 214 11779 5877 7010 214 5399 11780 5417 9592 11781 2162 5428 1325 11782 3254 254 234 5612 2339 3987 2173 234 10639
1368 11783 1848 2061 3055 7556 7556 1831 5866
1369 11784 11784 7638 10651 1965
1370 5368 7803 7113 7812 5368 11785 3027 5816 11786 10014 4766 11787 8233 6923 11788
1371 8198 7127 3668 1143 7130 2427 7131 7130 7136 3158 2446 5202 2460 2570 7132 5271 11789 4479 4657 2585 5243 2601 6507 11790 2779 6511 4147 7139 7141 4274 5167 3148 5063 3159 1142
1372 6932 805 530 3542 4881 11791 1841 1381 11792 5535 11783 3554 3860 1020 1021 1239 55 11793 4132 11794 1886 9380 4118 270 3043 7456 11795 11796 11797 9213 11798 4181 9195 11799 10313 11800 2719 11465 8810 453 11801 11654 420 874 3558 4 7168 11802 4113 7207 8030 646 2657 10623 4577 2893 8656 11204 11803
1373 5936 11804 11805 9219 4586
1374 11806 2639 7912 11807 9348 7638
1375 7837 11808 6154 9276 11809 11810 11811 11812 4344 3179 5348 11813 1810 5685 11597 10302 11814 11815 11816 9411 11817 4800 11818 11819 4868 11820 7023 1295 772 4014 7963 11014 11821 5334 7882 11822 8174 10662 11823 3169 7924 11824 2234 4084 4067 11825 5321 11826 7976 11827 11828 4040 11829 7020 1975 4867 11830 1804 5993 4204 11831 2706 8991 11832 2377 11833 11834 11835 11836 360 350 11837 11838 11839 4088 7853 2438 11397 11840 860 4808 8890 5130 10568 6768 11841 11842 11843 11844 310 11845 8817 11846 4492 8171 6134 364 10293 5370 11847 11848 11849 7264 11850 7643 11851 5533 11852 7631 11853 5686 11854 8176 9196
1376 11855 11856 2925 11857 10750 366 11858 11840 11859 5917 4078 11860 364 11840 4807
1377 4153 11861 11862 5798 11863 2807 11864 5798 11865 5887
1378 11866 11866 11867 11868 11869 11870
1379 2566 6516 2270 7141 2571 11871 11872 8212 8212 5900 10433 6505 11873 11874 5082 11875 11876 11286 4472 5271 3680 5181 8219 3654
1380 101 8191 11877 11878 1967 2912
1381 4241 11074 6171 635 10428 11216
1382 7342 4284 6002 11879 11880 5041 11156 11881 8859 11882 11702 4283 3690 11883 11884 11885 8955 6259 1492 11719 11886 4292 11887 4921 11888 11716 5512
1383 2706 8395 3569 2690 4225 381 5461 6340 11889 11551 7032 11890 4680 294 8333 2312 3103 4180 1760 11891 3176
1384 1643 8460 11892 11893 2660 11894 6103
1385 2386 120 10989 11895 354 9352 2479 120 7636 10567 2373
1386 77 5536 4884 4064 11347 11896 11897 11898 7988 3877 11899 2439 11900 11901
1387 11902 8954 6830 5132 11902 11903 2398 136 11904 6695 297 1502 11905 11906 11907 2885 11908 5992 11909 6704 2430
1388 583 6685 9406 3483 4934 577 7669
1389 11910 958 11199 2923 9038 123 1743 6769 5500 2395 6998 6406 1176 1699 3791 2644 319 11854 6998 8913 315 11911 9443
1390 7123 2879 11912 4493 10466
1391 2518 2460 9210 11913 5284 11914 2806 3154 4322 11915 5088 2426 4520 2446 4280 5265 2255 3340
1392 1036 2441 1140 6070 8206 8206
1393 5822 6104 4509 5865 3562 668 5440 2850 11916 11917 8041 11918 11919 3523 646 143 6793 3562 5057 10859 807 5822 10708 811 788 27 3354 6236 11920 789 1829 8144 3492 11921 3810 11922 8956 11923 9670 1653 11893 11924 7458 8587 8441 11925 4890 11926 79 8042 668 11927 10859 11928 11929 6811 4608 3542 1649 5610 11930
1394 2259 5161 7127 9118 11931 2250 11932 10439 2006 2771 11933 2264 6508 3417 4450 2585
1395 1635 9213 1407 10016 11934 11935 11936 11937 11713 11938 3037 11939 4921 11940 9342 2676 11941 1175 11942 10318 3911 11695 11943 7007 11944 3359 11937 8393 1623 6303 11945 6447 1701 531 7840 10856 11946 10579 11947 4921 6253 11948 7562 11949 4909 11702 11950 11719 2886 1678 3576 11951 11952 11953 826 6582 1219 6253 11207 11954 6052 7222 5360 10879 11955 2794 11956 5360 2504 11957 5705 6006 11958 11959 11960 5770 7474 4857 11961 11962 11963 11964 11255 11965 3698 11966 11967 11968 11969 11970
1396 3369 861 7105 2882 5135 7942 2705 11971 7972 8893 4813 10971
1397 7057 11972 11973 6493 3444 11974 9838 5992 11975
1398 11976 3748 1192 5023 1427 3748
1399 4748 11977 5506 4741 1180 4826 6313
1400 11978 4641 11979 3629 11980 4933 7743 7438 10803 11981 3897 11982 8709 4227 8738 576 6609 7435 10776 11983 4644 3925 7749 8785 3768
1401 10971 2299 3139 11984 3180 10289 7650
1402 11601 11878 11985 4307 11986
1403 11987 6428 814 7199 457
1404 11988 6776 4743 6363 432 2787 11989 2064 8616 1157 9979 7570 710 2886 11990 7219 1958 11991 7320 8616 2064 11992 7219 7804 2061 6262 6201
1405 2292 11993 11994 2708 1497 8831 11995 2323 5468 8958 11996 11997 11997 1808 11998 11999 7826 11202 2712 10654 868 383 12000 10656 104
1406 3650 4999 649 1201 438 6448 86 1671 5044 6261 4132 5697 12001 6207 1652 8587 5704 755 1856 785 785 750 12002
1407 4984 8160 206 6722 9601
1408 12003 12004 3063 12005 7431 10820 3892 12006 1988 12007 7183 6525
1409 2341 3578 1554 6889 1232 154 9022 12008 12009 237 12010 10011 1043 1936 10430 12011 8316 4027 3496
1410 1881 6939 12012 3910 10741 4660 3358 503 9797 783 642 778 5358 12013 825 1131
1411 5864 7416 12014 9917 3024 538 12015 638 9917 1658 2418 8236 12016 7545 1169 3565 8858 12017 4034 12018 8943 662 12019 5142 12020
1412 8128 2634 7623 295 12021 12022 12023 9438
1413 7238 12024 6699 536 12025 5589 868
1414 1178 1418 8861 645 3030 12026 6958 6786 1677 2504
1415 12027 673 4694 3792 7068 7588 4729
1416 3755 11190 10345 1490 10479 6611 76
1417 5002 9485 9489 603 1585 12028 10871 12029 12030 12031 1580
1418 12032 5270 12033 3667 1023
1419 8704 12034 8183 12035 8319 11112 3300 5632 12036
1420 579 8663 6670 12037 9907 8579 562 12038 7717 5723 12039 7435 5734 4938 10777 12040 8726 6956 6662 10824 12041 7171 6601
1421 8144 1304 12042 12043 811
1422 12044 10747 12044 12045 12046 5777 12047 1274 6237
1423 12048 8356 12049 3688 6251 5508 8837 3722 10965 3534 4285 12050 3722 12051
1424 872 3815 511 6392 7812 1207 813 2681 818 3565 545 12052 110 2892 769
1425 4516 8495 4743 4069 6210 9011 12053 753 12054 1640 4612 1677 2788 530 2826 6442 1679 6201 4286 4608 6045 1661 1818 1827 8353 5704 12055 7564 1016 9291 5693 4056
1426 11773 12056 10624 10199 649 1701 6353 12057 1893
1427 12058 12059 12060 704 4045 1659
1428 6382 145 9524 6383 2126 12061 218 2046 1326 201 12062 12063 1331 7481 200 612 10926 1090 7479 2204 10252 147 9401 12064 10709 12065
1429 8601 12066 12067 11997 12068 4772 12069 10117 6130 2738 12069 12070 12071
1430 10124 5989 3107 9411 11832 12072 6237 12073 9279 12074 12075 12076 1809 12077 12074
1431 4335 3088 4331 297 299 2395 8949 2637 1451 357 12078 2370 623 2386
1432 12079 5579 7586 12080 4775 3956 7639 6147 4219 11202 4676 773 12081
1433 1323 11530 2167 2528 12082 12083 9524 240 11530 9032 12084 7612
1434 12085 5624 12086 12087 12088 2180 12089 8704 5391 1126 210 2175 11064 12090 8320 6722 1546 3518 4956 4960 4961 5413 12091 10484 5631 7790 12092
1435 7340 12093 12093 1138 12094
1436 12095 8191 2918 4072 11877 3093 2410
1437 10965 1891 1219 4660 11226 754 658
1438 1850 9019 12096 7523 12097
1439 12098 12099 12100 3103 775 12099 12099 773 12099 11638 12099
1440 9895 8315 1911 10070 12101 7774 5961 5845 2983 12102 10555 12103 257 170 8251 2218 10712 3806 12104 12105 155 8299 1310 1331 9571 12106 12107 3301 8252 240 12064 1111
1441 2583 1139 11687 3661 58 2271 4463 2253 2772 3146 5071 2558 2585 12108
1442 12109 8749 8713 7713 9406 1221 12110 12111 4422 12112 7046 12113 10262 12114 6661 12115 12116 12109 12117 9902 7697 4423 6665 12118 12119 8660 6655 3908 6594 10255 10534 12120 4430 571 9848 12121 779 12117 6669 3486 12122 12123 12124 10910 7716 12125
1443 1065 11640 7610 515 12126 7592
1444 23 1803 8819 12127 3512 8371 12128 12129 12130 12131 4970 11646 4929 5406 1541 12132 1089 5709 12133 12134 5304 5305
1445 2720 6630 12135 6630 12136 12137 12138 1899 436 1899 12139 12140 12141 6253 12142 12143 6630 4659 6860 12144 1653 12141 2670 12145 10374 12143 8356 12146 12141 12147 6862 9534 10374 556 12148 12143 1880 12149 12150 1905 12150
1446 5290 5317 12151 4989 985 1608 6475 2639 985 7851 4947
1447 1496 12152 12153 720 3643 552 718
1448 4228 12154 10090 3487 584 8560 10534 577 9405 12155 8716 12156
1449 10852 9212 2626 1825 9605 7102 6860 1899 7102 4046 6457 1219 806 6969 4122 720 453 8347 6932 3017 12157 9157 9667 102 6970 4897 1983 12158 12159 1386
1450 6518 1678 12160 12161 8049 12161 12162 12163 616 8152 12164
1451 6793 666 12165 1617 1671 1670 3025 740 6793 3354 10111 7192 8240 9979 1677 1670 11650 8338 1176 1176 1702 11935 12166 11948 12167 640 4048 2674 2661 1696 12168 12053 1697 1642 7315 2414 2117 2119 802 12169 3038 2417 5055 3516 1670 2115 12170 832 5693 4851 1616 1164 740 12171 7521 6201 12172 10152 3002 12173 2523 2526 6625 11935 7878
1452 5705 1887 8355 1657 12174
1453 6328 12053 9855 843 1621 441 8042 6207 653 12175 5911 6373 6689 12176 7267 2313 10309 12177
1454 9643 517 12178 6249 9656 12179 2214 11697 554 12180 12181 9650 12182 516 4663 2213 12183 8616 12184 12185 12186 514 12187 430 12188 12186 12189 12190 12191 9654 451 538 3556 391 9148 473 9639 12192 12193 537 8845 9182 12194 4516 1239 1955 11688 8033 12178 5541 12195 277 6239 6930 12196 43 501 77 12197 12198 3706 12199 446 12200 4999 12201 425 12183 5541 12202 12202 5541 9769 10169 8792 6239 12203 12179
1455 12204 11934 1302 6303 11057 6352 3874
1456 11864 1394 12205 10233 1395 12151
1457 12206 10664 12207 7267 11840
1458 630 3649 4400 12208 8239 2682 452 2066 3576 2489 12209 4922 1131 6324 2658 1652 826 2740 790 12210 1206 3071 645 4290 2522 5300 9380 1677 1621 1642 1180 4606
1459 806 1235 763 12211 12211
1460 7670 12212 12212 12213 10599 12214 5586 5666 975 7670 5659 11770 937 6738 675 5741 12215 7066 7066 3311 4694 12216 12217 5741 12218 1509 5741 11019 5601 5595 4773 5741 337 2364 2368 11013 4816 992 2928 11280 3311 7402 12219 974
1461 2114 1841 3481 5540 1212
1462 2041 12220 3271 1929 1051 12221
1463 5393 6181 233 6902 2546 8765 2360 240
1464 3052 1235 8355 1683 465 12222 116
1465 8273 587 3483 3769 12223
1466 12224 12225 7727 675 6294 1509 12226 4200
1467 12227 146 4765 12036 5396 12228
1468 12229 12230 12231 1301 12232 12233 12234 12162 4573 12235 4573 12233 12231 12236
1469 5110 3134 11036 10422 1394 10225 5277 12237 12238 5123 12239 2809 10273 12240 12241 5634 12242 5022 10885 8157 2361 9988 10638 2229 5005 206 8312 12243 12244 2337 260 12245 5300 12246 1549 176 12247 12248 6643 12249 12250 12251 5020 10085 9597 3996 12252 3270 12253 195 12254 12255 9867 2254 5297 5314 12256 8061 8261 11658 5183 1862 4142 11665 10450 4477 4321 5177 8260 3602 12257 5673 4322 12258 2597 10411
1470 10801 7170 7079 6596 12259 12260 10909 11648 12261 10809 8572 6231 7170 12262
1471 12263 624 5461 1300 7272 3081 104 2318 12264 12265 12266 12267 12268 4224 12269 6490 7987 2926 8083 5370 3875 1748 12270 10265 5460 12266 6894 7260 315 12271 899 12272 10592 121 6340 12273
1472 2007 2462 5163 12274 2573 5252 10231 6503
1473 4764 2372 2326 12275 4814 8915
1474 3866 42 7806 2719 12276
1475 2509 9938 5088 12277 5238 11605 9210
1476 228 1077 206 12278 1073 1312 5620 10375 11110 11069 12279 1774 3215 12255 3998
1477 12280 12281 7908 12281 7642 8884
1478 8335 20 9968 10323 12282
1479 4807 12283 12284 638 11994 1455 12285 12286
1480 1932 1555 216 2138 12287 12288 1326 12289 1089 265 3009 4979 12290 1934 12291 12064 5880 7013
1481 4634 577 8578 8666 10777 9910 1988 7716 12156 9406 598 570 6685 12292 6684 4231 6588 12292 6619 5723
1482 3406 12293 12294 2553 1089 7253 2529 3201 639 5616 12295 12296 10176 2360 12297 11509 5553 12298
1483 136 10990 111 2343 5343 12299 2305 137 10722 303 12300 11909 8952 12301 295 12302 8960 7614 1761 10403 3935
1484 116 11956 447 12303 12304
1485 12305 2622 2829 10761 2502 2688 751 630
1486 12306 3956 5657 991 7719
1487 70 5036 12307 5039 2303 9362 7942 2699 10341 137 4552 11219 7262 9834 1970 5343 1257 12308 6418 5591 326
1488 1164 791 1848 8239 10111
1489 3179 6768 2398 6398 6407 6768 783 8050 4040 12309 12310
1490 3173 12311 12268 9195 2370 7585 3462 2326 12312 12313 5778 4552 94 7453 300 9361 2372 5778 113 6416 2408
1491 12314 10860 12315 3554 12316 12317 12318
1492 12319 7005 2959 12320 3562 711 6097 4046 1019 1303
1493 828 3489 3489 1992 2001 1815 1993 681 89 2678 6945 7564
1494 754 12321 4743 2992 1683 2788 3004 1167 12322
1495 12323 1945 12324 4848 6775 4828
1496 9160 12325 6308 5438 8156
1497 7331 5179 10448 5285 12326 12327 5200 2800 12328 1593 12329 5229 12330 9497 8624 2426 3149 2255 5164 2255 5859 12331 2257 12332 12333 5165 5163 12334 5247 5267 12328 12335 5250 12336
1498 3405 2160 3399 2056 3204 12337 8931 4249 12338 12339 635 12340 3222 12341 3200 2051 3221 9946 12342 9949 12343 3211 9954 11215 12344 12345 4237 3205 5628 12346 3973
1499 8273 8289 10771 1987 12347 6609 4649
1500 1252 310 6692 5342 2344
1501 12348 12078 12349 1252 12350 7264 12351 3938 12352
1502 2855 9669 7288 8696 268 9640
1503 12353 8809 418 5860 644 2998 513 434 12354 8292 2074 5571 3052 1685 12355 815 8651 12356 3738 8294 869 8143 711 1677 11098
1504 12357 10203 1654 12358 2477 2653 873 4850 1234 2892 810 8155 12359 1823 106 4630 791 9806 8438 2610 1812 1675 4577 2961 1699 7089 3567 6379 2214 1676
1505 8389 12360 10897 12361 2123 6870
1506 12362 6673 10090 4227 12363 12364 1222 569 7699 7708
1507 3573 9450 12365 5337 9260 3879 1261 11336 12366 3874 11843 10627 12367 11764
1508 4714 993 12368 113 12369 10674
1509 12370 9111 4596 12371 10959 12372 12276 2686 1957 10203 815 8774 3095 5057 12373 12374 6008 2504 7815 8150 9156 2760 4596 4596 12375 10855 4919 4716 1682
1510 12376 1383 12377 7090 7090 7090 7090 7090 5813
1511 9644 1219 409 3576 3000 656 513
1512 12378 12379 12378 8357 12380 2685
1513 6502 2426 2446 2012 2028
1514 304 5779 4204 2738 111 3872 8960 7448 7636 12381 6692 120 2476 5719 4396 1292 12382 12383 12384 2885 1448 10669 12385 4204 3368 4388 7633 10400 295 5327 3122 10393 851 12386 7856
1515 12387 675 5718 7854 7062
1516 9228 4810 12388 8174 4014 9233
1517 6233 589 7184 7742 4431 12156 9805 7184 6601 12389 3640
1518 12390 1706 1716 12390 1035 1706 2270 12391 12392 12390 12392 1035 11761 1593 2270 4326 12392 5805 12393 5805 12394 2024 5069 2763 8056 12395 6503 2024 5805 5069 5684 1593 5069
1519 12396 7235 12397 12398 11101 7463 12399 651 11958 1702 12400 3094 859 3025 787 4855 11706 40
1520 4014 12401 5851 12402 5809 12402 7965
1521 8016 4024 5634 12403 3976 4239 12404 10893 4834 3211 10893
1522 1156 11773 7416 12405 12406
1523 676 12407 4067 12408 11377 6167 8270
1524 8617 2061 1901 12409 2740 12410 7420 5044 2835 5144 12411 3733 11965 3554 7065 7419 12412
1525 5392 3505 12091 12413 12086 12132 12414 5416 10487 11646 210 5406 7043 11033 12415 11587 12416 11641 12417 2097 12418 12419 12420 12421 3372 2184 6884 220 12422 6027 11497 12423 12424 12425 12426 4985 3512 191 12427 12428 3373 12429 6882 12430 9033
1526 12431 8249 6876 2218 151 9194 11574 1917 11091 1105 10059 3796 3797 2987 10553 12432 2098 2131 193 3271 6032 12227 11082 11780 2147 10252 3803 12433 9308 1072 9313 12011 12434 10028 3254 10028 4962 1051 1070 11082 12435 12436 12437 1101 2219 2359 12438 2211 214
1527 12439 3035 7089 2505 2111 2746 12440 651 5770 5770 2689
1528 12119 3629 12441 12442 1988 3482 7046 12443
1529 5663 2698 3045 4072 11805 960 120
1530 1812 91 448 8427 4108 873 12444 7288 511
1531 12445 366 5740 12446 6236 9438 625 623 3936 12447 3569 11678 12448 5456 12382 12449 12450 12451 12382 10154 12446
1532 4584 7383 1268 1761 1505 937 6399 5329 4552 9060 2365 10296 4075 941 9473
1533 1156 5864 2728 3035 283 9630 8139 12452 3534 7492 7416 1831 782 12453 2001 12454 2061 7200 709 1640 115 8861 2502 6354 12455 12456 1842 1640 10736 12457 1175 2728 12409 8445 5040 8621 12458 678 9543 3861 12459 4660 6365
1534 3021 9800 5704 652 2740 6199 3027 7512 3527 4039 1671 659 6201 6784 2832 12460 738 1384 6789 2825 4908 3912 267 1380 717 3351 7114 434 3025 5697 5701 4851 7542 12461 3493
1535 4743 754 12462 1652 1670 12463 11720 12464 9773 709
1536 6207 6582 2740 665 12465 12466 827 1206 1637 1685 4920 834
1537 3871 11282 3449 12467 10661 5495 10654
1538 2553 233 4962 2967 12414 5975 7147
1539 12468 12469 12470 2649 2923 12471 12472
1540 12440 10904 6443 7525 2064 7566 447 1702 7521 10878 2816 2743 7168 12473 2875 451 6625 1637 515 7538 12474 1623 110 7305
1541 12098 12475 12098 6089 7650
1542 12476 7089 12477 788 12478 1829
1543 6199 4768 88 4513 1621 12479 840 12480 1610
1544 9891 7054 5657 4713 12481 4347 5990 4713 12482 919 12483 12484 10593 12485 3326 7585 4705 995 933 1761 12486 5590 8411 12487 12488 9347 675 8009 5990 4675 69 1761 12489 3090 12490 1271 6488 493 12491 12492 2634 1983 923 12493 9380 457 12494 11631 9690 10106 12495 12496 11408 9686 9748 9127 1810 12497 4165 8558 3089 6770 71 6159 6388 12498 4759 9363 4694 5738 362 12499 9663 12500 12489 7990 4297 4727 4549 7994 3946 8402 4220 383 8414 8402 868
1545 12501 308 3310 12502 12503
1546 7581 6091 12504 775 2309 8817 6769 10570 9925 12505 12506 5670
1547 1492 12042 4534 4539 3863 7547
1548 6236 12507 12508 12509 6704 2640 12510 5372 12511 12512 7864 5651 12513 12514 12515 12516 12517 12518 12519 4357 12520 4875 12521 12522
1549 9867 12523 12524 12525 635
1550 5440 1235 12320 2681 1693 2678 872 12526 1983 802 6793 4920 12527 88
1551 4357 2438 2279 6236 2315
1552 3311 12528 10104 5587 368 12529 7124 5351 11282 6293
1553 2787 6356 814 1643 12145 2891 2852 5864 1156 3489 453 1853 1893 737 2888 4601 1169 2616 6105 720 1893 12461 4128 8247 2115 12172 4887 754 834 7462 7191 4909 872 1020
1554 3849 4916 2760 702 10494 12530 795 12531 12532 2416 12533
1555 6434 838 7210 12534 12050 5507 12535 7314
1556 12536 12537 12538 2322 12539 7919 1529 6898 12540 8886 12537
1557 12541 458 7457 754 8142 114 4069 1219 12542 7236 10131 12543 12544 266 7543 2085 12545
1558 6340 1254 6407 10381 3575 2698 2698 12546 5480 4506 12547 10344 12548 10794 12549 12550 12551 4102
1559 5812 5942 12552 2523 644 10403 121 12553 12554 5540
1560 7990 7588 12555 11079 11639 492 9391 757 12556 9441 2368 1264 10108 3774 852 12557 6496 12558 4165 12559 12560 5500 12561 12562 5486 12563 2644 6464 383 4552 12564 990
1561 3567 2214 1144 12565 12566
1562 1771 4965 11054 6876 636 635 10926 2160 11753 639 6174 11034 6556 3404 8929
1563 10345 12567 3439 10363 9610 3477 12568 2796 9898 12569 12570 6449 1365 3749 12571 3479 1479 11485 9931 12572 8630 8515 12573 2494 2110 9245 3066 12574 10472 1513 12575 1353 12576 5768 8540 1352 11290 9244 7883 1477
1564 71 5490 1255 5490 3794 6704 1288
1565 2861 31 2892 12577 12578 11220
1566 12579 9330 2691 3872 10971 3599 3170 12580 10969 2665 12581 12582 12583 844 363 3466 103 12584 8072 3877 7634 7633 290 2313 12585 5132 12586 10977 12587 12588 10969 11759 12275 12589 12590 12591 12592 11975 10975 11081 8913 12591 11974
1567 8171 10667 3120 12593 12348
1568 1078 5878 8297 8922 12594 2340 12595 233 11507 10048 2342 9987 242 9587 8826 8844 2218 12596 216 10081 9955 2160 12338 2962 1109 2546 2222 11517 9582 261 3290 7173 3227 12431 2173 10889 2545 12597 1334
1569 12447 5345 12598 4218 11835 12599
1570 4553 12600 12601 4811 998 6853 9202 3306 12602 3618 7393 12603 11836
1571 7089 4627 1206 7089 807 813
1572 12604 5782 12605 12604 12548 6152
1573 7976 962 6270 6127 12606 11799 9280 12607
1574 12608 4553 12609 12610 12610 4304 12611 4304 12612
1575 12613 1847 5438 12614 754 873 1204 828 815 10095 12615 9014 8244
1576 233 5559 1089 4584 2420
1577 2910 3480 656 12616 12617 12618 1618 12619 6434 6247 12183 10492 2075 1206 12620 12619 12621 9923 3715
1578 3599 11825 5345 10340 5345 10968
1579 12615 3647 2617 9213 12622
1580 2790 1650 2495 4651 6281 12623 12624
1581 12625 3972 3403 11049 11051 4835 10932
1582 11733 11267 10462 12626 12627 2897
1583 5824 447 1216 78 78 2391
1584 6265 914 11868 4084 1966 4204 12628 847 1757 4225 12629 12630 12631 3412 12631
1585 12632 10359 5748 9187 10347 8549 1477 1600 1484 7678 11495 1521 12632 3068 4440 5761
1586 12633 8228 1089 8366 1909 1928 1554 12634 256 1066 1431 12635 5011 10093 11111 1911 146 11769 3007 2360 9417 12636 10052 215 5027 1540 12637 6037 7799 12638 2548 10252 12639 9715 5708 2179 12640 12641 9091 9717 1112 159 242 3987 9718 2546 12642 12643 5632 2170 12644 7592 8489 11563 2527 2126 12645 5843 12245 1328 12646 12287 7611 1932 2988 163 9413 209 12104 10009 3190 2187 12647 8012 12648 221 2132 3580 5008 11508 608 4961 219 255 12649 10085 10068 3191 12428
1587 4072 2642 12650 2925 12472 9289
1588 1296 12651 1292 1285 5676
1589 4415 8665 7185 10775 12652 9406
1590 6395 8859 9853 9164 3050 4833 7291
1591 12653 12654 3382 6846 12655 8935 12656 12657 3397 12658 12340 4247 12659 12660 12661 6548 6538 12662 11075 11435 12663 10939 2047 6544 9082 6556 12664 12665 7664 8929 3392 6560 12293 10933 12666 12667 10929 12668 8933 12669 12670 4824 2059 12671 12672 4248
1592 12673 1373 2939 12674 1475 10470 1609 9334 12675 12676 1363
1593 1615 2617 12677 1496 763 3481 12678 1892 12679
1594 992 12680 1268 9079 1818 2723 2992 417 12681 937 3956 4673 962 12682 7062 12683 12684 5576 12685 383 3085 12686 4497 775 1273 10680
1595 1942 6382 1333 12687 1920 1573 8251 7150
1596 12688 2527 1313 8380 2527 10896 6880 1789 3518 1789 1789 9137 12689 8380 12690 3214 12691 12692 10047 3265 6952 12693
1597 1 12694 4106 1957 11159 819 12695 4629 1816 1948 4576 9121
1598 4003 10086 8647 2227 10079 5398 4024 6724 2546 12696 2360 11104 2359 1909 4024 12697 242 12698 8640 12699 1778 1765 11508 10081 8765 1334
1599 8366 8675 12700 11071 9088 3235 12701 2542 1321 12702 9574 10051 12703 223
1600 117 965 12704 12705 7468 1296 94 2389 12706 12707 1292 351 364
1601 10563 7852 677 12708 6756 6753 12709 12710 1241 1962 9071 4331 10722 12711 9845 5488 8779 315 12712 2301 10293 11832 12713 6706 353 1744 6301 2931 8779 4204 6341 5343 309 310 10608 12714 6299 5492 2294 12715 7004 12716 12582 3947 12717 12718 12719 10595 299 6402 333 622 7976 8905 2246 3870 1528
1602 11630 7940 3792 5569 8001 9129 7124 3335 927 12720 1274 6920 4204
1603 5876 300 12721 4408 4790
1604 8713 3636 12722 12723 6664 3485 587 8716 5954 12724 3769 8726 6660 12725 592 10535 6639 6635
1605 1615 1379 2959 6007 12726 3489 12727 1661 1621 7299 1201 1690 8042 1616 6261 6967 6207 802 1623 8459 12464 12728
1606 10401 2287 2345 111 12729 12730 12729 11598 2669 9748 12731
1607 12732 7007 828 6229 745 649 855 7007 1219 4284
1608 658 3744 7210 10141 12733 17 2654 12552 4884 3562 4858 1881
1609 12734 12735 2690 10140 6340 4225 7241
1610 4740 6395 731 3742 3524 2232 4740
1611 1735 3579 2196 2126 7010 12736 1232 1565 5380 7795 2122 12737 2199 12738 1928 12739 12740 12741 11068 12421 2359 2186
1612 9007 9833 5912 8174 5687 4797 2395 6693 2920 847 12742 5663 12743 1531 7920 4018 7937 9290 12744 3409 11907 4507 12745 12746 6463 9260 6269 12514
1613 4813 7630 12747 4217 4780 12748 300 4018 5345 12451 12749 12750
1614 12751 1448 12752 12753 2637 4188 4691 4699 2302 10337 5133 2318 10990 2305 12754 2282 1608 7858 4165 12755 8602 2639 2638 2309 9877 12756 626 6412 3470 6462 12757 5472 9686
1615 3025 4741 2391 1130 5812 79 10906 606 10636 12758 5301 12759
1616 2132 12760 12761 10252 12438 1912 7791 1232 12762 9022 10244 10633 12763 12638 7148 2201 12764 1737 12765 12103 12766 10252
1617 6934 12211 3017 811 7161 3526 3036 2898 2495 12767 12768 12769 1881 7300 815 3587 12565 12770 1699 1658 873 1955 12771 818 3549 12772 12773 1128 695 7814 1136 10278 708 7525
1618 9845 9622 4798 10394 3103 12774 12775 381
1619 3769 10921 7109 12443 7668 10261 4429 6635 7711 4422 12347 12776 11430 5955 1988 3769 8289
1620 6811 12777 6811 9853 12778
1621 3475 5756 3472 8630 3762 1361 11007 9243 11388 82 1193
1622 5079 5064 8196 8196 4261 10223 2260 5167 1713 5265 8267 8269 5068 5673 5096 5085 2012 2259 7034 12779 5202 5203 12780 5285 9462 2425 9118 2807 2566 7129 9504 12781 1032 2595
1623 754 4048 11419 710 3021 4048 3021 802 534 678 4883 12782 7658 840 1683 7090 6776 2489 1995 5368 12783 534 12784 1385 842 1417 1177 10846 79 6500
1624 5005 1045 2175 5417 3231 1553 12785 12786 9566 9566 246
1625 9984 8481 5555 1445 12787 11109 1430 12788 1428 2527
1626 9616 2907 4970 12789 1443 8896 11069 2046 5417 12126 2181 11003 8309 12761 2733 9190 1431 3010 196 1499 12790 12791 212 7018 9721 3271 12792 3578 7597 2199 1573 1044
1627 1917 5395 6872 12793 186 196 8297 164 1739 1080 1920 2128 12794 7011 12795 1051 2546 2733 3496 5380 8190 11031 10998 181 3996 2531 6913 12796 9718 12063 5945 2527 1123 12797 11088 12798 1231 11083 11370 12130
1628 7057 12799 11909 4212 9236 6479 5683 12800 117 12801 4075 11542 675 9392 9885 3124 10730 12802 2301 11681 12803 2729 5351 7834 7273 4165 6489 6088 8559 12804 6492 5129 4548 2711
1629 12805 12806 12807 11329 12538 2241 11318 4307 9138 12808 12809 8169 9040 8169 12808 8813 12810 12811 9128 12812 12808 4869 12813 11318 11335 7917
1630 12814 1513 12815 9680 12816 12817 12818 12819
1631 12820 3347 6502 11605 2800 5899 4323 2767 8198 5187 8800 4472 8058 2774 10456 11686 5108 11874 2809 10272 5085 1142 4469 2801 5271 8627 1024 3418 4161 2453 12821 12822 6108 8059
1632 8737 3901 12823 12824 12825 12826 12827 10803 12828 8560 12829 10821 9905
1633 4118 1654 6734 2851 9858 12830 814 12831 12533 8797
1634 6876 639 4839 6322 12832 12833 6171 9950
1635 5280 5152 8195 2570 5223 5900 2809 2570 9973 8201 12094 5204 2573 2509 11136 5154 11789 3149 8625 2570 6072 8625 12834 3133 2764 12835 11004 9119 5222 2588 1722 5284 2426 12836 2259 12837 5231 2595 3682 11876 2593 4322 12838 10412 2598 2456 4477 12839 12822 3151 3159 12840 2592
1636 7089 2613 2892 12841 13 3554 12842 5697 7658 266 52 1 12843 12844 5360 8028 12097
1637 819 1657 798 12845 3847 6811 3860 27 12846 1204 9326 1840 13
1638 12847 9998 12848 12849 9090 12850 12793 12851 5305 3265 11065 12852 8629 7370 11517 12853
1639 6197 12854 12855 3035 5689 10576 12856 3025 652 2674
1640 12857 731 12858 3428 3428 3426 6046 12859 12859 276 1501 1895 276 6046 4905 9522 3422 3864 684 8392 653 1663 12860 1663 1664 10550 12861 3077 1131 834 4617 824 276 12862 5363 3078
1641 11560 12863 10034 10502 10100 11509
1642 4491 3649 3180 541 3884 12864 407 1130
1643 789 646 1176 1871 2993 11893 744 4853 9670
1644 6615 9266 7372 12865 7676
1645 8416 12866 12867 10726 1254 9928 12868 596 5149 7981 8414 12868 4794 7583 3121 7992 1271 4704 7999 2698 7398 7623 2332 2332 3307 4225 12608 4789
1646 12869 12869 12870 4637 3553 3003 10017 2483 12871 12872 1235 1829 1899 9156 12873 7005 4890 12874 1235 2876 1651
1647 6327 798 12875 9797 6941 9797 3852 6307 7245 3034 12876 2621
1648 12877 867 12878 12879 4162 4014
1649 12880 5876 12881 12592 12882 12583 10722 12883 9195 10613 12549 301 3330 12884 12606 12885 12886
1650 9627 12887 878 12888 12026 1156 1889 12889 3035 6782 6199 9342 12890 4920 12891 778 5510 5050
1651 218 9313 12892 11361 2189 1083
1652 12893 12893 1615 12894 12895 4853
1653 12896 2292 3946 7888 4781 6400 7938 4312 12897 353 1279 6706 2411 3459 4331 10124 9843 7636 1448
1654 1416 12898 281 4897 8336 12559
1655 12899 10582 650 7168 1686 12900 5705 4595 12901 6379 3491 9240 8886 8175 12902 12439 11303 1898 12901 10322 879 1617 5143 5143 6207 842 828 11220 5365
1656 12304 733 1612 2720 12623 5143 6207 11373 754 11270 812 5702 9855 3037 7110 8235 1616 2674 9338 6936 840 4606 1679 2661 3491 1175
1657 12903 10984 12904 12905 639
1658 5711 12906 12907 10634 12908 5427 12906 8897 2976 12909 12910 3841 8819 12911 7794 2147 8922 5396 6870 3298 12912 5880 12913 12911 12914 8819 1785 12912 9026 7794 12915 9583 5396 5383 5845 7798 12916 6172 1185 1073 12915 5635 12129 7014 12917 12912 6866 5383 7361 6870 12908 4975
1659 7326 12918 1301 1631 2788 4039 8149 652 688 12919 7558 12920 2788 2788
1660 4612 2674 12921 3076 12175 665 12922 3059 5358 3585 8791
1661 2479 6768 622 12923 12924 12925 12926 6335 12927 11296 3625 5149 3619 5490 4173 12928 913 8009 2993 992 6097 496 1215 12929 12930 2664 7192 11115 10604 2731 8074 5449 12931 4119 2489 2318 12932 12933 930 12923 12934 12935 7722 12936 12937 6341 5988 9868 7620 9398 8990 698 12938 2319 12939 12940 2305 8103 12941 9362 12942 7724 12503 12943 1260 5484 9475 3332 8558 5652 6123 4296 4775 7063 12944 12945 1449 7398 6164 11323 9392
1662 12946 6496 8192 7382 9069 6479 8001 12947 12948 5737 12949 11630 6241 10334
1663 12950 4691 4074 12883 12951
1664 12952 12953 8793 9470 12954 1744 120 4788 12955 2404 6695 4860 7834 875 94 12078 9830 7469 6741
1665 4704 4700 4700 4675 4653 12956 4704 6169 4656 12957 12216 673 625
1666 3761 5951 3479 12571 9267 9267 5752 10355 6066 5127 12958 12959
1667 11976 12960 12961 12962 12963 12964 1195 1461 12965 3893 9813 3751 12966 12967 6216 1401 1468
1668 5278 5798 12968 4151 5060 4161
1669 895 12969 4753 3877 6777 4190 3470
1670 1270 4225 9239 7905 12970 12971 11877 7890 12972 12973 12974 12975 360 8394
1671 236 1314 10006 5386 11640 6032 4957 6029 12792 8376 2963 2551 11643 8896
1672 1983 1881 4534 2723 872 6193 4920 2489 7529 10144
1673 2767 2580 12976 7409 5104 2256 12977 10415 3660 2027 5520 5088 2267 1137 2452 2469 4452 7037 5278 4256 12978 1730 12979 5089 12980 1140 12981 6514 12335 12982 8199 3418 6188 8582 5796 10418 2574 2574 12983 12984 7133 2558 12985 10434 8201 6110 7137 2010 3417 8264 2012 7413 4482 12986
1674 1475 1350 1196 12987 11005 5024 1193 12988 8607 9869 1193
1675 4056 2672 12989 267 6198 11059 102 1215 4671 5050 89 1638 7538 11096 7508 7461
1676 8460 2610 499 1301 820 8090 11060 12990 2993 6903 12991 31 4850 4849 4613 12992 12993 1702 2992 2477 4599 12994 9637 12995 9799 2817 9799 11714 2747 12996 12997 2747 4622 12998
1677 6360 2735 3324 1995 10645 4116 7679 2391 12999 110 2611 8700 407 716 789 2859 13000
1678 7805 6450 8503 13001 6459 9142 13001 2616 13001 6450
1679 13002 271 1891 1495 673 3516
1680 4683 627 2642 4204 297 2246 4578 8671 340 2292
1681 4860 9163 10311 13003 12321
1682 3224 3967 13004 13005 11755
1683 3770 6672 6656 1986 5723 10250 13006
1684 2871 1616 3567 6439 4715 4602 8438 13007 10109 12845 13008 871 13009 3542 6774 2619 12370 12015 7679 4033 13010 2790 2485 11461 810 8461 13011 9494 3813 4887 1899 2720 3480 12842 13012 3565 13013 3849 1613 29 765
1685 13014 5577 3795 13015 958 6483 4757 6473 4304 13016 13017 12467 3449 11305 935 9363 5038 13018 1255 6770 13019 11398 13020 12313 6768 3449 2380 8632 5036 4390 13021 3326 10722 13022 1252 6989 13023 13024 13025 958 4684 13026 2882 11410 13027 13028 13029 4297 4187 8402 4753 8558 4390 9449 9442 966 13030 5472 1273 13031 12601 1506 10308 6131 7990 8559 3331 6852 2284 5668 7995 4220 3079 13032 13033
1686 7457 13034 2216 13035 802 13036 13037 13038 13039
1687 6067 13040 13041 1192 13042 8607 9685 13043 1399 13044 3785 4406 13044
1688 301 941 13045 13046 852 7400 13047 6294 13048 1283 9558 6345 13049 104 5459 8113 2702 952 6467 70 4685 13050 11899 7847 10656 7851 7277 4196 9829 8050 13051 13052 958 2353 5872 13053 3870 8050 5872 10193 6405 13054 13055 993 759 13056 776 10207 362 7063 13057 1001 13058 13058 7068 5599 2705 11896 13059 1243 7057 4699 2370 6121 13060 13061 13062 13063 13064 10722 13065 7583 13066 13067 11015 6405 473 13068 337 345 6893 937 313 1255 1240 71 2318 13069 8958 13070 2738 13071 4578 13072 4300 13073 4360 2366 13074 2283 379 4105 11985
1689 13075 4116 642 1682 13076 10164 5942
1690 13077 5002 12031 7157 9258 1861 13078 13079 13080 3821 13077 13081 1584 12030 3831 9101 12031 12028 12030 3827
1691 3095 3685 9770 13082 2655 8148 7089 13083 6926
1692 4322 2260 13084 9562 13085 5220 9871 8981 13086 1721 13087 9559 13088 13089 13090 4941 4990 10405 11931 1142 2007 13091 4943 13092 8055 13093 3668 13094 4948 9561 58 2601 13095 13096 13097 7413 3417 3159 6571 7406 3166
1693 13098 12960 13099 6214 1467 9185 13100 84 1393 13101 13102 13103 13104 13101 13105 1364 13106 11008 3067 1393 13107 13108 13109 13109 13110 13111 13112 13042 13113
1694 2370 2639 337 13114 642 13115 13114 13116 13117 13118 13119 8118 1279
1695 11637 6849 2246 11202 12866 9366 11125 13120 9433 5457 9829 962 5473 9474 13121
1696 1432 13122 1411 7594 8639 237 10034 13123 3519 13124 1110 9998 9570 3281 233 1313 13125 13126 3275 8677
1697 6370 2745 1648 792 13127 3034 12210 2860 7422 13128
1698 5433 5006 13129 5411 3283 1439 13130 12797 4983 7596 9134 1056 13131 13132 13133 7175 9715 5406 210 7472 9617 12903
1699 835 3951 11878 1496 7831
1700 4170 4222 11017 6851 7940 13134 11354
1701 6475 5478 4800 4797 4864 1962 13135 2377 13135 13136 13136 13137 13138 8878 13139 9743 13140 13140 9731 13137 13141
1702 7046 1988 6588 12007 13142 1223 1988 13143 13144 6613 7717 12007 7046 1223 13143 13145
1703 13146 7847 7661 13147 11343 9398 8885 13148 13149 6300
1704 13150 5 275 277 6578 637 3911 1899 2825 13151 11259 712 7492 2089 3043 13152 10316 3737 1895 13153 13154 1406 13155 715 10212 3780 642 13156
1705 3103 8243 2298 3564 6330 13157
1706 1536 174 1051 1739 2198 6719
1707 5438 792 7005 12319 1695 873 1305
1708 9317 1761 6320 10690 10293 13158
1709 3781 10675 6947 4033 1616 6302 3052 2075 13159 1200 6321 660 4999 744 1621 515 2502 1133 630 1201 10758 1021 1612 4290 4715 818 1210 10282 1680 2682 13128 8351 13160 2630 746
1710 13161 2863 806 13162 4922 13163 13164 13165 2090 1017 1871 13166 4860 1825 13165 13167 5517 11800 731 13168 765 3492 5769 1147 8590 10566 5930 13169 5930 3109 3103 5516 476 820 1818 877 3813 13170 1666 720 807 1219 13171 3735 1662 4048 13165 5044 5044 3074 1020
1711 1699 765 1829 27 12843 5816 7089 4850 6943 1835
1712 12873 13172 13173 13174 11008 10345 1480 1475 1479 84 1522 13175 10479 1195 3472 13176 13177 7752 82 13111 11012 13178 13179 13180 13181 3477 6064 11393 13182 5759
1713 13183 852 1505 6168 6977 12367 12076
1714 6936 4530 1303 3864 8464 13184 802
1715 13185 8384 13133 13186 11587 13187
1716 13188 6767 10787 12367 6764 13189 4169 7393 3794 2403 6998 4593 4178 7862 4753 2635 1449 13190 5928 10122 12948 9810 13191 13192 13193 11410 11679 4217 6768 367 13194 2380 8959 13195 13196 13197 12927 13198 13199 12720 13200 6237 4692 7722 3100 4215 4689 2301 13201 12611 5874 9236 6345 13202 1263 5923 4761 6735 4167 13054 6092
1717 8847 13203 1156 13204 13205 8152 8152
1718 2430 8902 8885 5779 354 8394 13206 1298 4396 13207 13208 13209 10604 12445 13210 13211 11805 6402 13212 9055 6023 13213 9706 13214 4182 94 5851
1719 337 73 7379 5586 4773 13215 12225
1720 4113 13216 13217 3708 5044 2742 6263 106 2674 658 9161 3784 7288 12862 1206 9241 2503 7812 8239 8621 3073 4034 1680 5816 13218 13219 2847 2784 649 13220 10743 1827 6581 2660 13221 8768 7543 2505 11234 2653 6940 6789 10576 4615 4054 7508 6204 12465 3053 13222 1652 6053 3052 755 10742 5540 10584 2658 839 1207 9172
1721 13223 2890 832 4748 9429 6326 2740 658 654 689
1722 9195 6695 12748 11354 3335 12492 7396 4705
1723 13224 13225 10965 660 9534
1724 4746 763 12325 668 13156 8655 13226 6988 5438 3188
1725 5453 13227 10728 903 13228 2322 313 13229 3617 13230 2639 7848 6407 13231
1726 1699 1616 1301 8143 8149 2815 2815 2817
1727 12948 13232 13233 1289 13199 4753 10787 13234 13190 10787 4362 2605 6735 109 6767 5928 12880 12553 6747 13194 13235 6772 13236 9881 4362 13197 6735 4337 13237 5928 9622 4337 13188 9881 12470 371 1299 11852 13238 13239 13240 10297 13241 13242 13194 2635 109 13241 10794
1728 11605 12335 10444 5276 2454 7137 5859 13243 9497 2454 10605
1729 233 13244 2543 13245 3274 13246 8280 600 9904 8660 13247 7150 4970 3251 6727 2196 5014 167 13248 12648 6872 4023 3996 5632 13249 1333 9313 3995 2733 10997 12644 3363 1337 11370 5403 4929
1730 1992 89 2828 1659 6573 6573 9534 10150 5356 10141 642 6101 2001 6787 6787 9178 12145 2954 10160 1885 4740 704 8791 3376 1665 6782 87
1731 79 6625 650 6356 12054 3780 12054 13250 393 9381 446 3686 13251 6192 9861 13252 6310 13253 13254 13150 7239 1219 8336 3035 2090 3516 269 7193 3780 690 1178 2872 6903 13255 2867 690 1640 5911 1612 11253 1219 2504 3911 8247 8969 1901 13256 3780 651 13257 3489 4054 3544 10315 731 1640 695 11163 10322 6204 5368 1662 681 2740 1989 1183 2851 878 4860 13258 4292 9522 6448 737 2508 1618 7812 10835 13259 9175 2075 3525 13260 1493 2688 3480 645 7812 1657 4287 11688 13261 3787 3527
1732 7295 1175 2740 8767 1206 13262 1615 1012 13263 13264 13265 13266 13267 3950 2815 8943 9788 11709 2833 4107
1733 6451 509 8151 409 3715 541
1734 3599 13268 5344 6759 3599
1735 13269 11037 2770 8976 5195 2253 2562 5230 4447 2453 2426 13270 3609 2563 2248 12390 2035 12331 4260 2468 4270 3159
1736 3952 2391 17 1997 79
1737 5873 971 2280 3184 2691 2691 13271 4192 1762 13272 13273 13274 2729 13275
1738 164 2133 184 13276 2190 7597 1536 2126 1554 13277 1053 13278 3250 9894 8251 12083 1326 2097 262 8252 2170 1929 13279 3580 13280 13281 10252 2157
1739 3098 13282 7123 5988 913
1740 1565 10178 10555 3578 265 1319 7360 13283 13284 174 5299 2038 13285 8252 8228 1105 13286 7606 9190 1331
1741 3631 110 13287 1987 580 7746 4650 8573 6612 4429 6054 3487 13288 13289
1742 13290 9172 7327 643 13291 2742 1621 6944 8240 13292 1652 5354 4922 785 645 643 681 2742 11958 5816 6907 665 7549 827 824 1830
1743 13293 13294 1536 13295 3401 3390 13296 6323 3204 6539 13297 4244 4250 3288 13298
1744 5418 13299 11216 3809 6718
1745 1630 388 13300 13301 13300
1746 13302 3015 1446 2133 12737 10183 13303 2133 12690 13304 13305 13306 10183 1735 10190
1747 12501 1607 13307 7655 13308
1748 7697 1221 3487 8289 4639 13309 13310 3922
1749 13311 13312 2115 4599 616
1750 8201 5209 3654 3664 13313 3666 3666 13314 9204 5222 10437 5154 3609 2518 9978 5850 5229 13315 13316 2466 2780 10390 5168 13317 9974 1710 10448 9978 2777 5237 12328 5115 13318 2269 8976 10444 4470 2517 5181 12328 5207 5077 5073 5224 8205 13319 5850 5176 5255 4277 13320 8625 5185 12277 4457 3681 5238 9383 8216 2252
1751 890 12507 3125 4800 13321 3125 13322
1752 13323 12370 10325 13324 7778 3185 8049 13325 13326 10493 21 13327
1753 8374 4977 10034 5882 2534 13328 6911 12644 11502 1188 1325 5027 8188 8380 13329 13330 10031 3293 9944 4984 13331 2973 13332 13333 10032 13334 8374 11564
1754 7175 5376 5395 180 6290 200 12034 12906 13335 2227 6638 6027 12413 5422 6291 3230 13336
1755 12509 96 13337 13338 3114
1756 662 806 9916 797 5811 642 1692 1621 11158 1652 7110 2525 4715 5363 9543
1757 9787 1381 514 6580 1812 13339 644
1758 3178 13340 1962 2284 2379 2637 9830 2706 2395 4070 3771 13341
1759 13342 13343 8955 13343 13344 3061 3522 4284 5693 13345 13346 13345 12399
1760 13347 10608 5915 5492 11550 1279 13348 13349 6019
1761 13350 11728 4899 13351 23 13352 8443
1762 4944 3151 2257 10096 5264 5072 12277 2565 13318 3149 2425 13353 2598 11135 2597 2028 3158 4948 4322 4274 2565 3164 4278 3609 8201
1763 1132 6800 1673 13354 872 1379 4397
1764 121 6704 7919 3103 8171 2920 13355 7924 11877 12486 4347 3104 13356 9509 965 4507 13357 8176
1765 1679 6776 13151 742 2111 12460 1164 652 785 3576 11729 9698 6201 5146
1766 13358 5109 8220 2518 1137 2031 12837 2276 5093 5091 9870 1704 13359 5897 1723 4463 1729 2762 13360 5109 4145
1767 7663 13361 12670 6546 6546
1768 973 13189 13362 13363 6409 11899 10672 13364 10722 13365 13183 5994 4201 10210
1769 2707 3954 5542 13366 2397 13367 8878 12714 1606 8191 5683 3103 9280 13368 2400 1530 13369 627 368 13370 13371 13372 5918 12514 7864 5775 8972 7275 7635 7924 13373 13374 1266 378 5533 2332 13375 12714 4800
1770 2709 4221 6461 13376 1279 11909 12481 927 3575 10108 125 5738 7588 10122 13377 13378 2286 919 6169 675 3575 937 3321 13379 13380 3100 121 3956 6496 10800
1771 5329 13381 13382 380 13383 13384 13385
1772 9347 3088 3178 13386 4982 1440 9190 7348 5613
1773 9203 13387 509 13388 13389 10397 13390
1774 555 12355 8083 13391 39 3706 13392 3305 13233 12186 8292
1775 958 4711 11628 4342 1974 13393 13394
1776 12124 8752 6597 13395 13396 8752 598 3628 5730 13397 13397 13398 1988 8567 592 7086 13399 13400 3902 13401 13402 557 6596 13403 6525 13401 2718 7180 587 7712 6596 8665 2749 7712 3901 3891 8736 8661 7712 4232
1777 850 4200 13404 13405 12306 3792 13404 10692 4551 347 5469 12937 6025 1000
1778 13406 3484 3483 9912 5728 13407 10263
1779 3487 3770 577 4228 4640 13408 10771 13409 10771 13410 6956 1221 5725 6677 13411 4939 7697 10807 6685 4639 5953 13412 4231 4933 9406 6619 8663
1780 13413 9856 1213 34 421 6380 13
1781 942 3450 11638 7760 6146 11622 3956 12943 11016 1279 951 6164 337 5851 4694
1782 2155 6383 13414 5960 10002 1431 1075 10059 9087 1917 2153 2148 2150 2152 9616 13415 1326 13416 13417 11580 2360 256 1331 13418 13419 10523 13420 2218 13421 8011 6116 158 8484 8672 10246 13422 13423 1104 10181 5842 11108 12064 11736 13424 10185 2191 13425 8868 9033 13426 13427 13428
1783 2332 13429 6987 11028 138 2706 121 121
1784 2325 4062 3103 3083 13430 11297 9270 6131 11323 7586 13431 10735 6024 4656 13019
1785 11256 7090 743 7090 7090
1786 3203 5028 2536 3284 9583 5300 10049 2227 6913 13432 8867 2528 1093 2905 3203 2335 1313 1089 1333 2527 9089 5560 11083 13433 12664 13434 13435 12832 10502 6876 11034 636 2190
1787 13003 3734 11153 13436 2085 1130 11459 13437 1615 1659 13438 23 7117 7948 13076 13439 10708 34 6443 77 790 11153 3915 4053 7814 1181
1788 4903 9169 4624 7529 13440 13441 11532
1789 4448 2463 2005 13442 5155 2568 12780 5120 2756 2457 5236 2426
1790 2648 4100 9746 13443 13444
1791 3946 7850 13371 4307 13445
1792 6793 3911 2068 7787 3731 10736 3355 2064 522 5538 6788 3030 7787 3042 9518 13446 13447 1183 2846 9309 11938 1615
1793 3080 3168 11836 377 6499 3772 8600 9202 4799 11763 3795 13448 11328
1794 11350 13449 4109 755 13450
1795 3562 1673 12359 9321 13451 4767 10095 9165 7295 1303 1823 1021 2241 13452 6707 1131 815 4512 2818 798 1830 306 4576 824 13292 3559 9292 2747 10235 7112
1796 1492 10579 11254 12042 10904 10904
1797 4553 13453 12712 9622 13453 11820 12499
1798 2570 13454 2259 2455 1730
1799 13455 1097 13456 13457 13458 9896
1800 8345 3094 9970 3490 281 6321 13459 13460
1801 12620 2684 8235 4734 1175 13251 13461 6379 11158 13462 483 6199 13463 6943 11733 13464 4743 1835 7122 2837 13465 11702 11885 6787 1879 658 13466 3534 3073 10964 2081 526 7007 8152 12463 9381 5143 4668 1156 13467 2992 3911 5510 13155
1802 3122 2323 3172 4308 11322 1805
1803 1505 2480 11977 13468 4735
1804 6613 13469 5730 4233 13470 7075 13144
1805 3811 1621 2116 9012 4827
1806 13471 9148 3031 13472 13473 2686 2892 814 8438 11157 13472 778 4606 7218
1807 13474 27 6451 2471 6451 13475 8584 13476 13477 13478 3861 408 1829 4288 13478 13478 13478 13478 408 9150 13479 808 407 13479 13475 408
1808 8671 8670 12743 9195 13480 4683 13481 9629 5872 12801 13482
1809 5865 10310 3356 9163 9682 8767
1810 13483 2748 13484 13484 13485 13486 8726 13487 7435
1811 1966 6695 4726 1756 8902 13488 12225 12735 5608 13489 13489 13490 2706 2304 7623 9317 13490 2439 7639
1812 2959 8491 2816 644 4108 2674 11233 13491 2117 785 13492 660 5143 2659 1830 5146 692
1813 6231 13144 13493 6529 6612 13494
1814 13495 13496 10971 11760 7282 13497
1815 1699 1017 8656 11774 6367 13498 3859 831 4109 813 6367 13499 13500 4897 13501
1816 236 6029 10553 2983 8299 11779 1733 6034 13502 2734 10633 1438 13503 3012 13504 1080 6383 261 196 1082 2128 13505 9369 3233 1803 233 214 1325 10423 5981 8641 8379 1121 2166 1114 13506 5411 12416 12762 11557 8470 13507 11502 5016 13508 12693 12403 13509 9893 161 10078 8286 2043 13510 13511 13512 8476 3295 3292 1049 11108 8372 1797 12910 216 2528 13513 11426 13514 8252 6916 1918 7612 3806 8675 152 13515 13332 4024 3277
1817 1759 12953 13516 4694 10338 4731 7400 8999 3931 12351 2289 4335 2646 10616 7471 8904 13517
1818 4060 2075 6754 8838 12449 13518 12076
1819 8786 10540 13519 3901 4419 13520 6589 13521 13522 6596 8560
1820 1026 13523 5083 8799 13524 10441 13525
1821 8247 102 13526 537 13527
1822 1829 4288 4917 4576 3779 4399 13479 6424
1823 744 13528 6857 1492 8494 11158 6281 1156 3424 511 7550
1824 3709 7515 9651 550 9672 792 280 4034 740
1825 3562 3354 1014 802 13529
1826 1013 7163 8791 13530 4534
1827 13531 8885 13532 13533 1263
1828 1899 6104 7566 7416 7419 2786 1171 9637 3728 13534 8153 13535 7558 3480 1817 10907
1829 13536 7909 4694 6483 13537 893 13538 7956 13539 124
1830 6236 7728 5678 4213 13540 10265 7448 2395 623 7237 6299 13541 3946 11022 2362 310 4308 2348 1497 7636 2246 1288 9839
1831 5442 4599 115 6710 7667 2318 6710 5141
1832 10034 13457 13542 11213 3227 5032
1833 13543 10798 5657 13544 10768
1834 6964 10675 13545 7542 8459 13546 9625 9537 2890 3533 741 13034 6938 637 10317 11258 11262 6285 13547 512 11938 711 268 1183 13548 9729 8031 470 2504 452 6006 5704 4108 2869 30 12527 2891 6379 1495 13549 393 13550 13551 3705 879 4284 13552 12355
1835 2292 5224 10606 6512 6503 5854 11289 13553 5241 2005 5276 5276
1836 9363 4753 4199 13554 13555 897 13556
1837 8358 5694 86 7508 2654 8048 6443 8445
1838 5836 1926 5963 5963 5848 5981 12795 13557 12420 5847
1839 2482 8993 5698 13558 13559 2561 10160 6448 3910 511 5362 1381
1840 3497 2138 13508 13560 13561 5847 9367 2733 13427
1841 6183 10047 12430 13562 10064 1797 13563 8705 2227 4023 1788 1536 13249 13564 9714 13565 2206 13566 608 8363 8765 1337 9587 7818
1842 8191 11805 4018 9228 4096 13567 7962
1843 4170 2637 13568 13569 11277 8879 7976 7976 9283 7976 868
1844 650 1235 4401 3652 56 2489 4906 9326 13570 12862 642 8459 3351 12168 10162 843 4828 13571 13572 8769 5143 10141 13573 2889 6988 5697 13574 1635 5146 2502 12175 2661 5147 3062 12320 13575
1845 3298 12063 12063 12063 3213
1846 3866 921 110 13576 3652 13577
1847 13578 13579 11707 6572 3004 12380
1848 8194 2776 7335 3665 2779 1138 5792 3139 5785 5793 5794 4269 1036 4461 5797 4456 5798 3347 9940 13580
1849 5845 2990 5845 6728 11218 2538 13581 2134
1850 13582 3565 877 13583 508 6209
1851 4258 4477 5790 2455 13584
1852 478 13339 13585 11709 6330 1406 1818 4314 516 716 6312 4293 7541 691 10624 8017 642 12456 3524 3547 13586 2725 1829 6520 1172 9343 1156 2792 1895 1901 2070 9673 1879 1638 719 13587 11709 7540 13588 4855 5705 6360 491 268 11239 13589 13590 433 13350 1640 13591 474 1899 3043 3046 407 2081 3525 13592 1356
1853 9025 1319 779 5571 13593 13594
1854 3910 1206 6101 1022 12887 6792 1673 13595 13596 802 807
1855 4469 7129 10433 9505 4322 2007 2807 4487 60 10435 8419 2588 12985 9208 2450 7127 3149 4657 6502 2007 2257 5236 3655 5852 5184 1718 13597 4944 12840 2446 8976 7141 2022 6504 11686 11286 57 9502 2250 2006 11589 4272 6505 2757 2464 6509 5107 2467 6314 6508 6506 2810 6510 5085 2259 6511 5297 2463 13553 6513 2028 13598 1705 5919 6515 11874 5297 4471 6517 6514 2466 6503 5271 4468 3680
1856 2007 5283 13599 2448 1709 9938 4279 2031
1857 1380 1611 4595 1670 1675 3685 5546 6580 1183 13600 1696 2791 7812 752 839 1672
1858 1494 3576 13601 12175 650 1624 13602 13603 13604 2789 5697 13605 5507 1894 13606 93 5825 6284
1859 2697 13607 13608 1532 8972
1860 4765 9565 11528 152 3240 214 13609 4003
1861 12056 12056 13610 8139 7514 7514 7514 12056 13611 8446 2068
1862 9616 1089 13612 1313 1313
1863 3780 2620 10758 2613 13613 2616 2611 811 1235 4748 1383 12845 6988
1864 13614 1709 12390 5801 3653
1865 1685 7231 11616 8583 2653 6940
1866 476 2075 1899 3077 10141
1867 2409 10307 13371 10398 9478
1868 7509 22 7219 2787 3911 9671 1494 7880 1012 13615 88 9694
1869 1570 2149 2527 2218 9313 13616
1870 11600 1804 13617 13618 13619
1871 9931 13620 1472 13621 3758 13622 2491 4408 3748 1472 2389 7650 7827 13229 2438 13623 1352 3753 1352 13624 1399 13625 12572 13626 13627 2939 13628 13629 13630 5126 13631 13632 1477 82 4406 9813 2797 13182 7675 13633 13634 720 12493 6446 642 2001 547 1659 3954 13635 13636 13637 1466 17 13638 13639 5768 3069 13640 13641 13637 1467 13642 1422 13643 2941 3066 1466 13643 13630
1872 13644 639 6538 12662 6545 13645 11122 13297 12662 10941 6547 13646 12345 11214 10925
1873 7301 8459 7301 8438 3358 11593 3423 10623 1383 11593
1874 9355 13190 13647 4756 12510 13648
1875 1027 13649 13650 4276 9458 5105
1876 13651 2620 12902 6936 13652 4925 445 13653 3034 13654 3061 13655 441 473 2075 1850 13656 1955 6814 1634 13657 802 8655 7091 11987 2653 3026 4109 2682 2845 513 13658 13659 11924 13660 6046 5911 11774 13661 6459 13662 467 12183 720 2495 2487 468 13663 13664 13665 4288 6428 10642 13666 8619 13667 13668 13160 4902 4651 2869 799 3017 42 13669 818 13670 1952 11714 427 11229 13671 4603 13672 4902 8024 278 6206 2893 1383 540 435 8459
1877 1814 4124 4290 7089 4850 511 806 8340
1878 13673 12931 9 501 501
1879 5368 12465 4612 13674 2741 1670 4895 4895
1880 13675 5902 13676 10390 13677 4265 13678 13679 13680 1028 13681 3666 13317 12237 2516 13682
1881 8666 13683 9319 9319 3638 3638
1882 12077 2395 2372 10265 5780 6273 8777 1279 12504 2395 6299 120 1742 13684 2479 2406
1883 1456 13102 13685 6064 1392 9332 1465 13686 1195 4409 1196 3747 82 1359 1466 13112 12572 1388 9931 8543 1468 5125 11392 10355 13687 1423 6060 1421 13688 13689 84 13690 1602 11385 10347 13643 13639 13691 7681 13692 1354 11012 13693
1884 12746 3949 13694 13695 12746 13696 4310
1885 13697 12118 573 13698 8714 13406 13699 13700 3922 6057 589
1886 6201 13701 13701 9527 13702 10903 13703 13704 13216 13705 11724 13705 11888 13706 10840
1887 7169 13707 1945 11461 3860 12202
1888 6462 6345 5479 13708 6824 4211 4162 4183 13709
1889 1976 12347 3634 3487 10530 6654 1976 4934 3769
1890 2184 4024 4022 252 8318 13710 8674 3581 13329 1566 13711 12787 6718 9591 11528 13712 13713 13714 9595 2907 13715 1561 4765 10380 13716 12637 13616 2219 2192 6912 9194 1333 13717 13718 6727 12252 13719 8672 10093 196 6901 3240 13720 13721 2160 3396 7364 13722 7767 12343 13723 11673 3399 13724 255 7013 235 9028 4003 5966 1084 13725 13726 2206 8489 2144 8305 8679 12417 5301 1542 11509 4021 1558 258 5377 7044 13727 13728 10026 11504 13729 9400 8371 221 2546 608
1891 13730 13731 11346 13732 2242 2345 9053 13733
1892 5704 13734 8151 12887 5137 812 13735 6276 1953 13034 13157 8022 1167 3021 1657 13736
1893 13737 6504 4256 7406 13738 9457 13739 2262 13740 1027 11583 1723 7138 13741 5320 13742 2810 13743 11686 9459 13744 4990 13745 13746 13747 13748 8498
1894 11492 13685 5746 1511 13749 1197 13750 12673 9395 12573 1423 1525 13751 9263 11486 10356 1463 11482 1520 1465 11487 2107 13181 1365 10345 1457 13752 13753 10347 1350 2109 13690 13754 13755 13756 13757 13758 13759
1895 13760 630 4284 9522 1164 5703 751 1696 683 1675
1896 4056 4628 4128 4850 8809 8993 13761 13762 13763 13764 13765
1897 5652 2731 13766 4728 12531 12308
1898 125 13767 1455 10571 8079 13768 13769 1255 1271 13770 7982 13771 2602 6496 11299 7990 13027 6164 13772
1899 8027 4056 13773 3321 3951 3735 3647
1900 2654 9827 13774 13775 11940 13776 13777 11724 740 8810 13778 691 637 13779 874 2232 5137 12620 12353 13780 3786 3786 8293 2490
1901 4001 13781 1735 9582 11218 13782 7173 1123 13783 12788 9984 13784
1902 1486 3893 3476 13785 6014 1514 13786 6615 8136 13787 10357 1526 8547 4408 13044 13788 13789 8608 13790 9869 13791
1903 1677 1685 5138 13792 3554 2658 11719 10213
1904 316 8991 4105 13793 1870
1905 13794 13795 5861 3095 3711
1906 626 2379 13796 13021 4190 4224 2395 957 5656 5780 13797 300 6345 12309 847 300 13798
1907 2292 10749 9433 5590 13799 13800 4182 2346 362 2347 5129 13801 506 11404 13802 13803 868 12521 13804 1747 8914 4384
1908 3893 6220 13805 4435 8685 13622 2936 13806 13807 13808 3473 8516 8509 8513 13809 13810 6218 8516 9813 13811 9395 8513 13812 3756 7677 13813 4407 8516 5127 13814 13815 8516 4435 9556 13815 12673 13816 13786 6063 1425 13817 13810 3759 6220 1392 4406 9245 4444 6218 3764 12480 13818 13642 13757 5127 8513
1909 1170 429 392 13819 9657 13820 473 10166 9638 9867 13821 1549
1910 2132 3246 13822 2099 13823 9867 13824
1911 1670 4602 4628 6943 266 1494 4612 1616 2075 2675 2489 2658 6580
1912 5496 5875 13825 13826 11771 13827 7927
1913 13348 13828 13829 13348 13348
1914 873 3527 13830 3527 1616 2673 4290 13830 13831 13830 3527
1915 6789 731 679 13832 13833 13834 10835 13835 5044 7312
1916 1723 4146 2027 7135 2263 13836 8801 6113 13837 5212 3604 9410 4482 12980 13838 9284 2424 3152 5207 13839
1917 8580 7742 13840 12003 13841 6613 13842 3063 10532 13843 1987 9910 13844 10909 13683 7702 13845 8723 8275 13483 2391 17 8723 8997 4431 2075 12039 6601 6684 577 6529 6613 6602 9405 13846 3631 13847 13848 7433 13849 10826 13850 13851 8276 8665 13852 13853 6607 1976 5756 13854 13406
1918 9419 13855 1634 13667 642 2075 1219
1919 1594 13315 13315 13856 10412 13857 13858 10436
1920 1373 13859 13860 1196 11152 13861 8133 13862 82 3748
1921 13863 13863 4097 9347 900 4175 2284 4175 7881 13864
1922 8366 2967 233 5562 13865
1923 511 778 4059 4047 13778 2070 13866 89 3094 644 5571 1702 1381
1924 3439 1517 13867 1377 13868 9334 13869 8605 6615 10919
1925 7259 298 1760 5935 1254 13443 2280 13870 293 13871 7926 2708 9708 13340 7966 2698 2323 13872 10602 13873 13874 9064 13875 13876 2434 13877 11692 7244 13878 9883 13879 5851 9753 4334 13880 12557 11807 4225 13881 2327 13882
1926 5851 2432 4182 2354 11765
1927 13883 4610 9140 4622 9667 13884 792 799 755 11157 9175 4528 2610
1928 11225 1617 6776 4995 12208 6264 13885 11698 1135 13886 1652
1929 1702 754 7534 8235 1698 3059 7168 1696 1700 4606 1697 3745 5547
1930 7880 790 9801 642 13326 9338 12013 13887 115 9240 13888 13889 4283 12901 17 13890 789 3185 12843 9338
1931 8292 3070 13891 8708 872 7487 9855 4612 3494 9451 8769 3318 2658 4920 8295 1696 1901 278 630 763 652 1657 13892 6943 9778 6948 650 13893 3481 5518 2723 1829 4400 8255 1176 2619 13894 665 654 3077 12922
1932 3130 2811 4322 5076 5162 5110 3130 5110 5162 5245
1933 13867 13895 3751 1195 13896 5127 9678 1373 85 10357
1934 8860 13447 8860 882 2079 13897 2786 283 5866 10623 13898 1156 2728 2084 3042
1935 13899 10613 13899 13900 13901
1936 7548 8151 6960 6359 6006 8845 12190 13902 13653 13903 9642 9630 2613 13904 13659 12189 2084 6201 13905 4534 13906 13907 7504 4541 879 12149 1678 1691 7492 7565 13908 3688 638 10460 2789 2068 6357 6280 7425 140 3030 13909 5702 1681 2613 1869 8247 5140 7540 11233 2728 7511 733 644 1640 7420 6095 8502 6444 6943 2728 1418 5507 1403 1406 13910 3735 1899 8153 7524 7842 13911 1844 1640 7523 13912 1625 783 4069 13913 9148 12230 1949 6936 2993 720 1020 4611 9855 7515 5057 2792 4612 1012 680 7520 4534 1992 4108 9864 755 9694 2718 4108 2872 7422 6310 3780 2655 5057 1687 663 11269 5510 10704 12199 12533 7530
1937 2292 13914 12309 13915 13916 13917 11799 4070 6089 5781 11807 4789 3180 5683 8418
1938 5996 1578 5850 7335 12094 5088 3341 4454 10417 1033 3606 9872 5203 12239 1594 9452 13918 5080 8220 4135 2512 4260 4153 4987 7407 13681 5282 4989 8194 5278 5255 5111 6569 2458 6213 3336 1151 1594 8265 1150 2773 2779 4258 4481 4475 4322 5523
1939 13919 2039 13920 2963 8629
1940 9884 3949 7936 363 6415 6997 1451 2283 2406
1941 135 3617 12881 13921 6825 11903 3047 13922 2704 12881 8906 5132 13922 2439 11903 7021 10757 12024 12024 7859 11975 12590
1942 13286 9401 8806 1922 3295
1943 1611 644 11925 12535 7880
1944 13923 12157 13923 13924 6044
1945 6579 9800 13925 1881 6199 13926 5362 2001 11959 13927 8857 447 1156 13928 5865 13929 13930 3524 3035 5510 3585 5144 8140 8586 143 1665 10152 7532 1640 6819 1623 7538 1493 720 1614 2085 5055 22 5040 829 9528 2787 1870 1829 473 11948 11731 3914
1946 2678 89 10580 93 652 5049 10580 13887 7533
1947 1593 8062 2462 13931 4993
1948 10325 691 6189 1640 12542 2859 13780 7787 13932 1899 3731
1949 7697 13933 13470 598 11430 7444
1950 12531 4595 11162 7651 13934 56 5823 755 2961 3071 6575 1632 4768 630 1350 1416 511 3756 8768 4446 642 1895 1381 11702 2871 13935 5700 3492 8768 10744 13936 5816 7298 13937 4046 12479 836 837 13909 4046 7191 4122 13938 925
1951 13939 1494 86 13940 9013 5697 1631 9341 89 13941 1637
1952 3192 5389 3272 13942 13943 13944 2528 6637 10719 3244 1779 5301 5303 3237 2175
1953 10608 6341 7474 11373 6582 7474 2659
1954 212 12740 13945 1104 2095 13946
1955 776 3790 2604 13947 3115 6778 5498 3313
1956 1693 4893 1235 13948 473 2654 668 11459 34 13595 13949 840 1014 814 876 3874 7007 3557 6100 4890 2111 3321 9684 4890 1612 4627 763 3730 8521 12893 4317 2720 11926 874 1825 458 799 2683 5518
1957 9317 5495 4199 2476 1451 9256
1958 13950 4332 10402 8106 13951
1959 11809 13952 13953 4789 5678 376 7261 1497 6130 13954 2411 13955 2641 626 7271 4503 13956 5345 2407 8903 7279 5740 13957
1960 10294 13380 941 7588 4695 125 10572 69 9362 13958
1961 7499 9630 13959 7424 1899
1962 42 8461 8461 3854 4109 6439 872 10905 815 11158 3851 3860 13960
1963 636 8002 2019 8002 5110 4322
1964 10622 13961 9660 6961 6943
1965 3084 2666 3792 958 761 3111 10299 2407 1508 2287 6475 4713 7980 2343 13962 2246 4731 13963 4336 8878 12490 6464 13964 6155 4187 4759 9069 6701 9061 4727 13965 13060 300 13966 383 8887 13966 13967
1966 790 3523 13968 13969 1180 13970
1967 13971 828 9967 447 6379 1022 12209 1682
1968 7204 6451 9824 1955 1828 2847 3538 13972 13973 3706 4612 16 3565 11252 10854 13974 2613 13975 1634 13976 11244 12777 6003 13977 5361 2077 8617 9341 875
1969 2798 9790 13978 2796 3483 11186 2102 5644 1485 6011
1970 7538 503 6251 7538 13979
1971 13980 13981 4932 2218 8016 1795 5959 12849 8487 5014 6171 3221 9583 4956 13982 13983 7348 5413 2184 12087 4024 12295 5713 5410 13984 13985 5559 13986 6843 5424 6872 12134 9090 3844
1972 802 802 13834 3073 1383 4112 660 8445 3914
1973 6918 13987 13988 10298 13348
1974 820 828 6800 7456 4890 4527 3354 3708 5360 13344 7298 4860 13989 2482 6200 2087 7688 13990 2867 3542 3492 13478 1378 9142 483 787 4742 5048
1975 923 781 9640 7288 13991 13992
1976 4116 7165 13993 4046 9683 2760 5942 1679 9604 2391 5824 5139 548
1977 2458 13994 8069 13995 7331 13996 8702 2017 2251 2272
1978 6091 5471 13997 8959 4222 4211
1979 7172 9571 10252 13998 10423 1565 2533 242 11088 209 5879 2545 5561 2535 1227
1980 13999 82 6058 14000 3477 1196 14001 14002 2103 14003 14004 4444 10361 8606 8327 5645
1981 14005 14006 7541 4129 8720 10445 4129 14007 9556 14008 1657 2497 14005 1361 8348
1982 4132 9802 3864 4913 6283 14009 10550 14010 3071 14011
1983 9670 473 7777 9341 4057 448 7289 12354 2616
1984 7809 2489 709 6518 3861 6960 267 820 12371 7465 12372 12452 14012 13594 1404 4114 9342 277 7007 9342 1829 14013 10958 9854 14014 7570 1012 2999 1944 12374 10966 14015 4046 5507 7520 3492 2790 2084 7557
1985 5636 1769 4024 11218 11427 4819
1986 5672 4322 4657 11141 8201
1987 2672 429 641 110 4050 14016 4997 511 4663
1988 9342 643 10582 3687 826 6199 1156 7689 3912
1989 3652 6095 872 4530 14017 1874 1874 12200 3853 9638 3941 5862 2085 7808 1171 14016 553 1175 8090 2683 4529 4315 2760 4314 14018 3942 6207 3853 877 2082 19 1501 393 8530 2608 4917 9165 14019 14020 509 3046 12533 1869 5862 10963 14012 3589 1622 2111 14021 12 14022 9530 12874 871 12200 14023 9380 6903 2866 4882 13217 9807 13339 3376
1990 14024 14025 14026 8191 3468 14027
1991 10345 3473 14028 13895 6012 14029 1343 13182 10951 14030 11482 1191 1427 13180 3473 1466 1467 14031 14032 9333 14001 11151 1393 2492 3748 13109 14033
1992 6615 593 3608 14034 2935 13625 9813 14035 9098 14036 1513 12963 3478 1528 13640 14037 1399 1358 13806 8609 12572 11490 13813 9813 1196 14038 1477 10919 12257 14039 14040 14036 13620 14041 3748 1393 6220 14042 5755 13806 12673 13640 3751 13807 14043 14044
1993 11484 14045 2491 1342 1474 14046
1994 5316 1721 4993 6570 14047
1995 8013 10007 1099 1099 14048 14049
1996 10218 790 9671 10586 3586 6903
1997 6841 4545 6841 4553 14050
1998 8199 14051 3149 2811 2005 5222 14052 2570 14051 2255 9973 4448 2019 14053 2271 2426 2772 4456 2587 13677 4134 2772 1722 4456 7039 2580 5069 2811 5244 8265 14054 4275 10435 2512 2456 14055 1593 14056
1999 14057 888 14058 4715 4397 14059 2607 8443
2000 12032 8199 3339 5219 14060 11875 1139 14061
2001 4883 11060 10905 4739 11725
2002 1075 147 165 183 5424 5380 221 7478 14062 3240 169 1075 2342 2043
2003 5312 1089 8366 12246 2140 6560 3967 635 14063 6546
2004 4272 5673 4481 5526 14064 5061 5172 3343
2005 11065 2907 1909 11069 14065 6912 4977 162 3228 5631
2006 9170 5041 790 2630 4286
2007 3576 278 14066 4539 1171
2008 5174 4477 14067 14068 7710 12156 4426 565 6673 6652 10262 6235 5731
2009 2837 2391 268 799 3399 3400
2010 14044 6521 440 14069 2561 552 2639
2011 4298 127 1260 3079 10991 8077 14070 6164 2284
2012 8027 12152 12060 9203 704 3861 2683 14071 6423 110 720 4859 447 3514 9539 14072 3481 14073 12171 514 14074
2013 1829 11928 14075 12841 3589
2014 10565 8904 2665 14076 13914 14077
2015 13629 9813 14078 1427 14079 14080 3762 3762 12964 13690 3434 5025
2016 121 14081 6820 6270 14082 286 7920 13383 8084 1742 14083 334 11317 2284 3795 10876 7123 12770 14084 2920 1291 12348 14085 14086 11840 14087 7211 2712 8534 13882 9665 14088
2017 4617 2391 77 13076 644 2002 473 6710 10677 14089 618 13961 3813 753 754 9876 432 3516 11706 3744 14090 6427 14091 3044 8031 392 1646 6960 418 511 11263 12196 13891 3481 14092 10701 14093 510 12236 10133 652 5057
2018 4059 9542 253 11703 8340 4884
2019 10972 137 14094 1284 1966 9347 2691 14095 6411 7900 8905 6090 14096 6397 9707 2438 2432 10402 4179 4016 14097 14098
2020 3245 14099 4765 6036 1228 6036 10069 5377 236 240 231 243
2021 6410 2247 11832 6079 14100
2022 79 778 781 14101 17 5942 10837
2023 729 691 9651 12992 9761
2024 3194 5959 6550 9946 4235 4242 2551 9957 6171 14102 10100 2142 7664 4251 5555 9953 10985
2025 5726 578 14103 14104 4641 566 6661 565
2026 14105 7218 13184 6194 14106 3025
2027 12287 151 196 3237 10027 14107 224 14108
2028 1613 754 3094 6203 2724
2029 3213 1915 3254 1069 14109 2224 245 8251 4765 10251
2030 2892 2065 4659 5140 9864
2031 4128 1624 1944 4131 54
2032 1907 2886 1845 2687 7204 704 1659 3645 1213 1019 10367 7248 3094 6211 14110 4994
2033 3795 3773 9444 3773 3795
2034 4406 8546 14111 14112 8330 13805 4436
2035 6748 5439 10382 677 6124 7988 14113 6704 365 14114 11768 6694 8348 6126 3929 1264 6480 14115 8077 6496 4545 7066 2606 6470 11624 13380 4191 5590 5983 6890 3313 11336 4728 14116 8632 11635 7978 7583 9069 10468 14117 1753 11624 7982 14118 2367 6158 14119
2036 6905 6415 14120 296 7853 9195 7643 1747 14121 12585 8604 5688 7845 14122 1291 5487 7618 1295 13872 1760 13208 1608 94 8106 9124 293 1252 10656 2439 9835 10796 2313
2037 13734 2788 1899 14123 50 50 5440 680 680
2038 1631 3095 6229 2420 7948 2833 8359
2039 14124 8386 12431 12863 5406 12917
2040 14125 4108 9916 6941 13262 3051 88 1617 3576
2041 9821 753 5446 1821 13704 3005 2507 14126
2042 12158 6360 4907 7078 14127
2043 6846 1469 1351 13685 1476 1484 5645
2044 2796 7188 14128 6217 7677 10234
2045 12246 2527 6846 9190 9305 4418 564 3485
2046 6015 2104 13811 1350 1400
2047 1474 11173 9901 5753 14129 8611 11169 14130 1513 2109 2110 8135 2494 14131 11170 9793 5638 6223 1199 14132 2948 11176 14133 14134 11475 11171 11177
2048 8001 4062 6487 14135 11219 11327 12268
2049 4304 1451 9500 9068 5469 7638 4776
2050 885 10143 12559 10113 7168
2051 14136 6937 10645 5041 2851 1171 9673 3523 11921 9326 2788 653 11234 13492 2230 2825 10843 14137 1637
2052 3687 10906 6103 517 102
2053 14138 303 14139 5992 14095 14095 6411 7754
2054 13975 14140 12624 3352 2897 390 13291 14141
2055 1203 27 510 9271 11708 40 14142
2056 287 14143 1533 10668 14144 14145 7920 9260 11416 14146 12522 3104 12521 14147 7970 12517 7925 14148 14149
2057 14150 7920 11994 1531 915 6300 9199 1174 14151 2866 2246 4208
2058 7781 1200 3355 8235 1128 106
2059 652 7344 649 731 14152 8153 4906 1885 4054 7193 644 4048 331 2300 11199 12626 10696 1897 14153 5546 683 6582 8854 751 12463 1619 10762 13083 14154 9002 740 11096 2653 14155 1696 7508 1686 1670 1821 3059 4606
2060 7252 12790 14156 9193 14157 14158 195 12766 12246 14159 1254 14160 13804 14161 12581 5774 2332 9615 12655 8681 14162
2061 10767 2321 2286 6131 3956 14163 623 299 5664 10566
2062 2009 4946 2758 2019 5102 1730 5894 5891 4258 3679 2806 5088 1023 7408 11864 1574 3342 5790 14164 5672 11666 7139 1723 5095 5090 14165 4262 3150 7035 14166 5272 5207 7329
2063 7815 14167 3849 4917 10959 8341 11238 11238 7686 3849 7168 8349
2064 10557 14168 2452 5080 12239 12839
2065 14169 8355 140 14170 3583 4048 1885 14171 13763 14172 1855
2066 8958 11807 14173 8169 2280 6481 1381 14174 6894 5479 8121 6688 8600 8588 14175 4014 9470 14176 6772 1454 4193 6752 2705 5591 1750 2918 14177 2315 7453 2408 5935 14178 137 7972 14179
2067 5579 5579 5717 7402 992 11019 7940 11771 11771
2068 10865 3492 9173 14180 2391 511 9101 9492 1381 12031
2069 12304 819 4607 1881 1967 1254
2070 4179 9330 4182 2706 4680 2709 6271 2457
2071 8516 14181 2103 14182 10584 1728
2072 11445 1810 10023 6563 14183 3119 11767
2073 4745 14184 4827 14185 8240 6254 4850 14186 423 1689 873 14187 7458 14188
2074 707 13217 274 1621 14189 5772 2851 3780 814 814
2075 2343 2436 2280 6702 1970 9469
2076 3648 11439 6446 7247 1381 4525
2077 5942 3235 5312 1125 5553 8371 11511 5303 12087 14190 14191
2078 5300 5431 3915 3939 1217 8707 4765 14192 8700 548 446 14193 8707 10165
2079 1847 3866 1648 1306 3021 1503 2898 14194 843 813 14195 267 12695
2080 12362 1223 6587 3636 1222 14196 14197 7705 585 3626 14198 6676 14199 14200 10817 14201 3633 3770 571 3485 577 3769 4229 584 10807 10261 3637 14202 582 7433 14203 14204 1979 7716 600 589 7668 7746 3628 6655 12259 14205 14206 14207 14208 7711 13399 14209 5730 13395 11980 12347 13287 14210 565 6622 7432 14211 6651 14212 11430 4423 11588 6666 11648 7697 3626 4421 8276 14213 7695 14214 4414 8731 6616 12124 14215 13842 6681 572 8274 7747 8733 14216 3889 14217 8728 14218 1988 14219 6609 6657 10824 12041 3887 6596 1978 6660 1982 14220 4424 3768 14221 10538 14222 3897 595 4649 12261 12363 14223 3482 4934 12038 13289 6684 7435 8723 4632 3896 4431 591 7703 6612 14224 13469 7439 3486 10811 10776 14225 14226 6588 14227 569 14228
2081 704 1215 13076 3953 14229 4670 3954
2082 4657 3657 7036 2453 2257 2464 1143 14230 2457 8801 5283 3603 1577 8800 7414 14231 14232 5190 2772 14233 14234 14235 3151 3601 3147 2250 6188 14236 1717 4471 8002 4485 6213 9977 2595 2264 5117 14237 2021 5262 5252 2762 11861 5315 3417 14238 3680 2272 1395 9458
2083 4008 3385 4005 6332 3238
2084 1829 5555 11153 12203 11153
2085 8841 14239 14023 7808 6239 2654 5942 1219 7288 9342 14240 2232 4852 8996 1886 2903 5005 12646 14241 14242 10994 14241
2086 1542 1069 1561 1536 1735
2087 14243 10858 267 5697 741 14244
2088 14245 3420 4595 13157 3024 12012 14246 8090 6970 6970 6970 14247 8335 8089 14248 7326 11951 11059 1407 14249 6006
2089 2907 3992 6914 14250 1333 1310 1430 14251 1430 9720
2090 3872 13372 12352 11758 7268 9838 14252 14253 7851 12591
2091 14254 4356 4356 5481 14255 386
2092 14256 7114 5542 8393 269
2093 7153 10865 10872 14257 14258 10949 6876 10058 11217 1584 14259 5942 9254 3818 14260 14261 9253 14262 1581
2094 12734 7926 8177 12348 8124 6979 5677 7890 3122 3170 4014 9047 2925 13797
2095 12795 7791 164 7480 216 5429 184 10068 8314 1739 14263
2096 10904 3713 14264 13082 2088 656 14265 14266 14267 14268 14269 477 4612 14268 6227 12355 2836 818
2097 1255 13015 5599 673 5661 3080 4694 14270 64 9142 11234 5538 633 924 1645 4608 114 8291 411 3733
2098 13873 14271 14272 4502 2407
2099 14273 14274 195 14275 14276 5629 8762 237 4024 6846 10177 14277 5946 3249 8180 2969 8674 10027 233 9303 14278 12242 206 7189 12785 8866 2532 6888 6609 563 3769 14279 8752 4432 4426 566 4425 10263 579 573 14280 14281 14282 6055 14213 590 14283 14284 5014 8381 200 3246 10035 1315 2964 5009 8157
2100 10737 4664 2792 1235 3187
2101 115 1833 9014 2489 14285 9860 14286
2102 9530 6783 8503 878 9163 9342 4619 1895 1633 1662
2103 14287 14288 1085 5299 1798 14289
2104 14290 14291 8998 13828 14292
2105 10940 8924 11052 14293 4250 11754 8929 12670 13782 14294
2106 673 12485 69 6160 14295 14296 12077 5336 14297 7913 7830 14298 2664 14299 11323 14300
2107 4686 5988 7582 3307 14301
2108 473 652 1659 642 540 14302 741 14137 14303 2886 6928 814 1874 8142 2832 5049 12989 8342 2886 10961 652 6630 4034 13152 1657 14304 10843 7315 1620 5697 5812 3740 545 814 14305 7512 9786 876 4903 14306 10947 12169 12257 6097 496 14307 14308 2421 12193 756 1637 267 93 477 1641 511 1495 652 3735 553 1640
2109 6215 14309 2310 5780 6237 646
2110 7298 1207 6793 9522 828 630 268 7812 9684 14310 737 1130 8143 5129 3687 3596
2111 11040 8985 6505 7036 2269 3154 9205 2259 5997 10275 2422 2272 4448
2112 14311 2620 3864 2620 1659 2620 5440 6199
2113 14312 4628 474 12477 9146 765 14012 4511 764
2114 2892 1404 2784 14313 444 3058 6633 664
2115 3514 2111 4612 534 1686 2993 8356 1702 1203 14314 1235 3849 13886 1831
2116 12753 11839 14315 9443 6152 6301 4347 485 7667 4387 6166 14316 14317 9356 8895 342
2117 6876 11119 3201 11075 106
2118 6121 1268 10862 7054 4549 6121 5608
2119 4685 13967 965 9355 4224 12707 8892 9279 6981 6705 5584 1264 2395 2302 5480 8781 2403 3319 9260 14318 1279 11044 14319 8883 625 2642 2246 506 9830 14320 9733 14321 12044 14322 12349 4204 6899 9260 14323 6082 2351 5782 986 5740 1244 7845 6299 4781 2641 8887 2476 12943 11681 6151 10104 5480 14324 383 14325
2120 977 1961 14326 14327 14328
2121 754 1690 1235 9695 838 9534 7298 5704 1811 5697 659
2122 11728 878 3810 812 2608 787
2123 14329 14330 14331 14332 1531 4865
2124 8297 236 5564 9714 12128 12853 11095 1089
2125 7182 7440 3483 6605 5723 10775
2126 9260 98 14333 1994 14334 13555 5680 7761 8993
2127 2918 8081 10747 4213 2375 2395 1497 6236 4067 14335 7452
2128 6960 1844 11239 1990 9178 5352 13760
2129 2606 9236 11814 10322 3645 10254 2232 3326 13962 4759 6998 7934 14336 4713 982 4165
2130 7773 6036 8672 8672 10067
2131 14337 2554 4987 14338 1723
2132 14339 14340 3201 14341 639 13298 14342 14340
2133 9563 1157 9563 7225 14343 7570 14343 7570 2792 7788 14344 3725
2134 8633 4166 14094 11835 4166 2295
2135 14345 14346 8556 14347 7882 5331 6080 6842
2136 14348 1358 13750 6064 11005 3475 14349 6063 1520 14350 1196 13620 9813 4789 7678 10345 3747 9746 12309 82 9187 14351 8608 1350 13786 3765 14352 2641 10608 7271 9744 4560 7617 5489 316
2137 14353 13949 5137 763 13949 3516 7459 8530 2795 879 1660 4108 7460 8089 1625 89 1702 13593 812 14354 4894 1136 6774 14355 8460 14356 1992 1825 1646 14357 8045
2138 4134 13742 5798 7337 5797
2139 14358 2728 3726 8247 14359 10462
2140 4502 11810 4356 14360 9043 6127
2141 11440 227 1789 1093 1936 14361 10375 10086 2228 2095 8917 14362 610 2198 13304 265 12915 14341 1309 13276 2219 3403 2197 11643 6844 2542 14363 8843 10485 14364 2151 3975 1573 4022 12700 1331 7597 261 12792 201 1326 3798 3012 4021 12892 2204 10488 149 8763 3297 5030 1539 186 5969 8650 164 11095 221 9597 13125 14365 9193 1311 14366 9989 12438 14263 200 5961 10523 7352 13332 7147 1322 10070 3989 3801 3292 2907 12740 14367 240 8468 8672 3842 11640 2979 1571 3373 8380 1548 10710 262 3508 250 2130 6034 2186 155 4955 258 8253 11361 2207 11562 8303 12087 190 1570 8674 3579 8826 3992 8637 8646 9301 14368 14369 10192 14370 1336 7693 14371 1334 177 8489 1099 1313
2142 14372 2872 1616 13171 839 8240
2143 614 515 14373 537 3350 8997 2996 14374
2144 11785 1901 5368 1656 2615 275 8768 4602 6283 833 4290
2145 6787 14375 12368 8515 4446 5023 473 2439
2146 1231 2123 8673 2144 5028 14376 9400 4025
2147 12963 13106 14133 1578 1711 14377 3748 59 14378 14379 5951 2796 1387 84 14380 14381 13643
2148 11982 597 7711 14382 13847 4419 12156 1987 14383 4426 14384 6602 8724 4939 14385 4934 8663 13410 14386 9908 4232 592 11547 14387 6609 8734 14388 8665
2149 14389 11740 798 8034 880 13300 1682 14390 1017 2681 12164 10643 1238 9110 6427 2561 14391 9850 665 2625 1984 269 13573 8436 3549 14392 14393 6936 14394 9917 8021 802
2150 14395 14396 3387 3392 14397 14398 14399 2056 8928 4838 14400 9959 14401 14402 14403 14404 14405 11123 11051 14406 11074 6551 14407 10933 14408 3398 3395 14409 3402 13297 13723 7767 9952 3405 4246 12662 3220 6555 14410
2151 14411 8295 4045 12400 2725 859 7805 3943 3941 716 6427 642 12400 6430 14412 7679 14413 539 9425 14414 14415 6429 14416 7683 3686 3378 4596 9636 78 3686 7117 511 13115 11232 6330 8822 9673 509
2152 1934 265 14417 9719 12422 2219
2153 9364 120 4204 4303 120 9279 14418 624 12077 120 12707 1497 12077 317 12975 12311 12077 2321
2154 12980 11864 2458 2573 2573 5093 14419 5856 5900
2155 3765 1350 1475 8685 1342 2947 3765 1387 10234 14420 3767 13755 14421 14421 13100 9995 14422 14422 13630 9869 9335 2103 1192 1605 14423 1194 14424 11473 6062 14425 1390 13622 1198 14426 11012 13179 1516 3767 14427 11394
2156 4938 4429 3770 577 14428 3629 14429
2157 9366 4700 10119 5870 14146
2158 12144 4741 2825 7112 2629
2159 2253 3657 2562 5236 14238 2562
2160 14430 6294 6482 7123 9366
2161 2259 11137 5065 2811 3162
2162 6091 630 4718 14431 11410 11410 4723
2163 9864 3713 6354 1156 731 4917 4917 3524 9112 13535 5051 13979 6790 7546 7525 820 2092 6354 89 1406 736 707 3780 1828 8445 4541 9214 2087 882 9142 3554
2164 12608 8899 2918 14432 4307
2165 3202 3382 6888 5549 6550 2056 11105 13294 6557 528 14433 12342 4248 6549 2058 11433 12339 8483 14434 11573
2166 1294 14435 8531 2333 4550 8096 14436 5605
2167 14437 14437 14438 10604 10123 10714 1254 8958 14439 316 14439
2168 14440 14441 3907 14441 7703 7703
2169 3951 13991 520 511 551 5942
2170 11090 5614 233 14442 13980 14443 8312 3241 9024 14444 14445
2171 9724 473 1650 12373 1677 14446 6800 1131 9775 1669 5143 14447 11271 6451 477 5363 665 14448 405 6707 9855 6312 5690 14449 4606 401 4928
2172 14450 1651 3779 7161 14451 8809 5137 14452 7947 14453 12890 14454 614 12320 1984 7460 4056 11247 14455 14229 538 613 537 9427 9672 11463 28 46 12494 3944 14456 5936 9604 14457 551
2173 13363 14458 7062 14459 5870 6164 14460 5036 11401 8050 898 979 6341
2174 1642 4748 6104 5545 827 4612 8768 3532 10582 721 14461 6365
2175 8536 27 1645 11322 2085 3733
2176 11902 4814 14462 14463 5132 12882 7238 348 349 13879 14464 14465 14466 7655 5460 5851 12299 7262 10785 14467 10590 5930 14468 14469 12592 14470 7262 14471 14472 6688 5344 7614 12270
2177 12331 3603 2807 14473 14474 14474 13839
2178 14475 7850 3099 4093 8050 627 14476 5603 9059 8904 13540 3329 14477 14478 5495 6856 3449 12306 10210 4211 14479 10207 299 5597 3870 2326
2179 6521 1219 1217 808 2654 779 14480 3094 1645
2180 3648 3939 6432 8994 538
2181 11576 14481 3291 13616 5431 14482 8705 13432 9574 9618 7480 5617 1102 14483 11069 10082 7817 5559 158 14484 14485 10524 5976 2171 1765 12788 7017 4011 3371 3249 2220 14486 9987 7361 8250 2982 14487 9567
2182 2692 3643 9534 8533 1807 5577 8873 14488 4224 5484 6023 5778 4724 3574 3599 2648 2706 7002 2307 5775 8706 14489 4680 4332 2327 3570 12551 6979 14490 14491 9746
2183 14413 2871 2853 7519 12455 2784 6360 9724 10165 453
2184 14492 1833 11881 13526 1301 11934
2185 2458 2458 1137 5316 11666 2770 1721 8499 9384 2007 10115 2450 60 4989 2012 4274 5893 13092 2024 13097 5071 5218
2186 14493 1409 234 9587 9713 12422 10634 6726 10084 2192 5565 1803 238 8227 1546 9089 2229 9413 8159 14494 14495 9892 2227 4974
2187 3565 511 268 3000 2654 3689
2188 3576 2633 4606 6582 9326
2189 5942 11232 3481 14496 17 12733
2190 616 3534 7530 6962 5503 14497 709 4636 1833 14497 14498 3046 3046 806 640 2786 6259 4284 13534 6353 14499 5503 3652 3652 5510 5510 14500 14497
2191 7481 3295 230 2977 2199 9575 7608 14501 10484
2192 7834 14502 677 14503 13002 7853 7861 14504 4772 12212 671 14505 3622
2193 14506 13879 3310 14507 14508 4182 14301 14301 13879 5332 13390 4078 4078
2194 6119 4591 7873 14509 14510 3089 899 6131 1510 12684 14511 1260 4775 7589 10581 675 6131 14512 1002 4700 5601 3090 7402 937 7909 675 5599 14513 6391
2195 14514 14515 14516 1533 12486 7924 9742 2644 14517 11839 5487 8904
2196 13920 1428 2967 5029 6118 12797 8228 9892 2056 5553 13332 1324
2197 1289 5870 10468 7848 2326 14518
2198 8474 1411 10486 5006 8823
2199 7786 53 10880 11992 14519 13217 8943 7446 5511 11937 1405 6710 14520 7556 14521 3534
2200 802 9777 6789 5816 4400 3530 93 1827 6325
2201 2778 5083 2587 2558 14522 4657 7132 2456 2772 5092
2202 11446 9808 14523 14524 6897
2203 5645 14525 5749 2103 14377 11485 14526 3472 11393 5951 14527 12569 4408 3479 12567 3441 1195 3748
2204 8548 1352 11169 7376 7376 1870 1659
2205 3025 2683 3043 1640 9516
2206 7505 14528 8464 6200 755 7505
2207 1629 8030 9786 2662 6202 4112 8465
2208 14529 4948 14529 6213 4322 2455 8199 3140 13677 4657 3133 5997 2807 9119 3136 2446 2772 2426 7580 3653 14235 14530 1395 11602 2804 11932 2264 5076 13737 13649 5119 13523 2598 2601 4146 3158 2595 10455 3156 10433 14531 3613 12986
2209 7335 5225 14532 13738 14533
2210 9338 4057 754 8235 275 5055
2211 10203 2892 2072 14534 2072
2212 4335 4499 6085 11549 9500 14535 9883 14536 9354 9196 10290 7753 6345
2213 8644 14537 3196 9714 5551 14538
2214 3859 872 14539 1238 4850 3590 4850
2215 5489 6414 2321 3179 14540 4776
2216 2439 14541 11281 10581 7897 473 9810 4223 2935 2945 7989 3624 5574 520 9069 7827 5804 5485 12080
2217 647 12325 14542 9755 794 13890 806 3560 10162 3652 14543 14544 10164 14545 872 10324 9818 7164 1235 4517 2116 3562 9683 14546 704 92 4399 1238 8490 3645 5690 8994 3648 5542 3939 10254 9788 511 14547 13866 779 782 778 6932 1306 1698 530 1677 812 1702 10706 12211 1825 425 4890 2888 9110 14548 6352 13669 2679 6805 2671 1813 6102 4905
2218 7215 6989 14549 2384 2649 8794 14550 2918 8779 7268 8892 9467 6922 7838 4800 8831 3108 14551 4596 1381 11597 4067 7831 4761 14552 11837 14553 4878 14554
2219 2295 1448 2387 14321 9075
2220 5778 2372 8834 4064 2373 13393 10570 1448 340 4552 4552 2319
2221 12916 14555 1942 6178 13276 13304 2819 12103 14556 1099 13425 13425 1801 7691 10554 2906
2222 10203 8028 14187 7806 12276 13666 7091 2613 4126 16 879 7 13008 14557 6392 2613 10704 1850 14558 13707 7190 37 1239 8651
2223 778 656 1180 1995 698 417 3000
2224 2959 1201 824 3742 1201 1830
2225 13732 6236 7519 808 101 646 3116
2226 4165 673 6836 4653 2296 11028 6147 1510 4816 992 14559 5928 3880 4789 4165 3124 3449 1508 9363 12027 14560
2227 11126 517 7658 662 509 14561 3000 528 4884 14562 6429 14563 540
2228 4368 14564 12451 12753 12368 1454 11311 12311 13047 11080 3459 2637 14565 2314 10566 8907 9279 14566 971 5685 10589 6418 330 13268 14161 14567 7845 10656 7859 13119 8115 14568 6740 11807 7859 14569 7859 6402 7277 121 14570 14571 300 6080 9834 5439 5489 8910 9830 3081 10597 5593 14572 8450 4552 3182 3182 14573 14574 12475 14575
2229 2991 12635 5306 3385 11214
2230 67 14261 12030 9488 14576 9100 9492 9635 1580 1581 13080 5000 10865 5382 14577 7154 7159 10872
2231 1184 2656 1381 14578 14579
2232 14580 790 6006 14581 14582 1175 3492 14583 8256 8248 3552
2233 2554 2259 2019 5092 2013 14584 1033 2442 4476 3133 2255 4657 3149 14585 3609 5798 4151 5118 8211 8207 9912 14586 5404 14587 5900
2234 642 2070 7200 4116 3481
2235 14588 3192 5559 3008 4984 9307
2236 13307 1530 7272 7635 13047 5480 310 7282 2930 2284 2283 10117 353 6081 6703 14589 370 6082 6078 5322 8127 2247 10647 2348 5341 4754 14590 14591 14592 2641 9510 4178 1748 312 5489 14593 1284 2368
2237 14594 14327 7674 326 10403 3184 1751 14595 14596 3574 12449 14591
2238 704 1215 9178 14597 781 779 14598 3952 14599 12158 78 5139 14600 3744 1891 1215 2611 1659 14601 1175 8996 1891 2997 434 14602 78 5942 3910 6904 10835 718 496 6807 78
2239 14603 2800 8208 8424 7033 12978 2555 14604 5092 14605 2555
2240 12238 4259 1590 13317 7338 10097 2513 3135
2241 6695 10593 14606 2368 10970 3174 6497 4497 14607 2313 14608 12714 14609 3466 14610
2242 3134 1137 593 2007 11536 2021 3347 2566 7331 2808 6213 14611 3653 2568 12329 4864 2803
2243 2232 1659 4116 3939 12667 8297 162 14612 2975 2140
2244 2249 2274 2259 2261 5790 5673 14613 3345 6517 9385 2007 61 14614 2250 1574 5193 10386
2245 7889 10163 3686 3910 12400
2246 8833 11195 5608 1809 14615 11196 11622 7874 8415 4675 11858 9318 6271 11301 5597 14120 12497 4694 9269 309 7586 5737 2712 4064 14616 14617 2284 3329 14618 9611 10769 14619 14620 14621 4654 674 14622 14623 675 14624 6998 1253 10333
2247 6673 14625 7184 8577 8734
2248 14626 9423 7416 5041 14627 11953 11953 102 6455 2792 1406 3355 14628
2249 11819 11994 286 10601 14629 11316 14630 14631 2384 12581 14632 4764 14633 7893 2923 14634 14635 14636 14637 14638 14329 14639 14640 14641 14024 13695 11313 4095 14642 14330 11847 11415 284 12882 5135 1743 1806 14643 14644 8100 11860 14645 14646 6825 14647 4813 10299 9836 12538 7638 8175 4863 11335 4874 13731 914 14085 7030 8813 6414 12472 9280 4788 4366 3412 12896 13273 2384 14648 14649 4863 14650 12809 14651 11334 7962 14652 12286 11734 14653 14654 13136 14644 14655 14656 14335 6164 14657 14658 14659 13451 11854
2250 9745 324 315 14660 12710 121 4303 14661 2604 14662 14663 13308 5487 2387 14664 4494 12799 4091 14665 128 1293 5777 10747 9038 8333 360 1293 5928 11628 2404 12025 14292 4341 6831 14666 5918 13051 14667 1283
2251 337 2298 121 11909 2289 8969 1381 360
2252 725 13886 14058 10372 6206 10586 13660 3645 14668 14669 6947 4826 11885
2253 4601 10 14670 9669 11102 11958 9422 12138 681 4667 10367 5361 9422 9669 1620 13591 9422 3849 9669 2728 14670 5361 2792 681 4571 5040 4 1842 1893 11988 11724 14671 3696 7447 9422 4034 2686 11958 3023 740 11235 14672 11102 642 14673 1893 2113 14674 4609 4 9214 10152 1156 6312 9816 14670 1702 9516 9516 10152 1613 11096
2254 12837 5268 14675 2031 6171
2255 13585 14676 1636 5697 2833
2256 3527 737 7113 630 5815 6937
2257 4545 6407 10254 3493 646 2085
2258 14677 9711 2409 8164 3125 5350 14635 121 7024 14678 8104 14679 11838 1534 8533 5339 9065 14680 2409 14681 14663
2259 14682 14683 407 14684 14682 14685 473 14686 11156 4402 651 13154 14687 14687
2260 2291 13189 2702 4166 14688 8909 846 2307 14689 486 1162 14690 290
2261 7906 4691 4170 3775 5739 4551 11410 9743 6836
2262 1347 76 14349 11178 3767 5024 2927 7887 14691 1373 13109
2263 14692 2892 804 6359 7160 12769 3567
2264 14693 140 14694 4402 14695
2265 7777 14696 6024 14697 8040 12073 2882 14698
2266 4260 10455 9118 5260 4657 2772 2598 14699
2267 7888 2075 4510 3951 1381 11232 10339 3170 1532 5342
2268 1611 11122 1124 14700 2671
2269 7319 12708 11267 882 14701 14702 4865 4082 14703
2270 14704 13448 9202 4165 14705 9738 7057 4212 8883 6420 8114 14706 14707 5870 12945 3879 7906 11403
2271 10118 8102 9737 4041 11630 2645 14708 14709 14709 14710
2272 14711 2813 14712 1894 1379 3095
2273 3896 2751 10263 5728 6679 12825 12825 14388 3896 570 4228 14713 5723 14714
2274 7259 11857 12349 14715 932 10392 5461 1756 13496 14716 14715 13208 7960 9431 7586 7029 14717 14718 1973 14087 3794 6688 2705 7915 1534 851 5348 5875 9689 14719 8902 6401 2699 14720 10341 5322 4061 8226 2709 14721 14591 11999 130 7759 12517 13206 9317 9287 11020 8954 14715 14722 296 14723 13900 11778 9474 12528 14724 8902 2311 293 6700 5914 14725 8881 13349 13349 7930 8454 506 14726 12579 6237 14727 11412 11408 14728 13490 14729 14730 2301 5851 5934 10972 14731 11202 6397 14732 14733 3182 14734 13055 6688 7618 6403 1254 11891 11764 10990 8121 6074 6695 12349 2313 2699 14735 6268 7908 12044 11760 2356 1966 2699 14183 6976 8121 14719 5591 5591 6741 11808 7623 14462 4194 10328 2430 2300 3771 14736 7624 5933 5343 5465 368 9239 9138 12586 13016 11807 12302 6153 14737 1532 11833 1284 12492 1969 7586 5371 986 2699 506 4790 14723 7759 6700 13801 14715 11317 12384 2705 14738 13829 11308 10971 14739 294 293 14740 14741 11335 1756 14742 3110 13021 9195 99 1608 10650 14743 362 6688 934 14744 10975 8126 14745 1532 14746
2275 13314 10508 1140 14747 14748 4146 14749
2276 419 7551 11057 3017 783 9153
2277 1930 1089 13277 164 8896 9721 1920 5839 4012 14750 6175 5380 1926 8843
2278 11170 14131 1388 2491 1388 6011
2279 8151 14751 1630 458 1896
2280 242 14752 13719 14753 14754 7593 2342 6900 9091 14755 5827 14756 12064 14757 12414 6027 221
2281 526 4907 535 14528 1634 5571 515 520 10159 511
2282 2064 9781 7416 7541 2061 12149 3030 7464 14758
2283 11119 9190 12697 7603 5389 1795 8762 1436
2284 14759 3864 7495 515 1901 1210 6812 9817 7324 4617 12145 8791 8139 14759 7535 11965 1157 8494 4906 8494 497
2285 1660 27 4069 1661 3019 3856 5369 711 4112 14760 4126 14761 2682 14446 14762 14761 4069 14763 14313 4922 3594 14764
2286 14765 12464 40 14766 13205 4107 2724 6427
2287 2061 8446 10461 753 10843 13082 14304 2670
2288 14767 1695 9213 1306 4399
2289 2457 5063 5076 2455 14768 6513 3661 1142 9408 2779 12108 5084 3148 2598 2757 5220 2595 7144
2290 3073 14769 3073 1896 1871 8296 8145 5940 7808 2483 6942 3002
2291 3235 3501 2527 12360 3502
2292 2405 14658 12581 2284 118 5912 14770 13618 11198
2293 7089 12410 4600 754 2111
2294 10906 2760 646 2391 2614
2295 6483 4691 3881 4558 490 12609
2296 4307 4869 14771 11335 3317 4700
2297 9011 4525 1833 642 1652 2745
2298 13555 5851 10339 9883 112 9883 6893 11559 6997 2704
2299 714 10965 8997 14413 704 9767 1212 2853 614 2075 1870
2300 12700 9984 8387 14772 3196 11558 3197 5617 14773 9091 10099
2301 2130 6638 12438 8159 2527 14774 162 3996 8228 1323 10033 1232 4982 5313 5029 5016 2534
2302 2561 1381 480 551 14775 4200 9129 3543 11522 13171 2085 924 2075 110 6192 1498 14776 4053 858 14777 7122 2955 14778 3687 11241 1172 6103 3686
2303 5337 1283 311 14779 1740 7582 4305 4305 7582
2304 802 7302 4926 1239 4516 70 633 872 1661 4288 3813 14602 878
2305 9064 14780 14781 9675 9064
2306 14782 11895 11636 386 14783 5782 622 7838 5481 14317
2307 3688 14784 14455 2002 14165
2308 14785 14786 14787 14788 4497 5659 7389 2286 937 673 775 5676 10787
2309 2934 14789 14001 5757 1343 9183 14425 11486 12569 1340 6528 3477 1463 2798 11752 11012 14790 1465 14791 1427 5026
2310 110 7248 517 638 530 5812 14450 417 461 5942 5055 14792 542 1640 77
2311 3230 13131 14793 14794 1765 9897 5382 9297 5422 10060 7148 10043 12087 8896 6845 7147
2312 2343 2288 12023 10649 14739
2313 13023 7453 4545 10206 12529
2314 14795 7972 2701 14796 4807 10753 3113
2315 12230 873 812 4106 1846 818 4999 1844 4890 14751 754 12060 1496 12887 1819 1382 14123 1495 4108 5772 1895 5137 2718 2897 4860 1176 1134 1504 5518
2316 8722 13470 14213 7433 14797 3485 14798 14799 600 3483 6613 4229 14383 6055 14800 10262 14801 6596 14223 6587 12120 564 598 3641 8658 6596 14802 7033 1863 13521 8561 580 597 14385 9910 10541 6679 14223 6621 8784
2317 1418 13203 12146 7530 1831 4107 7568 11952 14803
2318 5851 2634 8954 9060 5851 1964 12072 6079
2319 14804 1744 5486 3792 4704 4165 11302 6735 4700 8408
2320 11991 12159 14805 14806 14807 812 14808
2321 1205 792 13866 1647 2521 709 5816 1699
2322 10016 6966 14809 14810 474 3526 14811 763 3526 1132 1132 4997 14812 14812 14812 14812 3846 1850 14813 14814
2323 2332 12468 4864 14815 4864 4082 14816 8450 862 12581 8450 12468 8450 998 14817 11840 14818 13618 4808 14738
2324 1593 8055 14819 14820 5672 2460 8974 10405 13095 10275 11536 4320 3655 5320
2325 14821 8861 1176 945 9479 9338 14822 8359 8854 6943 6201 8247 6710 3037 3030 7416 2653 12303 5816 14823 5860 1167 11711 1677 754 1702 818
2326 11002 5826 14824 14825 1926 12246 5560 4025 2983 8917 265 3268 241 1909 2122
2327 4882 833 14826 792 13385 2391 1882 5441 2743 3645 12464 6367 12994 1131 791 5354 14827 534
2328 13239 3409 9465 1298 5676 12348 14828 12518 4776 13195 1289 1286 14829 4788
2329 14830 14430 8413 14831 10798 10798 5737 14832 3956 14833 13235 13915 12943 3086 3086 3090 3047 12685 7725 14830 4580 5717 4686 4363 9055 11301 5484 3445 3445 14834 14834 4686 1247 8692 14835 8830 6123 14836 11116 3047
2330 14837 216 1051 11643 10192
2331 14838 2101 5377 2129 1735 11030 14839 4970 5377 7481 12765 14840 14841 13581 10070 2139 14842 14843 14844 1735 201 1920 7251 12291 12737 14845 1073 2096 1063 11530 10252 14846 6031 2158 1114 12289 7606 14847 9299 14848 6722 4972 1046 9583 14555
2332 10211 9429 13167 3024 14849
2333 4232 6622 8561 1223 9405 1987 10529 8732 10262 14206 10262 13522 14280 8728 10529 14850 13469 6590 8660 14068
2334 12493 1881 1885 652 93 832 3554 4130 4672 4736 14851
2335 4122 793 709 704 1615
2336 5205 3343 5997 5251 14852 14852 14852 5248 2777 7410
2337 7853 9707 4168 2308 1300 5591 14853 8972 1254 14854 4865 14855 14856 14857 14858 14859 14860 13452 12813 1806 14085 14861 3444
2338 14862 13129 10060 6952 10025 4930 3362 14863 11571 14864 14865 11511 1444 6290 8644 8386 8159 10047 8468 9897 14866 14867 14868 12063 210 5407 14869 14870 14871 14872 7150 14873 14874 10897 11571 7599
2339 11100 14875 14876 14877 11257 11704
2340 14878 14879 14880 14881 10932 6546 14293 4238 6040 639 4238 14882 11781
2341 1616 14883 534 1623 6352 9625 14884 13217 6949 14885 4716 4126 5908 831 2489 421 877 6425 2814 14886 2745 1657 2561 1648 2828 832 4038 2074 55 402 13258 8147 14761 12479 8791 10963 8049 1501 14887 10963 824 9543 3815 1647 839 1830 14888 688 10946
2342 14349 11189 6449 12568 1475 14889 4437 13691 12814 13688 1400 12572
2343 2892 2851 13161 1017 14890 11165 10203
2344 9762 8235 106 3095 14891 13778 6357 6776 116 1176 13251 1677 1670 106 616 6572
2345 9709 10990 10724 14624 2284 7936 188 10312
2346 14098 14098 7618 14098 14892
2347 2647 9348 1274 6849 6167 3370 6920 5492
2348 13315 5241 14893 5065 5291 59 14894 11537 5179 14895 4272 11289
2349 1176 5816 12845 12190 14896 4897 9148 10323 815 11
2350 4493 954 14787 12720 8408 7940 3334
2351 14130 13978 11290 11169 14897 10363 7188 14131 11171 14898 11475
2352 927 5490 337 14899 6147
2353 10263 6056 14198 8744 14900 3629 7718 7711
2354 4920 9521 14901 5040 681 11954 10133 11702 14902 89 14903 14904 14905 1407 10546 11702 6279 814 5513 10701 10858 1623 14906 6923 659 659 6576 14694 14694 1638 3043 5540 14907 2074 3025 3810 10963 7569 7569 1637 5865 4043 4920
2355 10272 1711 5162 2446 14908 4485 5287 2805 5196 5109 1724 14909 2248 12984 5297 2448 13747 5183 14910 12837 14911 3149 8208 5892 8057 14912 11662 13677 14913 11582
2356 18 790 3565 3861 4827 1
2357 10837 515 8586 2075 14672 5936 8822 12772
2358 6576 14914 5443 6942 7474 8360 7542
2359 7669 7702 10811 3926 13520 8743
2360 13323 11459 764 769 3590 771 2000 2489 4517 878 12844 796 3542 427 2481 4517 12844 3516 4890
2361 12491 14915 14916 4713 10303
2362 9041 1279 4501 3792 5479 14917 4362
2363 8427 3788 14918 14918 1854
2364 14919 14920 14921 4590 69
2365 12222 17 3514 79 517
2366 5542 3481 3954 642 7586 7584 5036 775 14922 675 4707 14923 6141 6147 4075 4713 13018 315 11449 5486 8559 383
2367 8762 8703 3237 3267 205 14924 14925 1090 7774 3986 12085 10633 12416 5427 14926 14927 4956 3240 14928 4954 1060 14586 14929 4981 3809 5839
2368 5979 11738 8475 5021 2180
2369 14930 14931 14932 8038 4926 1882
2370 14933 2798 1459 3433 9262 8322 14934 9186 10353 14935 8326 8323 11480 1473 12988 13173 13693 4230 10470 13687 6225 8964 12632 5765 9609 3477 2934 2106 14936 11381 14937 3442 11484 1523 14938 11747 14427 8966 1517 11489 1400 11746 14939 5951
2371 3270 5022 14940 3240 14941
2372 10974 961 14942 11028 8878
2373 1361 11473 4407 14943 13759 7373 1192 13102 1195 14944 5641 5127 13100 1371 3442
2374 754 2824 86 7558 6575 6200 4049 14945 4595 11709 1853 534 3021 4107 11797 12627 6448 9876 4606 834 6321 3489 783 2111 1812
2375 2918 11809 14946 4864 14947 7214 6092 11994 6127 14770 14948 14949
2376 14950 6123 6388 8417 5930 14951 9811 12501
2377 6521 14952 11792 10908 8568 2996 1172 10697 3565 418
2378 71 2729 4764 14574 13214
2379 12814 3067 14953 1193 13113
2380 1614 2684 790 1670 10322
2381 14954 4045 808 1171 1381 14127 14955 11488 14956 11488
2382 7006 12535 14957 14958 2119
2383 3780 6263 446 539 4109 1818 477 3566 13127 6308
2384 13526 14959 838 79 9684 268 3951 14561 3378 11744 3481
2385 10034 8820 14866 14960 8376 5625 5959 14961 10633 11065 8390
2386 4608 12931 779 409 11232
2387 12671 9394 3209 6041 10926 8930 3961 14962 14963 14964 3972 14965 3962 7666 12656 14966 14339 3217 13982 14967 12344 14968 9083 3394 11052 7052 4822 14969 10923 4244 14880 12337 10942 2051 14396 13644 8927 10937 10939 4838 10892 3973 10058 14294 14970
2388 3388 6543 4246 3216 6546 9394 6550 3382 3399 4844 3962 14971 14341 14342 10943
2389 14972 4938 3636 4937 4433 8659 14221 14211 1985 14208 14973 8720 7749 3892 14974 4416 571 6677 13483 3918 4631 14975 14224 1982 567 6678 6646 10775 14382 4140 7742 7109 10538 14976 7444 6676 14977 14978 9097 589 11979 6601 2751 12154 5733 10909 8623 593 1028
2390 10095 11422 1625 3000 6928 1175 2826 2839 630 3910 2858 14979 10583 1670 1679 8443 6939 3027 755 271 9694 2489 644 2896 11096 6285 10841 1156 7806 2504 14980 13164 838 1416 4748 3354 1677 90 10694 3002 14981 1663 2834 2837 2115 4660 2835 14127 3554 2836 6807 4668 2671 12304 14136 14982 1881 785
2391 11836 3792 13365 14983 12310
2392 11043 14647 2918 6743 14984 4363 4864 2385 2384 14552 5649
2393 225 9086 5957 5964 2218 13418
2394 9150 14985 660 4917 14986 1629
2395 12951 4697 1497 930 3875 3880 6299 4382 2634 10747 10397 4190 4724 14987 4217 12600 10581 13069 11834 1007 12472 2634 1746 4688 2374 14988 14989 5649 4169 10402 14990 3625 14716 14991 14946 12817 2883 493 386 13135 12712 485 4340 14746 12880 11626 3119 10900 2302 4347 14992 6301 10747 5851 6975 2375 4207 1453 9665 331 5489 14993 12924 4179 315 4789
2396 14180 9258 10865 605 9100 9492 14994 5000 3764
2397 11193 9490 5002 3116 3817 10870 14261 14995 10088 10869 14270 9251 14996 4359 135 14997 9248 14998 5001 9257
2398 12509 14999 8688 15000 13730 96
2399 4056 6625 5360 3915 6053 9727 2851
2400 7395 673 15001 11794 838 417 9203 6138 7984
2401 10950 14526 9556 14008 13807 3748
2402 14747 2426 8205 2456 15002 2558 12205
2403 10578 1630 2718 1630 15003 2815 2655
2404 6168 15004 3179 624 7638 12802 4498 1744 7909 6168 11832 6299 4776 2639 15005 2245 15005 15006 3460 5489 15005 15005
2405 4863 15007 289 14640 15008 11332 14859
2406 6031 9571 231 5005 10062 7251 8245 9568 7605
2407 2767 6502 15009 5798 10230
2408 10907 815 4850 795 6374 1699 1699 10199
2409 5575 7999 5870 6023 15010 5604 3079 13532 6479 4801 6169 1508 1268 3034 15011 452 7423 5911 13238
2410 15012 12723 14385 592 3628 6596 13847 14801 15013 3894 8290 15014 8663
2411 8340 7089 4850 813 17 15015 12012 14187 12464 8506 2471 13866 2747 2681
2412 6488 5323 10105 11282 3877 12753 3956 10105 15016 11282 3870 6075
2413 15017 927 12927 5572 981 912 14272 15018 6091 7950 11690 15019 14272 6853 3794 13002 7124 15020
2414 957 5715 15021 2690 15021 15022 10464 1004 7395 7125 7402 1004 7850 6421 15023 5809 1004 10464 957 5809 11766 1159 962 9391 12499 5665 15024 11766
2415 12364 577 6056 8714 1979 10921 10096 6635 2462 8575 9907 8720 10821 3636 8572 7749 3768 7668 2749 3895 6235 4936 3650 2749 8743 6604 15025 587 8659 3650
2416 6270 15026 15027 15028 15029 15030 14025 15031 847 4067 14644
2417 11405 15032 14178 3795 15032 514 992
2418 7658 2720 467 13603 13003 468 5817
2419 10882 4260 5064 8985 15033 2588 2769 9560 2570 2770 11611 5107 1578 8582 14584 2776 2463 2586 13086 15034 15035 3676 3148 14675 5114 2574 3149 5179 11660 14603 2264 2422 11040
2420 9872 2007 2261 1036 10198 1142
2421 14144 12756 15036 15036 9009 338 1240
2422 985 15037 6407 9962 71 991
2423 15038 799 1176 2114 647 630 7569 4400 7542 2503 3704 1206 1899 3516 10322 3489 826 650 8140 3052 2120 6354 4606 1203 2740 5141 10856 1616 1175 1622 8244
2424 2326 3871 2700 8235 786 15039 14392 2681 15040 818 1209 811 1235 14392 12320 1148 877 6967 3816 2684 1206 6792 2660 10372 9324 644 824
2425 11567 63 15041 68 15042 3817 9489 9105 9101 15043 9247 1588 1584
2426 1554 12910 1309 1915 1232 261 1081 9998 3519 10000 8013 3008 1929 7480 10248 14837 14845 1232 12760 13276 1081 1919 182 1319 8251 1106 1331 232 2152 3579 2199 11561 201 9613 3579 247 12105 2191 11769 13284 7600 13781 15044
2427 2340 5946 4000 12914 6716 8297 8677 1089 2530
2428 3890 15045 6679 3616 13403
2429 64 5000 12030 3825 10869 14259 9487
2430 9355 7650 6237 5648 8834 4756 2922 15046 9468 9236 15047
2431 5278 3136 15048 2463 8423 10446 11913 15049 5853 2775 15050 2257 2810 12277 15051 15052 4031 4459 15053 14611 9559 8215 2768 15054 5248 8197 8626 1727 13856 5207 3145 12277 5285 15055 3147 3670 5088 5075 13598 1731 15056 2570 6314 5176 15057 2601 15055 2446 1223 8362 10429 15058 15059 8432 10429 4956 8385 12906 12427 15060 13129
2432 8124 6301 11808 3111 9731 15061 8794 8081 5783 2918 8192
2433 3096 11917 4048 14826 6202 1177
2434 12878 337 930 15062 913 3946 8403 3331 4225 121
2435 536 7948 714 715 8697 14416
2436 2648 6740 6135 15063 13120 1824 12649 3399 10038
2437 10801 8666 15064 14213 13700 6231 4412 12120 3485 4415 4416 15065 4416 3626 6609 13310 12110 4430 6651 8275 3769 4421 4437 3770 9406 6664 6648 15066 15067 13411 15068 15069 15070 7668 1221 6650 8725 14219 6678 6677 13844 3633 15071 1988 15072 6651 4425 8663 10234 3482 4410 6660 7749 4416 12259 6606 1357 15073 15074 6531 15075 10909 10804 6613 7712 14203 14798 14228
2438 515 10111 6050 3094 8241 1946 6929 15076 3576 1207 6321 2487 11649 86 723 6581 392
2439 15077 15078 5212 2554 2462 11037 7041 2601 14912
2440 9354 6972 8959 4497 1279 14076
2441 4999 15079 11606 3071 15079 473 8948 8443 3522 8360 8495 807 15080
2442 15081 1829 2074 4530 15082 12527 3554 3852 2625
2443 4236 15083 12905 12662 15084 10932
2444 6382 1226 8251 216 12082 10184 1308 1112
2445 646 2784 12400 5816 15085 78 3648 1828 2740 1674 10852 7842 8809 771 3874 15086 4924 17 9142 6445 477 9683 10278 78 646
2446 2664 541 15087 4673 9811 15088 12503
2447 15089 1818 15090 15091 1633 8671 7003 2406 3180
2448 848 9691 2924 9058 15092 3937 10505 7643 10751 15093 9885
2449 8647 1096 13456 5553 5966
2450 7834 8915 9288 1757 15094 9287 15095 7260 14690 2352 4816 8597 11807
2451 2496 15096 15096 2728 7495 11132 11132 1687
2452 9583 1110 10242 2541 11063 3281 3270 15097 1065 1739 2542 10081 11540 15098 1077 5390 1546 223 2228 4986 10253 2552 9090
2453 5706 1683 5441 12464 708 651 15099 5447 11926 9729 701 7315 2856 7803 9638 701 4911 6944 2488 2111 4285 1175 15100 2892 3703 8522 8774 6961 9351 5040 2816 7423 7803 701 6352 15101 483 8618 6204 1619 3564 6251 3041 2653 15100 7312 91 784 651 9916 10211
2454 4385 15037 12973 9064 11816 7899 4363 896 13194 9046 15102 15102 9557 4097 9046 8129 14634 15103 5775 15104 5460 1286 9223 15105 6316 6137 9004 9235 15106 15107 2705 6134 9276 12971 8167 4813 39 407 14074 13662 7163 15108 5536 3046 15109 8355 3584 727 3945 15110 3045 1289 12537 15111 8177 6826 15112 2738 284 11907 4014 6316 15103 3047 15113 6828 1972 9507 7892 10663 15031 7919 15114 15115 10728 4352 15116 6754 7649 12562 11297 3085 6391 383 2323 15117 1450 15118
2455 3576 1895 1617 8427 9484 1687 13157 15119 783 14285 6582 630 8427 1677 653 6582 8622 1831 10845 2886 2070 4615 7168 1163 5146 2417 1830 15120 5546
2456 11904 15121 7728 15122 2326 3047 2284 2439 3445 297 5330 15123 4363
2457 841 799 10965 8699 642 2569 6502 806 2523
2458 11397 941 11630 15124 15125 5498 6778 126 12938
2459 8924 11075 15126 11432 6875 10428 4250 15127 15128 13004 11435 14341 6544 15129 6538 10929 11669 14881 15130 13004 3289 6173 2056 15131 4253 15132 9568 4824 9394 10943 15133 12663 9955 12293 12658 7665 3392 3971
2460 10339 14117 2393 8949 15134 15135 15136 1497 15016 2388 7588 5485 2369 15137 385 3930 377 13232 6407 6480 4075 15138 7983 15139 6836 1510 4775 6472 6464 11342 675 5990 9446
2461 11939 5769 7229 40 3492 5909 3359 15140
2462 15141 9711 15142 12735 1967 14253 12735 4225 6021 8991 8991
2463 4864 15143 9199 8450 15144
2464 1448 7727 11553 11553 9196
2465 15145 9256 10867 5002 3838 15146 15147 14995 1581 15042 11193 3830 14258 5002 7156 9250 15148
2466 11328 15149 833 15150 880 14189 6307
2467 1044 15151 3239 10024 15152 10025 4972 9571 2218 5298 4957 1315 5298 1738 2193 15153 2139 1074 9313 2099 2990 11088 3806 15154 15155 11528 2155 4024 14158 11506 15154
2468 106 825 648 4626 1647
2469 7006 453 3563 1693 12459 1699 1695 12459
2470 8321 12434 5845 2180 2359 7592 8309 225 5380 12915 2126 6865 6886 1326 3798 145 2122 8318 10375 8251 7349 259 1081 5379 11581 7150 2819 15156 3996
2471 3954 1659 14769 8355 9178 11996 1990
2472 8632 4041 4218 5862 774
2473 517 2232 9818 7248 1203 116 4716 3685 1515 11152
2474 4290 271 1995 2496 8621
2475 12750 2885 9830 14779 15157 15157 7868 14779 2239 15158
2476 3149 5246 4522 6117 5219 15159 15160 1595 5266 8201 15161 10979 1721 596 2256
2477 2395 10690 15162 5683 4394 4335 2930
2478 1494 2489 4603 3481 4123 1616 8153
2479 14640 14641 13829 15163 11319 14640 12770 4813 11331 1256 15164 15165 15166
2480 106 10204 13736 5816 5816
2481 2236 13517 14083 847 7973 6998
2482 15167 4612 5910 1219 2760 2960 6046 1133 4035 15168 15169 551 1891 473 4046
2483 632 15170 1873 7493 3035 2868 11989 4745 11989 13467 12161 4033 3854 6288 8901 11264 3686 15171 10311
2484 9542 4602 7206 15172 2488 278 267 3053 6903 13652 660 11880 7462 503 8151 1020 1683 1206 9727 3650 2718 1687 10322 1630 10212 266 8143 2718 6426 11949 1630 14602 12998 614
2485 8786 3895 14441 598 15173
2486 6664 6668 10771 4648 4565 6654 6635 4566 562 6656 4561 4563 5723 4937 6652 10529 13006 4644 12156 570 8716 12113 3629 6660
2487 7532 792 1666 1666 665 6936
2488 2111 6923 9800 3094 1647 3911 1236 11968
2489 15174 12377 12377 15175 403
2490 9094 15176 15176 15176 9095 9685 8609 13104
2491 15177 5348 5439 15178 7920 4363 2313 11908 296 4687 7032 15179 15180 8815 3113 6331 15179 12072 1807 11849 15181 5348 6026 11849
2492 10998 2172 4009 4977 5424 15182
2493 515 5610 646 5571 8586 5824 78 10372 5812 10086 4024
2494 6521 1882 1633 9515 3185 440 554 268 9515 940 10722 15183
2495 4007 3385 2058 5825 5824 714 3644
2496 4655 6076 1255 5715 3092
2497 2411 12312 5373 6819 15184 2284 3877 6836 11195 15185 8079 6092 4200 6236 9676 2292 6237 10124 3459 15186 13140 8887 297 2301 623 15187
2498 4144 3129 3668 5079 3151 15188
2499 759 9197 326 5324 4655 2281 6737 7400 1255 10652 6464 11315 935 1497 15189 9269 11314 8408 5607 9317 15190 1162 14724 5870 8949 8798 10364 10593 2392 340 376 7650 10974 362 4074 2400 7280
2500 15191 7584 15192 4712 7753 15193 8191 13236 15194 15194
2501 6787 9785 12465 7104 8144 2893 4399 1303 4827 1825 15195 1169 4905 13969 1825 1384 1837 4608 15196 7100 1829 3185 2791 9148 2660 6185 7298 3939 811 843 4510 1381 12060 509 9203 9160 7104 3643 1815 9918 3376 1687 15197 1020 1135 1657 7298 7098 3024 14561 817 15198 2790 6708 1378
2502 2864 12565 13464 447 5940 13835 2795
2503 9082 6538 3968 15129 9081 11756 12293 8937 3971
2504 15199 15200 1727 12277 4467 5212 5152 2426 10197 4944 3344 1390 2391 13890 2995 4272 4608 4663 10198 3602
2505 730 7558 1701 3350 15201 15202 7423 1702 8356 1175 10620 3915 10705 7311 10462
2506 15203 1926 15203 5399 14847 7013 3258 3987 11504
2507 10166 496 11098 1216 3539 6459
2508 4066 11310 11321 15204 915
2509 116 8464 7119 6007 4048 3021 6936
2510 6508 2763 2469 2769 5806 5063 3129 5182 6503 5184 10435 15205 2255 2455 5289 7037 2446 2586 15206 2468 7144 2601 3156 3166 3415 11538 2593
2511 791 13226 6459 11699 15207 12375 15208 79 798 1948 6429 15209 1837 11154 1378 5939 14390 4917 1624 5505 8863 793 15210 15211 13588 409 15212 15213 8847 9342 9661 15214 10740 15215 15216 12406 15217 12859 7524 15218 15219 15220 12728 1132 15221 36 5144 15222 15223 1208 15149 15224 476 3492 3690 2864 14452 512 1378 15225
2512 15019 310 12225 15226 293 3956 3956
2513 5037 7213 4864 12283 11452 13967 13967 14984
2514 10529 3629 12364 7702 570 7668 6685 4565 15227 8273 3640 8713 1221 15228 10823 10773 6650 9406 9020 8716 3636 4643 7751 3768 8786 8723 15229 4938 6684 6233 10832 15230 8743 3640 10811 577 13849 5723 6621
2515 13532 3047 15231 2449 4274 593 3653 5190 14893 1248
2516 2260 6314 3149 7411 5207 1723 11602 2770 3140 6108 5316 6108 9977 4944 2774 3659 2426 15232 5107 2422 6502 15233 12780 2027 4266 15234 5177 61 2267 58 15235 15236 15237
2517 5567 10044 2218 8827 1922 5034 10079 1101 12740
2518 3025 3078 6262 1833 1650
2519 3792 4190 7907 2720 1531 1695 4611 1699 12522 7006 15238 5321 2850 739 7423 1206 878 4014 6261 14884 15239 15240 3095 9855 2956 799 9363 1176 4085 2999 2698 818 3565 789 6944 3062
2520 3846 1020 872 871 3565 9723 2687 763 15241 6308 4532 6970 34 549 8042 15242 5438 877 1235 9157
2521 9713 5306 5312 9137 7348 6914 2156 4009 10486
2522 814 5507 2061 2415 266 4288 8445 2087 4742 6354
2523 1284 8333 2665 2343 12206 3177 1292 8970 15141 15243 1298
2524 1709 3133 12837 1152 2035 12391
2525 8297 7174 11069 12011 7254 2550 2126 196 4022 9933 221 2096 12064
2526 11346 781 5344 2236 6406 98 12497 15244
2527 11856 3103 4784 15245 4084 7633 8874 15246 7937 7622 9219 349 15247 349 2918
2528 7164 3321 9683 13185 7250 13386 3289 8934 15248 8920
2529 12392 15249 2810 2773 2250 2767 5290 15250 14614 4267 13123 5853 2004 5292 2975 4947 2006 2977 8204 8204 6314 2777 10418 2440 2807 15235 1705 8799 15251 4262 3149 2270 5274
2530 15252 8283 6955 15253 10810 15254
2531 7077 12493 731 10551 14545 7543 6991 4608 6991 11207 4906 12162 3950 3357 2685 4846 5542
2532 14001 10352 15255 2935 10477 10477 11383 15256 10469 7685 13869 15256 11734 15257
2533 11549 11549 862 5321 353
2534 15258 8718 6646 10535 4641 10913 1375 4938 7710 4227 7711 14216 7742 10921 4650 7109 15259 4937 7695 580 6682 7712 15260 4228 6623
2535 6159 4695 6467 5602 12715 490 101 10898 13017 4753 3086 7589 12368 1761 5930 1251 7987 4775 2292 1497 10991 3081 3080 15261 1260 15262 6479 7583 15263 8534 7588 15186 3956 14318 4759 6076 8402 9316 951 932 15264 964 15265 4713 15266 3871 14511 4064 5486 5913 955 13057 15267 1510 8832 6461
2536 11083 5829 11087 5005 9600 4027 4027
2537 11292 15268 6143 2664 6565 6147 938 5586 13026 4553 6240 5478 5601
2538 12525 13005 12850 9190 15269 5015 9950 8312 11053 3842 1439 15270 3389 6876 12404 7348 7735 6536 11671 14874 11112 14874
2539 13967 4306 1753 6146 8958
2540 6740 2365 4193 2283 4179 6236 5480 2297 9689 2279 2283 7853
2541 8012 261 231 7605 5385
2542 795 6707 8427 6277 1164 1236 793
2543 15271 4567 560 3616 4435 3907 4633 15272 15045 15014 12156 4646
2544 3646 14192 8994 1013 15273 1997 5139 14412 6098 10168 13150
2545 3427 15274 4927 12305 12304 10705 4855 806 647 10111 1652 6347 3420 6707 2659 15275 15275 7876 12559 9543 3021 3853 4826 4528 630 9151 3024
2546 15276 14571 14704 4332 12579
2547 14495 8314 13565 9895 9023 248 5633 1073 15277 9024 15278 11498 9130
2548 8791 15279 11464 8035 6368
2549 10860 1611 7298 647 2420 2785 2785 647
2550 106 2415 1680 5140 1156 7421 6353
2551 1319 3271 2127 14750 15280 10712 10178 7601 8318 5403 7482 1548 5839 7479 1090 10068 2139 15281 12912 2988 10060 1557 10252 2988 15282
2552 14346 14679 2641 1448 7260 15283 120 9675
2553 7596 8375 5416 13130 1785 15284 15285 12087 221
2554 10902 7592 2542 240 2097 9895 15286
2555 283 633 642 15287 2657 9178 1381 799
2556 15288 4766 6199 2616 15003
2557 8313 6872 12010 14241 15289 6913 5561 1935 4021 14752 13132 6726 5839 7151 8868 15290 5401 11571 9714 13133 6717 2546 3240 8297 15291 1773 5713 12289 196 5959 5969 1659 778 3646 5849 14924 3221
2558 13409 3893 4424 15230 4933 8742
2559 14934 9263 1350 11487 1463 7677 12988 13173 1390 5758 9185 1475 3756
2560 7741 15292 13410 8567 11547 565 8278 15293 3628 8746 15294 1977 8665 3925 600
2561 362 7672 4753 12557 15295 4775 15296 850 15297 15298 11314 15299 8594 3870 3088 2697 3794 6919 15298
2562 15300 6841 2730 15301 6841 6841
2563 3047 3000 6519 10846 1174 3740 517 716
2564 8744 1224 13412 3925 13626 3898 13142 4640 13288 3898
2565 6113 1142 2773 2021 1150
2566 4846 15302 6311 15303 15304 6327 2214
2567 252 212 2041 1433 7481 3648 6179 3296 184 12289 3233 12422 15305 12087 201 5710 5014 13566 7613 2158 1443 9302 5408 4974 12220 10719 185 5967 5959 2360 14872 2225 1230 2183 5422 15306 212 10427 1431 1073 12289 6034 15307 3292 5030 4012 1941 4962 10890 1124 5299 1542 4839 5959 2360 5400 1737 639 221 5417 6322 5030 8765 3979 12798 4974 9137 1922 2528 12851 2228 1788 10639 3996 7361 5020 6027 262 12088
2568 8141 1628 1900 737 4538 10160 6585 530 711 1690 2616 15308 7312 5694 15309 1634 818 6932
2569 13039 15310 799 15311 2847 9919 13973 15312 15313 6379 9797 6368
2570 15314 15315 5196 8065 8423 15316 15317 8268 11368 6001 14913
2571 10032 8826 15318 5012 10484 15319 5568 6719 2963 14752 2529 7475 196 10380 8674 8374 2546 4765 15320 2550 10251 15321 2207 258 10375 5568 9030
2572 3200 9956 11034 3403 2962 3401
2573 2851 763 3587 11927 7104 11163 1824 2865 1829 14185 3589 2072 14548 3589 720 2608 807 7458 15322 7458
2574 517 4045 4671 13866 110 3514
2575 11819 1807 15323 15324 4500 3938 8958
2576 14857 15325 9707 5484 8170 6339
2577 15326 9492 1857 9258 1584 3819
2578 15327 3071 8240 8240 8240 4290 8240
2579 1966 15328 7266 13070 6975 7912
2580 15329 3469 15330 15331 9925 15332
2581 1496 13890 778 5139 1206 2391 9172
2582 15333 8757 2975 1093 8366 10638 10490 3748 6042 6876 4243 3205 3972 10056 10502 8932 8926 14395 10614 3108 10926 7769 15131 8934 10935 8933 12649
2583 15334 10265 2637 10265 317 15335 12753
2584 15336 8849 4786 2923 8173 13371 9261 6475 15000
2585 15337 9009 346 453 9703 7858 2432 14724 13230 10650 8633 2700 1967 4200 2297 8958 6893 9009 8115 2698 7898 2708 14431 6734 10107 3047 15338 509 15339 868
2586 3737 3737 10743 2001 12377 11729 7561 15340 11729 6451 6451
2587 15244 15341 12519 15342 10137
2588 1223 15343 15344 4935 8786 4419 15345
2589 6397 15346 12513 10594 4340 15347 15348 2325 4359 7106 13798 15349 3937 8915
2590 15350 6756 1742 6471 12589 6407 2300 2691 2691 14077 13337 1534 354 1283 14653 2641 9074 1454
2591 2990 15351 1080 2169 8649 8472 8287 3281 10055
2592 4545 1747 1761 15352 14821
2593 15353 3691 4037 15354 3712 15353
2594 15355 113 2299 79 520 1381 6102 3514 357
2595 7075 5733 4413 15356 3920 9942 1224 14388 13288 4138 13006 5953 13006 15357 15252 15358 15359 7433
2596 14260 3829 9492 3817 7718 3769 11193 9912 7698
2597 5811 1823 4525 4120 6944 1903 7168 4606 1415
2598 2446 6109 2248 13597 5184 2574 13597
2599 2130 6384 6638 8159 14774 162 3996 8228 1323 15360 4982 9190 2534 1315 5566 2537 7602 11429 258 11440
2600 2931 4016 758 15361 10343
2601 11864 2570 61 2463 4155
2602 15362 1990 13529 8156 6210 10908 1848 763 6 15363 5368
2603 7085 592 8752 7086 8748 8751 6603
2604 2030 12981 2766 4448 13994 15364 7135 2558 4260 2463 3154
2605 15365 12435 3517 15366 1339 12646 1781 10895 11738 8869 1089 3191 2985 15367 4024
2606 6327 15368 15369 9430 1818 9291 1634 9918 4512 1014 7116 12153 2623 3493 4703 77 110 1837 12455 15370 9918 538 13450 3854 2865 4859 13449
2607 13918 2562 1035 14164 2810 2446 2426 8207 5070 3132 10882 2804 3674 10272 15371 3337 15372 2468 4276 5293 2801 2772 11602 4944 2558
2608 3583 2477 2846 4636 4888 1301 2662 2662 55 9630 12230 11421
2609 8858 3003 10745 8356 15373 2723 3547 15374
2610 5292 15375 4946 11666 4322 1718 2562 6527 2939 11190 13180 3443 1472 1391 5252 8422 2036
2611 7699 6652 589 15376 12038 6955
2612 6844 15377 6882 15378 6873 15379 15380 5422 3266
2613 2611 1496 6907 5040 8430 7542 652 3176 2886 15381 15382 12554 4305 737 4602 12175 7564
2614 15383 10567 14993 15384 15385 7976
2615 10743 4116 1870 5812 416 12058
2616 6341 7393 6999 5603 8399 339 1292 1286 8176 7279 1289 2396 6092 5777 383 13239
2617 10047 8898 8807 2097 7349
2618 9279 15386 9353 1293 15387 14325 8779 4303
2619 8151 426 1831 13478 4399 12386
2620 1837 6392 4860 1824 14461 11459 668 1 9327 2737
2621 2939 3447 6615 12573 1460 12570 8284 14700 14277 15388 1189 12242 1549 8312
2622 2861 278 1993 3590 4512 4602 141 5362 3071 2390 9779
2623 15389 4756 4780 12719 5342 15390 2326 1296 10153 8794 2399 3104 9229 6155 4675 4724 10308 4544 13769 15391 6140 7827 10126 6692 7726 5460 13956 10692 15392 14782 2246 15393 2641 2476 7667 982 3459 9470 15394 6081 6982 6998 2366 2290 7633 5134 9361 13828 12475 5479 15395 10308 15348 6167 626 3575 15396 9347 4548 15397 3458 365 2329 8535 2920 9549 363 15398 7623 12267 12386 13367 10342 10124 15399 4016 15400 10607 15401 15402 6299 6475 9364 7913 5462 6135 2348 2373 15403 10657 4071 15404 5371 15026 4343 9838
2624 12470 15405 6463 2652 4353
2625 2522 1383 1989 1827 9150 8144 12874 12210 1621 1657
2626 12350 1752 15406 3316 3316 15407
2627 1164 1696 2740 9543 752 2417 5147 1670 834
2628 7089 7426 838 15408 15409
2629 7045 12289 5412 11574 6171 5980 1536 1331 5842 15280
2630 10327 7955 2387 9358 12365 13947 15410 1241
2631 4029 8678 10554 1114 1551 166 12431 1539 5435 2096 7346 1570 8309 15411 15412 6382 10007 1090 1326 12289 13306 15413 7818 2137 6722 246 2204 3578 1912 10712 5380 1911 1331 15414 1055 8896 1571 3580 10184 8366 13276
2632 4297 3794 6488 12681 3083 3959 3334 13555 14296 4584 4678 4301 5596 6704 6770 5486 8414 909 7846 15415 14316 1001 4554 11770
2633 8451 1451 2348 3093 11531 14817 11993 5466 8085 3104 1497 9052 13119 14551 15244 9280 11845 15416 2240 15417 11840 8450 15418 479 10697 15419 13695 7211
2634 285 12516 11837 6236 15420 12717 13364
2635 8976 2264 2257 3653 3136 3664 1032 2426 4322 11874
2636 15421 15422 15173 15421 3890 15421 8711 3890 15423 15424
2637 15425 8661 3483 6523 10821 6598 601 576 3485 3890 13470 6669 4226 8738 4934 562 7748 598 12362 15258 7434 6649 8575 3891 15426 1977 13289 8784 6609 15427 12722 4228
2638 12730 9196 371 2697 15428
2639 15429 15429 15429 15429 15429 15429 15429
2640 28 9381 2654 6423 843
2641 15430 4700 2647 11997 8450 11342 14549 11328 5683
2642 2401 3946 10990 6849 4582 961 15431 7856 3573 13202 14572 15432 6427 9357 14572 10596
2643 3122 10610 1962 9260 354 7728 14468 6706 11832 2373 2738 339 4781 2320 2641 8532 15433 15434 353 7280 5456 4067 6692 9470 15435 10991 8878 7657 15436 9664 4217 8554 4067 6078 15437 11997 11531 6085 623
2644 6270 7911 3110 7928 13117 2648 296 3569 4508 8553 12302 8176 6403 627 14479 2923 15438 7624 8992 2644 15439 4361 4361 4182 4125 1825 8072 15440 1255 11907 14514
2645 1243 1243 1243 1243 1254 1243
2646 2741 825 4128 13979 511
2647 5814 1183 15441 5363 12531 11934 4290
2648 1627 4035 15442 4400 15443 15443 3321 13909 6209 15444 2685 3077 12900 3077 15445 3077 1999
2649 2017 5942 1995 2422 3129 5085 2782 10442 3138 3679 13995 2425 2584 9459 3149 2801 15077 2264 4471 15206 14604 1149 5087 7035 6111 1593 2426 2027 8201 3609 8802 2426 3136 5806 2558 2770 2035 1027
2650 14604 2458 4321 15446 8974 2257 2811 10439 4450 2804 1711 5295
2651 12930 2632 11728 764 1818
2652 3095 640 4046 270 10965
2653 2184 2182 15447 1093 6027 2542 2822 5979 11092 1099 15448 15449 2733 7356 15450 15451 1116 2190 4977 2342
2654 795 871 11956 5346 1829 15452 15453
2655 3681 2444 3149 1024 15454 8976
2656 1208 3492 15 4 2681 41 12400 15455 1683 403 3874 12 13734 9291 6369 4122 11275 7383 4811 12615 3791 11275 9627 13339 4628 11459 13339 4628 1651 1235 730 4 280 3649 716 3006 9852 8842 4048 12 7519 5368 7456 4512 508 1995 13734 12 1814 2072 15456 1208 15457 11457 15303 15458 3690 15459 15460 10645 5823 3847 13734 12477 737 10645 1995 754 10952 7342 4399 14137 1180 12535 9726 13668 4860
2657 1241 3177 12630 15461 8176 15462
2658 5613 7595 2175 3261 15463 11106 13434 154 3231 8313 2123 2535 7151 1918 4025 15464 5636 15465 4970 2163 11429 15466 2963 3845 15467 8678 7792 2192 8677 15468 3047 1967 14624 9128 9707 3595 2643 4492 7798
2659 755 278 8146 9240 2742 10161 731 3780 4118 14137
2660 15469 6346 650 13167 3061 2620 3648 827 1131 3812 1165
2661 14144 6818 2318 14596 4211
2662 15470 12915 12062 5381 2134 10425 9894 15471
2663 1313 9190 1093 5416 4929 4979 1436 234 11111 3227 15472
2664 6006 15473 2061 9428 8232 1993 11719 6356 7805 7493 7516 7496 7341
2665 8885 14022 4050 3686 5366 5938 4288 1643
2666 13534 1610 3030 7559 6193 7191 7222 15474 7219 2081 15475 6454 15476 6455 10498 4672 7815 12620 1879 8043 4892 546 15477 13000 14498 5140 12135 10583 1130 9859 1634 13667 11101 13436 15478 10619 7571 2869 2858 7565 4398 7495 271 13460 15479 10144 9864 14154 4615 7539 3696 9651 12153 2888 2068 556 2077 6195 15480 10881 3588 15481 9295 4107 12017 876 15482 10699 6248 15483 1880 4510 15484 6008 806 2713 15485 13164 4123 15486 1899 2076 1701 14684 2787 10322 434 7515 1903 15487 2066 6310 3584 1869 3725 4571 9150 13972 6774 2654 13159 15488 3052 6354 14760 3706 12149 3492 9372 407 12831 3075 13604 6007 15489 15490 15491 7464 3688 15492 2613 3810 3951 14600 683 4851 15493 5143 665 734 8442 3859 15494 1016 1700 2119 2417 1680 8494 1696 9543 1650 3685 1674 11274 10960 11233 6324 754 4595 12464 6627 15495 8445 15496 12191 2824 4715 459 14545 10324 11962 5137 640 545 2661 12210 1616 2840 9164 1697 9240 11965 1135 12919 8858 3017 5546 13461 873 1670 2117 5772 13492 15497 5058 1677 2746 1167 1819 7520 13948 2837 15498 8235 2658 3488 5860 15499 6863 4579 1646 5503 15500 14851 3741 5510 1679 1685 15501 2792 8854 11422 3060 7878 8357 4624 15408 700 9513 9425 5771 738 15502 8771 1617 15503 8859 737 7529 15504 7193 1678 4577 11166 15505 15506 7502 1905 7474 5770 534 1635 12889 14822 2673 12887 6924 15507 4106 1129 2093 7110 841 9546 836 1895 7779 1676 839 12303 15508 7686 5697 2992 15509 3703 771 14308 14448 2421 1654 1666 2662 4623 12531 6709 3026 6279 6988 3021 6793 12175 1673 11739 9157 6442 6276 6447 4120 7687 15510 1386 2419 3188 1175 13670 4626 1830 7560 662 13204 6201 842 15511 15512 9770 15513 11 7430 10152 12695 1183 10704 1852 4999 15514 620 15081 77 10965 1633 644 88 11704 6381 8022 15515 4909 10705 793 8236 3534 3914 3530 7089 6262 5055 14980 15516 14457 15517 13463 4597 2994 3576 14266 15518 7505 837
2667 15403 2366 2292 15107 7938
2668 79 14958 15519 15520 9149 4924 6967 8456 7288 12870 815 12380 2625
2669 13908 7575 1381 3094 660 1823 2613 456 5571 2619 1983
2670 13078 11193 15521 15522 9246 13078
2671 15523 15524 2935 3756 11010 4439 10358 15525 9395 5647 1427 5951 1381 1197 7777
2672 8726 9908 12125 1986 3769 565 8725 10910 6650 1223 7742
2673 5865 9669 9728 14447 6790 5704 7210 2873 11941 14904 11132 660 1416 15526 11253 12170 7525 11025 11803 7564
2674 7623 15164 8960 15527 15528 2322 14590 11734 8992 4085 15105
2675 15274 692 5816 4715 650 24 1680 8583 8583 4999 1696 5141 1656 10584 836 1647 9773 3034 1175
2676 1631 15529 13535 13203 8232 15530 15530
2677 5377 2126 2978 15531 1924 2127 14366 7477 259 1319 9526 1081 8251 248 11048 12291 15532 15533 2137 1548 1327 2097 15534 10186 218 2971 259 2219 7172 2168 215 10554 2188 8315
2678 15535 1224 3769 14974 3484 1987 10535 589 8752 10538 5954 10809 10911 4631 3627 13697 4632 12364 6671 14221 3896 3894 4644 10914 10774 4419 6596 10910 5955 7698 15536 7445
2679 1497 297 5678 6168 7638
2680 15537 4330 7581 15538 3310 6850 6836 10207 11984 1608
2681 5000 10867 15539 334 847 11309 15245 7156 7156 14577 1653 4116 1861 1585 65 14270 63 11193 9256 2313 6149
2682 15540 15541 3522 11801 15542 15542
2683 15543 7836 15543 14330 15544 15545 11308 3103
2684 1536 15450 15546 3246 3511 3799 14926 9304 13985 7151 15547 4027 5407 15548 6879 15549 8704 7602 199 8483 15550 15551 3267 1105 11091 11062 2124 5404 2359 15552 4954 1338 11035 15553 230
2685 3079 8594 5875 4593 13188 15554 4580 3470 9664
2686 4490 8428 7162 754 647 4911
2687 15555 573 4650 1375 8663 3485 1982 15258 7701 6596 6648 11547 3483 12723 8571 6609 15556 11588 15075 6601 15074 15557 13149 5732 8728 8731 9905 10089 13401 15558 10528 6602 6529 13470 7180 6596 4413 10262 7711 4646 3628 3487 14223 3769 3642 3641 7742 565 12223
2688 8078 10965 12267 9509 623 673
2689 4400 2824 13886 1660 1301 3358 4535 10621 15559 445 4617 1020 2496 814 12210 1616 6936 15560 2672 4893 9669 1661 660 4922
2690 1898 2113 1306 665 1306 4927 12056 692 6582 6357 785 15561 5820 1687 10585
2691 15351 2174 2148 9570 12433 15562 2095 6182
2692 8637 2180 15563 1769 8644 13504 15564 2227 1077 5559 8820 5552 8828 4009 206 8183 3361 1778 7175 4981 3296 7175 7013 4984 9137 11069 8376 6870 10375 3998
2693 10601 12352 6891 15565 14468 7617 2604 2430 1530 5876 6088 1967 5778 6484
2694 15566 9280 14550 4795 1497
2695 15114 14780 9063 1961 4085 11351 4364 6023 15567 8107 2233 15568
2696 233 1073 5027 9190 3240 3258 5012 8866 1313 162 15569 221 2546 15570
2697 9974 13678 13678 15571 5179 10508 5853 15572 15057 2511 5099 3145 5230 1026 158 5206 4325 5265 2446 4475
2698 7094 15573 4902 15560 15574 15575 15576 15577 11206 4290 13312 13898 11206 11210
2699 11622 4584 10581 15578 15579 3956
2700 6518 654 644 2735 8356 13339 654 5535 8340 4525 545 3735
2701 15556 15580 6524 3918 15581 1988
2702 1414 8344 15582 1958 4603 924 810 15583 754 10966 2728 15584 2728
2703 13849 9910 7740 7711 7718 6609 8693 7177 3637 13412 565
2704 6104 11744 789 5571 10815
2705 640 1682 3643 1176 523 8427
2706 15585 1657 509 5144 7210 12533 2857
2707 14084 4813 8534 15586 12878 8779 6237
2708 6778 5321 5718 15384 4297 5569 13054 5670 6465 6706 7958 1159 9475
2709 2426 11664 4271 13315 5224 3151 5185 1027 4279 9973 3139 2459 10560 5257 9383 2601
2710 640 826 15363 115 763 3052 2997 91 4850 1684 106 874 778 1674 511 2117 3685 4660 678 7165 8774 1180 825 4048 1696 1684 2115 1697 640 110 2616 1688 1700 6936 1611 15587 7231 5810 8427 1854 10144 15362 10322 2746 1673 2682 839
2711 650 1237 5041 15588 4045 5057 15589 4997 9918 15590 8584 15591
2712 2365 299 7984 2403 5686
2713 5560 13712 198 5437 14274 12642 5828 2156 8646 6291 15592 3989 15269 7595 2543 10004 15593 15594 1091 15595 3496 8384
2714 3811 49 14480 15596 14558 12464 4612 1846
2715 15597 3556 1676 3516 799 79 1895 6903 3780 8443 8156 3096 9669 925 8443 3324 9770 4737 3853
2716 2845 1017 815 1871 1020 12018 14827 13973 15504 1991 14010 5571
2717 236 2126 6872 4929 5380 246
2718 7379 113 15598 113 2707 6980 7220 951 3176 2332
2719 13658 8840 15599 15600 15601
2720 5439 11680 2301 7856 15602 15119 1283 15603
2721 15463 7604 15604 15605 15606 9036 2134 15607 9404 15608 8827 9601 2180 12693 14868
2722 9207 10448 5247 5165 5997 10448
2723 7282 11825 2370 4224 15609 2395 8781 4789 2284 2284 7468 8991 2403 2302 113 4395 14253 9471 5778 296 6398 15610 309 2245 7274 7622 13114 1962 8992 121 104 9844 10671 4680 2920 6408 319 623 8878 10656 1742 118 3771 6401 2304 2325 5571 15611 4174 368 2301 15612 14568 4165 4313 4335 12801 13967 1284 6894 15613 1975 7470 6089 1497 2373 117 6085 6831 10398 14094 346 15614 10327 15399 2279 10327 1451 11814 2637 15615 15614 6237 775 13684 4304 15616 14833 12449 3047 5591 9366 6121 3599 8781 3570 1270 354 12710 15617 12268 12268 4396 4060 1970
2724 15618 2103 3759 15619 15620 11490
2725 14872 15621 1412 14865 2172 11511 8938 4931 10005 10003 2200 2227 3517 13427 15622 146 14862 5981
2726 15623 354 7903 1287 7649
2727 3915 15624 781 15625 15626 473 12931
2728 5808 10619 615 14959 15627 8153 5366 545 11992 14413 7518 14685 15628 8248 13929 277 7686 511 9509 952 4065 2381 3047 1960 15348 15629 15630 9054 2911 3454 9879
2729 456 5602 4674 992 15631 11542
2730 1584 11193 14260 9491 15522 13079
2731 3096 8700 4045 5136 3952 446 15632 3744 2861
2732 11823 9038 9666 3113 3103 14680 2387 15633 4360 12348 13321
2733 2489 2816 1671 642 7193
2734 1089 1038 12740 7603 10424 13784 5386 5881 3802 8898 639 5418 1105 13986 15634 9314
2735 15635 15636 11308 15637 287 7826 15417 8850 4085 15638
2736 4947 12980 15639 15640 10236 15641 15641 1706 14911
2737 5167 3415 2583 15250 3156 1395 2455 4448 10435 10435
2738 1077 167 13712 1549 3303 1310 6872 8250 3286 15642 15643 1089 10994 3242 13542 15644 1558 10555 8370 2166 15645 15550 14363 1100 15646 191 15647 1500 3512 11106 15289 1229 2175 15648 10031 3193 609 15649 1333 1802
2739 11693 13292 5050 829 15650 4881 7302
2740 1204 9874 3489 9162 1836 2483 8039 6962 1695 15651
2741 5677 6137 12513 3938 4556 15111
2742 186 14844 1801 252 3501 5959 10068 4955 1339 8865 1769 232 3511 231 265 5016 1573 12438 15652 1737 3981 10641 14750 10252 186 11094 145 1536 1573 7172
2743 40 56 4283 7423 15653 6313
2744 1587 9492 1587 68 13080 9258
2745 7209 555 11704 434 15654 25 12455 15561 551 11156 418 12232 15655 4288 11967 4048 1662 1662 15656 12396 401 15657 5814 2082 4113 6206 9876 6100 15658 8235 5538 2672
2746 3876 3877 895 15383 3794 5351 4761
2747 12697 2220 8644 15659 1792 9137 1437 4009 1121 8922 2180 5826 5559 5021 2227 15660 7771 4959 5306 10034 15449 1093 9418 1500 5424 12241 234 11062 236
2748 15661 8781 5677 320 6341 15662 6692 7636 9830 3569 12749 10612 15328 9068 5648 15663 7667 10612 6692 5461 7862 5681
2749 265 1642 1226 13564 8640 13729 1063 8366 6872 12667 12339 4822 14403 3402 4820 8934 10082 5565 7360 9091 5556 8637
2750 3513 14265 12380 12380 690 15664 15665 827
2751 15666 5864 7504 2064 3912 15515 5049 5446 1641 15667 440 545 2088 516 4050 546 2847 720 407 14685 3689 8811 3688 547 6206 2825 5056 5695 15668 13151 3951 5824 4314 5040 9854 5052 1879 1156 4638 6097 832 3030 835 10852 6330 790 10320 5050 13704 10152 2909 2093 4130 12458 15669 1219 11243 6326 3861 6903 15670
2752 15671 3128 7406 15672 4141 4148 7335 2783 5788 2759 3604 2255 1862 2250 8219 1593
2753 6841 9366 4591 10767 2296
2754 812 2993 1180 11793 1891 1613 23 8042 15673 11100 13778 6626 13157 15674 821 945 2391 15675 6941 15676 1836 15677 2830 269
2755 13754 15678 15679 15680 7677
2756 15681 2410 12470 15682 15683 15684 15685 11840 4807 10512 13829
2757 1284 15686 15687 15688 4680 6996 5933 14465 15689 12881
2758 15690 10649 7860 15019 1300 2407 15691 623 15692
2759 3872 12734 2705 15693 6120
2760 3654 9207 3643 1496 15375
2761 10676 2742 531 2742 15694 13261
2762 11753 2052 15270 6550 9081
2763 13152 755 6926 3688 14904 15695 7423
2764 9667 15696 15697 771 3547 15698 10620
2765 13850 7076 7081 598 7082
2766 12531 10148 779 450 551 6521 12494 3054 8292 12304 9722 946 2720 15699 15700 12194 4114 15701 9639 15702 15703 14101 8345
2767 15704 7746 10909 15705 15704 1224 15706 3891 7441 10531 1988
2768 1945 9918 879 547 8439 15707 9724 1650
2769 11734 4084 10748 8894 12095 8191 15708 15709 15710 2284
2770 2813 789 13572 2892 14171
2771 5375 1226 3499 4962 9571 236 9313 2906 162 3808 8766 10686 11503
2772 6583 683 15711 720 15712 12304 11248 660 11161 5865
2773 5815 15713 6581 4612 3576 7317 3530
2774 11945 15714 1180 10462 2653 15715 644
2775 8142 15596 15716 15717 7089 10762 15718
2776 10256 6589 4429 7669 15719 6679 10777 7709 1221 6650 6675 6233 14196 12363 4643 3482 7047 6681 9902
2777 5431 5006 12087 12798 1040 1077 3295 5710 1536 1433 1431 2165 15720 3367 12437 5423 15721 10681 6910
2778 13470 3483 8663 6596 6616 4632
2779 2977 2528 4961 8365 2528 2528 9867 9134 1549 11363 10994 15722 15723 15724 15725 12248 1124 2361 2361 5977 8190 1226 9592 2969 3263 6878 1320 11511 2341 11091 1105 15726 1769 3251 10516 1124 1764 15727 253 2538 1333
2780 6805 4926 4849 767 15728 7658 765 1829 2888 13797 804 12304 10149 14958
2781 5738 13881 12269 12805 11764
2782 13968 660 1611 1699 3915 873 814 1203
2783 3083 10862 13623 15729 4224 14923 673 4653 7583 15730 6148 11114 3086 4774 101
2784 15731 15732 9379 6352 13833 15733 3713 13894 4048
2785 13925 12452 9542 2728 9630 9980 9980 2061 1828 15734 12454 479
2786 6299 8120 3946 121 11630 15735 3795 14830 4754 959 8080 15736 2706 9279 6297 15735 12937 6475 4551 361
2787 7306 2660 3025 87 5365 4056 4891 3077 5515 665
2788 2175 15051 1542 5299 1187 7014 10641 146 13561 3239 14941 15737 4025 3297 1791 5980 7362 15738 1926 15739 5434 3271 2097 7358 1787 3845
2789 12553 493 8093 3449 8989 4167 5328 5473 9449 15740 13694
2790 13687 9899 1352 15741 15742 8322 82 13753 15743 15744 9685 14422 12873 1361 10352 11189 12568 9266
2791 1512 8540 13817 1363 15745 10470 6063 1479 14789 15746 1486
2792 2953 6011 6061 13044 1474 6064
2793 7865 11899 1608 1869 6345 301 110 2284 9443 15162 14178 993 900 905 5478 15238 15747 1298 10650 12385 13053 15692 15748 12970 2700 7272 15749 13555 13954
2794 15750 17 10254 14496 6807 4042 4858 4852 11521 10697 14562
2795 9960 3970 15751 3965 11121 15752 7666 15753 9954 3207 15754 15755 14407 3382 3288 15756 2054 14342 6560 3405 15757 12671 3399 13722 6557 10503 8927 3222 13435 13298 9955
2796 10450 10450 5891 2759 5207 6071 10508 5241 6568 9973 8581 3682 4265 3682 8581 5107 9560 3682 2252 2264 5070 15758 8223 6512 2811 3682 5072 3151 15759 5070 4459 5194 2005
2797 11233 8338 7074 2113 1899 4861 474 1679 3685 4572 9378 15760 1163 2674
2798 827 267 1206 3910 3687 13939 2505 9342
2799 2477 4828 3866 3868 15761 8030 685 4519 10859 1021 9323 15015 2747 2471
2800 5389 11029 15762 8187 1089 3293 6720 9587 2529 1042
2801 7615 13050 2382 15763 337
2802 1740 2642 1448 7454 6772 7451
2803 3896 5947 4010 1443 3189 15607
2804 5802 2459 4161 2461 3156
2805 14784 4116 646 10815 9529
2806 2982 3250 11371 5972 8190 10004
2807 10595 6412 14667 8904 985 7938 8904 985 2930 6412 2396
2808 2527 10034 7592 1105 10902 15764 14960 238 9893 15765 12435 2340 5014 2546 13331 3240 1325 15766 9301 10488 11084 1430 3227 258 15532 9570 1313 1085 7254 1321 10524 3269 8649 7348 15652 1334 3227 1797
2809 1611 15767 3525 1631 1997 15768 13222 4740
2810 1072 15769 2179 2212 5021 3279
2811 6650 15770 3629 7047 598 15771
2812 4961 2535 2907 15772 6027 15772 8640 15468 4241
2813 12026 2061 4638 15773 2728 3030 808 7341 270 3030 15774 3035 741 808 1171 6364 8446
2814 7533 8357 7533 644 3025 3576 2743 7474 1678 1642
2815 15775 11679 15776 13947 12936
2816 164 261 2226 13716 2359 10430 3580 2170 216 1334 258
2817 7640 9071 8671 12547 3879 2395 6899 2320 4116 1381 6085 5134 353 104 2634 4331 15777 8093 104 15778 7271 7650 15779 7636 5338 8102 15780 8886
2818 282 12565 3565 5438 15781 875 6792 15782 15783
2819 3202 15784 3287 12340 6554 7767
2820 13813 1193 13180 1195 15785
2821 1071 15786 8297 3295 2530 1105 150 1312 221 2527 219 8252 15787 1326 2546 1319 1571 10430 1431 13276
2822 15788 15789 11413 11296 10765 2664 15790
2823 13825 7982 5484 2928 71
2824 6981 94 12735 15791 108 370
2825 5719 7851 1279 2388 10193
2826 15792 1945 1018 15590 7493 15793 15794 12396
2827 4634 592 8290 15795 15556 3918 6616 8726 6601 4938 8743 4419 15796 15797 13309 587
2828 11167 877 7306 15798 14812 15799 877 482 3856 1132 15800 15801
2829 1584 5001 3823 15802 1580 15146
2830 15803 11044 6245 5716 11044 15804 11296 15804 3311 15805 15806 3468
2831 9709 12309 2284 15807 15808 13062 3949 14345 15809 6758 7625 15136 907 15810 4367 4368 15811 899 7959 8887 14590 8117 7672 3462 898 15812
2832 825 644 15813 1612 640 9543 662
2833 9317 4312 1241 6237 387
2834 15814 14069 6267 334 8890 13640 5764 13790 9395 13041 14129 11150 14032 7678 6225 12960 15815 13642 7676 15816
2835 15205 6213 11871 15817 5203
2836 7302 11227 13226 6792 9806 15818 4905 3847 815 2893 15819 1238 8042 1019 15820 405 7521 11257 11704 10014 13702 14980 4638 13153 15821 13706 13889 6312 12396 532 6965 13706 15515 6395 11938 5053 5142 10094 6431 15822 11650 15823 11947 399 9728 2791 11254 724 11255 11935 6003 3688 9701 12165 4672 13548 5042 6097 13905 2503 15824 15822 4034 10697 2996 15825 9148 1629 1166 12173 10579 266 15826 8236 11946
2837 5507 1630 1896 8338 10459 1631 15827 43 12189 8151 2718 4129 6095 8143 6354 2728 15279 9350 13735 2718
2838 290 7952 2648 15111 6397 359 7890 15111 2924 10972 355
2839 1631 15828 2075 1302 3095 15829 12230 15830 7563 11521 2655 14685 11524 2082 12998
2840 1531 9004 8794 15831 3880 15832 1963 2404 2280 4305 12472
2841 5352 650 1616 15833 2658 1672
2842 1995 6907 15834 6876 15784 2140 14293 10932
2843 13716 15835 15836 7354 9714 5636 2180 15837 6723
2844 2233 15637 12515 11553 2319 8818
2845 552 6357 5053 11947 15838 12460 11991 11655 3055 7228 1156 13501 14626 15839 10286 15840 703 15841 703 15310 15310 8856 15842 15842 11717 12453 7538 725 5053 9827 15843 2621 14670 15844 7841 15844
2846 15421 8786 6524 8575 15423 15845
2847 6689 3937 15846 301 10566 5338
2848 2245 13797 2637 2304 2392 6079 12880 15122 14709 5600
2849 8815 15847 9056 15848 11305
2850 15849 5252 7137 5180 2772 9117 10448 5229
2851 3376 9645 7812 2503 1206 8651 658 2742 7288 7235 5770 7201 6053 12465 4034 9161 1652 6789 7508 4615 1612 2505 4058 662 2660 6940 7235 10584 12900 839 6325 2658 6047 10742 2673 1207 9172 6207 553 4113 9724 13217 7543 8239 6204 4400 1827 7094 3053 8768 2910 3094 106 3525
2852 6502 4483 1395 10882 3603
2853 2728 12887 7447 1656 644 5514 2992 9511 782 14448 1617 10841 1175 6950 873 5540 7168 15512 5545 6575 4626 9543 483 640 593
2854 2487 7005 15850 697 5940
2855 10345 1472 5926 1356 10839
2856 14450 3951 3094 11146 15851 6305 15852 1877 13264 517 782
2857 15853 12255 8647 15854 3374 6548 3404 15855 2220 3982 11112 15270 9950 15856 14970 11669 6041 4844 6551 10934 15857 10501 15858 15859 4822 2050 4817 14408 3972 9948 14612 14965 15860 8932 6322 3971 3973
2858 9351 5368 3648 782 2658 1647 923 3355 11936
2859 14172 9140 450 11688 14875 15861 15862 4625 1238 15863 4613 12614 8791
2860 658 1674 6992 683 401 5141 665 11132 10111 2658 2661 10988 1830 1636 13575 5354 1832 7576
2861 3478 1399 9098 1474 11976 1196 12573 10345
2862 1616 1616 9850 6379 2659
2863 7269 5876 7670 10680 10581 10965 12682 673
2864 2101 13944 1105 11091 13944
2865 815 9162 7460 10222 15864 4 12843 1235 110 9881 12486 8038 6236 11598 2634 5438 13973 1284 4672 646 646 2470 15865 3185 806 1983 12171 13301 13301 11159
2866 6984 11619 1255 13057 13121
2867 417 514 496 517 5938 541 8700 552 515 15866 537 528 11521 77 416 9861 5911 1168 15867 429 5824 15868 513 6104
2868 644 3376 3781 1235 89 89 7197 1823 4897 815 4672 8042 4604
2869 6133 11975 12263 8590 10129 11974 9349 9349 9665 14465 6699 12592 14643 1530 8905 12590 6411 7641 1254 3065 6413 15869 1750 1530
2870 6997 11760 7624 292 12263 13368
2871 5487 6127 7258 4582 10608 11895 2387 15870 2641 12386 7913 2395 9361 675 12076 5780 2246 9072 15871 2642 6414 9471 1244 11550 7620 10747 5777
2872 9335 11175 11175 2933 2944
2873 4109 828 4737 1885 3038
2874 13170 106 644 750 12843 2789 9694 4743 7574
2875 2577 2772 5087 2570 2255
2876 565 3629 3485 3487 6664
2877 8144 15207 1634 8339 654
2878 3094 693 873 15872 1686 7534
2879 15873 15874 4093 1288 15875 4165
2880 9670 799 633 511 6100
2881 12549 15876 13369 3470 2380 6016 1510
2882 15383 6984 15877 123 300 8838 15878 15879 15880 7286 13074
2883 15881 3937 1760 381 12717
2884 3424 1625 4608 8147 9537 753
2885 8767 15882 4667 6903 4616 4917 11244 4527 15883 2093 3780 15884 887
2886 4170 773 13190 6836 1608 8590
2887 9082 15885 12346 4838 3210 8932 12341 11215 3968 9955 9957 4824 6171 4251
2888 962 6890 10594 11550 71 12799 10125 12755 15886 12801
2889 15887 8267 2449 2517 7145
2890 4098 11016 12501 11896 1509 4674 10468 11280 15888 8007 8007 5664 15329 4590 6164 10690
2891 4859 6475 8082 6475 7925 4359 15889
2892 7007 8357 8955 7447 7461 11260
2893 8207 8002 6502 2807 1395 3674 5106 8059 12394 1027 5101
2894 10614 7866 5914 9501 11399 11407 762 9197 6686 11909 2333
2895 2398 5930 15890 2700 9558 15891 6019 7981 7909 14477
2896 3707 15892 1403 8942 3035
2897 1702 802 10965 4046 2116
2898 15893 12878 15894 7260 15895 4225 12973
2899 3866 15896 12845 806 1235 3913 3913 15897
2900 1219 4314 517 4663 1217 1498 15898 15899 2070 3516 1404 447
2901 3769 1987 6635 6660 4939 11982 15900
2902 12369 14559 8830 975 15901
2903 645 5770 665 13735 1812
2904 1580 13077 13081 9102 1582 1859 15539 7153 1584 9252 9253 7158 9257 15902
2905 15903 15904 15905 15060 9305 8250 188 1733
2906 1677 15906 1702 4400 1686 1616 6944 1650
2907 14474 4263 12238 4134 15907 15908 5261 15909 5785
2908 2675 879 6007 6201 1630 740 106 7465 4599
2909 554 12189 3054 478 491 12970 858 541 7557 1894
2910 15910 12368 6855 3946 473
2911 15911 3792 759 13608 12447 958 9703 5583 7865 5851 15912 15913 8970 6397 11997 13069 5933 850 11314 15914 14301 7850 4200 4709 4816 9890 3879 2347 3946 121 8600 7641 7632 15915 7641 2437 13201 868 2407 11081
2912 15916 14606 15916 1255 12046 899 6473 5990 13196 5988 2439 8885 3178 15917 1277 328 2284 15916 15918 1255 15919 1761 15920 11296 7968 15921 15917 10731 383 15922 6486 8591 14070 14617 10108
2913 5406 2179 6035 8649 5422 5406 2180 2342 14866
2914 6406 15923 10301 14775 9688
2915 11647 12128 11091 10246 9571 2528 9571 201 2906 11216
2916 15721 2527 3240 5374 14109 7359 3242 1080 7012 3980 15723 1105 1554 9585 13727 11088 2542 15924 2543 4953 1550 11515 1439 15925 15926 3986 8898 15378 5416 2192 178 153 1049
2917 11767 5321 625 12067 7913 12563 15927 1752 13647 6899 1748 2478 14590 13384 8972 6092
2918 8247 10170 1614 267 6007
2919 3471 12553 2384 2332 3792 15928 8602 10722 15298 2918 10671 3620 15929 12472 15930 6769 6921 926 11348 14983 1453 13769 5498 13183 13135 12712 3877 2319 486 957 10339 6407 4863 9275 4557 9554 6762 15931 993 13555 11692 958 14991 4217 8795 7852
2920 15352 5933 15932 1970 8633 5992 5935
2921 9881 4727 7648 5935 4499
2922 1994 5825 9682 2081 10965 14625 4426 8721 8663 1976 3769 3901 15933 5723
2923 2939 8545 4438 4434 13173 14182 4441 14181 10481
2924 552 10372 6907 78 704 10367 6097 13594 14413 15934
2925 3449 3792 958 4558 5501 9927 6475 8794 9877 5150 1682 8770 642 6099 538 106 1679 337 5466 7957 5490 2918 9390 7830 2647 6147 5576 2318 3775 3305 9055 15935 15936 1206 5571 17 1493 6345 12472 1743 10304 15937 15938 9683 5139 116 966 6019 515 3910 5149 930 4195 2370 4709 3100 3871 14770 11276 12073 6778 9437 5670 3059 1870 511 1176 11247 12937 10726 10116 4553 72 3306 4761 2420 4123 9529 3430 6101 4722 9684 15939 110 15940 12748 7582 11911 1170 5540 986 2319 383 5146 2672 2417 1384 5503 5486
2926 3780 15941 5541 8942 3355 3732 6006 12174 7526 12627
2927 12774 5487 12924 1531 4870
2928 15942 15943 5044 7876 4617 8026 15944 791 8500 11958 6251 15942 3038 9827 3544 3544 5049 2092 3030 4617 9423 11697 15945 8501 2867 7485 15946 5862 15213 15947 1828 11991 9479 8616 3725 3707 15948 13764 2864 6709 15949 14521 15950 1899
2929 2663 671 15951 1240 13375 357
2930 9956 10100 3403 6550 4834 3210 3391 10054 11434 14293 15083 11122 2056 1563 6173
2931 194 2155 9895 194 2227 194 8158 194 15952 2227 9895 15952
2932 511 11241 698 7296 4116 8698 416 698 720 8822 13159 8295 12354 4045
2933 3813 4511 1176 5692 3562 5503 12304 873 3186 15591 1654 1823 1200 4595 662 3589 1682 1702 1852 15761 8151
2934 7557 7489 15627 1641 4909 2788 427 1618 6357 5697 1647 473 15953 7288 15954 15955 7518 5938 8506 15667 395 13661 3689 86 5056 5049 11702 15956 7314 5689 5050 6443 9727 642 514 517 2789 680 2613 12012 4039 1134 1993 530 1702 15957 516 4050 11263 11888 15958 822 14891 879 1236 10879 6006 12013 1495 2003 2081 5537 7474 7422 7534 5513 6259 9537 14127 2671 2743 11149 9517 13547 9546 6776 9536 14303 1622 2816 683 15959 6204 15960 11255 10017 15961 15962 6309 6929 14305 15963 678 3021 883 8334 7803 740 3849 46 9668 9655 1014 15964 12304 4740 9669 7809 721 6010 512 10170 14152 820 3027 8235 15965 15966 11732 513 13465 431 1812 4123 6630 644 1623 15967 15968 15210 15515 2075 13634 834 11727 3940 6442 6191
2935 4063 4713 3331 14118 6147 15969 15970 15971 125 13030 14698 13536 6470 15972 15973 6131 15974 12224 12483 12612 9435 464 675 3080 4163 6138 8026 5599 10855 363 7521 9431 1279 9317 4728 12485 5738 808 6206 6429 11126 11420 15975 110 1381 13019 4727 1002 12681 4500 5737 8559 15976 15971
2936 15113 15113 12388 15977 4360 11850 15978 13767 11808 14148 15979 14149 2923 10120 14644 1531 1533 15980 15026 9050 15981 285
2937 2232 15982 3514 2683 3481
2938 1210 3030 790 11241 7315 15983 7524 15984
2939 2653 5697 650 734 7168
2940 9410 1709 6511 1575 4468 2601 5803 8799 5186 1717 1593 3134 4280 15314 5276 8979
2941 15985 848 965 2403 12711 2302 626 12383 4502 8894 7630 15986 2637 5740 8779 9236 4680 8890 2430 6398 7961 7030 15987 11903 5132 14624 1744 628
2942 15988 15176 15989 13815 9685 14001 15990 1477 8134 10474 13110 1479 12967 10918 15991 9993 13640 15992 2927
2943 3596 15993 3596 15994 11046 15217 10642
2944 1959 12206 15995 14084 4795
2945 587 10807 4644 3487 110 4116 7462 5812 15996 7210 15997 9529 17 102 3486 8730 3485 4565 3483 3770 8709 6685 589 15998 3909 4934 15796 3487 6235
2946 7809 14017 3185 11949 15999 1494 6709 5438 9824 9859 13939
2947 2676 15038 452 7423 2502 1818 15542 12860 16000 16000 12860 13640 15196 3033 6453 3033 4671 13264 4747
2948 1065 1309 15594 2199 7607 2101 7603 5377 3290 216
2949 12975 13695 5481 9196 6341
2950 5438 2428 7502 9480 1847 9480 654 1659 9480
2951 2873 3939 5571 3951 6316
2952 242 10074 15464 13329 3989 16001
2953 2616 10164 1659 4116 10743 12059 16002 5825 7688 4909 843 16003 10141 10743 11940 2671 2685 7688
2954 13863 13863 13772 4553 8595
2955 16004 1029 16005 3140 1707 594 5219 16006 16007 4453 2807 5099 16005 9505 7408 13085
2956 1616 1616 806 16008 4123 2661 2417 8240
2957 16009 3240 12797 1797 9311 11429 4967 221 16010 5428 12759 8829 12696 2905 14190
2958 655 642 4046 843 1176 2892 16011 116 6097 1695 6200 807 1209 15303 6394 6903 709 8771 4399 16012 4287 5137 1697 711 8797 670 4132 15303 16013 1019 1127 1135 2087 5140 1633 4621 4630 1673 10220 12282 2119 16014 7505 5696 3028 3188 6229 7207 6573 7841 804 1834
2959 802 807 8427 12894 3094 1020 1696 1693
2960 6367 445 16015 10279 2656 11422 4109 3690 16016 650 14245 420 6256 5816 3034 2745 4123 3053 7841 4745 3577 1612 7305 4535
2961 297 13555 2708 2738 1497 94 16017 3107 11531 301 2366 2401 4347 11824 10989 2692 16018 7864 2388 9510 2700 4165 4781 4548 1241 6140 14321 1744 3326 5683 12710 7280 7003 4193 12717 2433 11470 7276 4502 5321 2443 2711 3121
2962 7089 3562 1888 1823 644 12843 15505
2963 337 9510 2698 16019 16020 927 12714 5573 2700 344 10164 15416 8879 4556 16021 5498 16022 10465 4554 11278 16023 6565 12556 2367 2369 4593 16019
2964 12874 6007 1494 1903 646 3480 1495 7527 16024 9770 2658
2965 7388 14991 13827 7758 4812 12612 16025 15023 951
2966 16026 3464 12387 3936 2326 16026 2292 16027 16028 2639 6023 14086 14086 9065 4074
2967 15527 14553 11316 9837 14651 14638 3771 13451 14818 1743
2968 4524 5070 4459 3162 4274 5269 5224 5207 16029 13838 16030 16031 1595
2969 9163 14705 16032 5982 14705 625 14705 12349 626 3795 7386
2970 9605 12357 2077 2838 116 2845 16033 16034 15833 10704 3052 16035 4597 7462 9014 12843 16036 8047 1134 3034 2658 1825 12357 16037 1689 879 6395 661 1689 879 15475 6731 5503 1692 1848 4575 3059 6262 9725 4621 9759 16038 3062 2747 8521 1829 5942
2971 9938 16039 11658 2019 5281 10450 16040 15817
2972 10265 5321 5489 121 2379 2637 6899 1291 316 2348 961 2648 6975 6975 2406 8888
2973 2234 9675 2642 16041 12074 6149 16042 12309 16042
2974 6052 6052 654 5507 763
2975 1881 753 1619 4851 6791
2976 7466 4035 1689 16043 1621
2977 4639 7718 3891 8578 12109 6681 3483 15706 6954 12156 6624 13848 8663 15228 6056 6670 8729 10910 14227
2978 9241 1383 885 6261 16044 6261
2979 15238 5337 14178 9676 9676
2980 16045 12272 10659 16046 15951 4553 4312 3792 5982 3169 10647 15062 4789 7266 4494 16047 4497 13233 3047 9924 16048 12944 3795 12547 7959 774 13770 15125 5484 15917 16049 16050 6838 4697 7909 2641 13183 5876 2881 8992 3456
2981 167 8761 5972 1411 1313 247 14837 1336
2982 4443 83 9267 1487 1427 14955 6064 11750 8543 5761 1423 8325 14001 7886 16051 8965 11387
2983 15849 2016 2248 10421 2256 16052
2984 1177 661 790 1613 11684 754 740 1670 790 3645 5865 8490 4858 13602 7423 6960 663 826 2660 11968 6573 8296
2985 6876 639 2140 10926 635 4238 11122 6548 10924 11119 2059 4242 3403 13296 6533 4241 4818 15856 12654 6552 16053 3965 10932 14881 4249 9954 15132 12654 11034 4839 16054 12625 14399 8927 10943
2986 5264 2570 2456 8221 5248 1730 2456 2456
2987 16055 14138 4079 8106 6236 16055
2988 12554 1291 15186 8954 16056 1365 4303 13045 5600
2989 1137 2023 3659 7332 2467 11583 1574 8803 14603 7331 14913 2024 3158 2426 2563 1143 2805 2254 5297 2767 6188 16057 3654 14912 10456 16058 4476 1576 16059 4274 5530 5120 1724 13741 3130 11137 2264 3417 4280 2558
2990 3728 9163 9661 16060 10322 13904
2991 16061 758 8102 7670 3871 361 4591 9008 16062 13021 9317 14821 6123 354 9277 6135 6482 6125 8417
2992 12659 10930 14971 11119 7663 2056 16063 11073 3224 12653 9948 9950 10983 14879 8924 12660 8929 16064 11754 11050 13295 9955 4844 3383 10892 16065 10987 3391 16066 11215 1765 9191 8157 10941 10940 6541 11034 16067 14396 16068 4824 16069 3403 16070 7770 2052 8936 2195 6533 3217 8937
2993 6171 4839 2160 635 3289 2056 14294 12671 12833 15084
2994 11469 844 11397 6755 15953 2075 16071 16072 14101 438 923 16072 623 14113
2995 7115 2085 814 1180 1682 4046 3355 3318 78 924 1995 3735 79 2654 6936 10201
2996 4688 14951 14948 5484 7672 12214 15024 11901 16073 7635 5572 16074 337 9362 12956 16075 7257 14831 5325 11014 1255 8670 7054 16076 939 13235 8972 3470 15019 2700 7853 5601 15023 11837 8833 8879 13190 3100 6135 4790 9753 6237 3080 6123 14430 4312 9077 6145 1001 2664 1970 8670 5670
2997 16070 6042 14880 2056 11433 12342 11122 15133 8929 11754 16064 16067 14968 10987 4842
2998 13915 11397 3445 4216 2439 121 121
2999 4482 2773 4322 6213 3137
3000 1660 802 13949 2718 1378
3001 652 8769 9429 7505 783 6943 2685 3034 2688 2489 1135 1615 658 10164 826 16077 666 818 10254 10742 16078 16079 16080 13934 7549 3430 16081 840 2093 11246 12210 16082 1812
3002 5873 15261 7851 5656 675 9392 1279
3003 16083 16052 7414 2259 13089 11585 3140 7410 2597 16084 4989 16085 16031 6517 2805 9559 4322 2260 13084 9562 15053 14233 9871 13090 4146 4941 4990 1142 13087 13088 5672 13091 13092 1721 3668 11933 8062 9561 8053 5320 7331 58 1706 13096 2601 13097 15002 10438 5099 1023 7406 3417 3159 13599 5219 3166
3004 6482 6733 10572 6754 16086 14724 10734 13195 4687 11358 4753 6483 5680 984 16087 3880 10660 13802 623 13027 6767 5984 777 6483 12612 10726 15912 6316 6735 6733 8871 2642 1502 930 4708 13802 13193 3618 955 11219 10465 675 5930 9510 1289
3005 5440 6798 6960 10323 10861 16088 811 89 14169 51 12888 2790 16089 13734 2888 6395 4516 1657
3006 12289 6183 4965 16090 7476 496 212 16091 16092 13824 5712 237 1073 16093 5413 15772 9192 13504 7609 6182 16094 189 11112
3007 9523 16095 2788 649 6252 2869 8357 8359 4920 14195 9168 5514 873 6577 10843 5514 9011 14021 5446 6201 15408 7314 8393 2082 16096 16097 462 14021 2993 10954 753 15442 10965 15502 753 15653 2743
3008 1744 3465 2694 1241 319 6409 3792 4313 16098 6899 4697 9450 9071 14591 16099 9500 13381 2394
3009 16100 660 2719 3915 2470 3815 2742 10704 11926
3010 6524 3483 16101 12825 6599 8783 3770
3011 1176 4882 4716 2992 4596 2993 730 7456
3012 4848 3038 3780 12304 2477 3490 4107
3013 310 3882 300 7753 625 4308 14489 5663 14327 16102 5777 5992 3467 4074 6493 11531 338 8177
3014 12734 381 13953 14098 12713
3015 3081 9666 7395 5457 4549 6297 6019 10598 14477 5488 6421
3016 16103 6321 7562 8025 1901 15966 6965 504 475 3855 3531 13932 15515 5041 4910 12055 11938 16104 3690 11717 16105 9532 13652 6443 16106 12058 637 14902 6577 14519 16107 5053 755 12772 2875 6046 4535 9641 3424 12192 16108 16109 1664 11960 16110 12353 16111
3017 11820 2638 9742 2696 3178 8882 5461 6236 6147 7723 12044 3937
3018 1831 8232 6991 7786 5043 4106 11945
3019 9923 13603 16112 13603 638 468 16113 12192
3020 3766 11008 1361 1387 3476 1475
3021 3767 416 5646 16114 1598 3761 4436 1472 1464 5746 3652 1997 15680 85 13632 3479 4110 7166 1390 14377 14079 16115 11182 16116 1468 14526 13788 1653 10815 417 9160 5026 16117
3022 14221 598 3483 589 15072 12124 571 4641 6661 6953 5729 13287
3023 7340 1594 2261 4150 1594
3024 6580 3037 4715 4853 12627 2886 7193 4851 6993 644 16118 8958 3527 3742 8349 1170 783 16119 2656 8235 2824
3025 16120 15572 16121 16120 2455
3026 3271 13433 9526 11093 2175 1765 3213 10709 2528 3996 10640 1073 7010 13432 5423 5967 10641 10183 5969 8318 1122 2964 1099 7596 3245 4953 5945 6028 11561 11002 1536 5399 2974 6031 2902 606 5380 11562 1937 177 5837 225 9526 232 5961 2179 232 11540 232 7347 15652 149 2975 8303 11094 2126 9989 5977 258 255 6029
3027 4072 10299 2384 10153 12349 11414 8086 14516 6407 2923
3028 10194 4393 2407 16122 16123 2635 2393 10123 2343 5876 16124 16124 3460 5324 6163 7003
3029 9258 1585 62 9487 3828 65 1583 5004 9258 1858 3820 16125
3030 4431 16126 16127 10261 5730
3031 16128 2923 16129 8171 11877 623 12078 319 2244 4067 4385 15105 12878 14176 2246 8794 9232 14176 6414 2412 2697 10299 13517 3111 16130 10021 13797 6413 315 10748 13694 10021 8794 7636 4359 2918 5342 8173 16131 7784 13694 10595 5469 12520 14796 3107 4789 6982 6167 6343 10120 326 11805 15403 16132 9064 16133 5930 16134 5498 2395 3791 16135 1761
3032 11005 3749 6527 13978 16136 16137
3033 12293 10949 12625 10925 4250 4237 10034
3034 6963 11825 4343 7470 5676 7638 5085 10511 8206
3035 5795 6502 7332 8217 9284 1395 5092 8207 1034
3036 11203 11594 16138 5815 695 4284 8359 3004 5697 16139 4108 3032 1641 8583 11966 2508 2658 2508 2111 15599 5697 1897 11695 11919 3037 9700 16140 6943 2869 4069 720 6051 2832 5137 2791 4995 3516 392 1012
3037 799 16141 2659 10379 1621 511
3038 12462 2061 6353 16142 13927 7530 4046 15508 13164 6393
3039 3048 4617 15353 12139 3095 14534 2655 2085 15353 277
3040 3172 16143 16144 129 12897 1530 6081 16145 13953 15394 16146
3041 12341 6171 3383 16147 12664 13293 12654 14396 9949 6323 16148 3402 3224 3395 12662 16149 3381 16150 12662 16151 12293
3042 2752 12120 3922 15705 8577 6618 6654 2748
3043 9562 5886 2777 8067 4485
3044 9975 8425 4263 2257 5103 5206
3045 2399 368 16152 12299 7282
3046 10724 16153 1298 2326 971
3047 617 3492 16154 6903 1130 10815 16155 15882 3690 9671
3048 13049 7855 1761 7656 16156 8958
3049 5193 5081 2516 9938 15050 2511 7407 4279 11605 2517 5252 3681 5096 6115 16157 13681 15054 16158 13678 5262 3138 3674 4944 16084 15371 5106 4457 1036 8217 2248 3151 2259 10096 2463 2023 4278 8211 2515 2264 2593 2468 5166 5122 5269 10450 2576 9975 8207 5233 7127
3050 8366 1089 2907 3270 1124 2340 2527 9597 1439 644 7551
3051 4630 4846 838 8617 11057 9018 4917 15628 1021 719 14143 1643 7460 16159 924 1996 12621 813 3480 9165 6454 10619 10316 391 7808 4124 12531 15830 6448 543 271 1702 1657 859 16160 13731 7838 8431 3558 11 16161 266 4034 465
3052 7816 3076 5693 1896 14765 6200
3053 11023 9625 16162 11126 10199 14676 10285 4608 16163 16164 755 6229 748 8962 6788 7119 1403 9295 8141 5808 1628 12026
3054 1501 802 1200 5360 6204
3055 16165 531 14390 8495 9293 9855 4997 14810 14194 1147 16166 16167 16168
3056 11349 12778 16169 13039 8438 10203 16170 1904 13707 805 16171 14188
3057 4429 577 16172 16173 1223 15230 13699 12443 10803 16174 12005 16175 4644 8560 10807 16176
3058 1630 451 5139 3481 11744 1174 2070
3059 8260 2462 16177 8582 7331 16178 10277 16179 2512 5164 9503 9505 10439 5230 16180 2426 2257 14912 1026 5230 12983 1026 16181 2446 3130 12985 8425 1023 2426 10456 8199 2255 10272 8261 12331 15056 2467 2249 2559 2006 10038 3148 9977 9495 9459 9771 2767 2601 13737 16182 12331 9460 2018 5317 15251 5314 7409 3604 2007 2802 8266 6511 4468 2006 2595 5295 3604 5075 5524 14802 3417 3680 16183 6509 10232 15055
3060 12721 6855 16184 1502 12709 7728 13709 8996 11744 9683 9681 4670 4884 3943 10495
3061 5021 8628 13122 1803 4024 7013 3841 233 5631 8867 16185 8526
3062 6703 1288 9392 2283 12072 4298 4656 11900 5451 5474 3871 13117 10122 12581 16075 9703 4200 5666 5586 14524 12214 16186 11013
3063 840 3017 1306 14809 3025 630 644 11464 7292 1855 6575 10095 16187 1673 3188 5050
3064 8878 7054 11014 10593 11542
3065 2935 2935 1348 12673 2090
3066 9240 1381 2683 6936 2959 2656 16188 2852 1615 110 1496 693 3576 4670 4056 2843 5143 1381 806 6197 14809 6926 819 2993 653 8490 652 5865
3067 6007 791 8155 740 3559 16189 9647 6961 2002 16190 2111 1702 13590 16191 11948 16192 9378 453 7096
3068 10875 3838 9248 16193 9250 13077 1585
3069 10314 799 16194 1811 7197
3070 16195 13460 12319 1677 3685 9522 6811
3071 15414 1548 15412 1553 1553 11530
3072 1320 1317 10072 8321 1079 1044 9587 7770 8312 1315 1104 7789 2527 1103 8673 1044 10028 1322 4022 8287
3073 676 9005 10655 7624 8554 7896 9280 7259 3103 1451 1497 7655 14432 7650 6340 9280 8813 10753 16196 9665 6340 4758 119 16197 16196 8872 16198 16199 4868 8554 15832 13567 2320 305 2443 8191 16196 5912 7632 7929 16200 10753 6236 16201 14631
3074 1826 2617 15716 16202 4281 1840 1811 7328 6362
3075 16203 11239 11248 1694 5705 10623 5817 5817 5503 4900 4117
3076 16188 16188 14578 12002 5352 650 16204 6501 6501 13221 1901 6352 15512 2620 2613 641
3077 3071 3537 4048 16205 2418 1671 3576 10111 8240 1670 6352 16206 2661 13702 16207 2997 1684 5694 724 1700 641 5691
3078 16208 13974 16209 12380 16210 1905 13833 6802
3079 8799 8802 5242 4482 4142 16211 4471 2554
3080 4048 3094 8247 1824 1640 1983
3081 11161 9780 3562 3815 765 1829 15175 13498
3082 9740 9359 131 16212 7241 131
3083 10262 16213 10912 12776 12117 6635 11980 14280 1982 16214 16215 15770 15260 7739 7750 5732 16216 12443 10917 6648 4565 1867 14211 598 6661 16217 2749 8566 3925 575 6660 13247 6595 7171 7706 3487 6612 13412 12123 6647
3084 10180 9526 155 10553 5964 1938 7172 9024 1105 10069 13280 1226 2126 16218 218 8300 10183 8251 240 10269 8253 216 244 12064 243 6382 171 13822 7592
3085 3534 9423 14547 434 11237 8294 11237
3086 5062 1593 2558 2568 2426 2455 16219 2904 8985 2594 2031
3087 94 3370 15246 962 16220 2395
3088 1206 9788 7122 6205 552 944 944 2391 2995 3514 5571 944 2489 1827 5139 4858 3514 517
3089 14528 11420 3686 1205 522
3090 9213 16221 872 9213 1501 872 1501 812 4510 2072 2072 15872 4850 15872 13161 1870 6970 1145 9780 16222 6959 12874 8022 9780 12325 11965
3091 16223 1930 10378 4001 15643 3273 15925 7149 5391 2986 1089 1044 5406 8379 9367 5378 12847 9897 8705 15472 2154 6291
3092 7129 2264 2566 4322 4260 5117
3093 361 7379 1162 1255 6483 1270 5670 15121 2344 2439 8959 11631 4215 4505 4775 1258 6990 940 6773
3094 9378 1848 2660 1181 1618
3095 16224 850 863 8397 1970 3466 2310 5461 6695 2343 8112
3096 12202 16225 512 16226 2088 15460 14172
3097 8845 6422 3350 7288 520
3098 877 3576 8769 534 8769 5904 8769 647 445 7090 5354
3099 5429 8647 162 3367 213 261 7603 1565 4022 10001 5020 1226 1051 2530 8309 1073 9190 216 2190 2359 3254 9721 6382 16227 265 11540 8843 9583 1771 9026
3100 1677 106 1696 1670 824 7110 7110 4606 837 5146 785
3101 8708 1891 1175 7539 7191 15110 15240 2760
3102 12216 11638 13379 7955 16228 5592 4678 15880 7281 2439 16229 15803 3370 2411 14178 2382 16230 7898 16231 8887 7391 16232 16233 4296 14559 4200 10715 16234 2639 15923 13230 13375 14119 1206 2373 3059 15965 102 3648 3686 9683 2284 4336 6402 7959 6746 7063 6081 383 11449 14504 4098 16235 10674 11342 14736 16236
3103 2558 2259 2456 5900 2270 7037 5900 5204 4274 3148
3104 9604 1180 10815 1381 4110 110 5139
3105 2345 11680 4045 8994 782 2232 9424 2391 4887
3106 2741 8240 3527 8774 16237
3107 8120 1276 7582 4805 7989
3108 2810 2257 6187 3653 14236 5184 10197 2426 2555 2017 6188 5212 6517 5066 2009 5221 2441
3109 1295 8872 12606 12606 9354 107 10570
3110 518 1207 2674 16238 2910 1612 1686 630 4106 6204 4745 643 16239 8359 11727 681 4743 1671 16240 3027 11733 16241 1830 1621 2674 13261
3111 3401 10939 16242 4843 14340 9944 8929 11055
3112 9668 1879 12410 2074 704 516 12168 4569 1829 2522 2993 7204
3113 16243 899 5988 13020 7584 16244 11408 13020 12612 4757 9473 16245 4753 4217 16246 7965 16145 8878 15891 16247 16248 10786 1761 16246 16249 11328 16250 13555 16251 9473 16248 10786 12475 14706 897 14178 4753 10627 6778 4684 4200 10022 14146 4551 4720 16252 16248 2323 14145 16250 5989 4580 6418 16253 119
3114 16254 5579 4550 16254 4302
3115 1206 1131 790 116 3652 10645 13593 2487 267 4851 785 6101 7533 5050 650 7474 2743 12020 11787 1183 790 11787 6285 10742 5816 1620 1165 1620 842 106
3116 9481 798 824 2503 3077 645 2231 89 276
3117 16255 16256 5129 1754 4719 11355 1963 16257 12944 2349 1969 2439
3118 1513 2799 6013 8132 6011 16258 2494 14111 16259 11171 2943 5638 9555 1427 16259
3119 13115 820 9171 8616 16260 3776 1654 1879 6368 3061 16261 7779 6368 6368 12194 49 1239 1870 9141 4613 15452 12831 16262 16263 13735 2610 9682 9817 16119 9767 13001 3516 4288 11129 11129 1657 271 6275 795 10323 790 1633 1020 1662 3059 4850 754 4519 7807 8045
3120 2658 754 511 1680 4123
3121 1147 3589 1 16264 14372 16265 3560 2878
3122 12908 3231 5383 2527 1088 3270 5427 1313 1789 8366 5428 5435 2360 3266 255 8321 5397 6885 12416 15377 10431 5830 16266 15307
3123 1134 4107 2613 1701 16267 2671 661 4887 9240 4612 7162 754 1134 1642
3124 1378 8491 843 516 1649 5611 4734 553 843 5701 6305 1842 4509 4509 16268 5540 6793 6793 1879 5865 4887 3939 9014 7507 2414 1677 12325 7460 2678 5865 7196 15491 2740 5050 15655 15655 1992 16268 9683 4036 553 3912 3021 16269 16269 16270
3125 815 16271 4518 12559 8444 16272 1155 1155
3126 1869 2675 9535 3037 2681 13009 12210 2490 1200 7687 4897 802 2420 3035 819 1014 1672 12541 11607 8042
3127 5517 4033 737 2789 1640 872 2959 6274 2617 1690
3128 2013 10239 10224 1395 1140
3129 15180 862 7926 3882 2303 866 14120 16273
3130 4401 2653 790 7323 1897 4909 15510 6227 1870 1818 751 480 4660 7298
3131 8744 8716 4231 6650 6681 10950 6614 8743 6675 16274
3132 995 1285 15808 16275 4710 2326 6121 16276 4190 4753 2290 4167 3957 12606 7399 4187 15914 1002 5679 4205 5681 5489 4552 5473 4189 296 11202 14505 3085 1289 13365 629 14070 3959
3133 12929 2892 10141 1700 3514 8583 5146 10322
3134 2862 3647 528 440 11241 2232 16262 6100 1381 710 6203 1818
3135 8511 5763 4409 12568 1515 4435 16277 16278 7373 8546 1523 8609 11393 11183 1388 15619 16279 1364 13749 13813 5647 3748 16280 16281 1347 14037 16282 1192 16279 8540 5763 8607 1350 75 16051 16279 16283 16284 3447
3136 1621 1210 2416 5355 6284
3137 16285 15816 8322 9335 2292 16286 7448 14176 10724 7636 12076 5059 1354 1490 2109 14934 9267 16287 13812 14789 6528 1423 2110 8631 13817 1471 13635 1361
3138 1937 7009 16288 9895 1089 3271 15411 9023 2359 16289 10685 6718 16290 13332 12688 6872 7359 10633 2135 14364 1443 9087 14753 1734 214 2101 1051 11499 12760 5428 16291 16292 1797 10077 7010
3139 3073 11207 394 16293 474 475 3001 878 6285 3422 11463 2072 6200 4512 271 1660 1991 44 14985 5050 5056 89 7000 15492 3912 11264 3038 405 4516 6392 1836 6374 11229 13662 6454 3691 1901 3049 2832 13547 7304 9326 1165 16294 16295 1828 10676 5048 16296 407 13655 5049 1993 3912 7546 4602 16222 3847
3140 2810 9462 2027 2446 61
3141 7677 13099 9093 9095 16297 15814 9092 9395 8540 9098 16298 7676 10472 16299 13103 9610 14934 16280 16300 9789 16278 3479 9332 1365 11189 5768 2949 6063 8507 1197 1465 3066 14791 12568 11752
3142 13461 644 9625 9657 6429
3143 16301 1635 1130 1634 15530 13339 4737 15530
3144 806 3552 86 6206 12412 16302 1640 16303 6365
3145 2372 16304 5779 340 339 307 10609 379 9361 6126 5456 4548 2406
3146 13083 2824 873 15862 4612 6259 3516 6007
3147 16305 3894 6587 6670 5730 13144 8721 5725 7701 3614 3918
3148 2121 1695 3874 3910 806 3874 1673 4623 4577 1175 6349 630 6190 12887 7089 823 1847 7006 9324 6932 1612 5438 1235 6792 12894 5440 16306 818 14142 8359 848 16307 6830 13797 4552 1303 14767 872 16308 4890 8359 16309
3149 6327 812 807 3589 10202
3150 873 8033 1654 8022 16310 7806 8438 15216 7779 9920 16311 8969
3151 1919 8897 16312 3234 11088 12637 10068 10186 1087 1044 5833 10068 11082 10183 6385 1912 12638 10641 7009 15281 8372 2126 2219 16313 1929 13560 1920 15306 236 13715 10033 3579 8843 16314 218 1051 9571 12220 7597 10184 7597 9583 2122 10713 1934 7592 1103 12291 11094 1317 10181 7481 13279 15772 12785 511 1381 1557 16315 10190 5377 1048
3152 5824 5139 13573 15197 1381 551
3153 2489 4612 1014 12728 1621 1661 1378 1660 4033 6802 869 7460 4715 2088 719 13128 1238 11132 2522 15167 11234 1131 9855 1201 3852 1815 814 6946 480 1621 820
3154 15731 11239 2892 3847 3913
3155 3562 306 16316 3864 3542 16317 1950 15086 644 11349 4622 4129 4624 4517
3156 16318 10823 12041 3896 11979 11152 1371 6449 8786 6681 6609 6679 16319 13484 3891 8507 16320 10531 10833 4413 16321 8507 6602 8732 11981 4938 12037 16322 5733 16323 16324 1981 8756 15014
3157 1681 1 2897 4129 8151 744 12194 1949
3158 16325 2767 5277 16326 2589 12837 5212 5225 4466
3159 8474 10998 8677 10174 9564 2165 1093 16327
3160 4437 10475 9184 8613 6218 14039 5950 14897 14131 2492 3066 1514 8606 5747 6224 1487 7188 13809 15744 1526 4440 11191 5763 14526 13758 6060 1342 6012 4436 16283 13816 7887 2944 3439 16328 13624 14933 9098 8540 3068 2938 14423
3161 14211 10542 4936 6640 12156 15292 15229 12120 4639 12110 4643
3162 3403 2056 639 11437 6171 4839 13782 6041 6876 8920 16329 2140 3799
3163 3769 10821 16172 12364 10260
3164 11304 12270 11975 13372 7019 12352 2698 9838 13229 14252 14252 12591 16330 13207
3165 13369 12951 13383 7845 3792 10570
3166 511 12158 7165 1818 15110 16331
3167 13082 6950 1677 6325 16332 4920 806 2743 643
3168 4142 6502 2255 2019 2450 57 1139 2455 2455
3169 3527 15274 4715 16333 6204 1630 8495 532 15666 10693 828 1674 106 1675
3170 1536 1560 8297 8363 16334
3171 2116 8586 3589 806 653 4107 114 3860 2815 8143
3172 16335 9280 7238 16336 7582 4691 16337 15194 3453 2355
3173 6669 6645 13309 11980 4562 3769 7697 6233 1223 16338 8278 13399 14103 4031 562 14977 16339 8785 1987 15796 16340 15229
3174 6213 2257 2757 5183 2807 2515 10434 5119 1395
3175 11210 16341 8335 16341 7940
3176 3021 7658 16342 1235 1657 2489 534 5911
3177 14376 3798 16343 14192 16344 13573 8896 10502 5942 231 12854 4962 4852 2075 16345 12793 218 10633 10999 13616 1737 16346 16347 8673 16348 1062 16349 15154
3178 740 1381 9163 16350 1697 2117 1686 2661 1833 1685 1678 1383 1702 754 2114
3179 9129 5594 11280 12589 16351 16352 9129 11901 5569
3180 6423 8700 8394 3647 110
3181 5596 4654 5990 12312 5603 10968 12224 950 16353 6705 3099 932 6472 7980 7449 11043 10864 14146 8596 3093 850 852 14830 9052 7938 14618 15187 2705 9829 15789 9009 4218 16354 11836 7852 14505 11202 4709 8452 14145 16355 1607 361 13057 13031 16356 2286 74 16357 955 761 13379 5149 16358 7723 16359 12936 7393 8599 4075 11762 14564 11836 4220 15790 16360 383 4206 361
3182 844 7830 1748 4582 1804 7784 16131 5586 1967 11833 2928
3183 5186 5264 2572 5224 5281 4671 3514 4116 3645
3184 5149 941 6076 70 2604 4692 11631 891 5668 16361 2318 5870 16357 14623 4691
3185 3849 1983 8039 2617 2747
3186 13892 1209 871 4881 2231 3429
3187 14323 6079 4225 15439 2692 16362 297 7655 11196 1502 3111 4494 16129 2641 2372 13987 16363 330 2413 626 16364 16129
3188 7798 16365 12158 4907 698 417 509 7557 5540 2134 8386 2341 5625 9593 8385 14870 8369 14867 4765 5435 15551 6292 15379 1190 8362
3189 8029 456 526 8032 9148 407 110 704 6007 4608 4116 16366 4671 77 15110 8822 14685 548 5136 13977 15626 2070 16367
3190 12723 8663 10909 3631 13697 13309
3191 2368 8593 12490 5609 16368
3192 815 1657 5704 5816 1687 6800
3193 3376 7555 16369 6903 16370 6354 11101 16369 9822 2856 11919 15774 7527 7541 1899 9728 1383 16370 6200 4034 3516 13253 545 6629 16371 15942 14358 652 5140 3035 7191 16372 1638 1997 4612
3194 13448 4167 7057 3790 10747 3880
3195 13963 2639 6770 15923 5351 4297 11681 1510
3196 6790 16207 3684 522 5938 89 5611 1887 9607 8522 16373 5611 3480 4601 708 7809 3715 6454 857 13831 2869 3684 5611 16374 6903 708 5938 4887 4887 5044 2660 110 3734 2660 16375 10740 8145 1999 5611 3493 1682
3197 8103 3946 12924 7868 14327 15184 9925 16376 1452 12924 8103
3198 2320 346 15115 4177 10749 9001 11805 16377 10308 5467 5348 9274 13071 10339 1966 10722 2432 4395 15137 5484 6021 2318 13826 11300 14541 10564 15088 11300 7891 16378 11908 16379 16380 15165 8333 16379 12561 7237 4759 517 1747 16381 10126 2634 863 11835 11548 9884 16382 5330 7237
3199 504 13590 1210 1235 4671 8506 3532 824 3376 2681 3070 831
3200 5950 16383 11749 8684 2947 1516 5645 16384 14040 16385 8606 13044 9188 5638 11182
3201 1284 12275 16386 4789 9737 7220 7269 8125 16387 6401 2343 10397 2883 2332 6407 7271 296 16388 9360 6757 1761 6919 5448 5373 7620 16118 2691 16389 1755 16390 540 5461 6922 5133 15609 7900 14890 552 3184 10406 7639
3202 1891 466 12305 651 6960 1675
3203 11630 1625 10118 7888 3876 9623 8414
3204 1475 1480 16391 7376 5647 1463 1457 16392 11178 5748 1423 82 5754 11178
3205 951 2664 6124 673 775 3093 4706 1268
3206 2013 7037 14051 1028 10455 2270 5186 5068 2007 3609 10507 3417 3680 4475 7134 16393
3207 647 783 106 14760 2119 9543 2526
3208 9376 6807 659 659 1496 778 1493
3209 4587 5572 1299 3871 9107 15951
3210 3182 16394 4492 4193 2347 14624
3211 3434 1474 2103 15333 2105
3212 12224 3871 6856 346 4757 4816 850 14469 14290 14469 15912 14301 14272 6478 14573 2706 11997 14178 6088 4801 6474 14469 6479
3213 15433 5489 5351 8903 7057 10649 2395 5776
3214 16395 8041 3560 6208 798 1614 1836 3814 11161 1848 4860 9120 1824 7196 2072 6208 267 3562 42 2613 7542
3215 14755 2904 3500 6717 2227 10086 3996 1764 5614 608 8486 11517 9091
3216 5370 9692 3569 2918 8550 5321 3946 16396 9043 13371 16397 13371 122 7961 15179 9439 16398 11870 16398
3217 16399 16400 11928 16401 11161
3218 15232 16402 16403 11604 11367 12335 4139
3219 4024 11503 158 15388 4005
3220 12843 8022 1818 872 14557 16404 1235 12620 2892 306
3221 14438 1298 13362 12600 12600 13054 16405
3222 8240 2496 16406 3781 16407
3223 9640 6104 16408 646 268 7288 923
3224 13610 4056 8022 14314 13707 12677 2892 6392 24 5143 4827 6992 2715 2082 1945 16409 4912 878 4903
3225 618 395 434 1205 11593 11701 6321 16410 1634
3226 3801 3240 1325 10636 7010 10029 3254 10028 10174 1099 1188 3980 9564 13457 152 5944 2229 248 15649 233 5375 12703 10028 1795 5020 16411 177 214 5434 10077 3801 3496 8489 8898 7013 10084 16327 16412 3270 1803 1122 233 9568 5012 10242 2552 3496 5389 221 5012 11502 3983 2148 9564 2552 16413 8518 3242 2535 5402 5402 12849 16414 3990 254 233 2527 11087 1799 9190 15926 11077 3980 227 16185 6642 16415 4953 11067 15649 10639 4024 3980 11035
3227 499 8834 16416 6761 16417
3228 16418 16419 11267 13923 6004 3030 703 143 2791 10781 16420 16421 1492 5355 685 11887 7219 755 13929 3911 16422 15217 3354 11709 2787 12169 16423 3037 4666 10199 2065 9659 9640 7288 11731 5344 16421 15217 4110 10094 2826 13923 5053 5052 13220 7317
3229 10619 16424 2088 16425 16424
3230 3653 2800 16426 5852 5853 4450 2767 1511
3231 1611 3711 16241 5145 14498
3232 3604 11666 5184 3603 3165 2554 10882 2426 3133 3138 4482 1140 2016 5177 2768 8423 5207 2583 1705 10096 10434 14168 4480 16427 5078 3140 2563 8627 2248 4322 15758 1137 2426 10389 2568 16428 3143 11141 8203 5224 9119 12985 8804 4146 14473 2770 13318 5119 3657 5315 16429 3347 16430
3233 16093 1440 12909 14848 16431 12633 12645 16432 11364 11364 16433 16092 7609 15905 2045
3234 3086 673 11020 11282 8403 5738 3957 15022 7387 5777 7379 16434 5601
3235 1613 6439 7573 1876 9827 1876
3236 878 754 1828 6793 878 10322
3237 16435 2523 7292 1673 3038 10693 8460 10675 4109 820 2682 5354 806 4112 16425 1021 1698 6375 5368 811 666 3095 648 399 840 1135 2653 1621 1237
3238 12717 11550 1283 1749 14590 16436 5355 745 6793 3911 3574 7636 10595 2245 7851 13967 1967 6692 4313 10722 1008 2652 120 5133 1497 6167 9710 309 7976 143 93 6793 682 12386 6155 7761 14923 2371 316 6089 3912
3239 6899 7785 3103 1607 3107 7853 6133 12311 3871 16437 15121 14729 3324 1171 12579 7272 11899 3877 10652 95 8179 3571 2348 11776 13194 3122 7936 6415 316 310 3108 16438 9472 627 5129 15747 11853 312 6983 4331 5994 5337 3182 7864 1449 4331 14292 16439 626 8121 10607
3240 785 1652 9240 5546 1674 2117 2489 1180 740 106
3241 6868 6868 7151 6870 6874 5422 6884 1550 14961 5619 16440
3242 6787 1640 1881 7542 5368 511 914
3243 8312 12123 13287 8731 16441 6649 6616 1988 16442 11980 584 566 9406 14211 579 10262 8566 15075 1867 575 14218 6612 6646 16443 14279 3906
3244 15880 15189 374 297 11837 15295 511
3245 16444 267 1657 16445 3735 2110 16446 9543 1642
3246 8645 1536 1431 6724 14049 1063 212 3254 9714 15411 179 16447 7358 2137 14049 6546 11121 15634 9312 15592 12597 11644 14049 13279
3247 6649 6601 3890 10778 8746 6606
3248 11835 13901 13952 16448 10992
3249 1743 6836 16045 957 2374 14804 2397 16449 13797 15383 2395 10747 315 3774 2918 3946 4870 12469 12924 13135 3793 16450 7388 6756 958 14615 12505 6921 4802 16451 4797 941 16452 3790 6475 4190 331 16453
3250 15871 1743 3113 8533 8171 14323 9005 9038 9733 12475 16198 15544 4392 5605 2395 5776 12521 11809 8554 4628 6426 540 3321 540 14649 1746 9043 9276 5851
3251 8163 7123 2928 9366 5490 16236 16236
3252 1247 6157 15977 15977 16454 12225 6086 5579 12501 12501 16455 1247
3253 2031 2426 2783 1142 2455
3254 1481 8540 1361 1363 11181
3255 14073 1178 15274 1178 1901
3256 1254 15582 16456 814 3856 1646 1208 4106 14018 16457 1352 7676 6615 3483 13439 10311
3257 16458 16459 6135 9786 8587 6970 9015 15822
3258 2664 673 11354 16460 5928 12755 7622 8412 6128 2368 5591 1268 4497 4075 2368 15977 12218 941 15880 8409 992 5574 15888 8408 5915 5490 16461 3321 937 8403 16462 6497 9318 5601 7586 6465 2296 15266 11832 3946 12928 1002 5738 974 16463 6399 1505 760 976 12212 9891 5129 16464 6895
3259 7774 11738 10184 1080 1735 12084 15411 10078 11030 164 259 2041 261 2094 14843 9026 16465 8301 13277 10553 16348 10252 10182 2130 3579 8251 1431 1309 216 1942 8252 10183 1069 2199 10430 3012 5008 162 1536
3260 10172 8249 16466 2227 16266 8761 5389 10181 12065 162 1089 8646 207 261 8829 2184 10948 7254 5978 10555 8677 10553 1090 7795
3261 11851 16467 1533 16468 16469 6273 13489
3262 14337 5205 13675 15907 15907 3653
3263 13813 9096 16470 13040 13040 16470
3264 3585 13971 3072 5503 2522 4290 4114
3265 2637 1807 16471 5677 10327 11829
3266 2326 9358 3459 6755 7984
3267 90 6378 42 15675 16472 2072 1013 2681 15304 473 16473 2837 644 3488 13795 3542 6199 3562 7089 4124 641 8034 14602 12354 2112 709 12168 3043 16474 4133 16475 807 13576 13890 5139 17 9529 5692 1983 5055 1828 815 5040 15591 1204 15279 5571 2611 872 15883 662 843 1891 4999 4918 461 16476 16477 5146 764
3268 4656 4656 12218 4583 3470 6480 6473
3269 9438 4016 14724 113 2407 4552 1006
3270 13102 9680 6225 1198 13178 4409 5761 10356 1461 8540
3271 9129 6076 8123 891 677
3272 196 608 13277 2227 8228 2198 153
3273 1937 16478 8682 16343 5975 149 3807
3274 3492 2085 9637 8503 3734 11522
3275 4378 10722 10722 16479 13056 6818 7956 10607 6092 14255
3276 4132 8235 754 1642 1165 658
3277 13737 16480 16183 1578 14532 9409 14064 5525 2027 16481 12256 4271 3345 14614 2469 4657 2804 2259 2517 2563 2806 5314 1730 4146 4325 9771 14611 7763 6070 12983 5080 10557 5853 2468 2449 12258 1028 4277 6071 6072 11664
3278 1381 15996 409 1869 16331 3734
3279 799 6520 6456 16482 4400 1625 3377 16191
3280 3536 3538 12373 1821 442 4526 9658 1495 16483 4596 16109 11942 10316 14883 16108 5772 16484 10498 12282 3696 12397 7687 857 11992 2065 1633 16485 15488 6286 644 53 6285 15513 4513
3281 1260 4302 5580 7123 2664 12884 5488 4305 15747 12225 16486 2635 14919 16487 13536 2929 7725 8110 1268 9236 5740 2292 12923 5717 2610 4525 10965 15867 838 8041 429 9451 12212 8702 593 5490 4706 7058 8402 4674 16488 2664 15023 975 16489 4706 4775 15088 16490 10468 16488 14323 7287 12079 15598 10974 677 1508 10155 3103 16491 11771 11703
3282 13291 4860 9224 4288 9321 9160 872 2852 754 8769 6203 3950 2090 1657 827 7204 4056
3283 1827 820 4127 3424 16492 6958 6787 78 1378 4288 1815 1615 660 5865 721
3284 1219 7465 9345 1012 3492 1642 551 4852 1496 16493 2654 9683 78 16493 16493 9667 12321 6456 2000 3951
3285 12183 7687 1895 9170 16494
3286 4591 8409 4302 7054 673 775 11125 1742 9270
3287 4015 14412 16493 5942 3744 1381 5936 8822 78 9542 808 473 6432 4859 10235 3643 515 16081 2956 14561 13992
3288 435 641 434 547 511
3289 16495 16496 3523 15961 16497 6923
3290 6214 2939 1463 8548 3769 13851 3485 13851
3291 8625 11789 16498 10452 16499 2257 8220 1395 4145 4469 4274 60 2253 2767 5155 2460
3292 709 4584 4612 7121 1874 3002 744 3781 7508 16500 2522 8460 4920 7549 1643 5050 665 3185 6229 5146 8467
3293 452 11438 473 2381 8135 2935 5540 11177 1175 642 537 11177 2993
3294 771 1944 874 2891 3816 4118 2891
3295 623 4545 13198 16501 12522 12933
3296 3880 6318 937 7978 12212 3177 10568 3329 11336 6149 9438 16502 5586 110 383 15102 8692 6704 16464
3297 12753 2371 136 14623 16503 16504 16505 2858 409 717 6998 2284 14097 4179 7280 12076 9890 2407 4706 13135 9279 6344 4731 5322 12709 5775 4582 11342
3298 13721 10999 1051 16506 7481 6182 13185 12105 1795
3299 7763 4274 5229 9937 5072
3300 1268 3335 2354 5738 3177 11408
3301 8758 14250 8866 16507 2225 158 5300 1765 3371 14484 3361 2220 8228 9617 5841 10525 3271 1772 2163 1189 4984 3242 15307 2338 10490 2963 3371 174 2967 16508 16509 8819 1089 9580 3260 2539 14868 16510 5014 14277 1436 8227 10681 2144 10003 16511 1093 11513 1338 3212 11577 16512 16513 4984 13515 1189 8479 1338 7691 9602 3844 5959 14754 11512
3302 2617 1835 1235 4735 13970 2826
3303 10842 6586 16514 5692 630
3304 3687 2736 4108 1130 13339 14 11967 10960 4397 16293 11967
3305 2560 3671 5088 2032 16515
3306 6825 13371 8553 4013 4013 5350
3307 3569 4335 8880 3947 16516 3574 297 16517
3308 13767 290 10288 10288 10288
3309 9576 16518 3274 1783 1324 13945 16519 9985 1770 13717 10521 5423 8921 1763 15098 7794 16520 16521 5386 9599 9314 5559 221 1105 16522 9613 16523 16524 3273 1100 10884 12430 8917 10101 11088 6178 3800 1791 8482 13727 9023 16525 11508 15726 7173 8673 4969 3240 14753 10949 6719 1411 10683 16526 16527 4002 1116 11516 15360 2342 15926 2162 12758 1796 8672 8917 12636 16528 3241 15155 1073 16529 15786 13278 16530 10065 16531 15569 16507 1409 6726 10686 12034 5567 16532 16533 15278
3310 8845 4114 1219 8293 1406 541 517 418 555 3915 479 3740 7876 8230 11254 3565 434
3311 3742 1203 11724 1670 8427 785 1700 11709 10743 4606 1647
3312 4394 12581 7916 11330 9040 4863 15007 13229 12708 12947 14859
3313 6931 4911 3021 1833 1020 754 1674 445 3585 2658 7312 2657 15559 3527 5354 9170 4883 1833 1677 5143 8357 4107 883 8530 553 7548 751 2746 5816 13886 12210 7204 2868 12559 836 5820 630 15938 5547
3314 6064 14421 8547 16534 1461 16535 1423
3315 3127 16536 2445 2601 5231 5219 11789 7137 9207 16537
3316 6857 2506 3700 4664 16538 16109 15945
3317 3082 2368 3097 7723 14899 934 11631 5737 16539
3318 16540 10040 16541 16542 16543 14840 231 8682 5005 11428
3319 16544 15229 16545 3487 5731 6606 16546
3320 11487 76 76 16547 13750 7685 1396 1423 13110 1463 12815 10472 6068 1459 9679 1425 11483 1600 8605
3321 1309 9024 5299 11033 6033 1327 7045 11029 8251 7605 4022 6383 1434 6033 1089
3322 6613 13142 4642 6234 7744 10832 16548 12832 3206 1987 4231 6589 7747 10778 16549 15229 3484 6681 3486 16550 7046 16551 13849 12156
3323 4056 4109 4133 16552 16552 6207
3324 3103 965 5342 6236 2387 10515 7656 16553
3325 3080 1807 8177 8954 16554
3326 11330 334 11858 4680 16200 12469 14553 15395 2377 9279 7913 7914 2648 6167 10608 4680 2710 7919 10748 4225 11636 5349
3327 3094 799 1165 3052 1831 783
3328 9816 652 10742 1835 659
3329 5071 2587 4260 2558 2455 2255 2568 6072 5100 2019
3330 15933 11387 12676 10353 1513 1365 1489 16535 1514 8540 9900 15255 11494 11381 12814
3331 12806 16555 12808 9887 4102 8598 4384 13872 16556 14736
3332 10366 16557 16558 8230 9726 10847 39 4596 15119 462 12399 16559 16106 641 6249 11234 434 3539 16560 2736 6095 789 16560 11724 13311 15583 15583 15583 4596 12898 13000 10587 13701
3333 14591 7845 10383 362 10118
3334 15262 11569 677 4211 15434 11770 9337 16561 985 985 15812 16562 4188 1252 361 3878 5778 4188 901 16563 16561 16564 14326 3168 10629 14114 4180 6771 16565 14610 11202 852 3620 11202 4200 16566 14662 10210 9443 12927 9690 7898 4201 16567 13870 10650 677 13031 1298 16568 10403 10404 13607 6565 8098 16569 915 5483 3873 1000
3335 8408 6299 9891 8692 982 16570 4590 6835 6388 3093 16571 9686 4497 4720 2664 673 8076 16572 3086 8076 4306 5351 8076 16573 16574 7671 11345 4064
3336 16575 3264 1110 12698 1739 7348 1803 16576 3228 4959 13784 16577 2340 1089 10488 2151 8638 1313 1089 2542 223 12279 258 15926 6726 9310 2546 3845 6726 3304
3337 6876 6345 6849 5648 94 3571 7481 12640 1499 6291 16578 16579 16580 10926 3289 9022 7611 10189
3338 6102 447 6101 4116 13254 10586 16581 10963 3951 1216 9788 16582 10312 855 12171 2956 267 4110
3339 3688 6930 11714 2487 2074 2910 8859 10763 1407 13926 530 7315 5443 3784 12001 16395 512 9724 15308
3340 11152 8134 9790 2936 14527 9610 10352 1488 8549 14001 7677 10950 9183 14936 14936 2952 1597 11489 2944 8686 3442 4230 9267 13179 1458 10355 1519 9796 1479 5951 5765 5951 13178 2946 14377 1475 16282 3760 1457
3341 13214 4789 137 14468 3103 2280 2690 5596 16583 1293 2710 8991 137 15932 16584 14467 2313 2310 11835 6081 136 7633 11909 3103 9890 10601 4781 2738 8533 94 11397 6702 14743 2372 16585 11902 3570 14739 5930 7657 4217 16586 300
3342 6718 5564 1411 13710 8159 2963 5551 5959 1436 2527 10424 2546 12297 14364
3343 4584 16587 7054 4720 16588 10863
3344 5531 12753 958 109 12880 9347 10691 5460 9279 2374 6693 2302 4224 5498 5533 1761 4185 6396 11599 14992 9450 3929 1293
3345 3080 1753 11279 6476 3081 7395 983 2383
3346 14769 2653 7205 10200 4603 8857 16589 4046 2086 829
3347 11118 3404 12345 7052 14409 8939 16590 9080 13298 6550
3348 473 642 15750 551 3481 535 9856 7808 79 3744 727 8996 2391
3349 9148 16591 3644 12015 13613 4608 13573 16592 16593 6997
3350 6370 15670 2792 9606 5047 8444 2792 15670 11945 6441 6441 6790 11803 10 1625 7535 11945 8444 5047 16594 8810 15945
3351 4797 6168 10746 14323 310 12558 6137 15544 4578 6899 5533 957 3081
3352 3868 769 1645 4106 3815 11212 3815 16595 16591 3853
3353 844 16596 3116 12095 16597
3354 6877 2219 16598 8180 8369 6883 7152 15727 3230 10066
3355 616 616 3052 1635 616
3356 11612 3604 2568 16599 1027 11610 10224
3357 3096 3355 16600 16601 2674
3358 14178 16602 7776 9323 4795 932 2409 816 12355 10565 2708 12971 11419 16603 16604 15709
3359 511 778 6807 2561 6103 646 417 3687 4116 10141 2523 4316 4858 16367 15589
3360 15758 8194 5086 4136 4157
3361 9090 9892 608 162 6726
3362 3634 14224 16605 14224 16606 2749 3486 7742 14224 578 3768 8732 14428 4639 1221 10346 15292 8515
3363 3485 1987 577 16607 6622 592 8572 8709 16608 10818 10824 8666 15933
3364 231 4002 14871 16609 10010 16610 10047 13428 1933 5837 9526 16611 5846 6036 16612 2360 10007 16613 10523 1326 2122 14700 2969 2527 2983 16614 11574 14277 10064 15621 1061 13511 9024 4955 3365 1943 13418 2168 168 10011 191 15549
3365 8297 177 2527 241 7014 7172 16615 11640 1936 1073 2975 8761 2129 7477 3271 8896 8843 4979 16616 246 3808
3366 14543 6103 3645 2561 946 8090
3367 16129 11351 9260 6475 16486
3368 2577 4992 8063 15078 2468 16617 8266 3659 2271 58 11602 9119 1709 2567 1025 2260 12329 1023 2558 11665 4324 2276 14584 13680 15758 4459
3369 4472 3613 1248 7331 6503 10558 16618 5853 16177 5225 5152 11139 5198 4323 11664 2252 9206 6186 1027 8425 3338 10417 3339 1142 1026 8261 9207 12977 11144 10448 8259 3670 14337 8263 16515
3370 8716 1987 4227 6054 8658 6660 3924
3371 13291 452 11727 5352 8147 5056 13990 721 7074 13835 721
3372 16619 9700 1383 16620 1696 1700 16621
3373 1358 15746 9910 1364 3067 10470 1528 14791 10483 2109
3374 16622 15108 16623 16311 16624 1874 12921 553 15767 3734 1381 4716 16625 7557 16626 2876 1870 19 509 10695 1021 2072 3043 16627 6501 2477 4517 4831 16628 7290 399 1239 806 13474 16000 10855 4288 3033 42 16629 11730 8088 16206 16630 16631 2845 4926
3375 792 2617 2617 11774 5862 682
3376 2123 1037 1309 6872 11640 6885 1431 182 1106 148 1106 1431 1078 10430 7350 5840 9313 2219 9191 10046 12103 8469 2546 10025 1085 16632 1737 2906 11108 5403 12101 2186 7599 5406 16633 210 9033 16094 1336
3377 720 13651 2504 763 2871 16634 818 720 16635 16636 8089 12894
3378 12060 4703 1612 511 1219 110 1014 3951 548 4608 10842 14930 15561 698 1990 1171
3379 16637 5063 2811 58 7331 5225 11605 2270 16638 9459 10385 2255 10435 5096 15055 9408 8221
3380 6481 11015 13146 310 7757 14568 5341
3381 7985 490 9690 16639 973 5932 12467 7057 1255 5870 4553 7995 9392 16640 6487 16641 16641 15922 16642 3871 13195 5477 5477 14326 375 7657 16643 7999 4195 8883 3124 3470 12307 12307 6462 16644 361 2247 3328 9125 70 7959 996 337 4558 3775 4224 6765 13965 383 16645 2729 4209 2884
3382 9339 7777 6104 1818 2654 2956
3383 201 16646 1226 8827 3809
3384 16647 14769 8437 3042 8437 7191 2728 14769 10316 7689 2869
3385 2250 10882 16648 4266 2012 5112 2586 15572 6110 2562 2563 3415 2455 2568
3386 1707 5287 2805 6213 5207 2252 9119 14416 782 102 2725 7118 3939 778 642 14312
3387 3337 16120 10239 16649 16650 1708
3388 15805 14709 12951 2362 5577 5347
3389 1192 1358 14111 1192 1193 13813 1195 14111
3390 5413 7150 7149 210 4929 7599 16633 12416 5407 5406 5435 1547 15467 11035
3391 10444 2013 2519 4943 5206 16651 1381 2587 12335 5215 9208 2810 2466 12335 15908 5072 3138 11605 8054 2022 11871 2446 1577 2426 3661 9207 5250 8264 2780 5218 6188 16178 6507 5115 593 1248 16652 5068 3609 8260 8201 8625 9117 7131 2278 16653 4266 2768 11137 2012 6186 4325
3392 4814 1756 9129 10906 10254 2292 6437
3393 5839 16615 10184 218 4022 16615 1561 1911 262 246
3394 11734 16654 9283 5591 3937 4785
3395 3572 4391 8224 12067 5874 4359 13208 14087 5129 9675 7624 10207 1760 848 15406 8174 8972 4072 1531 15037 12717 2920 8124 12067 10608 4188 1533 11835 13242 8226 9050 4676 16655 7923 351 2648 7923 14996 381
3396 1824 3516 13655 12931 16656 4288 765 4622 498
3397 14996 12283 16657 9139 914 11442
3398 1615 1616 14580 2741 798 832 826 9543 872
3399 1254 1246 70 11401 6091 11627 2604 14192 13555 16658 12563 5500
3400 4970 10375 14866 1073 1541 13131 5406 5413 5412 9304 3372 11570 13983 6908 14865 2975 3361
3401 5438 5438 14374 8791 16659 4891
3402 4740 7342 6633 2001 1947 16660 11960
3403 3101 4699 6833 5466 10466 2928 4210 10105
3404 7529 16661 16662 1156 93 11689
3405 632 799 14302 6251 2672 537 711 749 8234 10498 3354 8239 5365
3406 652 4122 12862 2681 7462 16663 7509 7492 8042 6903 4108 1953 266 653 4113 13446 16664 8445 2084 820 1219 9479 8446 16665 9671 754 8797 15119 4570 6285 6201 2655 2503 13585 8651 807 4627 7504 11059 13472 473 8457 1840 3950 10761 8617 3697 3492 8047 3533 3847 654 6574 1890 1676 4879 3549 10218
3407 16666 16667 15083 16668 3389
3408 783 459 1164 16669 268 1665
3409 16661 15495 1156 8618 115 3711 650 755 14545 2653 2728 3073 3815 8349 10958 16670 665 4285 6006 7530 10322
3410 707 6002 15482 4594 8240 1616 3590 3481 1874 13217 10145 5907 8443 5908 16671 3425 785 683 5515 6793 5143 16672 1656 16673
3411 1871 1902 16674 7201 7570 11704 12016 1901 1899 12014 9372 4069 1640 4069 3355 12304 3733 16675 1880 16676 16677 16678 10836 2792 11207 56 921 10587 1947 10836 703 10171 2618 13217 13889 5908 3376 40 820 4857
3412 1395 2260 10511 9410 16178 1034 14166 2251 3162 2566 5266 2558 2006 1395 15205
3413 3480 8502 13535 7809 10212
3414 12063 2122 2169 13726 12128
3415 8664 592 16679 8570 10827
3416 10049 5312 1089 5005 9305
3417 16680 2794 9758 1647 651 3095 12152 1200 1819 11919 1683 644 811 640 1646 651 651 12204
3418 3647 2683 1496 4907 440
3419 4464 5172 11605 2518 3660 12258 5314
3420 2458 1150 5265 5272 5204
3421 16681 16223 9587 5840 1097 2905
3422 16682 10462 16683 16684 9111 15821 1176 16685 16686 9764 15963 6860
3423 16687 2486 769 116 3480 6356 11274 15944 15288
3424 2909 1616 12053 7548 2909 4716 15202 3742 11233 678 4903 1618 393 4284 7314 9011 6204 678 1621 6936
3425 783 10861 9114 4916 8770 1163 697 697 697 11702 2082 2615 423 1629 4651 7525 43 553 3690 3070 7423 4651 10626 3017 15445
3426 10296 8558 4494 3794 7757 4494 8903 5341 1742 7448 5465 16688 330 2646 8777 3449 12937 9431 9709 10616 1255 13540 774 8879 137 4691 12313 13708 6752 4560 1274 5779 4722 7063 15891 16689
3427 330 9358 2386 2245 16690 6340 121 16691 1448 6089 2642 2641 3480 1642 955 10565 7760 4225 2637 11814 9450
3428 14767 1611 6368 754 534 1306 9625 16692 3024 12876 3852 5438 9179 15304 16693 16694 4400 9534 13167 5440 1646 4107 668 3028 8941 1824
3429 3403 2055 635 6042 10932 14882 15083 16695 10932 16242 12903 16696 4250 3390 3403 16070 16697 8935 6040 12670 12904 16695
3430 647 779 517 102 2091 1854 115 12552
3431 5489 12077 9071 1254 5487 6836 10610 1974 4014 4494 2395 2373 4789 8599 2406 1534
3432 1381 1496 540 6100 3 10113 1381 10113
3433 4014 2918 4087 2918 4806 1531
3434 248 4029 5709 1562 2527 11515 15154 9312 3271 8180 5030 4979 16698 3845 1411 16699
3435 10327 16436 16700 299 7265 15940
3436 14329 11198 3184 10139 12744 8169 13731 3103 4706
3437 3562 810 3562 2686 11926 471 2633 15573 16701 6813 12359 2721 1239 9853 2851 2072 633 6394 13501 488 42 13707 8651 16702 1944
3438 4920 10496 4034 11940 1899 11960
3439 16703 3049 12222 2480 2828
3440 1027 2253 5266 4260 4274 2445
3441 6253 6577 15653 2504 11728 2897 1880 15670 402 1616 16238 863 7761 11606 11730 2502
3442 6199 1156 16704 1884 7503 1219 740 3488 2746
3443 8289 11982 3637 12776 4641 7697 16322 570 3631
3444 1399 82 9813 13642 3748 16705
3445 16706 14280 4568 14713 16707 14978 16708 16262 6434 15965 11224
3446 2702 5132 16709 14697 971
3447 2637 2642 4785 8779 10749 12284 8533 12897 1455
3448 1005 16710 13064 5493 11831 16711 1247 9748 14738 4700 2332
3449 16712 16713 592 6634 3906 8753 15556 16714 12260 1376 15066 595 10805 4138
3450 1924 7480 1037 6880 4979 9526 1921 10025 5970 2527 1561 3798 9591 1791 16512 3007 2819 10249 5841 2101 15647 5032 1334
3451 2105 10990 1508 843 843 14543 1488 14038 3443
3452 94 13383 2372 2640 14672 923 781
3453 15468 10047 199 16715 1941 16715 12635
3454 142 276 799 799 836
3455 15153 2037 5034 10050 16716 5381 11642
3456 2753 7443 562 6620 3769 7435 15064 16717 9911 9910 3483 3064 16718 15719 16719 8786 14208 6594 3770 16323 4431 8788 16720 12827 14387 13143 16607 7717 3637 7703 4429 3924 592 8784 6613 6679 7085 6622 8576 4634 1978 8723 8278 3897 10824 11979 14200 8711 12155 16721 5734 14215 16722 13399 16322 10776 3891 6615 13143 10536 6683 14199
3457 8608 16723 15746 13691 16445 8607
3458 14886 799 16724 16490 497 812 8341 14826 1676 871 16725 1147 8770 8042 12202 9763 4570 4282 16226 2609 16261 7005 13606 11774 6327 15825 16726 12356 4057 10959 3186 16727 12845 6967 7427 16728 15820 13460 14814 16729 15820 6459 10371 1128 8652 11165
3459 5490 15403 5490 7875 13199 5478 12499 4330
3460 2495 807 1657 1504 16192 16660
3461 13996 14604 2583 2811 2019 2811 2019 5530
3462 6237 16504 14788 961 4545 10652
3463 5661 16730 16731 3089 5661
3464 774 5670 3794 16360 2663 12499
3465 4009 1784 4980 13502 1942 16732 16431 2169 2132 1374 6643 2980 8376 2341 5835 15449 2902
3466 1734 1920 15319 9583 16532 7602 2044 8369 10252 155 2138 243 2191 2101 7598 8317 2546 7010
3467 56 4069 7511 16733 13262 4054
3468 1087 261 212 10181 6383 8667 10189 3255 16734 10252 1573 5377 10430
3469 115 5438 2489 4532 4905 8090 17 16735 6806 16736 9854 1853 12695 11158 16737 9156 13594 8443 2619 16738 4106 4035 16739 798 838
3470 117 6472 5988 1299 5581 13058 1298
3471 4581 16740 6345 4593 1241 1264 10874
3472 14929 12436 6848 5410 5410
3473 2489 7191 4114 1817 10200 1817
3474 97 2647 14549 1805 3113 11823 5648 12283 4801 9467 16741
3475 9388 4769 14545 874 1175
3476 15836 2528 8297 8844 9714 1089 1331 14837 221
3477 8349 4917 1829 1904 4892 4917 16742 13975 10965 744 4118 4664 16591 4917 16743 16744 4 15674 1899 8340 2760 15492
3478 8450 1810 998 9465 16745 15681 10495 14151 11196 15348
3479 7015 7768 12414 10036 4565 16746 4940 16747 16748 1976 4423 3770 8610 1446 3270 3510 5013
3480 3028 15583 1235 3021 2660 783 2120 3687 1012 799 2789 1869 10841 7298 3643 8490 842 7224 16749 1637 2653 12282 15518 2117 5823 4572 10095
3481 7886 11381 11481 8133 11382 2940 11383 16259 3432 3431 1400 8325 14040 16750
3482 5222 6512 12334 2780 5174 5221 2016 3681 57 2767 2509 3609 2555
3483 9354 1891 11899 13379 5982
3484 7049 7627 13872 7627 8400
3485 13603 3735 16751 518 11706 11708
3486 7879 4036 12235 14809 888 12875
3487 965 7621 4498 11630 10117 6345 2348 9704 2641 2372 2401 16752 9354 9236 2246 2637 11550
3488 11801 5358 12926 453 12855 11801 1650 2487 3017 7161 1845 2790 4928 4924 16753 8090 6448 445 512 3026 3913 6933 2684 9011 9109 4833 11801 4747 16753 1652 4747 2231 10675 16754 15573 7207 4672 6586 16755 782 2115 5354 1201 399 6251 740 15587 14449 8292 16749 2959 5354 1847 16735 811
3489 877 754 4120 2617 7292
3490 8920 13297 3198 3200 14401 12346 6552 7665
3491 3113 7891 2648 9665 1757 6979 3570 7645 14084 12971 7926 1761 8331 3466 16756 2310 10128 6759
3492 6166 8972 16757 1748 376 5783 316
3493 11135 14699 5097 5292 3138 10556 1395 2511 6213 4452 7411 2809 5076 2588 5236 4477 16758 4658 2564 5095 2770 11666 5083 2457 2446 11663 10231 4522 2772 12108 2581 5287 5260 15849 7136 14912 7130 13744 16759 2445 2761 2568 11789 7137 1143 2595 2264 5290 3159
3494 4215 6735 9553 15390 4219 3876 12023 7280 1449 10108 9553 1006 9553 9553 337 10370 10370 345 16760 16761 930 16762 16763 6849
3495 4545 5596 16764 933 7788 16765 7647 5736 16766
3496 16041 3957 4775 3093 7066 12225 1505 4213 4776 941 11679 10116
3497 714 1836 53 16260 8495 16767
3498 16768 16696 639 12404 10924 7364 3208 2048
3499 9625 16209 6714 739 12355 6630 741 16369 7465
3500 15577 6051 12478 89 15576 11693 924
3501 14626 13926 1403 1616 1176 1849 16769 15958 5137 8232 783 3030 15274 6353 9827 4923
3502 16736 16770 11459 815 6936 4033 3549 5357 4652 8569
3503 878 5438 872 4860 4046
3504 7777 4045 642 858 782
3505 1156 1888 16771 7416 11956 7489 4612 1992 641 8445
3506 2325 626 11734 6894 7868 4091 1497 6756 4801 12388 16772 12514 3103 6475 94 1743 3317 11850 16773 2920 16774 7619 310 1241 9003 1247 9052 2326 11822 914 8451 2234 4582 387 7919 8535 2375 4343 2641
3507 12324 2721 2075 2654 6256
3508 835 3025 16701 11220 16775 5697 659 1207 4541
3509 2391 6437 3954 1496 110 646
3510 9766 13463 16776 9607 14167 4525
3511 1891 16777 1891 944 11380 828 9760 15373 7231 2073 645 16778 4525 11263 11696 616 11696 2508 9650
3512 16779 16779 1244 13531 368 9842 16780 7625
3513 104 2405 2405 13880 7824 4084 14641 7925 8175
3514 8450 11442 16781 15528 11442 6475 1742
3515 13374 10328 12819 16782 305 16783 11623 9438 113 16784 6088 8951
3516 16785 16786 7150 5406 8678 7477 6844 5435 4929 7352 6872 11032 8377 15553 5414 7595 16681 4953 14868 3266 1115 14864 4954 6847 7151 12036 6866 13336 5391 5382 13186 1439 1550 16218 12134 7362 14872 200 6884 15551 6291 16633 5399 11511 12087 12252 3841 258 3512 9304 1541 16787 4975 13609 12911 1231 12909 10375
3517 1145 6351 4672 1175 10583 16788 16788 8621 3029 7541 10497 16789 9499 4606 8434 7520 9516 740
3518 13742 2422 8208 2517 2259 2426 2594 2019
3519 10388 8004 7037 2774 2601 3134 6514 2598 11666 16790 16403 5072 6502 2517 16791 12822 3163 9504 12335 8624 2772 2248 3166
3520 1032 6502 5900 1727 9208 5076 2019 4274 1395 2577 3659 8215 5089 2583 10454 3336 5069 8988 8988 4278 2017 16792 1142 2559
3521 7194 4630 2214 810 7006 16793 1956
3522 11882 11882 6793 16794 15408 16222 6579 7462 3355 11725 1495 1175 1869 15668 16795 16096 12463 11957 16796
3523 14324 15431 5654 16797 5782 8536 1292 6396 5780 1285 5475 1284 16798 10292 7636 4763 5681 15006 16799 12078
3524 8720 16800 2058 11105 6456
3525 4718 5498 776 774 14804
3526 12391 2804 9870 16801 2446 2426 3653 13359 15639 12837 4485 15316 5227 1709 16084 14337 16802 61
3527 16803 6251 89 3780 7809 1679 15587 1841 4743 793
3528 8459 2839 3724 3724 1661 7235 3724 7569 7226 7226 12165 16804 507 469 6303
3529 1617 1206 5040 6940 832 3554 1180 5457 361 1835 16805 8587 78 407 16806 7168 3043 3322 7122 13659 1633
3530 5998 15314 5109 9866 16807 3613 2801 2764 5297 2111 754 2660 3025 116 4048
3531 8350 15600 8441 6966 3690
3532 309 13554 5779 13211 6822 12897 7987 310 6989 7976 11408 6089 12719 16449 4165 9738 10661 625 2706 16808 2729 385 2332 10627 2386 11825 2326 16809 5321 10123 16810 9450 8907 16811 1272 2372 5325 1274 3093 3079 16812 15940 351 6024 12073 11551 2373 1009
3533 12944 3880 8990 10747 16813
3534 16814 14183 943 4815 16781 9676
3535 945 13795 11463 8233 3025 711 630 6285 11458 2852 1660 2674 1702 4106 1647 1210 9013
3536 9808 9882 6742 13238 16815
3537 7193 754 6324 1669 15833 10705 839
3538 16342 6099 9522 11132 16816 10313 16482 16240 2890 16008 7880
3539 16817 14047 3657 5090 5064 3349 2446 4318 12821 5110 8062 2426 11662 11666 8055 1721 4324 2770 2588 5123 3664 16818 5219 6568 3679 8203 2447 5078 11583 2264 2593 5316
3540 4128 7245 4860 4127 9110 12728 815 1829 843 11375 7245 1503 9293
3541 15312 450 2742 3522 16819
3542 832 5816 16820 2993 13573 806 3742 1302 6944 89 9684 8153 642 1619 1381 511 4109 4612 643 1210 3021 1180 12439 874 1165 11785 10623 1815 5703 4113 10761 1686 3002 8239 2992 3378 2522 8292 13886 5369 6581 751 1642 840 13938 4107 5816 2111 4660 2741 1672 10790 7526 665 1899 740 9798 511
3543 2395 2367 6851 16351 7405 1288 5666 5576
3544 16821 455 9919 2111 16265
3545 9920 794 668 6949 282
3546 4528 14945 3046 626 3359 16822 3038
3547 9869 2796 2109 9264 9930 16823 2797 6225 7372 13642 8327 16824 13173
3548 16825 15031 4072 16362 10156 6341
3549 9203 1279 1254 646 4525 7978
3550 754 6103 2660 4748 3643 10704 872
3551 9964 9964 9964 875 3494
3552 15426 12722 3770 4738 7710 6619
3553 8297 10035 14361 5300 172
3554 5805 2256 5316 13744 2257 4485
3555 885 14172 7312 3324 3420 530
3556 650 15085 16826 1492 5540 6229 16827
3557 7876 8857 1896 630 1617 3516 1404 1682 2992
3558 4108 2391 16828 16829 10171 16830 4129 9671 16831 14877 4109 6289 10171 5367 4106
3559 16832 16833 7300 16834 1134 6792 6971 2898 9755 4746 9110
3560 14585 12780 7413 2027 16835 5079 11037 11037 7409
3561 14711 4281 8042 1165 10134 8296
3562 650 16836 5813 694 5044 13663 740 4533 7091
3563 16837 16345 416 12999 1995 3689 2830
3564 6945 8496 4048 783 1379 740 2489 754 8240 4617 4596
3565 248 5827 16838 15450 5612 146 7817 11067 16839 1922 10719 14124 10641 8762 1439 5839 2733 1044 153 2095 3367 15098 6032 1777 15649 2990 10059 219 5006 1552 1073 16840 2964 7251 6952 3229 16841 5945 2527 11095 13126 5014 16842 8898 5613 9413 233 5032 12794 4029 12638 8186 3230 1042 16715 16530 5005 177 16533 5013 11425 11529 16843 6642 9982 16844
3566 4584 4497 11814 8559 345 337 16845
3567 799 806 16846 17 1657 1616 4860 2892 4107
3568 16432 5389 5380 5012 11640 16413 12798 3804 15547 3993 1044 8897 8363 1051
3569 11535 3128 14474 4143 9872
3570 12258 16847 12980 16848 16849 1709 4323 16850 10421 1708 16851 8979 14911 11582 16083 1707 16852 2256 16058 16853 16851 14910 6113 4320 3608 2423 11367 14337 12393 8056 10420 16854 16855 16856 1707 5091 1025 857 523 16592 5671 5210 418 16006
3571 14476 3457 8168 14296 16857
3572 79 4510 1496 5942 5136 4288 4059 15109 11522
3573 5645 2934 6062 1348 16858
3574 11660 4471 7411 60 5078 7141 16859 4469 1718 4657 10882 16860 3147 12978 2028 3668 5060 5082 3602 10421 2275 1711 16861 2601 7146 2762 5220 7766 3156 11872 11687 5181 12986
3575 16862 1660 4035 1661 4035 4035 16863 553
3576 9291 4116 511 6105 12158 1381
3577 16864 9191 10047 5395 12423 15546 3967 5626 14481 15634 262
3578 871 1824 6327 16865 3562 282 278 6352 7089 702 3860 4625 4106 9159 1837
3579 16866 1948 796 3514 3567 16341 6379 16867 3548 16868 16869 9530 406 11803 16870 16728 5571 16871 16872 10863 3097 2429 404 13924 409 115 799 16873 3854 16874 15884 16260 9214 3645 16875 14669
3580 2733 9570 7360 12914 9581 3996 13246
3581 16876 12548 15094 3088 8535 16877 12864 7875 1967 13074 16878 8883 965 1453 7269 7455 16690 4313 6080 4494 7280 16879 2351 13275 5600 2374 9469
3582 2649 10513 9665 15325 10512 10570 14989 14815
3583 930 10788 8092 9474 958 4312 4385 10661 4170 12935 315 4588 7995 1254 13023 4753 11679 6237 3870 1007 2245 9623 4723 16880 4335 5472 761 386 2395 2321 5983 7872 941 8670 5370 13190 12746 3884 5683 1281 4169 10616 8533
3584 5402 2990 1318 10555 1923 16881 7012 10902 8896 4837 1936 4839 13285 7481 1919 9025 3996 9310 15305 5015 1073 2527 7817 9571 2229 10641 2202 7018 232 3367 1915 4025 5969 7017 15411 6029 11077 219 1308 10555 1309 16315 1920 1325 5299 8366 1317 7018 12640 1326
3585 9213 4282 4517 82 3590
3586 7726 70 1290 4063 12307
3587 4033 3017 14354 7074 10907 453 8809 16011 2784 8444 4120 388 4737 12843 4637 1020 3696 16882 1660 6203 3688 7807 12732 831 2896 4748 710 6962 4611 16472 16883 9798 516 7292 826 821 3864 806 5865 8293 2660 11713 2830
3588 1196 6219 16884 14791 13637 76 13756 16885 1401
3589 6303 4285 5137 4999 799 14480 6094 2720 12998 8583 13339 1679 266 12209 10144 14827 4917 4737 12459 819 2675
3590 16886 12374 7427 4661 8845
3591 645 664 4113 7115 267 1660 11375 6284
3592 766 11158 2619 768 16887 16887 12921 12921
3593 12523 6546 639 6876 7053 4839 3967 7768 3399 2056 3396 3382 16151 15754 14407 10986 4243 3216 6171 5418 16579 9394 16888 16697
3594 6564 9364 16353 71 1961 13448 5989 5989 375 5342 2316 11399 16889 11406 16889 11972 5129 2915
3595 12464 8587 16890 6792 16891 1634
3596 5954 589 10262 7085 15012 11981 10538 595 3770 3483 11545 16892 16319 12724 10826 7695 10917 7699 16893 8275 3641 10805 13410 16894 6596 8661 3892 4632 16895 3887 14974 6613 7708 16443 6664 10531 10914 6634 16896
3597 12145 16897 16898 14903 16899
3598 110 2654 3493 4045 438
3599 16900 10468 7719 4330 2700 758 16901
3600 3918 7432 3637 5723 3627 13845 4233 4639 3482 4642 12156 3487 15271 12123 6624 9020 4426 3769 584 3628 5956 6668 3630 598 16902 6616 7710 14801 7712 12826 12442 14223 6230 7706 5727 3639 12113 14209 6651 16903 4937 16443 6664 9902 6652 14220 7712 1978 16904 6056 14223 14228
3601 3025 790 704 10322 3954 11882 425
3602 847 7832 16905 16906 4676 1278 6998 12801 5372 12508 10593
3603 2116 15025 6434 6081 10989 5648 8887 14547 14547 6443 537 7314
3604 10321 642 1864 9815 11431 16907 5647 3922 16908 16909 10541 6616 14936 14954 5638 16910 10346 10349 16911 11475 15344 16721
3605 783 1648 644 2417 2863
3606 2149 7482 14371 182 2041 8807 2204 4765 7691 1499 1934 1737 1765 13419 1431 8843 9588 219 1536 240 3292 2186 149 3580 15605 16912 12852 7612 246
3607 5186 4480 5216 12840 5203
3608 778 16913 31 1013 11241 5942 6206 6426 551 14890
3609 7677 2936 16914 9792 11482 3441 2494 3440 11177 12963 2937 2106 13790 11480 7376 16915 2797 9679
3610 2395 965 5372 11597 16916 16917 961 12472
3611 4859 5824 77 2654 2683 536 417 1818 15965
3612 102 7805 7591 5139 3910 1818 1206
3613 1870 855 10586 1011 841 1169 3915 16473 1381 268 5146 7548 5146
3614 7372 2796 13757 11152 12571 16918
3615 1033 1593 16861 6511 5857 5226 2004 14893 2007 5190 14067 15235 4322 12982 5242 3680 2028
3616 1682 12183 16919 6944 1616
3617 13995 2010 1142 5089 8625
3618 1923 11032 4983 1923 4930 1924 9867 1097 16920 12795 15720 11362 2989 15380 16921 15448 14368 9867 2989 15351 8674 11032 2970 185 2040 16922 15380 2202 5839 15351 10268 8013 4983 6292 5839 8013 9867 224 13458 15720 8674 1323 5839 16921 16922 16921 8367 8254 16923 15835 11566 11362 16924 15553
3619 2365 16925 13193 16584 8793 15789 367 12720 9008
3620 2720 13264 2090 8845 6960 16926 7591 515 14016 3644
3621 799 1206 10368 6276 2653
3622 5070 4469 9974 3343 1026 5198 11144 8260 8623 11605 1150 13313 11134 11134 16927 15251 12336 16928 5264 5198
3623 1899 12282 1613 3741 6008 271 12145 9323 11264 16929 11158 8091 7191 13545
3624 11832 6024 860 675 13195 4302 2247 6984 9611 7054 3097 1255 14629 1967 4060 3100 10331 4699 1255 4727 11028 777 8411
3625 626 763 2348 7888 110
3626 16930 4423 13399 10807 5733 5560 5725
3627 3881 8591 10562 3090 12752 4299 9055 6488 5869 16931 16932 10765 11402 16933 2639
3628 1260 15361 16934 3871 16935 936 15730 12685 7583 3960 3177 5590 8408
3629 2031 2452 10561 3127 9118 2591 16936 10231 2021 2267 7037 11004 6511 2585 4472 16937 3153 2581 16515 5083 2426 3657 11933 5168 3417 2263 593
3630 15079 1683 16938 1014 16938 2000 4830 692 6967 3052 3016 1666
3631 14295 7916 12770 14638 9261
3632 11880 7566 16939 13345 16940
3633 16941 6503 4520 6112 13092 2258 16942 2260 14338 4989 16943 11931 16818 5098 16759 16944 14820 5528 14047 8062 8199 6517 16945 14749 16946 4318 10443 7408 1023 16947 5202 11931 11687 16498 14165 16948 16949 3662 11037 16944 13085 2463 8219 5219 15235 4658 11585 2025 9459 2781 16950 13918 5260 13744 1027 4471 61 11536 2249 3604 3680 16007 14419 601
3634 4429 3482 6675 6233 8665
3635 7533 3318 7424 86 4666 2505 1992 16744 6796 15201 15201 1156
3636 1993 16951 1130 6577 7466 16952
3637 10218 8346 12772 12772 14022 16953 446 16875 12184 12196 16953 16875 11439 405 401 12189 13324 8586 15582 2003 509 509 14154 12153 4855 12185 16954 4855 552 15582 821 13449 12194 16955 16955 9182 1662 1218 435 1219 12354 450 444 457 393 755 16557 11439 3096 1183 9969 448 13970 4053 16956 11617 14886 13449 6903 448 8948 24 16953 14 14019 11962 8351 448 6903 390 16957 6330 6434 13339 3565 13168 13153 12772
3638 8446 1156 10982 659 4399 8490 7298 1384
3639 6165 7449 850 1284 7383 14540 16455 3310
3640 2246 5872 9052 12710 2639 10989 10505 4781 5779 2641 2326 1497 11531 10991 9510 5482 16958 4548 7656 2637 16959 16960 354 6414 4866 2706 10468 3103 7976
3641 2577 4322 2007 2024 8196 3133 2558 3656 2027 11611 2426 7039 2457 4260 1142 2455 2811 1143 2020 2013 2562 2448 2021 2587 16961 11614 2580 14056 2004 2018 2272 3604 5116
3642 16962 6918 16963 15397 11822
3643 6075 6897 16964 6245 6245 16965 675
3644 16392 1419 1457 1475 1456 10355 9265 1423 9187
3645 7752 6014 81 7371 11005 10479 12673 9846
3646 3313 3933 6086 6128 16965 7125 16966 15790 3793 12944 16967
3647 12524 9946 3200 11539 13298 4824 4007 10939 8937 10930
3648 10008 9567 12797 3281 14752 12848 3190 15569 4977 14484 1779 11106 3518 11517 11429 2227 3214
3649 16968 3874 6993 9150 16089 16969
3650 9659 7288 1688 15701 11228 10853 16350 4927 16970 1405 791 15997 13300 720 9644 23 3552 2866
3651 6140 307 14788 386 5532 316 11451 3407 1748
3652 660 1171 1853 2859 10163
3653 174 9026 3248 5981 7172 145 1733 186 15646 10426 16971 222 5839 3798 2136 3975 1733 4967 3801 4025 1047 2984 2981 12762 3256 10488 1324 13564 6030 11502 16972 12034 5959 15448 1431 7251 4031 16973 3803 239 16974 5555 6027 1060 1942 10488 8489 16975 16976 16977 3987 3801 10069 11563 16978 8478 16979 9526 222 1733 15533 6909
3654 5787 7036 16980 11664 5297 5222 2263 2562 5314 16981 16982 2586 5314 9382 5269 2023 10432
3655 2793 1 16983 14673 1303 3713 16834 16984
3656 2359 1313 236 1321 15547
3657 1633 4397 4884 4846 8294 16985 11657 4887 1891 1219 10965 16986 16987 16988 6253 1904 10626 5517 1381 7118 14884 4576
3658 10868 9492 1588 3823 13079 15041 9256
3659 589 9904 589 7701 13247 9913 14429
3660 2281 14853 16989 2641 4347 16990 15894 1973 16991
3661 2297 1761 5332 13070 9337 7936
3662 8095 12450 847 4014 8394 6826 133 7954 1747 6841 4099 14462 284 14681 16992 6841 6826 12447 8167 15893 12286 13371 15352
3663 1835 4908 3002 3004 9775 3645 4923 11606 5909 16659
3664 1874 719 8445 5050 11047
3665 1309 3250 16993 1937 1077 8317 10499
3666 1137 1025 13741 4322 6504 5297
3667 16994 15426 15252 3923 15230
3668 4165 810 8767 15761 10199 9178 16995 7207 7462 9163 15529 5464 832 271 1508 2283
3669 5137 1873 4769 7558 16996 7529 8353 883 7460 883 8355
3670 2113 1819 16088 1611 740 6943 4599 15210 1992
3671 1216 268 110 1870 10280 10312 2861
3672 1891 5825 799 4116 14597
3673 7609 8489 11086 11780 7176 3283 12220 2169 10060 1789 8678 12639 15060 8379 16997 5425 16313 10093 1541 14062 2183 2170 2527 10074
3674 1224 2752 7744 12122 6522 12826 7697 3628 16679 12111 13485 6602 13412 16441 16998 7434 16999 17000 14213 13848 9914 6613 7706 7712 10830 15845
3675 6907 1615 8700 4994 551
3676 6439 13613 3649 14192 17001 6236 6431 4924 16366 2993 3686 642 2090 4287 3915 9868 2317 1665 17002 806 6940
3677 4116 15588 17003 16483 15588 17003 10843 2886 10843 2886 6045 86 8491 6923 13666
3678 7687 12017 7687 2659 1205 5143
3679 2103 13757 14790 1377 14936
3680 337 9390 10296 2641 13648 5456 13060 11878 4578 2372
3681 15695 4672 3742 5044 14580 16795 1885 2785
3682 12063 12133 8825 8362 7151 5616 5616 15546 4985 7150 4031 17004 4765
3683 8216 12277 4450 2565 7131 2516
3684 1827 9522 8460 682 4660 7113 4611 5815 1016 6204 2824 838 17005 1381 10852 17 2470 738 1652 641 8148 1702 800 9151 5368 2503 785 2682 2489 1131 1682 276 8239 824 9365 17006 659 1180 839 838 4537 683 1830 14374 16749 840 5515 14374 2630 5362 2675 12012 11158 2414 717 2523 3062 12534
3685 13915 70 5670 12224 14290 6164 5915 3081 1754 14430 982 775 982 4302 11972 17007 6024 982 6986 11972 17008 4497 7583 6164 14178 982 982 3445 6164 363 982 3124 891 3445 12612 15136 5129 9891 982 6164 1510 3445 1255 936 6839 17009 9549 7583 6744 13768 9069 940 995 10304 5129 2663 12224 7383 4066 7383 2882 8559 3875 17010 1158 17011 6986 6985
3686 1222 13410 12776 586 12223
3687 3406 1573 1920 3271 2146 231 1108 3518 1937 182 1317 1916 8673 12126 211 7691 10188 7611 1554 7606 7799 14417 1044
3688 812 7880 815 17 1128
3689 165 1081 7606 10042 2979 2127 1554 12431 5380 15412 1084 8672 16327 1571 15281 1570 8318 2138 5708 13276 17012 8763 3014 1326 2219 7597 17013 1089 15305 9190 10078 2527 1319 15531 5835 1073 2152 233 9999 1232 17014 1309 17015
3690 11972 12224 927 6989 4396 9929 3079 10571 5486 3100 7063 992 961
3691 2441 5169 10096 2456 2518 2772 2591 2446 4322 2018 10274 2517 2772 13996 2255 3142 2259 8222 5295 3678 11138 16515 17016 3159 9382
3692 17017 10571 7967 758 12483 15263 8071
3693 7029 7029 4772 4772 15763 1449
3694 1641 652 11882 2657 11966 15667 1641 12165 2832 7315 16375 2832 512 6788 3095 1630 11966 12165 1955 5049 1407 1630 2354 14094 9000 14541 17018 16184 652 7956 10972 2354 5346
3695 15769 3272 9303 9595 5959 12595 6726 2551 2975 17019 5299 1092 11085 17020 5029 17021 3303 16415 157 9314 10638 14366 2529 17022 6914 4000 1092 1321 5827 2535 1105 1432 2360 15737 17023 5553 221 2905 5417 8159 8481 5012 10253 9591 10185 2538
3696 13886 3701 1833 12162 17024 1236 6776
3697 17025 12373 2495 2495 9122 551
3698 6899 7938 1284 1967 6398 4499 6899
3699 7427 15841 13152 10495 17026 16776 16435 2654 520 1829 17027 15658 15658 16168 10496
3700 6457 924 2858 10813 7117 9854 714 11023 409 514 517 540 2081 11522
3701 9020 16606 17028 4648 587 1222 589 3487 14202
3702 11969 1694 11726 944 11935 17029 1636 8356 10761
3703 17030 15006 17031 15090 15006
3704 8111 10309 8889 94 1996 17032 7282 814 291
3705 5137 1995 1647 4899 2658 17033 5513 832 15958 8359 1671 1619 2660 5695 7878 3652 7803
3706 6642 2550 17034 17035 2967 10525 13984 10003 1089 9024 4003 4023 8228 6182 17036 5968 2528 8705
3707 5011 13332 3293 6037 5408 5431 10375 5432
3708 17037 17038 17039 16334 8014 6173 6384 3519 10047 1097 11083 1319 16976 7601 153 10935 12670 10062 3298 12910 15248 12625 6323 8251 224
3709 4951 8671 1451 1451 5686
3710 11993 14615 4093 14770 4378 2644 16128 17040 5037 12505 15111
3711 50 17041 3650 787 11463 33
3712 196 265 170 1232 1567 11067 6384 236 164 7011 6034 1322 12289 7601 1570 17042 196 196 9031 6872 15306 8896 164 1565 16578 14588 177 5834
3713 16819 5444 10758 9778 1131 17043 12733 17044 837
3714 17045 4084 8081 17046 13731
3715 9668 16600 17047 13658 11656 3695 1871 15213 12135 13472
3716 1833 540 6837 1882 522 14959
3717 6277 8427 17048 6200 4602 5358 10241
3718 635 3967 639 636 10634
3719 2229 8282 2733 5628 5399 3294
3720 4378 2712 1448 2366 5993 17049 424 4525 4800
3721 6115 5224 4477 5214 3681
3722 7806 6203 660 4899 12531
3723 12998 8022 14245 1823 11949
3724 4977 2733 5308 3228 10679 6636 17050 14487 1074 2819 8190 17051 17052 2097 12291 1411 1105 9715
3725 1350 16824 10480 17053 3434 8612 14080
3726 1169 10688 2075 1130 17054 17055 8885
3727 8991 3599 7059 2002 8905 11744 2120 2430 511 4202 7987 3466 2287 331 8552 6026 103 10307 2648 2430 3570 17056
3728 6826 4780 17057 4307 5775 17058 2395 8894 15391 17057 1962 12878 9290 13967 2706 9748 1806 10670 2637
3729 1874 11739 4660 12282 11733 6991 12137 6709 12372 8837 12282 12137 1882 810 1144 8835
3730 1636 2716 2961 873 877 1829 765 3860 3815
3731 3956 937 15268 15268 1268
3732 12477 6272 12183 266 10585
3733 9293 744 17059 2681 1021 9015 4659 4659 3516 3516 3516
3734 15279 9164 1682 3788 783 1658 1379 17060 13909 7297 16016 12208 15861 7806 6581 1677 1821 1821 17061 9770 4290 7204 3781 3077 17061 5816 2658 16514 9338 6352 1621 6943
3735 5373 12557 9704 13799 5583 8958 10383
3736 4322 5241 2756 2767 17062 3336 7127 7039 3613 17063 5530 11686 5203 13857 8218 17064 2563 13584
3737 15287 15287 15696 8860 17065 3564 7489
3738 7364 6557 8936 12670 14964 12654 6538 10935 13294 9946 15083 17066 8936 17066
3739 9024 11530 13562 15278 3799 1536
3740 755 6210 6210 13975 755 9169 17067 12178 16985 9294 1829 9146 8243 8243 3558 10218 13161
3741 8584 2864 17068 2864 110 815 826 2561 871 11167 16477 6308 17069 14886 8822 3951 815 2214 14669 2074 13664 6438 5938 13664 4117 2795 16634 9756 5938 2864 9 14886 8584 9173 14886 17070 8151 9149 2870 8584 1907 15457 16476 17071 9535 16476 14931 4575 8584 9149 819 5366 16476 13664 875 4117 6764 3326 15630 12319 15457 2795 17072 9535 9 12465 15624 2864 5938 16558 451 9966 15220 1132
3742 12236 7541 13764 2502 1156 17073 17073 17074
3743 1206 17075 8427 2114 4573 640 2117 106 4573 5146
3744 1261 17076 15918 11320 4165
3745 1615 13594 10743 1653 704 5825
3746 1474 1353 17077 15618 8132 15745 5768 2105 17078 8507 5768 5943
3747 9685 6225 1196 7677 13806
3748 806 12203 7499 17079 11255
3749 11235 3955 12058 3643 12479 14672 779 17080 13969 718 704 10743 1215
3750 15132 515 14597 779 16697 4249 16053 14395 17081 3198 8011 14408 10926 14339 2059 3380 15478 14879 9959
3751 3295 15411 17082 12789 10008 164 3013 1410 9568 1573
3752 5133 8554 10974 6407 2665 12072 3111 7928 10876 5372 17083 17084 9734 14084 7280 1743 3118 17085 17086 7656 6756 1971
3753 8940 7298 790 4748 7504 820 93 3324 5050 7876
3754 2541 1333 10035 5826 9576 5413 3189 14287
3755 3025 9178 4887 110 1835
3756 14694 17087 7508 13184 13704
3757 1014 12843 654 9156 17088 13165 644 2610 4046 7089 9012 17089 4630 14767 2736
3758 8845 7225 15839 1416 15839 16163 17090 1821
3759 11561 1044 5965 1103 515 16469 15277 1089
3760 5795 3336 7336 3660 4456 7340 2028 7034 4990
3761 10608 1448 354 2245 2411 11768 2646
3762 4429 6591 583 13406 17091 8745 7751 7740 6616 6596 13409 8789 13851 4231 570 591 10811 8742 13844 577
3763 2218 10075 1079 10060 7603
3764 1674 12376 8355 3025 8620 17092
3765 7294 4768 14711 7115 10790
3766 6990 3791 3873 3450 6975 6836
3767 2075 8352 5865 2561 2862
3768 3657 4989 13740 10230 593 10443 14913 17093 17094 17095 17096 8002 17096 2013 15002 17097 4256 9457 17098 17097 4448 1704 12393 12390 1152 2018 5803 13524 8800 17099 3679 2601 4947 4476 1035 9457 1592 5220 16944 13084 8064 17100 17101 7127 10274 4322 17102
3769 17103 11111 234 2527 233 7013 12760
3770 2735 7288 1891 268 3951 110 2861 3951 12058 3951
3771 15905 4594 14945 17104 2111 11158 3951 7519 5408 10502
3772 2290 5129 3881 2326 3871 1288 6824
3773 12255 11103 162 15725 9867 154 13821 8647 12253 1549 8284 10049 14277 8312 1909 636
3774 642 1215 6798 5692 3094 1682 838 1999 16028 427 4045 17105 1997 1649 530 12322 6432 1881 3586 1984 10372 15628 499 17106 883 15939 15733 16013 12461 3 9667 16827 6453
3775 11105 15885 12653 12660 636 3394 3202 2057 12339 4238
3776 404 13780 11656 5140 1495 3554 1176 15086 1611 754 13604 1677 3730 4850 812 2837 1817 12621 14545 706
3777 17107 17107 17107 17107 17107
3778 11851 17108 12774 17109 16468 12514
3779 12171 3955 1997 5534 3377 9681 10167 9203 10908 3322
3780 233 2192 12034 13512 1803 11213 8825 15098 10489 10009 17110 2173 2228 5830 176
3781 13268 9704 17111 4500 15927
3782 658 13891 1670 2671 1670 1381 5811 9180 2657 4107 8701 1176 2653 785 1652 1147 1621 3811 1851 4920 6992 4599 8238 5362 2074 640 665 2117 5546 5141 1697 2417 665 17112 10707 10369 1899 665 12158 1818 6207 1657 2115 702 7168 10675 7549 806 9371 86 10164 4606 836 10988 5146 15852 3648 1636 268 2526 3480 14448 1832 9175
3783 3047 16479 17113 16745 3575 4383 14942
3784 11236 750 7521 11936 4538 11939
3785 7152 1565 5839 7152 5964 1314 7477 7152
3786 3849 6100 2783 17114 799 3849
3787 9843 7970 457 9290 12975
3788 12671 6540 3385 3968 9955 3221 14407 15858 3210
3789 13592 1019 2839 6451 2215 23
3790 10747 2374 6345 123 493 17115 11597 7667 6080
3791 8578 716 9910 5212 10775 598 13406 3628 10909 10540 9910 17116
3792 17117 2463 10508 10097 4259 7140 8262 10097 8425 17118 10097 8216 17118 17118
3793 9714 1922 14837 240 10524 11094 11440
3794 2232 1172 1896 8490 1180 89 4397 10764
3795 581 1224 3918 570 12776 17119
3796 8720 3770 17120 15012 14218
3797 17121 14570 13322 17121 9834 4312
3798 7260 14489 2310 11550 506 14861
3799 104 112 11786 14818 12308 10663 16964
3800 3063 8736 7182 17122 14214 5730 17123 1878 13407 6605 6234 14005 6599 16608 17124 3922 17123 10909 17125 17126 15719 8275 17127
3801 15405 3028 1 9326 4107
3802 539 17128 1302 552 10697 10201
3803 2253 3661 16058 5897 6000 1725 8973 5197 13358
3804 7126 8800 1026 16848 1142 2255 5798 5850 17129 1139 2773 5106 2455 3152 3157 12984 2773 4275 1592 4159 11042 2464 17130 3680 17016
3805 1206 3686 3687 15982 6103 3648
3806 15085 7566 4857 283 1 5507 1156 2079 5138 17131 7788 8232 6790 17132 8140 2655 8445 17133 3355 2092 8445 6353 2728 882 7520 12056 882
3807 5181 2460 4259 2572 5272 9977
3808 15613 16145 2395 623 319 17134 9834 3107 17135 3168 3168
3809 7938 8778 6400 5465 14320 11553 378 5478
3810 11440 1309 1320 1309 1065 12064 213
3811 9014 2611 1451 7728 14023 10310 1493 1642
3812 8273 2273 15933 3924 6588 4045 7750 14196 1977 6684 10775 4231 3901 3640 17136 3637 10778 6231 4639 7742
3813 1572 17137 17137 17138 1079
3814 8871 12308 7908 3088 5600 17139
3815 3643 2206 3649 10906 5394
3816 3240 1073 2145 221 3996 3977 9137 2203 12758 5303
3817 799 478 9818 2623 2737 3735
3818 4632 3629 14440 7695 1375 3483 10914 3769 1224 8733 7717 4634 15228
3819 12898 10170 17140 10170 6007 12493 3548 13344 9864 2215 8148 10961 43 13548
3820 4422 14213 7170 12259 576 6620 16322 6602 570 5947 2751 6602
3821 4582 17141 93 6310 6310
3822 5354 476 8901 2521 16194 751
3823 16735 688 644 2619 744 2850 2898 16573 1183 1021 660 8464 3594 1621 10217 13909 13216 1238 8340 11419 755 9271 18 1378 4 4109 4033 13973 16882 9724 1613 15674 17142 4851 838 7239 3037 17143 17144 2074 11774 1686 16952 9671 4129 827 15576 4500 2433 1254 17145 17025 3597 16222 8147 11060 4652 2685 3688
3824 4994 8490 4116 7117 13773 14496
3825 6692 17146 1451 14665 13070 2292 2344 120 16378 301
3826 3483 3486 582 12120 15227 6035
3827 3556 795 267 11252 10907 267 8616 12236
3828 9410 12820 7127 17147 2029 2257 2023 2465 17148 2586 2601
3829 17149 17150 4801 4867 15931
3830 12517 9510 11899 11772 12520 10749 8885 3956 17151 12076 8670 6704 7940 17152 12076 2348 17153 17154 1510 8414 14024 17155
3831 5710 5568 2132 252 7609 5709 17156 15564 9315 9024 2177 12426 2045 515 2337 15854 1089 12696 1918 15551 9404 7606 17157 12103 10994 17158 14501 10052 2179 5712 17159 10997 1073 2183 2196 14124 17160 5711 11369 7481
3832 13351 792 7540 3534 11721
3833 2326 11416 6019 8595 14475
3834 5386 12740 212 15721 9571 7011 13458 6029 2990 1080 3506 236 1090 10173 1794 8528 14941 2551 3845 1922 10083
3835 14750 2819 3040 457 2676 2996 17161 5357 4287 2791 17162 9380 17162 6794 11234 34 4118 13661 3828 17163 4290 8585 393 715 3022
3836 6836 5498 5591 9500 9195 17164 8081 5777 860 10614 15609 4593 10990 2279 7618 2644 4675 8130
3837 6427 811 2630 3947 302 4748 827 17165
3838 1427 3755 5754 17166 13638 3434 14351 1350 13860 1350 17167 4230 6214 17168 13102 17169 8615 8615 17170 17166 14351
3839 6778 940 5657 1259 1159 17171 6473 17172 9446 13538 1255 4558 7582 7995 776 4209 940 5129 11638 7989 4559 5743 8120 2881 623 7986 17173 16642 12612 1162
3840 2820 8672 2148 1735 201 16218 2199 7483 4955 3242 10243 7801 4967 180 10522 6382 10010 7801 8673 5014 13981 14109 7353 12134 241 16530 12103 4964 9564 2360 16598 11502 9719 1795 2158 256 4929 7599 1737 2123 239 13416 12128 2208 6028 2043 7149 16440 16864 17174 17175 4027 5303 168 8678 1934 1737 7594 2901 6029 13502 17176 5847 10522 2820 4955 2144 6039 1061 17177 2159 15411 8318 8524 6036 1443 13306 14370 17178 2218 3997 8253 1802
3841 17179 17180 15060 17181 6290 7150 6845 5435 17182 1571 16633 8186 14588 15377
3842 5608 17183 17184 5659 13963 11897 3877 6160 15329 9811 4675 10723 5601 2664 15747 7940 7401
3843 6688 13207 2438 12300 130
3844 1621 1303 5438 5903 2740 3077 6988 17185
3845 3770 16720 6618 4427 9907 7431 8577 8724 8572 7435 17186 558 598 9911
3846 2259 2445 2763 2426 13454
3847 3052 2837 2720 12183 17128
3848 17187 15329 673 10468 675 9316 9891 11354 4694
3849 4970 12796 1739 7043 1109 164 15569 9131 2546 165 7603 2163 6724 9575 3227 2360 10000 11083 2986 8920 258 4824 11640 255 8253 11429 12427 5034 221 162 264 2101
3850 9576 16576 10048 1800 8472 1428 10099 1445 8870 11502 10051 8869 2530
3851 7417 1613 724 17188 5144 17189 7191 2832 14769 6047 7541 1403 6049 17190 11269 9328 8857 7492 17191 13203 6049 7576
3852 2160 6553 8923 15757 6322 15860 17192
3853 1381 1881 2561 1881 13465 9420
3854 13653 5692 2653 6500 12541 2675
3855 5040 789 4534 2736 10853 644 4107 5811 14192 782 9338 511
3856 3937 7871 16568 16568 2313 13321
3857 14048 6902 8432 8480 14754 2962 8281 12288 16698 8827
3858 3033 1817 15669 17193 5139 7492 9529 89 3711 1613 12733 7416 3726 8232 15170 6630 1613
3859 6849 12068 123 6854 5490 2928
3860 7172 10553 9526 199 12438
3861 2464 10272 17194 2033 11686 17195 7135 17196 6314
3862 17127 560 4631 17197 1988 3903 592 16708 6596 13519 16551 7711 16911 583 17122 16322 3770 17198 7178 3922 3614 10775 10541 15074 566 6601 562 587 9910 13406 17199 13842 8577 16551 12827 1987 1868 9904 16551 1867 17200 7443 12824
3863 4017 14253 4017 1747 12308
3864 5212 5212 6110 2252 2574
3865 2660 1156 17201 9377 7553 6365 12145 1853 3565 7538
3866 8838 13070 7638 1298 4499 15775
3867 515 14074 2391 3686 3044 764 528 12931
3868 17202 13302 2988 17203 8682 12786 4022 17204 5380 182
3869 4778 16076 14574 355 16146 4949 17205 2393 7853 15134 3794 10156 2395 6166 6166
3870 9949 6171 6322 8930 3289 9950 6876 17206
3871 1841 2627 17207 13300 515 4122 4918 11949 15582 16678 17208
3872 3874 3562 9111 1825 4887 306 13474 2072 1825 3562 8584 1381
3873 6903 6104 12152 1615 779 9773 6637
3874 8439 1661 15220 8443 452 17209 4922 476 6627 2791 11239 1652 10222 4907 16011 10982 1304 641 9775 1381 11459
3875 17210 2866 4651 2615 12613 1826 2091
3876 6236 9738 9348 126 16247 12937 10568 94 955 4396 11028 2707
3877 8575 3890 8783 8560 4644 6231 4231 10821 8276
3878 2201 12688 3840 10555 1773 2210 1317 12794 17211
3879 16445 16445 17212 1367 15524 2939 10478
3880 9625 12831 12831 3912 17213 3812 6581 3054 15171 1219 7841 2832 15382 726 6625 11960 15808 2813 8238 17214 11249 14093 10792 17214 11047 5865 2503 755 5823 878 6939 8855 2682 17215 3652 10322 4617 17188 4920 15171 593 593
3881 17051 2538 6387 9575 5957
3882 7043 7147 5403 7043 5379 5382 241 6882 11032 8377 6885 5966 17216 3278 7595 10039 10375 5416 17217 5406 13125 17218 2527 1051 5406 6873 3986 5403 6884 13133 5401 12036 7043 17219 4952 8297 12090 2227 13187 14866
3883 7148 6866 16681 7596 5437
3884 17220 89 1381 4672 11650 17221 17220 6965 10623 10784 3912 12050 14694 17222 1640 9698 5446 8955 16822
3885 17223 7172 1070 2341 1077 16227 15595 5964 3271 10252 8321 2095 5836 13557 7602 5879 193
3886 13424 8370 8370 4931 2974 5836 17224
3887 5039 3792 6293 13481 17225 13376 10590 675 17226 3328 16460 4761 4761 927 5129 4170 1255
3888 1685 2489 1219 2837 4617 502 17227
3889 2006 1723 2250 2777 10272 5112 2020 2011 2017 15159 12977 5919 2007 1143 9502 3871 2560 2811 2810 5122 1137 6503 2013 2028 2032 6511 2035 14604
3890 7696 17228 17229 4429 17230 7700 9902 7742 15998 4937 7705 6609 10916 17231 7706 17232 7701 6235
3891 6291 6877 17233 2985 4956
3892 17234 12219 11202 15636 17152 15886 3047
3893 144 755 1901 5864 1899 12050 5865 17235 737 1180 10551 15076
3894 13811 8537 8541 8541 1422 6219 1422
3895 3576 4660 6943 1653 552 782 9429 2232 3910 2611 5824 10584 14890 9683 4660 644
3896 8283 10777 3921 8720 4567
3897 14387 8737 7711 6669 1223 7047 9846 9395 10773 11983 7697 8560 13309 17236 6235
3898 2558 5064 11667 9561 5791 5240 5239 17237 2255 2446 8267 2441 2022 10445 5120 3141 16792 11668 13745 14675 7145 3156 5295 7127 5064 16817 2457 17238 3160 5116 2556
3899 1313 10080 2963 2963 1053
3900 1260 1744 3329 7633 15735 17239 17240 3880 8879 14431 3773 11407 1000 6499 3871 17241 9829 16809 4754 15139 17242 9474 6752 6496 1262 3328 4301 11219 17241 4060 17242 3569 3875 8559 673 12720 16247
3901 17243 6322 8932 4839 2047
3902 487 2760 4917 16012 8230
3903 17244 10069 10070 14750 11497 7013 9025 10886 9034
3904 5269 4264 2807 13995 13969 17245
3905 1167 1176 8293 13615 1623 17246 1647 1679 16187 9672 753 1636 7486 1700 2714 641 17247 7502 5860 17248 2078 2079 9150
3906 106 17 783 1381 272
3907 1833 11685 11685 9773 10966 5705
3908 1116 13728 6717 6872 9190 5008 3985 10086 6900
3909 1965 7007 8022 17249 2718 2817 5510 1631 7314 14321
3910 2489 1670 2488 9163 2661 5143 10763 5141 12172 17250 5141 16410 7197 2526
3911 3025 90 6927 1381 783 267
3912 6439 704 5040 3070 1621 1625 116 7115 6936 15668
3913 872 1945 872 1383 4849
3914 1432 3240 3996 9585 17251 5399
3915 7655 14731 5479 14724 300
3916 3866 11465 6311 7521 4039 1625 1625
3917 1549 2336 237 10045 9576
3918 7616 16394 4203 5479 8121 10724 3079 1970 8128 12310 5338 7271 17252 17253
3919 12593 2881 17254 16235 7589
3920 17255 17256 17256 16866 7221
3921 12517 6079 12941 4794 5607 17257 4694 952 14318 17258 8191 6467 17259 1744 5607 382 4731 2399 12934 11974 3775 12770 7670 8558 9390 334 7909 4202 1533 5128 6488 17058 11314 3946 2640 10568 9064 12218 2412 6895 951 3810 2391 2002 446 1292 15118 10193 17260 6474 15402 383 8817 6475 1258 1268
3922 17146 6299 311 6849 6400 1279 3571 5341 2738 7261 7863 10665 5482 17146 5782 10124 5345 2366 5684 13540 5482 11415 3458 5779 17261 6134
3923 9492 3829 9099 1587 1584 17262 3839 14577 11193 9247 17263 9254 9256 7157 9103 17264
3924 9738 5038 321 353 94 13190 11410 3774 113 4224 4549 7660 2729
3925 132 3467 4781 1497 17265 6167
3926 2036 5154 2035 17266 5172 3657 3151 4160
3927 13461 1680 1176 1831 4594 1180
3928 760 5738 9448 3956 3092
3929 5571 5545 2084 6353 7530 6787 1175 1851 6353 2728 10907 814 832 1156 267 2872 16735 13910 2675 7530 1381 2113 16754 785 9543 2417 2523 7168 869 1236 3684 648
3930 4838 4839 9956 3965 10056 17267 4239
3931 4731 6241 12937 11410 6019 974
3932 9510 13268 9927 17268 9069 17269 13268 17270 10967 7220 17268 11631 17271 7220 4656 13028 1259
3933 10746 11805 3314 2397 9745
3934 13679 5520 10225 17272 2007 14531 16802 10415 17273 1142 2261 2456 2253 2555 594 2426 15231 1140 3603 2772 2024 5099 14055 2598 3417 3166
3935 2298 14469 17274 486 7942 16032 131 4177 12348 14597 1530 17275 2313 15436 9439
3936 11288 4322 2757 2270 6072 3148 4469 4459 3653 5169 3142 5069 60 17276 5278 7763 5289 2019 11004 2591 2510 9938 2518 9211 4259 5072 5242 11872 1718 5167 2566 4520 8627 4479 2809 2454 5236 5082 11590 7127 2455 3136 5264 2021 2593 2594 2592 1713 2598 2557 17277 2264 7039 13584 6115 2031 8720 3156 2013 7037 3138 2024 2775 17278 2601 2772 5100 9409 5119 10435
3937 10201 6808 534 4652 12002
3938 11241 6206 8040 17279 7682 2996 535 1381 433 517 15750 4671 4663
3939 1592 5085 13995 1027 2259
3940 8614 2106 13807 14936 2938 2934 85 9267 3479 2933 6063 1525 1523 17280 13173 1392 16258 9901 17281 76 17282 3433 17283 9993 4230 17284
3941 1942 9895 11441 8636 7346 3579 1778 7771 14273 1916 1543 10062 8917 17285
3942 1974 9237 8174 4784 13573 16436 2348 7240 10876 485 16501 4225 9734 2639 17286 13393 6268 12744 6979 10306 5128 6518 538 12075
3943 2950 11186 9996 11187 2950 13861 6215 9685 14001 8329 1615
3944 17287 10275 10272 1395 17288 2446
3945 16575 14487 256 12848 13423 7594 10000
3946 12237 11534 7579 15907 15909 5186 5891 16536 17289 2032 4143 4470 8065 3149 17290 3151 7340 17291 4460 17292 9383 4258 4258 17291 6111 17293 5119 5081 16325 4279 5081 11538 5294 2426 5802
3947 2754 11664 14522 5219 11873 17294
3948 17028 8739 4414 6525 15253 13145 6608 17230 6609 7443 9943 12827 589 1878 6604 577 14382 2753 6610 8736 8711 3901 13407
3949 17295 8791 828 1821 6712
3950 17296 654 11956 6807 2675 1620 7687 4734 1635 3028 10841 802 7292
3951 17297 17298 7988 15440 7958 5989
3952 2284 8960 15325 7845 7851 3954 2858 3734 2081 417 1877 520 552 3000 3689 407 551 517 511 509 535 3686 14074 13594 102 10373 10165 515 720 17299 17300 3481 7210 11521 446 3697
3953 1895 14032 3355 6007 1880 2084
3954 10882 2777 14802 14604 14231 59 5242 6511 4264 5271 8059 4320 9561 15055
3955 6785 1831 4911 6710 3864 5769 7197 2622 6310 17301 3359 712
3956 1817 1817 17302 1903 4528 14886
3957 5648 7955 8887 9052 301 2317
3958 1175 1670 8344 6572 2672 7302 12531 2656
3959 8958 971 4224 10309 2299 4331 11832
3960 8883 15778 15613 10344 13374
3961 1025 9284 4485 6569 5229 16004 16005 8498 2774 5220 593 5892 16006 3130 4987 4260 10421 1152 2767 17195 10231 8424 5253 7410 8980 2254 8801 13524 17303 4158 17304 6188 5672 8002 11535 7408 10558 2774 5803 4989 17305 2807 15849 2276 593
3962 2654 2791 2784 6439 4034 9775
3963 2257 16855 17306 1711 4657 14235 11586 10981 2272
3964 12034 608 6180 2220 9716 9091 17176 7354 4980
3965 13882 4789 13916 13117 15690 7283 14739
3966 10312 1176 783 655 3849 9696 642 843 5695 13263 1017 9534 4284 9291 14194 2735 8443 14256 1846 3585 8023 1669 7224 1501 12373 632 3420 681 7292 90 2832 826 87 12320 6263 4892 13491 6309 17307 1652 271 15476 2658 2886 14303 5446 2660 1689 16659 17189 15488 2834 7190 4290 5697 6575 1670 7121 4114 5143 10907 4734 9800 1697 10492 15984 4668 4900 13473 13300 11133 3358 15340 6207 12994 12620 4851 659 17308 3650 3950 12784 709 15824 9643 2661 8506 2743 7520 798 9019 16685 7326 16622 1855 6378 13265 10861 3943 7777 1833 2483 2473 10879 7168 512 17309 7122 1839 741 12153 17310 3530 2114 17311 925 3702 883 9725 10676 10204 14249 12773 16672 11717 12919 1135 1844 11723 2630 785 13471 15080 2746 1856 1830 3589 3188 5510 3060 6285 2815 3490 6988 15897 2817 1639 1682
3967 5557 11107 14406 9949 3401 17312
3968 1926 17313 5394 5394 17314 9578
3969 7697 16994 6654 6655 6667
3970 924 5865 6104 1171 3687 11646
3971 123 6016 106 1668 1283
3972 6836 11550 13555 3455 11550 10608 4167 4336
3973 15211 802 14123 874 15208 13162
3974 4199 3121 5457 16086 6019 14347
3975 11282 981 12306 493 17315 10267 1268 15268
3976 17316 9479 1492 4636 7311 6936 1177 1177 17317 7225 6812 17317 11967 17316
3977 1049 7011 17318 4023 10686 8650 8372 162 1108 5837 8673 2982 7480 233 4023 11738 1040 12691 10426 7045 10185 216 265 1926 8298 15853 1106 15414 7042 17319 17320 179 3798 2126 4972 8190 3242 9194 2821 5567 11562 8703 12252 17320 10426 185 17321 9575 6878 8185 2163 7818 239 14556 1090 17322 10709 17323 2545 2979 17324 3580 15098
3978 754 507 16166 4579 11698 17325 17326 17326 9860 13734
3979 6357 8464 4849 8530 3562 14580 2121 14557
3980 5240 14584 2446 61 16941 3679 12332 2263 2595 5265 16927 3156 1140
3981 9055 4689 5494 13365 17327 12948 6836 2318 850 957 1607 775 16453 17240 5652 5663 15940
3982 6229 1164 6229 5141 1209 17328 14010
3983 9092 1464 17329 9556 8630 11493 1474 16298 17330
3984 5939 5939 5939 16399 8429
3985 2762 6502 5106 17331 3674 17332
3986 2729 14418 2443 14319 7640 2370 8558 16256 126 10335
3987 417 2495 13035 630 15220 4236 15248
3988 4068 4068 5579 4068 5666 10333 11013 11013 17184 11013 11013 11013 11013 9662
3989 14048 5567 1767 6027 9616 15318 13332 4984 12908 6636 10884 8917 9089 16518 17333 8759 3293 5012 6041 2543 4842 4024 2180 2546 14941 14824 15320 13509 3262 176 5016 6717 9314 17052 2042 5830 8228 212 11508 1186 2360 6872 1124 9590 1321 10081 8635 8644 230 8281 3254 8161 6870 2163 5979 207 1779 6292 16288 10075
3990 12869 6284 3686 7777 653 1820 790 1621 7113 10844 6284 4112 3004 2656 17334 2728 2063 1157 7522 17335 12919 13203 10904 7524 7504 6365 283
3991 598 10534 13409 17336 15356 9943 17337 17197 16443 17338 6525 7187 4643 12292 7717 8784 15252 17339 7741 6682 580 4415 3918 577 17340 15173
3992 5704 5706 1495 3355 1617 10014 5050 1175 2504 15964 4600 1176 13216 13778 266 11609 4069 2421 839 1637
3993 2326 4676 15329 17341 7123
3994 2681 2816 7777 4612 7096 8617 12320 12856 1134 12018 16 1898 5704 2813 16737
3995 3657 4989 5123 8002 4944
3996 1 3567 1848 4123 1206
3997 6097 1891 6776 1673 3514 3514 1657 12459 3703 2417
3998 9970 17342 8945 1020 17343 1128 1851 4050 1156 17055 593 16538 2489 1403 13939 8247 1633 783 3047 755 6313 6354 1697 545 3711
3999 6230 17344 14104 3487 8611
4000 3468 13337 7977 6273 4312
4001 5848 10070 11562 6178 8680 3245 12431 10098 1734 16838 1099 2982 6872 4022 7346 2162 17345 2546 13428 1113 9086
4002 8154 8154 8022 3562 17346
4003 4117 16736 453 12728 13260 12728 16882 4118 4109 3647 7807 4928 9164 2850 2620 1657 1657 1378 12465 434 2116 4113 2003 2784 2072 638
4004 3686 642 13387 10908 14074 1864 9815 8324 11431 13785 16907 5647 10919 10920 17127 8572 3922 16909 16908 10541 6616 14936 14954 6615 5638 12118 10346 17347 16911 17348 10349 11475 11588 4419 16721 15344 3902
4005 7184 8276 12581 7184 8726
4006 2105 14426 17349 3435 12873 16918
4007 17350 2660 6790 2960 11273 6274 681 1885 1898 1201 17351 1131 17352 6931 4826 2682 7297 8443 87 3423 1830 5771 9326 17351 8460 4830
4008 731 778 878 7000 4399 3489 2726 8810 2681 814 1235 2791 3780 10318 13127 12400 789 3745 3492 8503 452 3645 1657 8586
4009 9813 13643 9243 3442 17353
4010 11801 11707 15882 395 11787 944
4011 12709 13024 2370 14832 125 15888 1273 9663 5472 2302 1288 2348 7640 17354 15888 8403 3957 6128 5608 7059 103 2642 6160 16276 16361 7057 17355 11454 16812 12651 1002 17356 8168 8838 5480 267 3489 116 7054 4719 7379 4727 4790 872 828 1898 646 4165 5332 17357 7656 7590 930 11357 7064
4012 4225 7939 14734 1608 1533 2704 4082 9280 16380 4060 7868 7024 7238 7938 2706 9260 965 331 8116 9232 8112 16144
4013 2560 13858 10390 3664 4141 14747 5251 5673 3349 16428 15758 4451 3159 2271 10451 5172 3164 5101
4014 658 9178 2740 1494 632 9534 4737 5355 1702 1612 7805 10953 6707 754 1891 9821 9821 2897 5368 1660 3781 4602 6572 14883 13657 2630 16492 9296 4284 3000 7115 496 417 5825 11246 11694 3325 3351 4033 17358 10199 3016 665 4887 840 6007 818 17359 8152 2872 3185
4015 5456 14923 331 5456 10327 4067 8816 7753 6414 16382
4016 7541 2084 7323 1899 2502 1613 13927 6199 8232 2079 89 11952 3030 6353 6006 1640 1828 1406 2723 15670 2832 2506 3037 7502 7502 7315
4017 8796 13973 4915 11455 4846 11349 2877 11163 10203 12844 11161
4018 5351 6482 15951 901 5469 16639
4019 16977 2198 9299 12105 1560 10033 4022 184 1327 15787 17360 7482 17361 2199 3015 1319 218
4020 10553 11093 12736 3796 7479 7610 15044 1431 196 2199 10030 7481 1309 14062 14555 14555 196 261 17013 10013 155 159 3580 10184 1536 11094 12064
4021 367 5464 7956 8114 10862 5680 5780 3470 6895 3469 11895 13059 10296 7909 10563 3173 8903 5501 13308 6237 2640 2641 11450 10565 8892 15609 17362 17363 5484 13023 955 12027 5462 3093 2399 17364 11857
4022 17365 642 7777 476 2742 16826 3025 2685 15632 9339 1833 110 2630 1016 17366 12860 837 8296 6261 3597 17367 9109 17368 11206 1664 1379 4535 13898 1666 409 3078 9798 1647
4023 6776 7690 4283 882 47 1828 10784 2740 9979 9659 9640 5507 3525 10159 520 3951 6424 10982 630 5861 6942 8232 17369 1406 8140 7447 3035 7520 24 1156 7492 1999 12530 13897 2079 5865 13220 17370 5864 16957 1640 6198 6423 6354 4906 8445 7530 17371 12872 5866 7492 13911 6992 10111 6786 2079 2083 10736 2414 7786 7787 10736 13220 1993 2092 5864 1640 1885 15794 2792 14806 14671 7499 7559 1156 882 3726 2726 6356 13897 5772 13447 7572 13927 7523 7568 1662 537 17372 1404 407 14373 17373 7419 7564 1901 17374 2791 2074 650 1872 1640 6365 3914 6354
4024 5406 5435 7150 4929 3283 7043 3230 1536 15836 4985
4025 17375 12004 16930 16720 12118 3922
4026 4612 1650 1899 12136 6862 17376 6796 7541 15942
4027 8002 5105 5219 5090 13680 17377 5098
4028 8151 1383 5698 7802 13866 7542 7521 6281 1611
4029 17378 17378 17378 17378 17378
4030 15051 9581 5376 6874 14794 15547 5408 9602 3235 10179 1940 258 9897 5376 8476 8301 14843 9613 9619 13122 3845 172 9033 15307
4031 4030 5554 8159 177 2527 8297 17324 9088 11091 17379 8645 1325 10075
4032 11427 1233 6913 15153 17042 4022
4033 12352 15435 13238 15791 12744 10754 12554 4193 17380 14470
4034 13005 16053 15885 11073 3207 14747
4035 1730 2270 1141 2033 6117 2562 5207 7763 14802 5285
4036 9450 5718 5348 7672 17381 7388 6975 2325
4037 10930 14294 9952 15132 7052 6547 6547 4255 6538 11119 12625 3396 3971 8924 17382 3973
4038 9507 4100 5778 14489 6318 7278 337 6703 12554 6085 16273 11623 17383 2374 3174 17384 17385 7270
4039 8503 2085 1219 13939 6457 114 924
4040 5550 5612 2225 5389 5302 2151 7792 3998 6867 17386 9595 10174 15097 5413 4984 6913 3999
4041 16701 4516 1840 2522 9159
4042 3149 13270 17387 11042 1709 6334 8974 6509 4944 5112 1707 12980
4043 172 16613 1105 12220 5433 2163
4044 17388 919 6242 9672 6242 6242 493 762 8900 11323 7927 5129 10769 12755 17389 15805 11098 17389 2604 919 3539 17389 975 3539 12528 5601 12528 16246 11634 17390 9672 16020 17390
4045 1882 16631 11158 4865 815
4046 6827 15165 17391 17392 9835
4047 9333 16907 11151 17393 5754 9793 1517 1388 9795 17394 12632 1487 11176 10350 7886 17395 8683 17282 14112 16907 2935 8136 17284 11391 9609 11152 9265 9796 3066 2108 6527 17396 3477 1400
4048 7327 3094 4511 8155 8356 4046 8618 89 400 1612
4049 4753 17397 127 4298 11028 7384 11195
4050 15587 1677 1615 79 1743 334 2522 4507 2502 1647 6493 12175 2505 2683 7474 1533 5695 3062 14649 7633 5547
4051 12210 1379 1833 13354 12210 4286 837 3530 17398 837 1621
4052 4034 1650 13890 2653 13440 1660 4128 12017 825 828 716 536 2416 10837 1613 1625 6207 1623 12531 642 17399 1668 12862 838 874 1621 1020 2851 9240 7297 5354 837 3059 2417 4606 7461
4053 5076 17272 8977 3136 1706 6108 3657 1708 6515 15315 5264 12980 17400 12390 61 5190 17401 5062 2028 12394 14034 13995 14768 17402 2250 16058 3604 13838 2031 17403 11038 2255 4479 15237 15053 4482 2012 10435 10096 2757 8222 10198 2035 15009 8053 1142 2004 11135 3166 8988
4054 8697 858 1174 10577 6430
4055 14044 12572 4411 13622 9997 13806 8513
4056 2012 5212 2774 6504 9284
4057 869 8427 1180 17005 6710 4120 2654
4058 11221 8700 509 457 12058 11023 715 3951
4059 10013 7592 162 231 218 2199 7597 240 17404 12106
4060 7637 17405 452 2705 17406 8902 1160 6686
4061 10363 8510 10345 17407 565 85 15744 13787
4062 13482 6706 12718 4335 13268 14724
4063 11752 1352 3447 1472 1341 6233
4064 4102 540 6432 10113 4097
4065 11039 8194 17408 13316 5189 8630 13757 17409 6527 10920 13867 5671 5269 5790 9977 12277 17410 17410 17147 17147 17410 17410 16537 5068 7329 2452 17410 8223
4066 2175 13821 2654 509 536 1212 496 526 6428 540 8699 10311 4884
4067 9948 3375 10939 4835 11675
4068 17411 17412 1765 9573 4010 11642 9131 3235 5014
4069 10291 6833 5337 11591 12715 14323 4545 6836
4070 875 1131 512 15994 9647 6367 3814 13226 11774 7548 11353 3814 17413
4071 5880 10896 2967 9131 2991 17414 3214 1110 10948
4072 812 17415 1699 1616 740 1206 1682 9773 1658 6196 1845 2611 6424 1812 1167 1648 5813 6202 740 754 15559
4073 8678 1080 1540 13386 2126 6382 2152 12083 218 4977 9086 2170
4074 2733 3233 233 11104 1333 10025 9413 8374 7796 9190 10633 2551 7603 6912 10082 11213 4022 6900 1765 4027 11091 1124 17416 234 5015 201 15837 1124 1325 2341 9893 10719 5944 4982 9597 14276 10027 247 6027 12687 10034 6171 9946 2166 6912 11064 3292 7594 240 1046 2906 17417 1920 11640 6029 16227 8674 261 10524 9583
4075 3499 1041 236 5389 8690
4076 17418 8406 8406 17418 17418 17418
4077 9552 6487 627 2245 17419 848 16479 2245 2395 7260 17420 14325 4216 7650 7939 4207 17421 623 4396 4165 3575 1283 7650 15186 14608 1244 355 17420 13684 8121 10265 11328 6704 2395 8798 3947 7628 12070 9446 4077 2395 15404 15399 7628 6410
4078 4322 2257 11686 2028 9460 5175 11761 2807 2757 5175 5080 6511 4948 15206 5086 2759 8219 10419 11861 8060 14532 10435 9284 2468 14235 5079 4469 57 1024 2452 2457 4321 10389 9382 4322 2804 12978 2441 3668 1577 3603 5103 4657 10273 2805 10882 2446 1713 10273 17147 8582 5859 17422 5117 13741 6569 14168 8200 8425 2777 2467 17423 9497 13748 1149 9462 5671 7411 5236 2754 4266 14614 17238 6113 4146 13091 4159 5223 12779 2601 2758 10272 59
4079 1695 8620 4512 16866 2488 1416 4131 12493 14952 7229 644 2838 3072 739 4048 8767 753 6379 3034 4881 531 924 821 15303 3072 459 552 1301 17424 16875 17425 4625 531 6859 16600 2747 8152 8152
4080 2182 10712 3234 2164 8369 17426 12242 13504 1090 13980 13276 8245 14845 5403 3246 5846 2552 5843 15465 10246 14928 4954 1915 2161 15621 5964 17177 189 16365 197 5404 203 17360 17427 3394 6172 3287 10940 17428 14878 4237 12420 12428 13457 16349 205 8253 239 15553 9719 12633 16090 200 14868 17178 17429 17430
4081 9316 2379 5718 3179 6899 11814 6164 7851 15019 12501 6463 7648 4178 6899
4082 15754 6876 10987 10987 10987
4083 4979 16971 233 11779 3258 3240 2044 2546 219 10191 9717 17431 14445 1739 17431
4084 15491 5610 3733 1495 15490 1645 17432 266 407 6459 3684 3516 6106
4085 6776 2745 4612 16836 14243 1415 1415 5368 15712
4086 17433 6303 754 7802 13577 11057
4087 2296 3456 1263 16335 13369 3876 5670 13826 7952 3879 13647 3103 6921
4088 17434 16387 8130 1284 1292 1970
4089 17435 2999 3868 6239 17436
4090 10316 13959 17437 17438 1633 11709
4091 9835 7926 2310 16144 14292 3934
4092 7516 13535 10762 17439 6715 7509
4093 2879 12684 2729 4075 17440 17441
4094 10562 4167 9393 9366 9663
4095 4781 937 2292 353 17442 3956 992 5373 4720 5738 992 17443 2639 4222 6147 5721 17444 6119 1254
4096 2558 6107 2772 3653 2257 2422 4322 2267 2426 4474 5084 8760 16843 5099 16515 2591 1731 3678
4097 2620 14314 14314 1993 14314 11923 6807 643 515 4133 17445 693 7686 7246 834
4098 17446 14830 5778 16276 300 852 13114 5479 17447 362 1260 7670 1607 5721 5460 5597 5778 2367 10748 5744 11900 517 15982 8007 4671 1381
4099 2626 34 1643 9627 440 3815 8439 522 5911 2654
4100 860 6407 3180 7068 2290 4199 12944 4185 120 17448 1292 7003
4101 4494 10690 646 6457 297 5597 4758 6467 12283 4196 13237 14178 4816 12224 12171 4494 3871 1252
4102 245 14487 3975 13724 9617 232 8380 5383 14940 8674 5961 11064 2904 6027 7599 6889 1411 9982 5979 9595 17449
4103 4265 2022 5798 17196 5287 13744 7133 2462 9410
4104 1920 236 1044 1080 9571 3367 1078 212 7603 17450 261
4105 2886 3027 7113 2835 7204 5815 6207 806 1682 665 4123 711 8042 824 710 2745 11373 751 665 886 833 1612 4606 1020 5048 2743 4715 1830 3864 9546 1702 1830 5545 620
4106 7699 3918 588 589 10773 4934
4107 2710 4582 3570 4544 2291 13190
4108 13342 3585 56 7808 1636 1636 755 56 2522 15839 3696 4069
4109 11332 6312 2855 1633 17451 7321 16237 12014 12400 17133 12149 8860 9781 813 9776 9776 7484
4110 4069 9326 4069 1828 4665 17452 3780 8231 7570 1899 17453 17029 11792 1638 1899 1638 744 4612 17454 3038 1893 1899 5512 755 7555 5361
4111 425 14986 807 15862 1837 3562 1494 15239 1829 1306 9111 3815 12842 6379 4515 14979 17455 8782 2892 8618 17456 6325 744 496 6007 6788 12870 872 1949 10149 9322 654 9292 878 4519 17457 4511 4850 267 9860 3868 10745 2473 10695 3847 13009 13471
4112 12205 5317 4322 17305 7406 1024 14238 2587
4113 4262 17096 17458 4134 17096 2572 5172 2569 13995 4137 4522 17459 5798 3340 3765 8685 5314 5274
4114 8722 3769 15771 13145 10808 7711 6529 13410 6624 17186 10775 10910 12110 7712 9020 4424 6231 7180 6613 7712
4115 8409 5573 1255 11551 14122 5994 930 11454 17460 11333 2375 2319 17461 5593 16360 2639 17462 12949 17463
4116 7913 9041 17464 628 12971 1959 4200 7641 10669 11760 17465 10340 1742 12631 4813 6265 7943 6981 2706 6823 13921 10117 1742 10990 1967 7954 6997 867 120 2476 6237 13766 10397 13488 6092 2634 9061 13804
4117 16461 6472 17466 7909 17463
4118 6789 1381 1874 2888 4034 814 4530 1020 4124 1874 6520 515 4034 789 7201
4119 4775 1508 5983 775 1260 3093
4120 13117 7968 4492 17467 11757 17468
4121 8655 11525 6936 12615 7092 2214 7114 1381 1503 7114 1894 10202
4122 835 1204 13610 811 763 1657 8584 737
4123 11862 6505 17094 16083 4139 12205 14675 4144 3339
4124 63 13080 11193 10867 17469 13077 9486 1169 16125 14257 3819 2246
4125 4815 14770 8892 12810 1292 3928 9071
4126 2797 10912 8721 3487 14384 9906 4233 3905 12292 600 13410 9911 7705 6956 6592 8597 623 15933 7713 13521 6661 17470
4127 4869 17471 3045 3771 4309 9138 12813 15166 10139 12505 11313 10139 11026 11569 1743 9472
4128 4469 1726 15054 2810 5094 3136 9204 3349 5288 3679 1718 60 5078 2265 2586 2509 5281 2811 10097 5100 5103 4322 2456 11789 2466 3609 2558
4129 6229 7292 4600 17472 7522 15081 1304 4899
4130 1701 116 4284 4123 3576 1682 8583 644 4909 1686 7878 6095 1696 2840
4131 17473 636 2140 3395 3963 10502 15903 5418 2160
4132 1740 4394 2395 4343 15381
4133 1702 648 88 110 641 641 12464 6441 3095 1625 523 2994 399 3029 3095 1843 4285 1683 1631 13036 8495 6944 5811 7687 6352 7207 4745 8947 1831 4927
4134 11473 8608 1355 13806 17474 9869 7752 12571 9243 1461 11483 8610 5749 3756 13786 1528 14380 3748 5126 4408 13622 8609 7372 1397 2103 12987 8686 82 14042 16885 11150
4135 4920 6709 4599 6200 14286 17475 3025 13552 1885 4606 3950 13585 7461 106 7461 15518
4136 1660 811 9821 1210 1131 885 769 17114
4137 593 3656 3602 2015 15235 3149 2270 2446
4138 12301 8949 5327 8818 2395 6237 3871
4139 11767 16574 8114 8554 9280 9232 10756 5918 11867 9231 8971 17476 13767 17477 8169 335 12518 7970 11443 7937 4777 10611 13880 676 15392 7824 4391 8555 5134 9004 12075 8106 8551
4140 17079 484 8240 6500 17365 12053 16008 2743 9873
4141 2832 12175 11471 1833 2391 5368
4142 8822 110 3043 8993 10367 1818 5354 14600 1638
4143 5438 683 2417 15507 4532 12464 5147
4144 7479 6034 10184 2094 3797 1055 16525 1736 1327 231 2219 9036 10488 176 1043 195 7611 10190 10252 224 2175 17478 12102
4145 4138 8658 3901 3889 565 7738 12155 5728 3770 7711 16717 13933 10914 8787 7740 17479 17480 10909
4146 1793 1089 3240 3240 6880
4147 14302 833 4397 3030 4997 2522
4148 8012 1934 2820 3295 8678 14839 17318 8479 4002 5981 17481 15645 8251 2219 212 12287
4149 965 490 6145 2286 8113 11293 1534 3451 8596 16642 12401 12401 7985 8178 5604 5986 11336 4682 3330 7390 17482 490 4559 4673 11415 4731 13771 8632 7390 975 4677 12685 15263 11632 3313 17482 11322 5601 8885 383 9811
4150 17483 7895 7106 14635 2925 17484 17485
4151 7627 14469 6831 3934 16379 17486 10158 294 8101 2439 296 15623 7274 12729 17487 16567 5345 16556 17488 17489 3171 2333 6405 12749 1967 17490 3177
4152 7620 1296 3569 2912 4178 326 12382 103 370 14569 6340 7448 3930 9465 17491 17146 7276 5342 13695 3572 379 9834 4502 6475 4354 12449 2476 2302 354 3574 10595 4776 4868 14535 13169 15437 2641 17492 5719 15026
4153 5992 4332 2279 294 10397 14436 11909 9260 927 11414 8109 4105 14479 4557 2707 6088 5851
4154 574 7711 12009 4634 4644 5952 7109 6635
4155 12785 6032 4024 174 7478 14866 1803 1411 150 14928 1115 17493 2529 17494 4024 3253 17495 5299 11587 1332 1324 17496 17496 5974 3243 5628 10177 17497 15836 3226 4961 5966 5380 5421 2907 17386 2546 2360 1446 9592 8844 6718 5879 8228 9718 1071 16864 10996 7150 10092 6867 1333 6721 13417 5008 1096 17052 1233 5392 17498 12293 1432 9091 12758 5397 7599 10375 4026 4024 237 8824
4156 17282 9993 8963 14079 1485 1427 2491 12632 14035 2932 8606 1457 8328 6064 9900 10478 13809 85 17499 2938 2944 11184 12632 12568 17396 11748 1400 13862 6067 5767
4157 1014 14767 13034 4611 873 12183 1702
4158 17500 6379 799 4767 23 537 1850
4159 10472 2103 8540 5647 11472 5645 15743 9186 14936 9680 1514 1513 12814 1525 14897 1463 5059 14004
4160 6463 7468 6704 1740 17501
4161 14800 5734 13849 5723 557 13409 8564 17502 8722 583
4162 17124 8710 9914 3487 13407 13841 3895
4163 8935 635 14294 12625 11105 8918 15834 3961
4164 3035 1611 17 478 17503 2084 14256
4165 2056 3399 3972 3379 12625 11670 16063 17504
4166 16034 13706 13585 4638 3787 10325 1620
4167 17505 1044 16632 1072 1051 1079 13998 1082 1078 3507 14847
4168 3598 17506 134 2287 17507 2310 17508 10565 3599 10135 6064 1365 13174 2109 6063 1296 3176 1292 17509 8172 7620 15004 2706 108 17510 4949 5607 17511 7649 4165 381 2380
4169 162 7596 6866 3253 15060 9587 7043 17512 5392 3986 5404 16613 5421 12034 1411 5430 17513 13130 5416 221
4170 11005 14008 1496 11192 9556 1422 2102 13860 13814 1477 17514 17168 8605 7680 82 5023 17515
4171 5063 10981 2811 2578 17516 3153 5297 4268 10978 4266 4274 5112 4474 17517 2455 1711 6517 8070 2249
4172 2561 4315 11126 2391 642 14192 3686
4173 704 2760 2812 17518 7197 93 9179 10835 6007
4174 6213 7142 2269 8627 7763 16936 3153 2591 2455 5112 11610 7039 11933 2021 6072 16515 16937 5107 10455 2807 3417 17519
4175 7123 3794 8050 7123 8050 12718 6850 899 9709 17520 3794 10648 13064 17521 16022 7633 16022 1534 10295 8074 13052 9001 11766 12068 7674 3310 17522 948 5493 5589 7383 6919 17523 852 903 9040 962 3458 17524 17525
4176 15662 7023 10327 14804 2706 2374 5872 13947 3880 9450 12753 17526 4688 3450 4692 5500 12804 2394 9886 4208 627 9666 1264 326 4789 5600 2386 4396 1761 1254 8779 8990 331 4179
4177 1573 2100 3271 6638 161 8761 2990 11089 8681 16009 2189 11108 249 1536 6717 2552 2095
4178 10847 3046 12396 3023 11952 9651 6312 1503 12192 12234 10762 9375 11372 9651 3719
4179 639 12404 6042 4254 4839 14455 15868
4180 1612 13669 778 2072 2654 16456
4181 8857 11693 7788 10460 275 3030 811
4182 8878 3178 16335 6165 14624 3178 6487 7056 5133 5133 15024 14835 11344 1761 11281 9362 12970 4552 1001 10765 8830 5657 11281 5718 7058 675 14835 13119 6995
4183 646 5354 6837 17527 534 13259 7093
4184 3035 17528 3052 7089 5139 17529 1823 4622 10199 5506 3033 16680 1823 2728 5147 9140 3864 813 266 3687 545 791 5571 4106 2391 14016 7221 1702 14630
4185 1235 828 4715 783 3070
4186 6962 1679 16735 2677 878 1235 873 5503
4187 17530 6811 430 50 541 3788 17531 17532 4999 12478
4188 5469 2292 623 6155 6019 15189 10207 6134
4189 1682 825 1164 5368 650 2661 2662 4056 689
4190 8678 9569 8190 10630 8371 3274 7792 2151
4191 1616 2871 8997 720 6931
4192 6357 754 4107 15502 17533
4193 2658 1685 1163 783 1617 1617
4194 2391 9788 8427 5571 447 7248 15120 581 6648
4195 8968 1675 13890 4887 4114 1383 1206 783 268 2113 12462 15583 1615 4284 2489 10144 2653 1381 9429 1833 1203 8356 650 1812 4927 4130 6959 4119 6253 8155 795 9175 4594 3953 826 647 4606 2417 16013 2618 1894 836 642 654 1677
4196 7086 5730 8754 1868 6622
4197 3487 10913 4649 3485 12113
4198 2959 12320 1305 3480 815 1611 12320 1135 3052 806 4859 6988 3583 3516 9389 5146 1812 1666 1682 1832 11195
4199 5692 11229 3060 12477 806
4200 1115 7147 3975 214 4929 5419 2145 17534 12087
4201 5826 2543 12431 1110 13328 14250 12797 1309 1554 3215 11508
4202 6991 2787 7688 8153 1613
4203 3525 4853 5535 9165 1210 6046 4853 8460 17535 6274 9381 2789 10964 1210 17536 3033 2854 2213 6274 9165 1621
4204 16456 8460 8490 1621 16559 2487
4205 1434 7592 1737 9525 15593 10070 8868 10553 6383
4206 5911 3646 9180 6943 6962 6932 3874 4397 5440 12845 12887 4398 4850 13339 17537 3646 1834
4207 17538 783 754 12918 16407 4108 4123 6252 646 10965 5705 11372 13909 13261 1621
4208 1350 14525 76 17539 11976 13753 13753 9094 16297 17540 3066 12967 15989 17541 17539 12967
4209 4855 11969 1629 11698 6903 3780
4210 2474 17542 306 3046 17543 2610 821 2484 3866 12354 6518 14092 13127 105 17542 10835 2484 17544
4211 4033 9630 755 3489 2742 9339 681 1835 4887 4887 93 5368 4033 12354 652 3950 1827 17545 4399 3944 8240
4212 3308 6976 1266 15901 773 16236 5868 935 11340 12602 5868 16236 4684 4799
4213 4402 1944 12168 6395 641 8294 16188 12354 12354 12354 10842 515 12168 14602 6800 9878 14952 641 8296 2743 1640 12354
4214 12189 17546 17072 15597 8996 15597 9654 12184 12185 6450 17547 3814 12783 9643 1871 451 3546 1997 10165 5137
4215 11072 10687 17014 17548 5617 17549 5302 8306
4216 8386 4970 11513 17550 12917 13244 8432
4217 5778 10799 17155 17551 4584 8413 6835 9474 17552 14946 6773 11599
4218 4116 704 515 16002 10835
4219 17553 1650 14682 13670 17554 6958 4832 3423 6939 17555 17553 17556 17557 3788 17555 14682 13670 17555 5813 17557 3021 17558
4220 17057 13451 6167 623 13880 334 6299 5134 101 3116 14644 847 8887 1532 2641 7448 17559 354 4067 2322
4221 4545 2325 5988 7850 16643
4222 11856 2918 6270 4805 17560 7026 14025 9260 8808 9037 7868 1531 9675 17561 1531
4223 6318 13271 14746 2332 6273 10785 15181 506 13271 14725 14715 486 4176 12970 12735 485 13045 3065 3570 13882 4376 5480 8880 10140 13050 16555 17562 8902 12475 17563 8953 16555 10396 17564 12475 17565
4224 2284 118 4694 10468 10800
4225 10472 6217 9267 1487 16918
4226 9311 17566 1410 9301 8676 10072
4227 13393 15609 4204 860 2365 12775 2399 5469 5489 300 2760 15609 3179
4228 9918 5662 3866 5662 8617 2 13008 544 5662
4229 4892 10705 267 4116 2684 4660 710 720 790 6199 7809 4663 6927 1682 9683 1992 3955 4595 1642 719 1614 10705 1842 8339 15408 1616 4541 17567 3038
4230 7585 113 14175 5923 8670 964 17568 16387 294 3311 6472 4177 928 11043 15226 6894
4231 5071 2811 1141 3138 5853 17569 2460 5265 17570 17571 1395 2783 6117 552 416 1615 78 3648 778 4110 924 2523 12059 10150 1828 1653 6807 9917 1995 2779 4134 778 7765 5919 17569
4232 2321 15709 14327 16362 2284 12581
4233 4584 4700 10796 8833 5994 5572 10796 2668 4075 4162 3929 9475 9450
4234 821 6078 10327 9129 6899
4235 10082 17244 8376 8376 9595 1077 8482 5981 16526 8183 17019 10525 5621 17572 15727
4236 5770 1404 9541 1616 4290 16496 5447 16890 10319 10952 2001 12473 5444 16496 5363 7246 55 11800 274 1657
4237 15500 10688 86 7416 5861 3030 5772 5140 1814
4238 3564 16725 799 4617 13300 17573 17359
4239 331 5345 2310 1282 15011
4240 12206 12206 3408 9742 16436 13489 9501
4241 14544 12121 17574 110 3951 1381 1870 9291
4242 12440 3553 742 453 17368 16622
4243 2110 9334 14421 17353 13751 17053 8548 12673 5765 10920 4230 8548 16284 1525 11486 3434 2944 1487
4244 7095 7095 21 7095 7095
4245 17575 13754 16136 16115 14309 13630 1463 13754
4246 649 5440 11967 7197 2505 7877 1669 3053 7840 11719 13937 17576 7067 1830 17250 2114
4247 17517 10588 2518 2017 5228 17577 9460 2558 5087 2018 1140 2555
4248 2649 15183 7938 11822 10627 329 3573 1264 1742 11856 387 15047 4764 17154 14624 9238
4249 7089 12461 12560 7688 2867 1617 14959
4250 5160 2446 3604 1027 1395 2761 2454 5158 2510 5238 5206 4273 13681 6117 5260 4322 5252 2601 16652 2264 17578 9206
4251 9603 1077 1232 611 12761 17103 2985 2201 13417 5975 16519 14156 10076 611 154 8015 2210 12741 180 13328 14109 10181 612 16093 6382 12126 3285
4252 9139 11597 14615 14615 2377 17579 8450 15324 2640 9199 16437 101 5134 6821 17580 1808 17581 4805 9280 14150 8452
4253 9701 802 17582 17583 10642 10132 15202 1666 1666
4254 28 11463 9668 14986 46 7491 7324 7504 7523 3911 4612 5507 1869 6365
4255 6803 12615 16558 1853 17584 4290 17585
4256 11891 9707 11891 5851 12299 7851 5132 2324 10395 10404 17586 17587 3370 14122 8101 7623 3872 917 9283 10972 14716 15932 10391 10391 7637 15437 12301 7900 5930 5851 17565 7646 17588 8111 6493 4182
4257 3638 3908 12156 17589 8784
4258 11004 7037 2455 5060 5236 1727 2559 5069 2270 2426 17387 2588 1151
4259 4767 15140 10879 3538 10738 3746 5937 11649 646
4260 16054 3216 14396 3216 11215 6550 3969 12404 17590 11781 8937
4261 1443 9592 3241 8190 3389 3287 10100 14406 1103 12740 6722 15278 6724 1411 5427 1089 2180 4970 15552 16920
4262 642 709 750 4735 1501 4534 869 10095 17591 1633 4123 2671 6007 271 2993 3514 5503 1894 106 16663 3492 110 6325 2997 4 7168 1700 5860 1696 9879 9543 1640 11233 8243 7074 16816 5704 78 2878 10374 4124 1693 267 12541 1678 1679 13170 12175 630 1637 8530 17592 3025 7314 4282 924
4263 5438 9293 1208 2890 6932
4264 11950 2909 2503 11256 3548 11256
4265 2474 843 6787 731 638 11726 8622 5446 93 4056 17593 11699 5048 17594 5446 17595 6250
4266 7984 15142 8085 9624 15186 15554 7636 2729 3871 5472 14431
4267 10486 3992 3240 1560 2360 219 2967 8182 2542 5027 17534 9896 10378
4268 296 11623 7021 7123 17596 7238 7930 2434 15985 6688 8125 2430 1284 10393 7655 4182 2304 5933 8122 2710 4796 6413 2304 7872 16118 5935 8906 6318 17164 17597 17598 7283 5460 9665 9330 14439 2437 12383 6401 10128
4269 4123 647 642 4748 1649 16755 657 2523 8150 5146
4270 7434 15422 9903 5951 6956 3901 17599
4271 4304 12073 11410 290 9474 911
4272 1355 14080 17600 1396 1465 2492 7681 5949 84 1601 1358 16116 10359 17601 2109 16535 17514 8540 7752 1463 9846 12962
4273 12007 9904 13309 13521 570
4274 15326 11193 3824 11193 3818 9935
4275 16754 4909 16754 86 1669 1669 1166 1702 1166 13600 13600 13600
4276 741 9163 8847 731 15408 1871 7529 2683 2085 17594 6352 16303 7529
4277 17602 850 4706 12970 4706 7021 17603 7759 1760 12446
4278 16239 6097 7812 11884 755 553 1176 15308 16095 651 16475
4279 17604 873 14849 2662 17605 1501 17606 15993 1657 2121 10016 1147
4280 17607 2583 5105 5063 2441 2255 1142 10272 16947 11664 2450 2772 11687 2568 2009 5083 8424 2451 4479 5265 2031 12033 2035 12326 16941 13994 4487 3141 9495 2767 5079 5084 2259 7136 5096 2555 5236 2422 1138 5087 6505 6507 2803 2022 17608 11875 7133 2595 1140 2251 17609 2272 3156 6069 4139 17610 12986 3678 2013 7766 2586 2462 5119 11933
4281 6783 7512 1616 1612 8460 5816 711 1621
4282 17611 417 3594 455 2522 681 2888 4715 827 3077 3912 2895 9541 16204
4283 577 9941 10807 8716 17612 2752 17613 6614
4284 2035 5854 5264 9938 2455 4464 4480
4285 8114 17614 8130 6091 6686 17615
4286 4983 1313 4930 6718 10487 17181 6886 5406
4287 4903 13795 458 8144 17075 3480 6007 11921 1848 12531 4130 652 6357 8355 4903 9787
4288 15505 10619 17616 4768 8863 17617
4289 8820 3233 5945 11441 212 9305 10082 1558 5976 10028 4027 13503 1536 6032 10711 16327 8690 17618 7601 3373 7478 2552 9568 11095 1561 4977 11429 1934 8486
4290 1944 467 7192 3564 734
4291 6346 10621 7521 5816 12180 6207
4292 2641 2344 9839 12386 14783 13383 3458 17619 9849 14570
4293 9521 14126 3050 723 3489 17620 10762 7112 17621 17622 10762 1623
4294 9734 17623 861 15181 3111 7937 17624 17625 9050 4780 16129 2644 8176 1529 8894 10120
4295 5056 549 3072 876 12769 17626 2081 16077 5142 86
4296 13392 6800 4106 5517 6933 5517 4046 654
4297 12199 17627 17628 17629 17628 3548
4298 815 642 9626 1851 8137 2760 4612 1668 4108 790 838 2117
4299 10162 8427 11237 3025 1635
4300 811 9422 802 819 9321 512 3847 12894 2682 17208 7295 1829
4301 3771 12735 12974 1747 1964
4302 5851 4016 3470 3178 1761 293 17630 485 3177 5679 5676 7638 9707
4303 13812 8609 7676 16723 8134 1347 1192 3472 9098 12966 3748 13099
4304 4584 17440 16464 1255 6237 13190
4305 5431 146 4972 12907 15647 8629 9577 3268 17631 14124 4980 3213 10001 9036 13503 13566 8305 1073 3512 15724 9934 17632 4984
4306 5819 14311 2064 16687 4666 8295 3696 9823 7504 5140 7520 140 3912 17633 3422 2788 1640 4906 6357 11223 14547 530 11945
4307 3911 4851 3912 4594 4510
4308 8304 1313 3266 1116 10485 3240 4765 2984 149 9400 15926 17634
4309 6286 15287 17635 15491 730 4123 730 8770 2079 2671
4310 9892 1788 9892 14494 1428 17636
4311 5186 14164 14164 16851 8063 9206 16651
4312 5870 3618 17637 15181 6085 5148 9055 14664 297 17638 2348 10974 7958 9690 11281 9722 3882 16642 986 675 940 7243
4313 2759 5524 2029 2771 17639 2029
4314 6299 6167 13383 2292 6749 6749 6487 6150 9891 17640 7869 11836 15871 11836
4315 17641 17616 15479 8774 2993
4316 17642 6722 162 4242 6040
4317 8427 5571 110 13855 513 17643 10742
4318 17644 15446 6213 3140 3657 17645 10226 11584 2762 11368
4319 13268 14559 117 5501 936 9330 337 337 2700 13393 15020 17615 4208 6299 1967 17008 2368 11019
4320 799 1682 11653 1895 515 833 4887
4321 17646 8590 6138 9061 12216 5721
4322 2061 1899 13534 692 17335 17647 2064 2065 7788 3526 7501 7420 6263 6943 3488 5704 783 5138 820 7502 11954 17648 7520 6793
4323 9944 8517 8805 10886 17649 6636 7366 17211 2179
4324 2463 5206 12837 2767 17402 1716 1706 16854 17650 7127 1719 4988 5207 12395 5088 5801 11041 5890 2559 8987 14533 11864 2811 8054 3608 13739
4325 795 1621 6046 1180 17651 2524 1621 1621
4326 8235 3071 7542 710 7564
4327 9920 3567 2746 16694 13011 4126 813 17652 17653 7806 6375 17654 17655 1952 14885 15224 3866 1816 7457 1654 9806
4328 790 2760 4892 86 2846 1817
4329 4358 7391 17656 8416 3959 15178 12214 17153 12753 7391 17657 14621 4092 7391
4330 4888 13657 4612 47 17658 2845 8654 5662 10676 6947 13500 15560 10222 10222 4897 14957 5518
4331 5597 17659 6984 11281 11017
4332 17660 17660 6341 10403 135 14465
4333 2245 2370 9510 17661 4552 13273
4334 9321 16735 13887 3516 5698
4335 6518 268 6520 11985 13059 4558 10842 7635 292 17506 4951 2692 388 12321 11250 17662 4610 923 11930 442 787 17663 17664 1843
4336 6903 12179 11225 7687 4743 4743 663 7687
4337 15265 13537 5783 6479 3880 3331 12076
4338 6063 1396 17665 2935 11486 16824
4339 3095 640 1620 2489 2119
4340 2795 873 1201 1131 14810 8047 17209 802
4341 17045 17666 9127 9127 11407
4342 1027 4258 10231 14166 11933 4258 16515 5265
4343 1811 9177 4850 1630 6381 796
4344 1143 3128 2445 2519 2776 7407 1723 3149 4155 17667 3673 10272 2004 4161 5802 4657 14768
4345 13406 4429 7442 10805 14973
4346 1137 5900 2006 1139 5857 2255 5121 1026 2601 2272
4347 2335 8628 17668 16513 5560 1330 2337 17110 13821 3276 2543 3279 6906 1549 17669 14241 195 12296 6116 10885 8157 5021 12644 4011 4012 2538 158
4348 17670 1235 1494 2477 1 6798 15984 15984 2121 1620 13585
4349 162 2501 8015 10269 14365 12790 12698 17671 2359 262
4350 7504 9163 11709 7504 8352 16663 16139
4351 783 3094 1894 1674 1983 823 1695 282 16589 11158 115 8427 644 15086 1839 12533
4352 17672 2635 13236 1496 971
4353 15931 13135 17673 17674 8450 16257 16809
4354 11381 2105 13813 4435 8513 17675 14004 1489 14003 9264 4003 1077 1311 606 6065 13999 7676 6063 13687 12814 7684 1514 6528 17676 9098 14933 16278 8544 12576 1467 9395 13752 11493 9268 8540 1388 14130 2749 12825 6683 10529 9912 4938 8716 10811 9406 14001
4355 2706 7937 17259 3882 3937 1760 132
4356 1820 1617 17677 2675 17678 12405 7549
4357 5818 9482 17679 17018 740
4358 1884 754 2416 4600 17680 16794 11709 17681 9148
4359 4307 7919 7258 16330 379 7784
4360 12707 7864 9840 297 354 17682 13060 10610 17683 2373 4548 16691 17684 3459 623 2637 9275 5663 9057 354 17685 7261 2404 6134 3928 6081 2280 6151 16959 6343 11125 8904 2478 353 10292 9469
4361 3748 14007 8514 13625 1486 9092 17600 85 1359
4362 2816 10621 11233 1670 2488 7168 3516 15518
4363 13602 11159 7806 4918 1237 6368 3558 1657 16702 4888 819 2085 5518 11466 15883 12188 12188 7456
4364 1069 3578 209 10070 8297 10070 8896
4365 16447 16512 16447 2045 203 17244 14158 16447 2206 3279 4979 15367 2335 13334 17686 14501 12103
4366 17687 17688 2068 7788 815 8993
4367 17689 17088 10494 4596 4128 1954 4128 4596 488 7089 3690 3355 3018 13157 4 4 11926 14542 6209
4368 783 630 650 106 1678
4369 2228 3974 5966 5959 10246 3281
4370 16331 1997 478 13250 13253 438 10964 7078 12493 14562 6360 2070
4371 3637 6680 3486 8720 8714 8725 12156 6616 3768 13853 8716 17000 584 6624 12113 3487 13309 570 17690 5947 3907 6609 15359 7048 3769 10262 16215 1978 15797 13411 12826 13470 577 6956 7745 13289 8783 7712 3483 9908 4228 14428 577 8575 6235 4634 10809 3907
4372 5300 17691 2527 9951 6035 3301 10889 5827 8519 4247
4373 464 10151 15590 10151 10151 4828
4374 4530 17185 7578 9966 13413
4375 10927 3394 15464 11065 5966 8527 9571 5030 17019 8228 10075
4376 9672 2839 6104 16191 2610 6425 539 7808 6239 2610 9422 3704 6520 1381
4377 13497 294 16387 9890 7266 2311 1608 15911 12445 962 71 13877 3177 2313 362 17692 624 7624
4378 755 86 832 17595 89 6793 17693 93
4379 17422 5236 8973 5245 7766
4380 2217 271 4057 11656 6081
4381 14302 417 520 2996 4050 8822 4539 1178 780
4382 9009 9704 8671 6694 2639 6083 7617
4383 7301 13292 2992 811 1831 2072 1617 10693 1673 7193 3643 9212 16008 4525 9543 665 12053 2119 1635 753 3645 643 4921
4384 11533 3357 13960 8257 532 11533 13960
4385 1611 1647 17694 2114 640 691 6251 647 5545 2489 11240 10112 665 2119 8428 1622 2743 5368 9078 826 4048 10696 17695 5515 2728 3078 839 5358 7812 16769 9848 1856
4386 4672 106 7447 15408 4672 16754 7193 640 15308 4716 14903 15833 12929 1236 2816
4387 233 5389 5553 3249 9025 1338 11738 4021 6910 5018
4388 12486 15157 12348 2644 17696 9290
4389 8761 1440 5308 4959 9616 8287 17697 5827 5028 8487 1089
4390 17698 3769 17699 6056 6651 3487 7698 586 16713
4391 10968 2305 11909 6320 2476 8779 2407 2692
4392 3910 3686 520 17700 3744 1381 14598
4393 13327 13351 13351 16594 17701 17701 7545 3048 9698 14500 9423 8294 13765 15508 13327 17702
4394 8108 7271 13214 337 16455 6464 377
4395 8509 12962 5764 6600 17703 13817 2106 15746 8329 2110 13817 12575 11752 12570 12569
4396 3122 4308 310 8880 5324 9197 6120 2652 2399 12711 14788 2328 11550 5492 5460 309 3569 13953
4397 1474 14037 1367 13628 12987 13629 17704 3754 13811 1193 14350 11479 1196 1358 16823 1196 1422 82 8685 13639 8510 75 2110 13818 17705 17706
4398 815 1652 5141 839 2495 17611
4399 568 17707 3630 7085 12007 4232 7717 16323 7177 10909 16441 8277 17708 3641 8570 3891 8278
4400 12559 12204 7197 8620 2791 8620
4401 10579 8357 16167 834 2414 15517
4402 6855 10862 17709 1502 10787 17710 6399 13057 673 6493 14436 17711 14145 2712 12492 11681 2443
4403 5000 15326 9105 63 17712
4404 11757 13374 17713 10969 13118 10974 17714 14300
4405 10111 1899 5769 1652 8496 6352 14264 15822
4406 10419 5798 5798 14067 10556 10556
4407 13203 7221 2092 6936 17376 17715 17716 2866 720 11456 17715 6943 1127 7537 4612 13653 4999 744 8337 9150 8142 2869 6312 1899
4408 2114 8336 7658 12463 16753
4409 7407 7334 9937 9937 17717 8627
4410 3070 3594 718 13156 9386 7000 731 10761 17215 744 5364 3847 3847 435 4289 17718 10965 649
4411 2387 6400 12497 334 1804 15405 17719 9676
4412 9907 14713 4425 8661 17720
4413 3633 3483 3485 11430 3486 6671 14382 577 15795 13410 6655 577 12120 6590 9602 154 6717
4414 1634 2420 1702 3052 4284 7457 5043 790 5942 14784 17080 15275 2655 14307 12230 11531 11531 13204 17721 17722 8248 9859 12140 10688 55 16103 4857 1831 5365 12355 2323 9342 407 3706 3734 13217 1831 690 6192 55 8144 3480 4046 1634 7463 15577 9528 16938 4129 463 2085
4415 15015 744 16100 797 4926 437
4416 2395 2704 6299 297 2301 8878 17121 2371 9849 316 1451 3088 7650 1283 1254 9337 9071 11804 7636 1967 14152 12475
4417 5822 8427 1823 10203 1697 2679 9681 2117 5769 3815 3560 8022 874 3059 15168 16079 9429 6575 5440 2417 4577 8796 5146
4418 15126 12658 17723 12661 10929 16147 7730 15131 2052 3393 14293 9084 16150 11119 8932 4237 11105 11436 12404 3382 12667 4824 14966 9953
4419 4260 4474 3152 3653 1137 1593 2027
4420 9890 5668 14736 2706 9073 5351 9890 6701
4421 4551 5982 6854 3775 1261 14477 8603 9475 7776
4422 6776 14907 14543 9625 6787 267 530 2001 4053 12479 6782 637 10964 17724 79 267 8771 11459 7248 709 6944 6774 93 17725 659 5040 17726 709 719 12168 7296 17104 6787 14073 3043 11220 13925 2420 806 3910 1996 4576 3696 1893 7525 8854 17591 17727 11234 7878 528 5137 8587 5050 17728 11921 1381 10141 9636 7247 5050 1992 8586 3650 6348 2523 5865 14887 10322 15963 1380 15223 5040 878 462 17595 12732 1504 1662 15108 13970 6200 9681 1012 12458 10325 2114 424 17729 1649 452 7461 8029 728 2855 2090 11945 1901 7564 87 2116 6519 6454 6099 3050 642 10152 13889 2001 3709 3704 6447 6426 17730 5865 7463 3359
4423 11856 13917 2332 323 323 355 10265 297 354 4354 11857 6820
4424 2967 1110 5981 1228 515 1870 1381 541 10697 433 3744 6366 858 17731 17732 635 8928 6876 11105
4425 9017 1945 2993 16627 2736 17733
4426 78 10971 291 9347 12076 8878 1242 2290 7268 4332 7068 7851 2345 4814 2345 9330 5468 9317 4189 6699 2280 5463 11551 10309
4427 3911 3911 9606 10017 708
4428 2075 516 2956 7210 4663 13150 2654
4429 2140 14968 17734 6542 8938 7664
4430 1650 16672 1895 4617 4314 7297 4290 5811 15529
4431 9501 10289 5602 7631 14567
4432 5458 16387 13240 7266 13190 10194 14590 3572 6016 17735 6344 15383 17551 1298 7913 13194 4338 1963 15778 7918 15186 1284 15914 3878 8905 17736 4185 15613 17737 17738 17739 17740 2387 5472 11909 4709 9236 15662 2343 4499 2690 5668 2347 10989 5495 2319 4200 2327 17741 5851 6998 4557 6092 5722 10153 1971 2287 971 15940 9196 14991 12944 2279 14892 14477
4433 7360 1105 8380 11091 4000 15593 1317 237 1739 9593 237 10038 255 13276 3504 2152 1931 8302 6644 2550
4434 4726 130 10309 8885 17742 10309
4435 1156 6806 2673 2661 12175 2743
4436 3649 2892 16161 3025 511 5571 642 5610 1879 478 3647 6360 1169 4858 12153 11246 1999 6307 144 3874 2611 871 4525 10698 17743 7282 2430 871 1665
4437 8632 17744 7872 3937 14464 7920 17745 3123 4503 2923 2402 11678
4438 10302 3103 17746 3910 6453 1380
4439 11157 17069 11350 13203 14358
4440 1381 877 9773 1692 4118 1895 17747 114 1413 6585 12768 9773 12771 538 3644 2495 17748 17747 15654 9797 13167 15224 9768 9773 1304 818 2687 447 1304 4612 13500 17748 1613 7091 13760 1825 711 8042 17748 17747 110 1825 9015 10699 15582 17749 110 2812 15224 11740 1209 1019 1825 1135 12771 17748 15368 2626 873 1135 17748 3587 9149 13960 12051 10279 11272 876 11774 8856 12771 1019 1665 10278 4620 10642 3587 1304 17750 1666
4441 13316 8269 5156 3135 3679 2022 10271 5215 3348 11863
4442 11099 15780 15780 15780 15780 14025 5777 1254
4443 215 12638 6385 7799 1309 2122 11068 261 6029 11530 2188 2359 13981 14750 2360 1331 1327 265 2152 16525 9032 232 7610 262 187
4444 17751 11562 10047 7483 3271 231 12430 13455 12422 9086 1099 15621 17752 1570 8675 8897 14362 201 11646 11566 17158 14871 2198 14871 3845 11508 16327 16223 1536 2211
4445 15601 2855 4534 13820 6438
4446 748 11796 6994 9146 810
4447 714 17753 5911 11521 8402
4448 17574 4128 720 11126 1881 3122 14435 13260 9283 17754 8106 4128 698 819 6236 2911 10193 7977 6236 9054 1625 3094 3954 6855 6236 7977 6855 9074
4449 13178 1361 3447 1479 76 1487 8134 11487 1461 2109 12675 6217 17755 8605 9932
4450 16259 9815 8133 8965 8133 1367 2940 14938
4451 7193 657 6209 458 458
4452 9629 10330 12268 10669 5332 9703 10593 5340 15777
4453 13658 7196 11273 16869 17756
4454 16747 13485 11979 6618 16606 17757
4455 8874 11633 11907 4013 481 5591
4456 17758 3633 13399 14428 8716 6683 6612
4457 2489 10165 4626 87 8392 267
4458 3965 17759 3223 10928 13723 15084 17760 3398 14341 10922 14397 10931
4459 14966 4839 6876 639 17473 15856 3402 7734 7365 6322 17761 3389 4839 7052 4838 16329 10935 4837 17473 15856 3216 3966 17762 6540 3381 4237 16147 7731 3379 14970 14339 10100 4839 17760 12663 639 6555 11118 17267 10984 15855 14277 12655 1549 635 7364 3394 3386 6546 12656 10935 14969 7365 12343 4823 3384 3967 3389 12850 13644 4245 4835 17382
4460 9481 4636 4106 815 4897 15279
4461 5421 5416 5394 11033 7147 200 6291 210 5422 7352 4976 7362 14156 5414 6870 6889 6881 2164 6876 6873 6865 8898 4956 6868 3230 10047 5881 1105 6845 3265 4968 12633 4000 17216 15380 6871 4984 17322 8371 5411 5632 16365 12427
4462 8497 6213 13744 13088 8002 9559 13744 5110 17763 4274 2426 1730 14235 8497 13738 2248
4463 700 11939 4884 2736 9326
4464 2395 3873 95 2418 10747 7760 5473 17764 17581 16049 4297 297 297 15871 15492 10841 1157 13795 7938 987 7844 2911 13238 16774 17765 9196 17766 353 10153 1244 12706 677 2399 17767 14736 9443 5478 4718 8908 6688 16962
4465 652 2831 3742 3359 3742 877 753 14357
4466 10167 11157 1147 763 6585 1836 6211 2687 874 1208 2891 1204 16477 9293 8464 2687 875 17768 9855 9110 6371 7102 9144 4532 14547 3016 17769 8523 15540 8466 17770 4532 8444 10580 12727 42 4128 4128 2626 17249 17771 2891 11157 3017 7161 12678 17769
4467 616 12929 4668 4572 143 12304 6199 15821 2115 2119
4468 5438 6713 2815 17772 17773 2718 10095 11949
4469 16774 4802 4067 7630 2476 5489 12386 15403 8171 2644 7220 9465 971 12309 6398 6982 315 7220 1497 13308 9348 10121 13694 10299 5342 12749 14796 17774 11734 7030 15193 16129 11805 10339 5336 8794 10595 3459 7913
4470 13643 7373 13895 1350 11008 3766 11490 1427 5746 10472 8630 5949 11393 5768 3757 9243 13102 9991 17601
4471 4903 821 8857 11919 9923 5046 5864
4472 1735 16344 12291 1570 6382 2175
4473 14830 9811 6472 15192 17775 9809 14116 12602 6464 6486 17775 5351 14950 10646 4678 3080 74 6851 10864 6472 17776 17257 17777 8073 7389 11293 14830 13379
4474 1013 12304 6313 1895 833
4475 1630 6791 2892 6007 17778 754 6379
4476 1842 17544 17779 8137 10855 17780 16626
4477 2892 5438 1235 4128 3847
4478 1881 7686 8354 17585 4167
4479 8633 3107 17781 1607 8954
4480 1358 5642 13895 16391 16750 1420 6600 6064 9812 1463 1514 10348 5024 11183 14790 1476 7129 10354 9796 10475 1346 10481
4481 4100 2398 2398 11974 1448 2430
4482 6609 562 16443 6659 8561 564
4483 790 1642 17782 16457 7203 15308 10113 2993 6099 2852
4484 6518 5368 5368 15279 17783
4485 4672 6199 3724 6199 15821 830 6353 16996 9816 2743
4486 7879 2414 6950 267 6439 2522 2630 17784
4487 16457 471 6375 14070 5599
4488 1887 1887 1887 10790 13083
4489 2682 2655 11375 5867 8621 3358
4490 5997 3347 2807 2027 5108 4657 1137 13737 10455 2774 2597 11668
4491 16573 15812 17149 9737 17574 1994 17785 13436
4492 5519 5697 5519 710 8149 5519 13471 7307 7292 5519 2421 872 17786
4493 7759 4312 6977 627 11612 8264
4494 4229 12006 17116 10825 4229 15706 14199 17787 17788 15706 7177 17789 7697 6596 6598 6599 16174 12006 3922 3926 7712 8750 13149 17790 6596 8570 14212 8750 8572 6605 6596 3896 17599 2750 13841 12823 6621 13469 17599 13699
4495 267 5361 9816 3355 8621 8445 1885 882 882 4672
4496 4951 17684 1241 5593 7003
4497 17791 13895 3472 1472 17792 13817 11008
4498 3871 17624 11866 8794 17793
4499 8116 8098 6168 13383 17794
4500 12897 1448 2348 5342 4108 6095 5312 9603 10045 16506 2963 8635 2733 9580 1124
4501 1570 231 7482 13420 12736 17795 1038 1309 2130 5843 1068
4502 10645 2728 6964 7523 8445
4503 2053 7734 15132 4246 12832 2059 10937 13821
4504 2292 2389 4064 4676 14729
4505 3547 17796 3709 737 12153 2232 2506 7425 6430
4506 7338 4448 3128 17667 9409 2459 4152
4507 271 2081 10982 1657 545 9148 509 781 6632 4050 2873
4508 8151 17249 3536 3736 7530 5510 1889 8442
4509 17797 4494 3949 5719 17798 3182 17799 6088 310
4510 16392 9900 7375 1475 17800 7375
4511 2746 4401 1894 11257 8151 9338 2113 15826 3554 1818 945 2897 9013 6708 3554 4576 3789 266 1682 7687 4401 647 17801 8247 7168 1621 9163 480 13655 3789 1681 12229 7196 3866 14932 271 630 3062 4525
4512 8872 17492 17009 17802 9854 13225 16783 2665 12158 8587 4331 5610 5933 8954 10846 3047 2704 17009 13921 2634 12382 1624 6627 17076 16585
4513 7296 6360 9604 1180 1436 6437
4514 13801 14469 2704 17803 1530
4515 12938 6401 9196 2694 6245
4516 13162 877 12998 3186 2620 14810 2833 14810 1621 13886 512 7474 1305 1238
4517 9522 6204 651 1702 6943 6251 12012 8943 5770 3052 6950 10495 11935 6940 883 3034 17804 1613 16820 15694 883 15512 14153 10494 16395 11127 783 9522 1833 7323
4518 8933 3402 2056 1546 4984 9944 14971 4843
4519 13517 17121 8794 1743 10120 17805
4520 6727 5966 4963 15449 162 4009 5300 16412 8646 1926 12245 17417
4521 7591 9684 3321 3649 9325 16320
4522 13525 1034 16428 3151 5271 2554 17806 17806 7406 17806 3604 1576 4145 3154
4523 299 6744 337 17807 4335 1819
4524 6502 9975 6111 4278 2518 2518 2518 4464
4525 6197 799 1676 11700 8943 1183 10205 698 511 15583
4526 106 6279 5692 5692 8
4527 11630 17808 4553 4195 17510 15136 17809 15028 10108
4528 7627 15177 17624 16906 14176 4087 285 16468
4529 12658 9947 14612 12671 12339 3198 17810 3198 4825 3397 9957
4530 1448 1291 4312 961 2321 5783 320
4531 6318 937 17811 4165 12022
4532 17812 8408 11409 11338 11338
4533 1451 14462 11903 134 12974 16330 2292
4534 8874 4087 1529 17813 2395 7784
4535 11198 4307 12770 17814 15430 14329 3317 1806 2633 623 4095 4310
4536 1137 12258 13597 6097 779 2654
4537 3104 6807 12926 8532 6343 1497 2292 9129 7585 7942 16460 6998 9129 6299 13383 1608 2308
4538 3769 7085 562 14440 10262 6655 4413 12347 7698 14216 14280 3903 4938 7669 8731 4639 17815
4539 363 3099 16815 17816 16815 16815 16815
4540 2261 2754 7038 9455 8424 17817 5898 2810 14749 13837 14749
4541 2798 11480 14425 2105 1459 14425
4542 12224 11292 7982 6496 4593 11058 492 2664 12224
4543 5459 11016 775 17818 1260 4216 17819 933
4544 2706 8124 1743 12878 16368
4545 7805 3915 720 3552 5362 1381 1993 3489 530 8353 4110 4922
4546 9038 12704 4557 12937 16453 5598 12757
4547 5876 5663 5600 10654 2408 17820 3045 299 4552 6418 300 5338 6079
4548 2414 5140 7447 2867 882 1180 2506 3021 11949 17821 5052 7007 6359 7524 3043 11723 7204 3950 10322 9700 646 5861 720 843 1381 6923 511 13301 1156 7219 15222 13301 1614 11243 6790 1406 7809 14769 3650 1645 1638 17822 1381 10144 1640 3062 9529 7689 6923 414 13155 7191 3025
4549 1813 1306 2824 17823 815 1238 1379 818 2088 3488 17824 9110 1127 4616 12874 6805 1673 2892 1855 6970 114 1304 3815 3188 13935 638
4550 16192 10675 6205 2679 2656 4909 6307 3420 785 1621 1612 13884 3420 17367 8768
4551 16787 10375 3261 16433 2210
4552 6326 7389 7880 1494 4860
4553 2041 12739 1567 2158 1735
4554 4474 12333 5207 5062 2019 4319 17305 14235 2452 2467 2781 2805 3609 5070 1026 8421 5853 14054 2255 2774 12820 11933 10557 6511 8266 17610 3155 3417
4555 4389 7952 12630 17825 111 2321 17826 6706 334 2298 5650 9237 2343 12021 5676 8777 4350 7651 17827 386
4556 17828 4122 451 13530 266 2081 13666 17829 3000 4525 4596 10548 754 14932 3735 3915 8782 13605 1493 1903 1681 3059 15485
4557 10821 8578 6608 14209 4641 6530 14386 17830 6684
4558 13260 838 528 2660 11249 3586 1874 10579 1625 7688 1636 4292 9923 11715 9855 16407 1623 551 3547 10160 1643 4056 7216 530 3324 2867 3324 4114 3541 458 448 2064 3647 652 3786 2867 6712 8024 2678 11879 10141 3351 6209
4559 775 5580 7379 14737 14737 3311
4560 12030 1584 1861 11567 17831 10869 9488 17832 3826 17831 1615 10254 3649 7111 4294 5824
4561 2542 5625 5553 16923 5836 2821 9136 2180 11104 7346 2122 5981 8866 8674 3271
4562 4013 914 17833 16128 13567
4563 6826 4096 8124 12486 5339 17834 14122 5343 15780
4564 17835 16451 5605 17836 17837 15931 17838 6825 6453 461 526 46 409 9043 14547 14297
4565 4545 4072 17258 773 15301 4072 4545 10104
4566 17839 6523 8510 13807 17840 13815 10361 8545
[truncated: 1,414,277 more chars]
