# Supplementary material for: Graph convolutional network and self-attentive for sequential recommendation
Source: PeerJ Comput Sci. 2023 Dec 1;9:e1701. doi: 10.7717/peerj-cs.1701 (PMC10702940; doi:10.7717/peerj-cs.1701)
Supplement: Supplemental Information 1 — To ensure a fair comparison of models, the majority of the code in the files datasets.py, utils.py, modules.py, main.py, and data_augmentation.py is adapted from the code provided by S3-Rec and ICL-Rec. However, we have implemented the code for models.py and trainers.py according to the approach we have proposed. [file peerj-cs-09-1701-s001.zip › src/data_augmentation.py]

import random
import copy
import itertools

class Noise(object):
    def __init__(self, args):
        self.args = args

    def __call__(self,sequence):
        copied_sequence = copy.deepcopy(sequence)
        insert_nums = max(int(0.2 * len(copied_sequence)), 0)
        if insert_nums == 0:
            return copied_sequence
        insert_idx = random.choices([i for i in range(len(copied_sequence))], k=insert_nums)
        inserted_sequence = []
        for index, item in enumerate(copied_sequence):
            if index in insert_idx:
                item_id = random.randint(1, self.args.item_size - 2)
                while item_id in copied_sequence:
                    item_id = random.randint(1, self.args.item_size - 2)
                inserted_sequence += [item_id]
            inserted_sequence += [item]
        return inserted_sequence

        
class Random(object):
    """Randomly pick one data augmentation type every time call"""

    def __init__(self,args, tao=0.2, gamma=0.3, beta=0.2):
        self.data_augmentation_methods = [Crop(tao=tao), Mask(gamma=gamma), Reorder(beta=beta),Noise(args)]
        print("Total augmentation numbers: ", len(self.data_augmentation_methods))

    def __call__(self, sequence):
        # randint generate int x in range: a <= x <= b
        augment_method_idx = random.randint(0, len(self.data_augmentation_methods) - 1)
        augment_method = self.data_augmentation_methods[augment_method_idx]
        # print(augment_method.__class__.__name__) # debug usage
        return augment_method(sequence)


def _ensmeble_sim_models(top_k_one, top_k_two):
    # only support top k = 1 case so far
    #     print("offline: ",top_k_one, "online: ", top_k_two)
    if top_k_one[0][1] >= top_k_two[0][1]:
        return [top_k_one[0][0]]
    else:
        return [top_k_two[0][1]]

#Reference: https://github.com/RuihongQiu/DuoRec
class Crop(object):
    """Randomly crop a subseq from the original sequence"""

    def __init__(self, tao=0.2):
        self.tao = tao

    def __call__(self, sequence):
        # make a deep copy to avoid original sequence be modified
        copied_sequence = copy.deepcopy(sequence)
        sub_seq_length = int(self.tao * len(copied_sequence))
        # randint generate int x in range: a <= x <= b
        start_index = random.randint(0, len(copied_sequence) - sub_seq_length - 1)
        if sub_seq_length < 1:
            return [copied_sequence[start_index]]
        else:
            cropped_seq = copied_sequence[start_index : start_index + sub_seq_length]
            return cropped_seq

#Reference: https://github.com/RuihongQiu/DuoRec
class Mask(object):
    """Randomly mask k items given a sequence"""

    def __init__(self, gamma=0.7):
        self.gamma = gamma

    def __call__(self, sequence):
        # make a deep copy to avoid original sequence be modified
        copied_sequence = copy.deepcopy(sequence)
        mask_nums = int(self.gamma * len(copied_sequence))
        mask = [0 for i in range(mask_nums)]
        mask_idx = random.sample([i for i in range(len(copied_sequence))], k=mask_nums)
        for idx, mask_value in zip(mask_idx, mask):
            copied_sequence[idx] = mask_value
        return copied_sequence

#Reference: https://github.com/RuihongQiu/DuoRec
class Reorder(object):
    """Randomly shuffle a continuous sub-sequence"""

    def __init__(self, beta=0.2):
        self.beta = beta

    def __call__(self, sequence):
        # make a deep copy to avoid original sequence be modified
        copied_sequence = copy.deepcopy(sequence)
        sub_seq_length = int(self.beta * len(copied_sequence))
        start_index = random.randint(0, len(copied_sequence) - sub_seq_length - 1)
        sub_seq = copied_sequence[start_index : start_index + sub_seq_length]
        random.shuffle(sub_seq)
        reordered_seq = copied_sequence[:start_index] + sub_seq + copied_sequence[start_index + sub_seq_length :]
        assert len(copied_sequence) == len(reordered_seq)
        return reordered_seq


if __name__ == "__main__":
    reorder = Reorder(beta=0.2)
    sequence = [
        14052,
        10908,
        2776,
        16243,
        2726,
        2961,
        11962,
        4672,
        2224,
        5727,
        4985,
        9310,
        2181,
        3428,
        4156,
        16536,
        180,
        12044,
        13700,
    ]
    rs = reorder(sequence)
    crop = Crop(tao=0.2)
    rs = crop(sequence)
    # rt = RandomType()
    # rs = rt(sequence)
    n_views = 5
    # enum_type = CombinatorialEnumerateType(n_views=n_views)
    # enum_type = Random()
    # es = enum_type(sequence)
    mask = Mask()
    es = mask(sequence)
    print(es)
    # for i in range(40):
    #     if i == 20:
    #         print("-------")
    #     es = enum_type(sequence)
