# Supplementary material for: Graph convolutional network and self-attentive for sequential recommendation
Source: PeerJ Comput Sci. 2023 Dec 1;9:e1701. doi: 10.7717/peerj-cs.1701 (PMC10702940; doi:10.7717/peerj-cs.1701)
Supplement: Supplemental Information 1 — To ensure a fair comparison of models, the majority of the code in the files datasets.py, utils.py, modules.py, main.py, and data_augmentation.py is adapted from the code provided by S3-Rec and ICL-Rec. However, we have implemented the code for models.py and trainers.py according to the approach we have proposed. [file peerj-cs-09-1701-s001.zip › src/datasets.py]

import random
import torch
from torch.utils.data import Dataset

from data_augmentation import Crop, Mask, Reorder, Random
from utils import neg_sample, nCr
import copy

#Reference: https://github.com/RUCAIBox/CIKM2020-S3Rec
class RecWithContrastiveLearningDataset(Dataset):
    def __init__(self, args, user_seq, test_neg_items=None, data_type="train", similarity_model_type="offline"):
        self.args = args
        self.user_seq = user_seq
        self.test_neg_items = test_neg_items
        self.data_type = data_type
        self.max_len = args.max_seq_length
        # currently apply one transform, will extend to multiples
        self.augmentations = {
            "crop": Crop(tao=args.tao),
            "mask": Mask(gamma=args.gamma),
            "reorder": Reorder(beta=args.beta),
            "random": Random(self.args,tao=args.tao, gamma=args.gamma, beta=args.beta),
        }
        if self.args.augment_type not in self.augmentations:
            raise ValueError(f"augmentation type: '{self.args.augment_type}' is invalided")
        print(f"Creating Contrastive Learning Dataset using '{self.args.augment_type}' data augmentation")
        self.base_transform = self.augmentations[self.args.augment_type]
        # number of augmentations for each sequences, current support two
        self.n_views = self.args.n_views

    def _one_pair_data_augmentation(self, input_ids):
        """
        provides two positive samples given one sequence
        """
        augmented_seqs = []
        for i in range(2):
            augmented_input_ids = self.base_transform(input_ids)
            pad_len = self.max_len - len(augmented_input_ids)
            augmented_input_ids = [0] * pad_len + augmented_input_ids

            augmented_input_ids = augmented_input_ids[-self.max_len :]

            assert len(augmented_input_ids) == self.max_len

            cur_tensors = torch.tensor(augmented_input_ids, dtype=torch.long)
            augmented_seqs.append(cur_tensors)
        return augmented_seqs

    def _process_sequence_label_signal(self, seq_label_signal):
        seq_class_label = torch.tensor(seq_label_signal, dtype=torch.long)
        return seq_class_label

    def _data_sample_rec_task(self, user_id, items, input_ids, target_pos, answer):
        # make a deep copy to avoid original sequence be modified
        copied_input_ids = copy.deepcopy(input_ids)
        target_neg = []
        seq_set = set(items)
        for _ in copied_input_ids:
            target_neg.append(neg_sample(seq_set, self.args.item_size))

        pad_len = self.max_len - len(copied_input_ids)
        copied_input_ids = [0] * pad_len + copied_input_ids
        target_pos = [0] * pad_len + target_pos
        target_neg = [0] * pad_len + target_neg

        copied_input_ids = copied_input_ids[-self.max_len :]
        target_pos = target_pos[-self.max_len :]
        target_neg = target_neg[-self.max_len :]

        assert len(copied_input_ids) == self.max_len
        assert len(target_pos) == self.max_len
        assert len(target_neg) == self.max_len

        if self.test_neg_items is not None:
            test_samples = self.test_neg_items[index]

            cur_rec_tensors = (
                torch.tensor(user_id, dtype=torch.long),  # user_id for testing
                torch.tensor(copied_input_ids, dtype=torch.long),
                torch.tensor(target_pos, dtype=torch.long),
                torch.tensor(target_neg, dtype=torch.long),
                torch.tensor(answer, dtype=torch.long),
                torch.tensor(test_samples, dtype=torch.long),
            )
        else:
            cur_rec_tensors = (
                torch.tensor(user_id, dtype=torch.long),  # user_id for testing
                torch.tensor(copied_input_ids, dtype=torch.long),
                torch.tensor(target_pos, dtype=torch.long),
                torch.tensor(target_neg, dtype=torch.long),
                torch.tensor(answer, dtype=torch.long),
            )

        return cur_rec_tensors

    def _add_noise_interactions(self, items):
        copied_sequence = copy.deepcopy(items)
        insert_nums = max(int(self.args.noise_ratio * len(copied_sequence)), 0)
        if insert_nums == 0:
            return copied_sequence
        insert_idx = random.choices([i for i in range(len(copied_sequence))], k=insert_nums)
        inserted_sequence = []
        for index, item in enumerate(copied_sequence):
            if index in insert_idx:
                item_id = random.randint(1, self.args.item_size - 2)
                while item_id in copied_sequence:
                    item_id = random.randint(1, self.args.item_size - 2)
                inserted_sequence += [item_id]
            inserted_sequence += [item]
        return inserted_sequence

    def __getitem__(self, index):
        user_id = index
        items = self.user_seq[index]

        assert self.data_type in {"train", "valid", "test"}

        # [0, 1, 2, 3, 4, 5, 6]
        # train [0, 1, 2, 3]
        # target [1, 2, 3, 4]
        if self.data_type == "train":
            input_ids = items[:-3]
            target_pos = items[1:-2]
            seq_label_signal = items[-2]
            answer = [0]  # no use
        elif self.data_type == "valid":
            input_ids = items[:-2]
            target_pos = items[1:-1]
            answer = [items[-2]]

        else:
            items_with_noise = self._add_noise_interactions(items)
            input_ids = items_with_noise[:-1]
            target_pos = items_with_noise[1:]
            answer = [items_with_noise[-1]]
        if self.data_type == "train":
            cur_rec_tensors = self._data_sample_rec_task(user_id, items, input_ids, target_pos, answer)
            cf_tensors_list = []
            # if n_views == 2, then it's downgraded to pair-wise contrastive learning
            total_augmentaion_pairs = nCr(self.n_views, 2)
            for i in range(total_augmentaion_pairs):
                cf_tensors_list.append(self._one_pair_data_augmentation(input_ids))

            # add supervision of sequences
            seq_class_label = self._process_sequence_label_signal(seq_label_signal)
            return (cur_rec_tensors, cf_tensors_list, seq_class_label)
        elif self.data_type == "valid":
            cur_rec_tensors = self._data_sample_rec_task(user_id, items, input_ids, target_pos, answer)
            return cur_rec_tensors
        else:
            cur_rec_tensors = self._data_sample_rec_task(user_id, items_with_noise, input_ids, target_pos, answer)
            return cur_rec_tensors

    def __len__(self):
        """
        consider n_view of a single sequence as one sample
        """
        return len(self.user_seq)
