# Supplementary material for: Graph convolutional network and self-attentive for sequential recommendation
Source: PeerJ Comput Sci. 2023 Dec 1;9:e1701. doi: 10.7717/peerj-cs.1701 (PMC10702940; doi:10.7717/peerj-cs.1701)
Supplement: Supplemental Information 1 — To ensure a fair comparison of models, the majority of the code in the files datasets.py, utils.py, modules.py, main.py, and data_augmentation.py is adapted from the code provided by S3-Rec and ICL-Rec. However, we have implemented the code for models.py and trainers.py according to the approach we have proposed. [file peerj-cs-09-1701-s001.zip › src/main.py]

import os
import numpy as np
import random
import torch
import argparse

from torch.utils.data import DataLoader, RandomSampler, SequentialSampler

from datasets import RecWithContrastiveLearningDataset

from trainers import GSASRecTrainer
from models import SASRecModel, GCN, HybirdModel
from utils import EarlyStopping, get_user_seqs, get_item2attribute_json, check_path, set_seed


def show_args_info(args):
    print(f"--------------------Configure Info:------------")
    for arg in vars(args):
        print(f"{arg:<30} : {getattr(args, arg):>35}")


def main():
    parser = argparse.ArgumentParser()
    # system args
    parser.add_argument("--data_dir", default="../data/", type=str)
    parser.add_argument("--output_dir", default="output/", type=str)
    parser.add_argument("--data_name", default="ml-1m", type=str)
    parser.add_argument("--do_eval", action="store_true")
    parser.add_argument("--model_idx", default=0, type=int, help="model idenfier 10, 20, 30...")
    parser.add_argument("--gpu_id", type=str, default="0", help="gpu_id")

    # data augmentation args
    parser.add_argument(
        "--noise_ratio",
        default=0.0,
        type=float,
        help="percentage of negative interactions in a sequence - robustness analysis",
    )
    parser.add_argument(
        "--training_data_ratio",
        default=1.0,
        type=float,
        help="percentage of training samples used for training - robustness analysis",
    )
    parser.add_argument(
        "--augment_type",
        default="random",
        type=str,
        help="default data augmentation types. Chosen from: \
                        mask, crop, reorder, substitute, insert, random, \
                        combinatorial_enumerate (for multi-view).",
    )
    parser.add_argument("--tao", type=float, default=0.2, help="crop ratio for crop operator")
    parser.add_argument("--gamma", type=float, default=0.3, help="mask ratio for mask operator")
    parser.add_argument("--beta", type=float, default=0.2, help="reorder ratio for reorder operator")

    ## contrastive learning task args
    parser.add_argument(
        "--temperature", default=1.0, type=float, help="softmax temperature (default:  1.0) - not studied."
    )
    parser.add_argument(
        "--n_views", default=2, type=int, metavar="N", help="Number of augmented data for each sequence - not studied."
    )
    parser.add_argument(
        "--contrast_type",
        default="Hybrid",
        type=str,
        help="Ways to contrastive of. \
                        Support InstanceCL and ShortInterestCL, IntentCL, and Hybrid types.",
    )
    parser.add_argument(
        "--num_intent_clusters",
        default="256",
        type=str,
        help="Number of cluster of intents. Activated only when using \
                        IntentCL or Hybrid types.",
    )
    parser.add_argument(
        "--seq_representation_type",
        default="mean",
        type=str,
        help="operate of item representation overtime. Support types: \
                        mean, concatenate",
    )
    parser.add_argument(
        "--seq_representation_instancecl_type",
        default="concatenate",
        type=str,
        help="operate of item representation overtime. Support types: \
                        mean, concatenate",
    )
    parser.add_argument("--warm_up_epoches", type=float, default=160, help="number of epochs to start IntentCL.")
    parser.add_argument("--de_noise", action="store_true", help="whether to de-false negative pairs during learning.")

    # model args
    parser.add_argument("--model_name", default="GSASRec", type=str)
    parser.add_argument("--hidden_size", type=int, default=64, help="hidden size of transformer model")
    parser.add_argument("--num_hidden_layers", type=int, default=2, help="number of layers")
    parser.add_argument("--num_attention_heads", default=2, type=int)
    parser.add_argument("--hidden_act", default="gelu", type=str)  # gelu relu
    parser.add_argument("--attention_probs_dropout_prob", type=float, default=0.5, help="attention dropout p")
    parser.add_argument("--hidden_dropout_prob", type=float, default=0.5, help="hidden dropout p")
    parser.add_argument("--initializer_range", type=float, default=0.02)
    parser.add_argument("--max_seq_length", default=50, type=int)

    # train args
    parser.add_argument("--lr", type=float, default=0.001, help="learning rate of adam")
    parser.add_argument("--batch_size", type=int, default=256, help="number of batch_size")
    parser.add_argument("--epochs", type=int, default=600, help="number of epochs")
    parser.add_argument("--no_cuda", action="store_true")
    parser.add_argument("--log_freq", type=int, default=1, help="per epoch print res")
    parser.add_argument("--seed", default=1, type=int)
    parser.add_argument("--cf_weight", type=float, default=0.1, help="weight of contrastive learning task")
    parser.add_argument("--rec_weight", type=float, default=1.0, help="weight of contrastive learning task")
    parser.add_argument("--intent_cf_weight", type=float, default=0.0, help="weight of contrastive learning task")
    # learning related
    parser.add_argument("--weight_decay", type=float, default=0.0, help="weight_decay of adam")
    parser.add_argument("--adam_beta1", type=float, default=0.9, help="adam first beta value")
    parser.add_argument("--adam_beta2", type=float, default=0.999, help="adam second beta value")

    args = parser.parse_args()

    set_seed(args.seed)
    check_path(args.output_dir)

    os.environ["CUDA_VISIBLE_DEVICES"] = args.gpu_id
    args.cuda_condition = torch.cuda.is_available() and not args.no_cuda
    print("Using Cuda:", torch.cuda.is_available())
    args.data_file = args.data_dir + args.data_name + ".txt"


    user_seq, max_item, valid_rating_matrix, test_rating_matrix = get_user_seqs(args.data_file)

    args.item_size = max_item + 2
    args.mask_id = max_item + 1

    # save model args
    args_str = f"{args.model_name}-{args.data_name}-{args.model_idx}"
    args.log_file = os.path.join(args.output_dir, args_str + ".txt")

    show_args_info(args)

    with open(args.log_file, "a") as f:
        f.write(str(args) + "\n")

    # set item score in train set to `0` in validation
    args.train_matrix = valid_rating_matrix

    # save model
    checkpoint = args_str + ".pt"
    args.checkpoint_path = os.path.join(args.output_dir, checkpoint)

    # training data for node classification
    cluster_dataset = RecWithContrastiveLearningDataset(
        args, user_seq[: int(len(user_seq) * args.training_data_ratio)], data_type="train"
    )
    cluster_sampler = SequentialSampler(cluster_dataset)
    cluster_dataloader = DataLoader(cluster_dataset, sampler=cluster_sampler, batch_size=args.batch_size)

    train_dataset = RecWithContrastiveLearningDataset(
        args, user_seq[: int(len(user_seq) * args.training_data_ratio)], data_type="train"
    )
    train_sampler = RandomSampler(train_dataset)
    train_dataloader = DataLoader(train_dataset, sampler=train_sampler, batch_size=args.batch_size)

    eval_dataset = RecWithContrastiveLearningDataset(args, user_seq, data_type="test")
    eval_sampler = SequentialSampler(eval_dataset)
    eval_dataloader = DataLoader(eval_dataset, sampler=eval_sampler, batch_size=args.batch_size)

    test_dataset = RecWithContrastiveLearningDataset(args, user_seq, data_type="test")
    test_sampler = SequentialSampler(test_dataset)
    test_dataloader = DataLoader(test_dataset, sampler=test_sampler, batch_size=args.batch_size)

    model = SASRecModel(args=args)
    model2 = GCN(3,args.item_size)
    Hmodel = HybirdModel(args)
    # model2 = None
    # Hmodel = None
    trainer = GSASRecTrainer(model, train_dataloader, cluster_dataloader, eval_dataloader, test_dataloader, args,model2=model2,Hmodel=Hmodel)
    # if args.do_eval:
    if args.do_eval:
        trainer.args.train_matrix = test_rating_matrix
        trainer.load(args.checkpoint_path)
        print(f"Load model from {args.checkpoint_path} for test!")
        scores, result_info = trainer.test(0, full_sort=True,edge_name=args.data_name)
    else:
        print(f"Train GSASRec")
        early_stopping = EarlyStopping(args.checkpoint_path, patience=50, verbose=True)
        for epoch in range(args.epochs):
            trainer.train(epoch,args.data_name)
            # evaluate on NDCG@20
            trainer.args.train_matrix = valid_rating_matrix
            scores, _ = trainer.valid(epoch, full_sort=True,edge_name=args.data_name)
            if Hmodel!= None:
                early_stopping(np.array(scores[-1:]), trainer.Hmodel)
            else:
                early_stopping(np.array(scores[-1:]), trainer.model)
            if early_stopping.early_stop:
                print("Early stopping")
                break
        # Hmodel.evals = True
        trainer.args.train_matrix = test_rating_matrix
        print("---------------Change to test_rating_matrix!-------------------")
        # load the best model
        if Hmodel != None:
            trainer.Hmodel.load_state_dict(torch.load(args.checkpoint_path))
        else:
            trainer.model.load_state_dict(torch.load(args.checkpoint_path))
        scores, result_info = trainer.test(0, full_sort=True)
    print(args_str)
    print(result_info)
    with open(args.log_file, "a") as f:
        f.write(args_str + "\n")
        f.write(result_info + "\n")


main()
