# Supplementary material for: Graph convolutional network and self-attentive for sequential recommendation
Source: PeerJ Comput Sci. 2023 Dec 1;9:e1701. doi: 10.7717/peerj-cs.1701 (PMC10702940; doi:10.7717/peerj-cs.1701)
Supplement: Supplemental Information 1 — To ensure a fair comparison of models, the majority of the code in the files datasets.py, utils.py, modules.py, main.py, and data_augmentation.py is adapted from the code provided by S3-Rec and ICL-Rec. However, we have implemented the code for models.py and trainers.py according to the approach we have proposed. [file peerj-cs-09-1701-s001.zip › src/models.py]

import math
import os
import pickle

from torch_geometric.nn.conv.gcn_conv import gcn_norm
from tqdm import tqdm
import random
import copy
from torch_sparse import SparseTensor, matmul
import torch
import torch.nn as nn
import gensim
import faiss
from torch import nn, optim, Tensor
# from kmeans_pytorch import kmeans
import time
from torch_geometric.nn.conv import MessagePassing
from modules import Encoder, LayerNorm


class SASRecModel(nn.Module):、
    def __init__(self, args ,item_embeddings = None,position_embeddings = None):
        super(SASRecModel, self).__init__()
        self.item_embeddings = nn.Embedding(args.item_size, args.hidden_size, padding_idx=0)
        self.position_embeddings = nn.Embedding(args.max_seq_length, args.hidden_size)
        if item_embeddings !=None:
            self.item_embeddings = item_embeddings
        if position_embeddings !=None:
            self.position_embeddings = position_embeddings
        self.item_encoder = Encoder(args)
        self.LayerNorm = LayerNorm(args.hidden_size, eps=1e-12)
        self.dropout = nn.Dropout(args.hidden_dropout_prob)
        self.args = args

        self.criterion = nn.BCELoss(reduction="none")
        self.apply(self.init_weights)

    # Positional Embedding
    def add_position_embedding(self, sequence, edge_index = None):

        seq_length = sequence.size(1)
        position_ids = torch.arange(seq_length, dtype=torch.long, device=sequence.device)
        position_ids = position_ids.unsqueeze(0).expand_as(sequence)
        if edge_index ==None:
            item_embeddings = self.item_embeddings(sequence)
        else:
            item_embeddings = self.item_embeddings.forward(edge_index)
            flat_tensor = sequence.view(-1)
            query = item_embeddings[2][flat_tensor.long()]
            item_embeddings = query.view(sequence.size(0), sequence.size(1), -1)
        position_embeddings = self.position_embeddings(position_ids)
        sequence_emb = item_embeddings + position_embeddings
        sequence_emb = self.LayerNorm(sequence_emb)
        sequence_emb = self.dropout(sequence_emb)

        return sequence_emb

    # model same as SASRec
    def forward(self, input_ids , edge_index = None):

        attention_mask = (input_ids > 0).long()
        extended_attention_mask = attention_mask.unsqueeze(1).unsqueeze(2)  # torch.int64
        max_len = attention_mask.size(-1)
        attn_shape = (1, max_len, max_len)
        subsequent_mask = torch.triu(torch.ones(attn_shape), diagonal=1)  # torch.uint8
        subsequent_mask = (subsequent_mask == 0).unsqueeze(1)
        subsequent_mask = subsequent_mask.long()

        if self.args.cuda_condition:
            subsequent_mask = subsequent_mask.cuda()

        extended_attention_mask = extended_attention_mask * subsequent_mask
        extended_attention_mask = extended_attention_mask.to(dtype=next(self.parameters()).dtype)  # fp16 compatibility
        extended_attention_mask = (1.0 - extended_attention_mask) * -10000.0

        sequence_emb = self.add_position_embedding(input_ids, edge_index)

        item_encoded_layers = self.item_encoder(sequence_emb, extended_attention_mask, output_all_encoded_layers=True)

        sequence_output = item_encoded_layers[-1]
        return sequence_output

    def init_weights(self, module):
        """ Initialize the weights.
        """
        if isinstance(module, (nn.Linear, nn.Embedding)):
            # Slightly different from the TF version which uses truncated_normal for initialization
            # cf https://github.com/pytorch/pytorch/pull/5617
            module.weight.data.normal_(mean=0.0, std=self.args.initializer_range)
        elif isinstance(module, LayerNorm):
            module.bias.data.zero_()
            module.weight.data.fill_(1.0)
        if isinstance(module, nn.Linear) and module.bias is not None:
            module.bias.data.zero_()


import torch
import torch.nn as nn
import torch.nn.functional as F
from torch_geometric.nn import GCNConv

class GCN(MessagePassing):
    def __init__(self, num_users, num_items, embedding_dim=64, K=3,item_emb=None, add_self_loops=False, **kwargs):
        """
        Args:
            num_users (int): 用户数量
            num_items (int): 电影数量
            embedding_dim (int, optional): 嵌入维度，设置为64，后续可以调整观察效果
            K (int, optional): 传递层数，设置为3，后续可以调整观察效果
            add_self_loops (bool, optional): 传递时加不加自身节点，设置为不加
        """
        kwargs.setdefault('aggr', 'add')
        super().__init__(**kwargs)
        self.num_users, self.num_items = num_users, num_items
        self.keep_prob = 0.6
        self.n_layers = 3
        self.embedding_dim, self.K = embedding_dim, K
        self.add_self_loops = add_self_loops
        self.evals = False
        self.f = nn.Sigmoid()
        self.users_emb = nn.Embedding(
            num_embeddings=self.num_users, embedding_dim=self.embedding_dim)  # e_u^0
        nn.init.normal_(self.users_emb.weight, std=0.1)  # 从给定均值和标准差的正态分布N(mean, std)中生成值，填充输入的张量或变量
        if item_emb==None:
            self.items_emb = nn.Embedding(
                num_embeddings=self.num_items, embedding_dim=self.embedding_dim)  # e_i^0
            nn.init.normal_(self.items_emb.weight, std=0.1)
        else:
            self.items_emb = item_emb

    def __dropout_x(self, x, keep_prob):
        size = x.size()
        index = x.indices().t()
        values = x.values()
        random_index = torch.rand(len(values)) + keep_prob
        random_index = random_index.int().bool()
        index = index[random_index]
        values = values[random_index]/keep_prob
        g = torch.sparse.FloatTensor(index.t(), values, size)
        return g

    def __dropout(self, keep_prob ,edge_index):
        graph = self.__dropout_x(edge_index, keep_prob)
        return graph

    def forward(self,edge_index):
        """
        propagate methods for lightGCN
        """
        users_emb = self.users_emb.weight
        items_emb = self.items_emb.weight
        all_emb = torch.cat([users_emb, items_emb])
        #   torch.split(all_emb , [self.num_users, self.num_items])
        embs = [all_emb]
        # if self.evals:
        g_droped = edge_index
        # else:
        #     g_droped = self.__dropout(self.keep_prob,edge_index)

        for layer in range(self.n_layers):
            all_emb = torch.sparse.mm(g_droped, all_emb)
            embs.append(all_emb)
        embs = torch.stack(embs, dim=1)
        # print(embs.size())
        light_out = torch.mean(embs, dim=1)
        users, items = torch.split(light_out, [self.num_users, self.num_items])
        # returns e_u^K, e_u^0, e_i^K, e_i^0
        return users, self.users_emb.weight, items, self.items_emb.weight

    def message(self, x_j: Tensor) -> Tensor:
        return x_j

    def message_and_aggregate(self, adj_t: SparseTensor, x: Tensor) -> Tensor:
        # computes \tilde{A} @ x
        return matmul(adj_t, x)

    def bpr_loss(self, users, pos, neg , edge_index):
        (users_emb, pos_emb, neg_emb,
         userEmb0, posEmb0, negEmb0) = self.getEmbedding(users.long(), pos.long(), neg.long(),edge_index)
        reg_loss = (1 / 2) * (userEmb0.norm(2).pow(2) +
                              posEmb0.norm(2).pow(2) +
                              negEmb0.norm(2).pow(2)) / float(len(users))
        pos_scores = torch.mul(users_emb.unsqueeze(1), pos_emb)
        pos_scores = torch.sum(pos_scores, dim=1)
        neg_scores = torch.mul(users_emb.unsqueeze(1), neg_emb)
        neg_scores = torch.sum(neg_scores, dim=1)

        loss = torch.mean(torch.nn.functional.softplus(neg_scores - pos_scores)) + 1e-4*reg_loss
        return loss

    def getUsersRating(self, users,edge_index):
        all_users,_, all_items,_ = self.forward(edge_index)
        users_emb = all_users[users.long()]
        items_emb = all_items

        rating = torch.matmul(users_emb, items_emb.transpose(0, 1))
        return rating

    def getEmbedding(self, users, pos_items, neg_items ,edge_index):
        all_users,_, all_items,_ = self.forward(edge_index)
        users_emb = all_users[users]
        pos_emb = all_items[pos_items]
        neg_emb = all_items[neg_items]
        users_emb_ego = self.users_emb(users)
        pos_emb_ego = self.items_emb(pos_items)
        neg_emb_ego = self.items_emb(neg_items)
        return users_emb, pos_emb, neg_emb, users_emb_ego, pos_emb_ego, neg_emb_ego


class HybirdModel(nn.Module):
    def __init__(self, args):
        super(HybirdModel, self).__init__()
        self.args = args
        self.item_embeddings = nn.Embedding(args.item_size, args.hidden_size, padding_idx=0)
        self.LightGCN = GCN(num_users=args.user_size,num_items=args.item_size,embedding_dim=args.hidden_size,item_emb=self.item_embeddings)
        self.SasRec = SASRecModel(args,self.LightGCN)


    def forward(self, item_ids , edge_index = None):
        sequence_output = self.SasRec.forward(item_ids,edge_index)

        return sequence_output

    def init_weights(self, module):
        """ Initialize the weights.
        """
        if isinstance(module, (nn.Linear, nn.Embedding)):
            # Slightly different from the TF version which uses truncated_normal for initialization
            # cf https://github.com/pytorch/pytorch/pull/5617
            module.weight.data.normal_(mean=0.0, std=self.args.initializer_range)
        elif isinstance(module, LayerNorm):
            module.bias.data.zero_()
            module.weight.data.fill_(1.0)
        if isinstance(module, nn.Linear) and module.bias is not None:
            module.bias.data.zero_()


class KMeans(object):
    def __init__(self, num_cluster, seed, hidden_size, gpu_id=0, device="cpu"):
        """
        Args:
            k: number of clusters
        """
        self.seed = seed
        self.num_cluster = num_cluster
        self.max_points_per_centroid = 4096
        self.min_points_per_centroid = 0
        self.gpu_id = 0
        self.device = device
        self.first_batch = True
        self.hidden_size = hidden_size
        self.clus, self.index = self.__init_cluster(self.hidden_size)
        self.centroids = []

    def __init_cluster(
        self, hidden_size, verbose=False, niter=20, nredo=5, max_points_per_centroid=4096, min_points_per_centroid=0
    ):
        print(" cluster train iterations:", niter)
        clus = faiss.Clustering(hidden_size, self.num_cluster)
        clus.verbose = verbose
        clus.niter = niter
        clus.nredo = nredo
        clus.seed = self.seed
        clus.max_points_per_centroid = max_points_per_centroid
        clus.min_points_per_centroid = min_points_per_centroid

        res = faiss.StandardGpuResources()
        res.noTempMemory()
        cfg = faiss.GpuIndexFlatConfig()
        cfg.useFloat16 = False
        cfg.device = self.gpu_id
        index = faiss.GpuIndexFlatL2(res, hidden_size, cfg)
        return clus, index

    def train(self, x):
        # train to get centroids
        if x.shape[0] > self.num_cluster:
            self.clus.train(x, self.index)
        # get cluster centroids
        centroids = faiss.vector_to_array(self.clus.centroids).reshape(self.num_cluster, self.hidden_size)
        # convert to cuda Tensors for broadcast
        centroids = torch.Tensor(centroids).to(self.device)
        self.centroids = nn.functional.normalize(centroids, p=2, dim=1)

    def query(self, x):
        # self.index.add(x)
        D, I = self.index.search(x, 1)  # for each sample, find cluster distance and assignments
        seq2cluster = [int(n[0]) for n in I]
        # print("cluster number:", self.num_cluster,"cluster in batch:", len(set(seq2cluster)))
        seq2cluster = torch.LongTensor(seq2cluster).to(self.device)
        return seq2cluster, self.centroids[seq2cluster]
