# Supplementary material for: Graph convolutional network and self-attentive for sequential recommendation
Source: PeerJ Comput Sci. 2023 Dec 1;9:e1701. doi: 10.7717/peerj-cs.1701 (PMC10702940; doi:10.7717/peerj-cs.1701)
Supplement: Supplemental Information 1 — To ensure a fair comparison of models, the majority of the code in the files datasets.py, utils.py, modules.py, main.py, and data_augmentation.py is adapted from the code provided by S3-Rec and ICL-Rec. However, we have implemented the code for models.py and trainers.py according to the approach we have proposed. [file peerj-cs-09-1701-s001.zip › src/trainers.py]

import torch.nn.functional as F
import numpy as np
from tqdm import tqdm
import random
import scipy.sparse as sp
import torch
import torch.nn as nn
from torch.optim import Adam
from torch.utils.data import DataLoader, RandomSampler
from datasets import RecWithContrastiveLearningDataset
from modules import NCELoss,   PCLoss
from src.models import KMeans
from utils import recall_at_k, ndcg_k, get_metric, get_user_seqs, nCr, convert_sp_mat_to_sp_tensor

# Reference: https://github.com/RUCAIBox/CIKM2020-S3Rec
class Trainer:
    def __init__(self, model, train_dataloader, cluster_dataloader, eval_dataloader, test_dataloader, args,model2=None,HybirdModel = None):

        self.args = args
        self.cuda_condition = torch.cuda.is_available() and not self.args.no_cuda
        self.device = torch.device("cuda" if self.cuda_condition else "cpu")
        self.model2 = model2
        self.model = model
        self.Hmodel = HybirdModel
        self.num_intent_clusters = [int(i) for i in self.args.num_intent_clusters.split(",")]

        self.clusters = []
        for num_intent_cluster in self.num_intent_clusters:
            # initialize Kmeans
            if self.args.seq_representation_type == "mean":
                cluster = KMeans(
                    num_cluster=num_intent_cluster,
                    seed=self.args.seed,
                    hidden_size=self.args.hidden_size,
                    gpu_id=self.args.gpu_id,
                    device=self.device,
                )
                self.clusters.append(cluster)
            else:
                cluster = KMeans(
                    num_cluster=num_intent_cluster,
                    seed=self.args.seed,
                    hidden_size=self.args.hidden_size * self.args.max_seq_length,
                    gpu_id=self.args.gpu_id,
                    device=self.device,
                )
                self.clusters.append(cluster)

        self.total_augmentaion_pairs = nCr(self.args.n_views, 2)
        # projection head for contrastive learn task
        self.projection = nn.Sequential(
            nn.Linear(self.args.max_seq_length * self.args.hidden_size, 512, bias=False),
            nn.BatchNorm1d(512),
            nn.ReLU(inplace=True),
            nn.Linear(512, self.args.hidden_size, bias=True),
        )
        if self.cuda_condition:
            self.model.cuda()
            self.model.to(self.device)
            if model2!=None:
                self.model2.cuda()
                self.model2.to(self.device)
                self.Hmodel.cuda()
                self.Hmodel.to(self.device)
            self.projection.cuda()
        # Setting the train and test data loader
        self.train_dataloader = train_dataloader
        self.cluster_dataloader = cluster_dataloader
        self.eval_dataloader = eval_dataloader
        self.test_dataloader = test_dataloader

        # self.data_name = self.args.data_name
        betas = (self.args.adam_beta1, self.args.adam_beta2)
        self.optim = Adam(self.model.parameters(), lr=self.args.lr, betas=betas, weight_decay=self.args.weight_decay)
        if self.model2!=None:
            self.optim = Adam(self.Hmodel.parameters(), lr=self.args.lr, betas=betas,
                              weight_decay=self.args.weight_decay)
        print("Total Parameters:", sum([p.nelement() for p in self.model.parameters()]))

        self.cf_criterion = NCELoss(self.args.temperature, self.device)
        self.pcl_criterion = PCLoss(self.args.temperature, self.device)

    def train(self, epoch,edge_name=None):
        # edge_index = general_edge('E:/python/ICLRec-master/ICLRec-master/data/Sports_and_Outdoors.txt',-4).to('cuda')
        pre_adj_mat = sp.load_npz(edge_name+'_train_s_pre_adj_mat.npz')
        norm_adj = pre_adj_mat
        Graph = convert_sp_mat_to_sp_tensor(norm_adj)
        Graph = Graph.coalesce().to('cuda')
        self.iteration(epoch, self.train_dataloader, self.cluster_dataloader,edge_index=Graph)

    def valid(self, epoch, full_sort=False,edge_name=None):
        # edge_index = general_edge('E:/python/ICLRec-master/ICLRec-master/data/Sports_and_Outdoors.txt',-3).to('cuda')
        pre_adj_mat = sp.load_npz(edge_name+'_valid_s_pre_adj_mat.npz')
        norm_adj = pre_adj_mat
        Graph = convert_sp_mat_to_sp_tensor(norm_adj)
        Graph = Graph.coalesce().to('cuda')
        return self.iteration(epoch, self.eval_dataloader, full_sort=full_sort, train=False,edge_index=Graph)

    def test(self, epoch, full_sort=False,edge_name=None):
        # edge_index = general_edge('E:/python/ICLRec-master/ICLRec-master/data/Sports_and_Outdoors.txt',-2).to('cuda')
        pre_adj_mat = sp.load_npz(edge_name+'_test_s_pre_adj_mat.npz')
        norm_adj = pre_adj_mat
        Graph = convert_sp_mat_to_sp_tensor(norm_adj)
        Graph = Graph.coalesce().to('cuda')
        return self.iteration(epoch, self.test_dataloader, full_sort=full_sort, train=False,edge_index=Graph)

    def iteration(self, epoch, dataloader, full_sort=False, train=True,edge_index=None):
        raise NotImplementedError

    def get_sample_scores(self, epoch, pred_list):
        pred_list = (-pred_list).argsort().argsort()[:, 0]
        HIT_1, NDCG_1, MRR = get_metric(pred_list, 1)
        HIT_5, NDCG_5, MRR = get_metric(pred_list, 5)
        HIT_10, NDCG_10, MRR = get_metric(pred_list, 10)
        post_fix = {
            "Epoch": epoch,
            "HIT@1": "{:.4f}".format(HIT_1),
            "NDCG@1": "{:.4f}".format(NDCG_1),
            "HIT@5": "{:.4f}".format(HIT_5),
            "NDCG@5": "{:.4f}".format(NDCG_5),
            "HIT@10": "{:.4f}".format(HIT_10),
            "NDCG@10": "{:.4f}".format(NDCG_10),
            "MRR": "{:.4f}".format(MRR),
        }
        print(post_fix)
        with open(self.args.log_file, "a") as f:
            f.write(str(post_fix) + "\n")
        return [HIT_1, NDCG_1, HIT_5, NDCG_5, HIT_10, NDCG_10, MRR], str(post_fix)

    def get_full_sort_score(self, epoch, answers, pred_list):
        recall, ndcg = [], []
        for k in [5, 10, 15, 20]:
            recall.append(recall_at_k(answers, pred_list, k))
            ndcg.append(ndcg_k(answers, pred_list, k))
        post_fix = {
            "Epoch": epoch,
            "HIT@5": "{:.4f}".format(recall[0]),
            "NDCG@5": "{:.4f}".format(ndcg[0]),
            "HIT@10": "{:.4f}".format(recall[1]),
            "NDCG@10": "{:.4f}".format(ndcg[1]),
            "HIT@20": "{:.4f}".format(recall[3]),
            "NDCG@20": "{:.4f}".format(ndcg[3]),
        }
        print(post_fix)
        with open(self.args.log_file, "a") as f:
            f.write(str(post_fix) + "\n")
        return [recall[0], ndcg[0], recall[1], ndcg[1], recall[3], ndcg[3]], str(post_fix)

    def save(self, file_name):
        torch.save(self.model.cpu().state_dict(), file_name)
        self.model.to(self.device)

    def load(self, file_name):
        self.model.load_state_dict(torch.load(file_name))


    def cross_entropy(self, seq_out, pos_ids, neg_ids):
        # [batch seq_len hidden_size]
        if self.Hmodel!=None:
            pos_emb = self.Hmodel.item_embeddings(pos_ids)
            neg_emb = self.Hmodel.item_embeddings(neg_ids)
            pos = pos_emb.view(-1, pos_emb.size(2))
            neg = neg_emb.view(-1, neg_emb.size(2))
            seq_emb = seq_out.view(-1, self.args.hidden_size)  # [batch*seq_len hidden_size]
            pos_logits = torch.sum(pos * seq_emb, -1)  # [batch*seq_len]
            neg_logits = torch.sum(neg * seq_emb, -1)
            istarget = (pos_ids > 0).view(pos_ids.size(0) * self.model.args.max_seq_length).float()  # [batch*seq_len]
            loss = torch.sum(
                -torch.log(torch.sigmoid(pos_logits) + 1e-24) * istarget
                - torch.log(1 - torch.sigmoid(neg_logits) + 1e-24) * istarget
            ) / torch.sum(istarget)

        else:
            pos_emb = self.model.item_embeddings(pos_ids)
            neg_emb = self.model.item_embeddings(neg_ids)
        # [batch*seq_len hidden_size]
            pos = pos_emb.view(-1, pos_emb.size(2))
            neg = neg_emb.view(-1, neg_emb.size(2))
            seq_emb = seq_out.view(-1, self.args.hidden_size)  # [batch*seq_len hidden_size]
            pos_logits = torch.sum(pos * seq_emb, -1)  # [batch*seq_len]
            neg_logits = torch.sum(neg * seq_emb, -1)
            istarget = (pos_ids > 0).view(pos_ids.size(0) * self.args.max_seq_length).float()  # [batch*seq_len]
            loss = torch.sum(
                -torch.log(torch.sigmoid(pos_logits) + 1e-24) * istarget
                - torch.log(1 - torch.sigmoid(neg_logits) + 1e-24) * istarget
            ) / torch.sum(istarget)

        return loss

    def predict_sample(self, seq_out, test_neg_sample):
        # [batch 100 hidden_size]
        test_item_emb = self.model.item_embeddings(test_neg_sample)
        # [batch hidden_size]
        test_logits = torch.bmm(test_item_emb, seq_out.unsqueeze(-1)).squeeze(-1)  # [B 100]
        return test_logits

    def predict_full(self, seq_out ,user_id=None,edge_index=None,input_ids=None):
        # [item_num hidden_size]
        test_item_emb = self.model.item_embeddings.weight
        rating_pred = torch.matmul(seq_out, test_item_emb.transpose(0, 1))
        rating_pred[torch.range(0, user_id.size(0) - 1, dtype=torch.long), input_ids.T] = -(1 << 10)
        if self.model2!=None:
            test_item_emb = self.Hmodel.item_embeddings.weight
            rating_pred = torch.matmul(seq_out, test_item_emb.transpose(0, 1))
            user_rating = self.Hmodel.LightGCN.getUsersRating(user_id,edge_index)
            user_rating[torch.range(0,user_id.size(0)-1,dtype=torch.long),input_ids.T] = -(1<<10)
            rating_pred += user_rating
        # [batch hidden_size ]
        # return user_rating
        return rating_pred


class GSASRecTrainer(Trainer):
    def __init__(self, model, train_dataloader, cluster_dataloader, eval_dataloader, test_dataloader, args,model2=None,Hmodel=None):
        super(GSASRecTrainer, self).__init__(
            model, train_dataloader, cluster_dataloader, eval_dataloader, test_dataloader, args,model2,Hmodel
        )


    def _instance_cl_one_pair_contrastive_learning(self, inputs, intent_ids=None, edge_index = None,sel = None):
        """
        contrastive learning given one pair sequences (batch)
        inputs: [batch1_augmented_data, batch2_augmentated_data]
        """
        cl_batch = torch.cat(inputs, dim=0)
        cl_batch = cl_batch.to(self.device)
        cl_sequence_output = self.model(cl_batch)
        if self.model2!=None:
            Hmodel_cl_sequence_output = self.Hmodel(cl_batch,edge_index)
            cl_sequence_flatten = Hmodel_cl_sequence_output.view(cl_batch.shape[0], -1)
            batch_size = cl_batch.shape[0] // 2
            cl_output_slice = torch.split(cl_sequence_flatten, batch_size)
            cl_loss = self.cf_criterion(cl_output_slice[0], cl_output_slice[1], intent_ids=intent_ids)
            # cl_loss2 = self.cf_criterion(sel, cl_output_slice[1], intent_ids=intent_ids)
            # cl_loss3 = self.cf_criterion(sel, cl_output_slice[0], intent_ids=intent_ids)
            # return cl_loss+cl_loss2+cl_loss3
            return cl_loss
        else:
            # cf_sequence_output = cf_sequence_output[:, -1, :]
            if self.args.seq_representation_instancecl_type == "mean":
                cl_sequence_output = torch.mean(cl_sequence_output, dim=1, keepdim=False)
            cl_sequence_flatten = cl_sequence_output.view(cl_batch.shape[0], -1)
            # cf_output = self.projection(cf_sequence_flatten)
            batch_size = cl_batch.shape[0] // 2
            cl_output_slice = torch.split(cl_sequence_flatten, batch_size)
            if self.args.de_noise:
                cl_loss = self.cf_criterion(cl_output_slice[0], cl_output_slice[1], intent_ids=intent_ids)
            else:
                cl_loss = self.cf_criterion(cl_output_slice[0], cl_output_slice[1], intent_ids=None)
            # cl_loss2 = self.cf_criterion(sel, cl_output_slice[1], intent_ids=intent_ids)
            # cl_loss3 = self.cf_criterion(sel, cl_output_slice[0], intent_ids=intent_ids)
            # return cl_loss+cl_loss2+cl_loss3
            return cl_loss
#Reference: https://github.com/salesforce/ICLRec
    def _pcl_one_pair_contrastive_learning(self, inputs, intents, intent_ids,edge_index = None):
        """
        contrastive learning given one pair sequences (batch)
        inputs: [batch1_augmented_data, batch2_augmentated_data]
        intents: [num_clusters batch_size hidden_dims]
        """
        n_views, (bsz, seq_len) = len(inputs), inputs[0].shape
        cl_batch = torch.cat(inputs, dim=0)
        cl_batch = cl_batch.to(self.device)
        cl_sequence_output = self.model(cl_batch)
        if self.Hmodel != None:
            cl_sequence_output = self.Hmodel(cl_batch,edge_index)
        if self.args.seq_representation_type == "mean":
            cl_sequence_output = torch.mean(cl_sequence_output, dim=1, keepdim=False)
        cl_sequence_flatten = cl_sequence_output.view(cl_batch.shape[0], -1)
        cl_output_slice = torch.split(cl_sequence_flatten, bsz)
        if self.args.de_noise:
            cl_loss = self.pcl_criterion(cl_output_slice[0], cl_output_slice[1], intents=intents, intent_ids=intent_ids)
        else:
            cl_loss = self.pcl_criterion(cl_output_slice[0], cl_output_slice[1], intents=intents, intent_ids=None)
        return cl_loss

    def iteration(self, epoch, dataloader, cluster_dataloader=None, full_sort=True, train=True,edge_index=None):

        str_code = "train" if train else "test"

        # Setting the tqdm progress bar
        if train:
            # ------ intentions clustering ----- #
            if self.args.contrast_type in ["PCL","Hybrid"] and epoch >= self.args.warm_up_epoches:
                print("Preparing Clustering:")
                if self.Hmodel!=None:
                    self.Hmodel.eval()
                self.model.eval()
                kmeans_training_data = []
                rec_cf_data_iter = tqdm(enumerate(cluster_dataloader), total=len(cluster_dataloader))
                for i, (rec_batch, _, _) in rec_cf_data_iter:
                    rec_batch = tuple(t.to(self.device) for t in rec_batch)
                    _, input_ids, target_pos, target_neg, _ = rec_batch
                    sequence_output = self.model(input_ids)
                    if self.Hmodel != None:
                        sequence_output = self.Hmodel(input_ids,edge_index)
                    # average sum
                    if self.args.seq_representation_type == "mean":
                        sequence_output = torch.mean(sequence_output, dim=1, keepdim=False)
                    sequence_output = sequence_output.view(sequence_output.shape[0], -1)
                    sequence_output = sequence_output.detach().cpu().numpy()
                    kmeans_training_data.append(sequence_output)
                kmeans_training_data = np.concatenate(kmeans_training_data, axis=0)

                # train multiple clusters
                print("Training Clusters:")
                for i, cluster in tqdm(enumerate(self.clusters), total=len(self.clusters)):
                    cluster.train(kmeans_training_data)
                    self.clusters[i] = cluster
                # # clean memory
                del kmeans_training_data
                import gc
            # ------ model training -----#
            print("Performing Rec model Training:")
            self.model.train()
            if self.Hmodel != None:
                self.Hmodel.train()
            rec_avg_loss = 0.0
            cl_individual_avg_losses = [0.0 for i in range(self.total_augmentaion_pairs)]
            cl_sum_avg_loss = 0.0
            joint_avg_loss = 0.0

            print(f"rec dataset length: {len(dataloader)}")
            rec_cf_data_iter = tqdm(enumerate(dataloader), total=len(dataloader))

            for i, (rec_batch, cl_batches, seq_class_label_batches) in rec_cf_data_iter:
                """
                rec_batch shape: key_name x batch_size x feature_dim
                cl_batches shape: 
                    list of n_views x batch_size x feature_dim tensors
                """
                # 0. batch_data will be sent into the device(GPU or CPU)                rec_batch = tuple(t.to(self.device) for t in rec_batch)
                user_ids, input_ids, target_pos, target_neg, _ = rec_batch

                # ---------- recommendation task ---------------#
                sequence_output = self.model(input_ids.to('cuda:0'))
                rec_loss = self.cross_entropy(sequence_output, target_pos.to('cuda:0'), target_neg.to('cuda:0'))
                if self.model2!=None:

                    sequence_output = self.Hmodel(input_ids.to('cuda:0'),edge_index)
                    # bpr_loss = self.Hmodel.GCN.bpr_loss(user_ids.to('cuda:0'),target_pos.to('cuda:0'),target_neg.to('cuda:0'),edge_index)
                    rec_loss1 = self.cross_entropy(sequence_output, target_pos.to('cuda:0'), target_neg.to('cuda:0'))
                    # rec_loss = rec_loss1 + bpr_loss
                    rec_loss = rec_loss1
                    # rec_loss = bpr_loss
                    # rec_loss = rec_loss1
                # ---------- contrastive learning task -------------#
                cl_losses = []
                for cl_batch in cl_batches:
                    if self.args.contrast_type == "PCL":
                        cl_loss = self._instance_cl_one_pair_contrastive_learning(
                            cl_batch, intent_ids=seq_class_label_batches , edge_index = edge_index,sel=sequence_output
                        )
                        cl_losses.append(self.args.cf_weight * cl_loss)
                    elif self.args.contrast_type == "Hybrid":
                        if epoch < self.args.warm_up_epoches:
                            cl_loss1 = self._instance_cl_one_pair_contrastive_learning(
                                cl_batch, intent_ids=seq_class_label_batches, edge_index = edge_index,sel=sequence_output
                            )
                            cl_losses.append(self.args.cf_weight * cl_loss1)
                        else:
                            cl_loss1 = self._instance_cl_one_pair_contrastive_learning(
                                cl_batch, intent_ids=seq_class_label_batches,edge_index=edge_index,sel=sequence_output
                            )
                            cl_losses.append(self.args.cf_weight * cl_loss1)
                            if self.args.seq_representation_type == "mean":
                                sequence_output = torch.mean(sequence_output, dim=1, keepdim=False)
                            sequence_output = sequence_output.view(sequence_output.shape[0], -1)
                            sequence_output = sequence_output.detach().cpu().numpy()
                            # query on multiple clusters
                            for cluster in self.clusters:
                                seq2intents = []
                                intent_ids = []
                                intent_id, seq2intent = cluster.query(sequence_output)
                                seq2intents.append(seq2intent)
                                intent_ids.append(intent_id)
                            cl_loss3 = self._pcl_one_pair_contrastive_learning(
                                cl_batch, intents=seq2intents, intent_ids=intent_ids,edge_index=edge_index
                            )
                            cl_losses.append(self.args.intent_cf_weight * cl_loss3)

                joint_loss = self.args.rec_weight * rec_loss
                for cl_loss in cl_losses:
                    joint_loss += cl_loss
                self.optim.zero_grad()
                joint_loss.backward()
                self.optim.step()
                rec_avg_loss += rec_loss.item()

                for i, cl_loss in enumerate(cl_losses):
                    cl_sum_avg_loss += cl_loss.item()
                joint_avg_loss += joint_loss.item()

            post_fix = {
                "epoch": epoch,
                "rec_avg_loss": "{:.4f}".format(rec_avg_loss / len(rec_cf_data_iter)),
                "joint_avg_loss": "{:.4f}".format(joint_avg_loss / len(rec_cf_data_iter)),
            }
            if (epoch + 1) % self.args.log_freq == 0:
                print(str(post_fix))

            with open(self.args.log_file, "a") as f:
                f.write(str(post_fix) + "\n")

        else:
            rec_data_iter = tqdm(enumerate(dataloader), total=len(dataloader))
            self.model.eval()
            if self.model2!=None:
                self.Hmodel.eval()
            pred_list = None

            if full_sort:
                answer_list = None
                for i, batch in rec_data_iter:
                    # 0. batch_data will be sent into the device(GPU or cpu)
                    batch = tuple(t.to(self.device) for t in batch)
                    user_ids, input_ids, target_pos, target_neg, answers = batch
                    recommend_output = self.model(input_ids)
                    recommend_output = recommend_output[:, -1, :]
                    if self.model2 != None:
                        recommend_output = self.Hmodel(input_ids,edge_index=edge_index)
                        recommend_output = recommend_output[:, -1, :]
                    # recommendation results
                    rating_pred = self.predict_full(recommend_output,user_ids,edge_index,input_ids)
                    rating_pred = rating_pred.cpu().data.numpy().copy()
                    batch_user_index = user_ids.cpu().numpy()
                    rating_pred[self.args.train_matrix[batch_user_index].toarray() > 0] = 0
                    # reference: https://stackoverflow.com/a/23734295, https://stackoverflow.com/a/20104162
                    # argpartition T: O(n)  argsort O(nlogn)
                    ind = np.argpartition(rating_pred, -20)[:, -20:]
                    arr_ind = rating_pred[np.arange(len(rating_pred))[:, None], ind]
                    arr_ind_argsort = np.argsort(arr_ind)[np.arange(len(rating_pred)), ::-1]
                    batch_pred_list = ind[np.arange(len(rating_pred))[:, None], arr_ind_argsort]

                    if i == 0:
                        pred_list = batch_pred_list
                        answer_list = answers.cpu().data.numpy()
                    else:
                        pred_list = np.append(pred_list, batch_pred_list, axis=0)
                        answer_list = np.append(answer_list, answers.cpu().data.numpy(), axis=0)
                return self.get_full_sort_score(epoch, answer_list, pred_list)
            else:
                for i, batch in rec_data_iter:
                    batch = tuple(t.to(self.device) for t in batch)
                    user_ids, input_ids, target_pos, target_neg, answers, sample_negs = batch
                    recommend_output = self.model.finetune(input_ids)
                    test_neg_items = torch.cat((answers, sample_negs), -1)
                    recommend_output = recommend_output[:, -1, :]

                    test_logits = self.predict_sample(recommend_output, test_neg_items)
                    test_logits = test_logits.cpu().detach().numpy().copy()
                    if i == 0:
                        pred_list = test_logits
                    else:
                        pred_list = np.append(pred_list, test_logits, axis=0)

                return self.get_sample_scores(epoch, pred_list)
