# Supplementary material for: Graph convolutional network and self-attentive for sequential recommendation
Source: PeerJ Comput Sci. 2023 Dec 1;9:e1701. doi: 10.7717/peerj-cs.1701 (PMC10702940; doi:10.7717/peerj-cs.1701)
Supplement: Supplemental Information 1 — To ensure a fair comparison of models, the majority of the code in the files datasets.py, utils.py, modules.py, main.py, and data_augmentation.py is adapted from the code provided by S3-Rec and ICL-Rec. However, we have implemented the code for models.py and trainers.py according to the approach we have proposed. [file peerj-cs-09-1701-s001.zip › src/utils.py]

import numpy as np
import math
import random
import os
import json
import pickle
from scipy.sparse import csr_matrix

import torch
import torch.nn.functional as F

# Reference: https://github.com/RUCAIBox/CIKM2020-S3Rec
def set_seed(seed):
    random.seed(seed)
    os.environ["PYTHONHASHSEED"] = str(seed)
    np.random.seed(seed)
    torch.manual_seed(seed)
    torch.cuda.manual_seed(seed)
    torch.cuda.manual_seed_all(seed)
    # some cudnn methods can be random even after fixing the seed
    # unless you tell it to be deterministic
    torch.backends.cudnn.deterministic = True


def nCr(n, r):
    f = math.factorial
    return f(n) // f(r) // f(n - r)


def check_path(path):
    if not os.path.exists(path):
        os.makedirs(path)
        print(f"{path} created")


def neg_sample(item_set, item_size):  # 前闭后闭
    item = random.randint(1, item_size - 1)
    while item in item_set:
        item = random.randint(1, item_size - 1)
    return item


class EarlyStopping:
    """Early stops the training if validation loss doesn't improve after a given patience."""

    def __init__(self, checkpoint_path, patience=7, verbose=False, delta=0):
        """
        Args:
            patience (int): How long to wait after last time validation loss improved.
                            Default: 7
            verbose (bool): If True, prints a message for each validation loss improvement.
                            Default: False
            delta (float): Minimum change in the monitored quantity to qualify as an improvement.
                            Default: 0
        """
        self.checkpoint_path = checkpoint_path
        self.patience = patience
        self.verbose = verbose
        self.counter = 0
        self.best_score = None
        self.early_stop = False
        self.delta = delta

    def compare(self, score):
        for i in range(len(score)):
            # 有一个指标增加了就认为是还在涨
            if score[i] > self.best_score[i] + self.delta:
                return False
        return True

    def __call__(self, score, model):
        # score HIT@10 NDCG@10

        if self.best_score is None:
            self.best_score = score
            self.score_min = np.array([0] * len(score))
            self.save_checkpoint(score, model)
        elif self.compare(score):
            self.counter += 1
            print(f"EarlyStopping counter: {self.counter} out of {self.patience}")
            if self.counter >= self.patience:
                self.early_stop = True
        else:
            self.best_score = score
            self.save_checkpoint(score, model)
            self.counter = 0

    def save_checkpoint(self, score, model):
        """Saves model when validation loss decrease."""
        if self.verbose:
            # ({self.score_min:.6f} --> {score:.6f}) # 这里如果是一个值的话输出才不会有问题
            print(f"Validation score increased.  Saving model ...")
        torch.save(model.state_dict(), self.checkpoint_path)
        self.score_min = score


def kmax_pooling(x, dim, k):
    index = x.topk(k, dim=dim)[1].sort(dim=dim)[0]
    return x.gather(dim, index).squeeze(dim)


def avg_pooling(x, dim):
    return x.sum(dim=dim) / x.size(dim)


def generate_rating_matrix_valid(user_seq, num_users, num_items):
    # three lists are used to construct sparse matrix
    row = []
    col = []
    data = []
    for user_id, item_list in enumerate(user_seq):
        for item in item_list[:-2]:  #
            row.append(user_id)
            col.append(item)
            data.append(1)

    row = np.array(row)
    col = np.array(col)
    data = np.array(data)
    rating_matrix = csr_matrix((data, (row, col)), shape=(num_users, num_items))

    return rating_matrix


def generate_rating_matrix_test(user_seq, num_users, num_items):
    # three lists are used to construct sparse matrix
    row = []
    col = []
    data = []
    for user_id, item_list in enumerate(user_seq):
        for item in item_list[:-1]:  #
            row.append(user_id)
            col.append(item)
            data.append(1)

    row = np.array(row)
    col = np.array(col)
    data = np.array(data)
    rating_matrix = csr_matrix((data, (row, col)), shape=(num_users, num_items))

    return rating_matrix


def get_user_seqs(data_file):
    lines = open(data_file).readlines()
    user_seq = []
    item_set = set()
    for line in lines:
        user, items = line.strip().split(" ", 1)
        items = items.split(" ")
        items = [int(item) for item in items]
        user_seq.append(items)
        item_set = item_set | set(items)
    max_item = max(item_set)

    num_users = len(lines)
    num_items = max_item + 2

    valid_rating_matrix = generate_rating_matrix_valid(user_seq, num_users, num_items)
    test_rating_matrix = generate_rating_matrix_test(user_seq, num_users, num_items)
    return user_seq, max_item, valid_rating_matrix, test_rating_matrix


def get_user_seqs_long(data_file):
    lines = open(data_file).readlines()
    user_seq = []
    long_sequence = []
    item_set = set()
    for line in lines:
        user, items = line.strip().split(" ", 1)
        items = items.split(" ")
        items = [int(item) for item in items]
        long_sequence.extend(items)  # 后面的都是采的负例
        user_seq.append(items)
        item_set = item_set | set(items)
    max_item = max(item_set)

    return user_seq, max_item, long_sequence


def get_user_seqs_and_sample(data_file, sample_file):
    lines = open(data_file).readlines()
    user_seq = []
    item_set = set()
    for line in lines:
        user, items = line.strip().split(" ", 1)
        items = items.split(" ")
        items = [int(item) for item in items]
        user_seq.append(items)
        item_set = item_set | set(items)
    max_item = max(item_set)

    lines = open(sample_file).readlines()
    sample_seq = []
    for line in lines:
        user, items = line.strip().split(" ", 1)
        items = items.split(" ")
        items = [int(item) for item in items]
        sample_seq.append(items)

    assert len(user_seq) == len(sample_seq)

    return user_seq, max_item, sample_seq


def get_item2attribute_json(data_file):
    item2attribute = json.loads(open(data_file).readline())
    attribute_set = set()
    for item, attributes in item2attribute.items():
        attribute_set = attribute_set | set(attributes)
    attribute_size = max(attribute_set)  # 331
    return item2attribute, attribute_size


def get_metric(pred_list, topk=10):
    NDCG = 0.0
    HIT = 0.0
    MRR = 0.0
    # [batch] the answer's rank
    for rank in pred_list:
        MRR += 1.0 / (rank + 1.0)
        if rank < topk:
            NDCG += 1.0 / np.log2(rank + 2.0)
            HIT += 1.0
    return HIT / len(pred_list), NDCG / len(pred_list), MRR / len(pred_list)


def precision_at_k_per_sample(actual, predicted, topk):
    num_hits = 0
    for place in predicted:
        if place in actual:
            num_hits += 1
    return num_hits / (topk + 0.0)


def precision_at_k(actual, predicted, topk):
    sum_precision = 0.0
    num_users = len(predicted)
    for i in range(num_users):
        act_set = set(actual[i])
        pred_set = set(predicted[i][:topk])
        sum_precision += len(act_set & pred_set) / float(topk)

    return sum_precision / num_users


def recall_at_k(actual, predicted, topk):
    sum_recall = 0.0
    num_users = len(predicted)
    true_users = 0
    for i in range(num_users):
        act_set = set(actual[i])
        pred_set = set(predicted[i][:topk])
        if len(act_set) != 0:
            sum_recall += len(act_set & pred_set) / float(len(act_set))
            true_users += 1
    return sum_recall / true_users


def apk(actual, predicted, k=10):
    """
    Computes the average precision at k.
    This function computes the average precision at k between two lists of
    items.
    Parameters
    ----------
    actual : list
             A list of elements that are to be predicted (order doesn't matter)
    predicted : list
                A list of predicted elements (order does matter)
    k : int, optional
        The maximum number of predicted elements
    Returns
    -------
    score : double
            The average precision at k over the input lists
    """
    if len(predicted) > k:
        predicted = predicted[:k]

    score = 0.0
    num_hits = 0.0

    for i, p in enumerate(predicted):
        if p in actual and p not in predicted[:i]:
            num_hits += 1.0
            score += num_hits / (i + 1.0)

    if not actual:
        return 0.0

    return score / min(len(actual), k)


def mapk(actual, predicted, k=10):
    """
    Computes the mean average precision at k.
    This function computes the mean average prescision at k between two lists
    of lists of items.
    Parameters
    ----------
    actual : list
             A list of lists of elements that are to be predicted
             (order doesn't matter in the lists)
    predicted : list
                A list of lists of predicted elements
                (order matters in the lists)
    k : int, optional
        The maximum number of predicted elements
    Returns
    -------
    score : double
            The mean average precision at k over the input lists
    """
    return np.mean([apk(a, p, k) for a, p in zip(actual, predicted)])


def ndcg_k(actual, predicted, topk):
    res = 0
    for user_id in range(len(actual)):
        k = min(topk, len(actual[user_id]))
        idcg = idcg_k(k)
        dcg_k = sum([int(predicted[user_id][j] in set(actual[user_id])) / math.log(j + 2, 2) for j in range(topk)])
        res += dcg_k / idcg
    return res / float(len(actual))


# Calculates the ideal discounted cumulative gain at k
def idcg_k(k):
    res = sum([1.0 / math.log(i + 2, 2) for i in range(k)])
    if not res:
        return 1.0
    else:
        return res


def convert_sp_mat_to_sp_tensor(X):
    coo = X.tocoo().astype(np.float32)
    row = torch.Tensor(coo.row).long()
    col = torch.Tensor(coo.col).long()
    index = torch.stack([row, col])
    data = torch.FloatTensor(coo.data)
    return torch.sparse.FloatTensor(index, data, torch.Size(coo.shape))
